# Supplementary material for: Strength of socio-political attitudes moderates electrophysiological responses to perceptual anomalies
Source: PLoS One. 2019 Aug 5;14(8):e0220732. doi: 10.1371/journal.pone.0220732 (PMC6681971; doi:10.1371/journal.pone.0220732)
Supplement: S1 Dataset — (ZIP) [file pone.0220732.s002.zip]

Archive with 25 entries (25 files):
- Cards_PLOS_incl_supp.R
- pub_data/data1.tsv
- pub_data/data1_N1.txt
- pub_data/data1_P1.txt
- pub_data/data1_p3.txt
- pub_data/data1_rt.csv
- pub_data/data2.tsv
- pub_data/data2_N1.txt
- pub_data/data2_P1.txt
- pub_data/data2_p3_nor.txt
- pub_data/data2_p3_rev.txt
- pub_data/data2_rt.csv
- pub_data/data2_rt2.csv
- pub_data/erp1_sum.tsv
- pub_data/erp2_sum.tsv
- pub_data/lpp1.txt
- pub_data/lpp2.txt
- pub_data/wdata1.tsv
- pub_data/wdata2.tsv
- pub_data/wvlts_crds_bs1.txt
- pub_data/wvlts_crds_bs2.txt
- pub_data/wvlts_crds_eo_rev2.txt
- pub_data/wvlts_crds1.txt
- pub_data/wvlts_crds2.txt
- pub_data/wvlts_crds2_rev.txt
