# Supplementary material for: Strength of socio-political attitudes moderates electrophysiological responses to perceptual anomalies
Source: PLoS One. 2019 Aug 5;14(8):e0220732. doi: 10.1371/journal.pone.0220732 (PMC6681971; doi:10.1371/journal.pone.0220732)
Supplement: S1 Dataset — (ZIP) [file pone.0220732.s002.zip › Cards_PLOS_incl_supp.R]

##### Load packages ----

pacman::p_load(tidyverse, foreign, psych, afex, pequod, 
               lsr, knitr, kableExtra, lme4, arm,
               cowplot, easyGgplot2)


##### Custom Functions ----

#f-square comparing two regression models
fsqu <- function(Rsq_exc, Rsq_inc){
  (Rsq_inc - Rsq_exc) / (1 - Rsq_inc)
}


##### Import data1 working data File ----

data1 <- read_tsv("./pub_data/data1.tsv")
  
filters <- data1 %>% dplyr::select(filter_cards, filter_reason, filter_., rev_cards_discovered)

#filter subjects who discovered the anomalies or have corrupted data
data1 <- data1 %>% filter(filter_cards == 1, 
                          rev_cards_discovered == "no",
                          filter_. == "Selected") %>%
  mutate(logethext = log(ethext),
         expt = "data1")


##### Import data2 working data file ------

data2 <- read_tsv("./pub_data/data2.tsv")
  

# Inspect responses to suspicion question:
filters <- data2 %>% dplyr::select(subject, date, time, susp1, susp1_txt, susp2, susp2_txt) %>%
  filter(susp1 == 1)


data2 <- data2 %>%
  mutate(rev_cards_discovered = ifelse(subject %in% c(71, 95, 115),
                                       1, 0)) %>%
  mutate(nor_rtfil = rowMeans(dplyr::select(data2, eo_nor_q_e, eo_nor_q_o),
                              na.rm =T)-3000,
         rev_rtfil = rowMeans(dplyr::select(data2, eo_rev_q_e, eo_rev_q_o),
                              na.rm =T)-3000) %>%
  filter(rev_cards_discovered == 0)

data2 <- data2 %>%
  mutate_at(c("eth2", "eth7", "eth9"),
            .funs = funs(r = car::recode(., 
                        "'1' = 6;
                        '2' = 5;
                        '3' = 4;
                        '4' = 3;
                        '5' = 2;
                        '6' = 1"))) 


data2 %>% dplyr::select(eth1, eth2_r, eth3, eth4,
                 eth5, eth6, eth7_r, eth8,
                 eth9_r, eth10) %>%
  transmute(eth = rowMeans(., na.rm = T)) -> data2$eth

data2$eth <- data2$eth$eth

data2$ethext <- abs(mean(data2$eth, na.rm = T) - data2$eth)

data2 <- data2 %>%
  mutate(logethext = log(ethext))


### COmbine data1 and data2 eth
data1 %>% dplyr::select(eth1_response, eth2_response_rec, eth3_response,
                 eth4_response, eth5_response, eth6_response,
                 eth7_response_rec, eth8_response, eth9_response_rec,
                 eth10_response) -> d1_eth

data2 %>% dplyr::select(eth1, eth2_r, eth3, eth4,
                 eth5, eth6, eth7_r, eth8,
                 eth9_r, eth10) -> d2_eth


rbind(d1_eth, setNames(d2_eth, names(d1_eth))) %>%
  alpha(.)


##### Behavioral Data: Join both data sets ----

## Reaction Time Data

data1_rt <- data1 %>% dplyr::select(actual_subject, 
                             revcards, 
                             nor_rtfil, 
                             rev_rtfil, 
                             eth, ethext, logethext) %>%
  mutate(expt = "data1")

colnames(data1_rt)[colnames(data1_rt) == "actual_subject"] <- "subject"

data2_impo <- read_csv("./pub_data/data2_rt.csv") %>%
  mutate(expt = "data2") %>%
  filter(subject != 500)

data2 <- data2 %>% left_join(data2_impo, by = "subject")

data2_rt <- data2 %>% dplyr::select(subject,
                 revcards,
                 eo_nor,
                 eo_rev,
                 eth,
                 ethext, logethext,
                 expt)

colnames(data2_rt) <- c("subject", "revcards", 
                        "nor_rtfil", "rev_rtfil",
                        "eth", "ethext", 
                        "logethext", "expt")


BASrt <- rbind(data1_rt, data2_rt) %>%
  filter(!is.na(revcards)) %>%
  unite(stu_sub, expt, subject, sep = "_", remove = F) %>%
  mutate(study = factor(expt))


BASrt %>% dplyr::select(eth, ethext) %>%
  describe(.)


# Check for normality in the extremism measure


p1 <- BASrt %>% 
  ggplot(aes(x = eth, fill = eth)) +
  geom_density(alpha = .3, color = "red", fill = "red") +
  scale_x_continuous(limits = c(1,6), breaks = c(1:6)) +
  geom_vline(xintercept = 3.5, linetype = 2) +
  labs(x = "Ethnocentrism",
       title = "A. Absolute ethnocentrism values",
       caption = "vertical line indicates scale mean; thin line indicates sample mean") +
  geom_vline(xintercept = mean(BASrt$eth), linetype = 3) +
  theme_classic()


BASrt %>% 
  ggplot(aes(x = eth, fill = eth)) +
  geom_density(alpha = .3, color = "red", fill = "red") +
  scale_x_continuous(limits = c(1,6), breaks = c(1:6)) +
  geom_vline(xintercept = 3.5, linetype = 2) +
  labs(x = "Ethnocentrism",
       title = "A. Absolute ethnocentrism values",
       caption = "vertical line indicates scale mean") +
  theme_classic() +
  geom_vline(xintercept = mean(BASrt$eth), linetype = 3)


p2 <- BASrt %>% 
  ggplot(aes(x = logethext, fill = eth)) +
  geom_density(alpha = .3, color = "black", fill = "black") +
  labs(x = "Log-transformed Ethnocentric Extremism",
       title = "B. Ethnocentric extremism (log-normalized)",
       caption = "x-axis indicates individuals' (ln-transformed) deviation from the sample mean")+
  theme_classic()


### Figure 1

#tiff("Fig1.tiff", width = 2100, height = 1200, res = 300)
plot_grid(p1, p2, ncol = 1)
#dev.off()

BASrt %>% 
  ggplot(aes(fill = study, group = study)) +
  geom_density(aes(x = ethext), alpha = .4) +
  labs(x = "Ethnocentric Extremism",
       title = "Ethnocentric extremism values by data set",
       caption = "x-axis indicates individuals' deviation from the sample mean")
  


BASrt %>% 
  ggplot(aes(fill = study, group = study)) +
  geom_density(aes(x = eth), alpha = .4) +
  xlim(1,6) +
  geom_vline(xintercept = 3.5, linetype = 2) +
  labs(x = "Ethnocentrism",
       title = "Absolute ethnocentrism values by data set",
       caption = "vertical line indicates scale mean")


BASrt %>% 
  ggplot(aes(fill = study, group = study)) +
  geom_density(aes(x = ethext), alpha = .4) +
  labs(x = "Ethnocentric Extremism",
       title = "Ethnocentric extremism values by data set",
       caption = "x-axis indicates individuals' deviation from the sample mean")


BASrt %>% 
  ggplot(aes(fill = "BAS")) +
  geom_density(aes(x = logethext), alpha = .4) +
  labs(x = "Log-transformed Ethnocentric Extremism",
       title = "Ethnocentric extremism (log-normalized)",
       caption = "x-axis indicates individuals' \n(ln-transformed) deviation from the sample mean")


t.test(BASrt$eth, mu = 3.5)


##### Reaction Times: Behavioral results -----


t.test(BASrt$nor_rtfil, BASrt$rev_rtfil, data = BASrt, paired = T)
lsr::cohensD(BASrt$nor_rtfil, BASrt$rev_rtfil, method = "paired")


# only experimental condition
BASrt %>% 
  filter(revcards == 1) %>%
  dplyr::select(ends_with("fil")) %>%
  describe()


BASrt %>% 
  gather("nor_rtfil", "rev_rtfil", key = "trial", value = "rt") %>%
  ggplot(aes(x = trial, y = rt,
             color = factor(study))) +
  stat_summary(geom = "point") +
  stat_summary(geom = "errorbar", width = .5) +
  facet_wrap(~revcards) +
  theme_classic()

aov_ez(id = "stu_sub", 
       dv = "nor_rtfil", 
       between = c("study", "revcards"), 
       data = BASrt) %>%
  summary(.)


BASrt %>%
  dplyr::select(study, revcards, nor_rtfil) %>%
  group_by(revcards) %>%
  summarise(rt = mean(nor_rtfil, na.rm = T),
            sd = sd(nor_rtfil, na.rm = T))

t.test(nor_rtfil ~revcards, data = BASrt)
lsr::cohensD(nor_rtfil ~revcards, data = BASrt)

BASrt %>%
  dplyr::select(study, revcards, nor_rtfil) %>%
  group_by(study, revcards) %>%
  summarise(rt = mean(nor_rtfil, na.rm = T),
            sd = sd(nor_rtfil, na.rm = T))

####
####


### Sample descriptives


data2 %>% dplyr::select(gender, age, expt) %>%
  mutate(gender = recode(gender, "2 = 0")) %>%
  rbind(., dplyr::select(data1, gender, age, expt)) %>%
  describe()

data2 %>% dplyr::select(gender, age, expt) %>%
  mutate(gender = recode(gender, "2 = 0")) %>%
  rbind(., dplyr::select(data1, gender, age, expt)) %>%
  count(gender) %>%
  kable(.)


### Task performance analysis (correct answers)

rt_q.1 <- read_csv("./pub_data/data1_rt.csv") %>%
  mutate(expt = "data1")

rt_q.2 <- read_csv("./pub_data/data2_rt2.csv") %>%
  mutate(expt = "data2")

rt_q.1 %>% 
  group_by(expt, blockcode, subc, card) %>%
  summarise(corr = mean(correct, na.rm = T)) %>%
  spread(key = card, value = "corr") %>%
  ungroup() -> rt_q.1

rt_q.2 %>% filter(subject %in% data2$subject) %>%
  filter(blockcode %in% c("experiment_half", "control_half")) %>%
  group_by(expt, blockcode, subject, card) %>%
  summarise(corr = mean(correct)) %>%
  spread(key = card, value = "corr") %>%
  ungroup()-> rt_q.2


rt_q.2$blockcode <- str_remove(rt_q.2$blockcode, "_half")

rt_q12 <- rbind(rt_q.1, setNames(rt_q.2, names(rt_q.1))) %>%
  mutate(st_sub = paste0(expt, "_" ,subc))

arrange(rt_q12, nor) %>% head()

arrange(rt_q12, desc(nor)) %>% head()

rt_q12 <- rt_q12 %>% 
  mutate(nor = ifelse(nor < .20,
                      1 - nor,
                      nor),
         rev = ifelse(rev < .20,
                      1 - rev,
                      rev)) 


# overall performance
rt_q12 %>%
  gather(nor, rev, key = card, val = correct, na.rm = T) %>%
  ungroup() %>%
  summarise(corr = mean(correct, na.rm = T),
            corr_sd = sd(correct, na.rm = T))

# comparison between experimental groups
rt_q12 %>%
  group_by(blockcode) %>% 
  summarise(nor_c = mean(nor, na.rm = T),
            nor_sd = sd(nor, na.rm = T),
            rev_c = mean(rev, na.rm = T),
            rev_sd = sd(rev, na.rm =T))


t.test(nor ~ blockcode, data = rt_q12)
lsr::cohensD(nor ~ blockcode, data = rt_q12)

t.test(rt_q12$nor, rt_q12$rev, paired = T) 
lsr::cohensD(rt_q12$nor, rt_q12$rev, method = "paired")

rt_q12 %>%
  ggplot(aes(x = blockcode,
         y = nor)) +
  geom_boxplot() +
  facet_wrap(~expt)


### Alpha Power Calculations -----

# data1 Alpha ----


data1.wavelets <- read_table("./pub_data/wvlts_crds1.txt", na = '???')
  


data1.wavelets[data1.wavelets == 0] <- NA


data1.base.wavelets <- read_table("./pub_data/wvlts_crds_bs1.txt", na = '???')
  #"./data/data1/Analyzer/wvlts_crds_bs.txt", na = '???')
data1.base.wavelets[data1.base.wavelets == 0] <- NA

data1.wavelets$alpha_evenodd_normal <- 
  rowMeans(subset(data1.wavelets, select = 
                    c("POz-norwavnbcfull8", "POz-norwavnbcfull9", "POz-norwavnbcfulll10", "POz-norwavnbcfull11", "POz-norwavnbcfull12",
                      "O1-norwavnbcfull8", "O1-norwavnbcfull9", "O1-norwavnbcfulll10", "O1-norwavnbcfull11", 
                      "O1-norwavnbcfull12","Oz-norwavnbcfull8", "Oz-norwavnbcfull9", "Oz-norwavnbcfulll10", 
                      "Oz-norwavnbcfull11", "Oz-norwavnbcfull12","O2-norwavnbcfull8", "O2-norwavnbcfull9", 
                      "O2-norwavnbcfulll10", "O2-norwavnbcfull11", "O2-norwavnbcfull12","PO3-norwavnbcfull8", "PO3-norwavnbcfull9", 
                      "PO3-norwavnbcfulll10", "PO3-norwavnbcfull11", "PO3-norwavnbcfull12","PO4-norwavnbcfull8", 
                      "PO4-norwavnbcfull9", "PO4-norwavnbcfulll10", "PO4-norwavnbcfull11", "PO4-norwavnbcfull12",
                      "PO7-norwavnbcfull8", "PO7-norwavnbcfull9", "PO7-norwavnbcfulll10", "PO7-norwavnbcfull11", "PO7-norwavnbcfull12","PO8-norwavnbcfull8", 
                      "PO8-norwavnbcfull9", "PO8-norwavnbcfulll10", "PO8-norwavnbcfull11", "PO8-norwavnbcfull12")), na.rm = TRUE)

data1.wavelets$alpha_evenodd_reverse <- 
  rowMeans(subset(data1.wavelets, select = 
                    c("POz-revwavnbcfulll8", "POz-revwavnbcfulll9", "POz-revwavnbcfulll10", "POz-revwavnbcfulll11", "POz-revwavnbcfulll12",  
                      "O1-revwavnbcfulll8", "O1-revwavnbcfulll9", "O1-revwavnbcfulll10", "O1-revwavnbcfulll11", "O1-revwavnbcfulll12", 
                      "Oz-revwavnbcfulll8", "Oz-revwavnbcfulll9", "Oz-revwavnbcfulll10", "Oz-revwavnbcfulll11", "Oz-revwavnbcfulll12",  
                      "O2-revwavnbcfulll8", "O2-revwavnbcfulll9", "O2-revwavnbcfulll10", "O2-revwavnbcfulll11", "O2-revwavnbcfulll12", 
                      "PO3-revwavnbcfulll8", "PO3-revwavnbcfulll9", "PO3-revwavnbcfulll10", "PO3-revwavnbcfulll11", "PO3-revwavnbcfulll12",  
                      "PO4-revwavnbcfulll8", "PO4-revwavnbcfulll9", "PO4-revwavnbcfulll10", "PO4-revwavnbcfulll11", "PO4-revwavnbcfulll12", 
                      "PO7-revwavnbcfulll8", "PO7-revwavnbcfulll9", "PO7-revwavnbcfulll10", "PO7-revwavnbcfulll11", "PO7-revwavnbcfulll12",  
                      "PO8-revwavnbcfulll8", "PO8-revwavnbcfulll9", "PO8-revwavnbcfulll10", "PO8-revwavnbcfulll11", "PO8-revwavnbcfulll12"
                    )), na.rm = TRUE)


data1.base.wavelets$alpha_base <- 
  rowMeans(subset(data1.base.wavelets, select = 
                    c("POz-eo6basewavl8", "POz-eo6basewavl9", "POz-eo6basewavl10", "POz-eo6basewavl11", "POz-eo6basewavl12",  "O1-eo6basewavl8", "O1-eo6basewavl9", 
                      "O1-eo6basewavl10", "O1-eo6basewavl11", "O1-eo6basewavl12", "Oz-eo6basewavl8", 
                      "Oz-eo6basewavl9", "Oz-eo6basewavl10", "Oz-eo6basewavl11", "Oz-eo6basewavl12",  
                      "O2-eo6basewavl8", "O2-eo6basewavl9", "O2-eo6basewavl10", "O2-eo6basewavl11",
                      "O2-eo6basewavl12", "PO3-eo6basewavl8", "PO3-eo6basewavl9", "PO3-eo6basewavl10", 
                      "PO3-eo6basewavl11", "PO3-eo6basewavl12",  "PO4-eo6basewavl8", "PO4-eo6basewavl9", 
                      "PO4-eo6basewavl10", "PO4-eo6basewavl11", "PO4-eo6basewavl12", 
                      "PO7-eo6basewavl8", "PO7-eo6basewavl9", "PO7-eo6basewavl10", 
                      "PO7-eo6basewavl11", "PO7-eo6basewavl12",  "PO8-eo6basewavl8", "PO8-eo6basewavl9", 
                      "PO8-eo6basewavl10", "PO8-eo6basewavl11", "PO8-eo6basewavl12"
                    )), na.rm = TRUE)


dat1.alpha <- subset(data1.wavelets, select = 
         c("POz-norwavnbcfull8", "POz-norwavnbcfull9", "POz-norwavnbcfulll10", "POz-norwavnbcfull11", "POz-norwavnbcfull12",
           "O1-norwavnbcfull8", "O1-norwavnbcfull9", "O1-norwavnbcfulll10", "O1-norwavnbcfull11", 
           "O1-norwavnbcfull12","Oz-norwavnbcfull8", "Oz-norwavnbcfull9", "Oz-norwavnbcfulll10", 
           "Oz-norwavnbcfull11", "Oz-norwavnbcfull12","O2-norwavnbcfull8", "O2-norwavnbcfull9", 
           "O2-norwavnbcfulll10", "O2-norwavnbcfull11", "O2-norwavnbcfull12","PO3-norwavnbcfull8", "PO3-norwavnbcfull9", 
           "PO3-norwavnbcfulll10", "PO3-norwavnbcfull11", "PO3-norwavnbcfull12","PO4-norwavnbcfull8", 
           "PO4-norwavnbcfull9", "PO4-norwavnbcfulll10", "PO4-norwavnbcfull11", "PO4-norwavnbcfull12",
           "PO7-norwavnbcfull8", "PO7-norwavnbcfull9", "PO7-norwavnbcfulll10", "PO7-norwavnbcfull11", "PO7-norwavnbcfull12","PO8-norwavnbcfull8", 
           "PO8-norwavnbcfull9", "PO8-norwavnbcfulll10", "PO8-norwavnbcfull11", "PO8-norwavnbcfull12"))

dat1.alpha <- dat1.alpha[,order(colnames(dat1.alpha))]


# Add  averages to main dataset
data1 <- merge(data1,subset(data1.wavelets, select=c(File,alpha_evenodd_normal,alpha_evenodd_reverse), 
                            by = "File",all.x = T))

data1 <- merge(data1,subset(data1.base.wavelets, select=c(File,alpha_base)), 
               by = "File",all.x = T)


#Remove the now obsolete data frames
# rm(data1.wavelets,data1.base.wavelets)

data1$alpha_evenodd[data1$revcards == 1] <- data1$alpha_evenodd_reverse[data1$revcards == 1]
data1$alpha_evenodd[data1$revcards == 0] <- data1$alpha_evenodd_normal[data1$revcards == 0]


# data2 Alpha ----

data2.wavelets <- read_table("./pub_data/wvlts_crds2.txt", na = '???')
  
data2.wavelets[data2.wavelets == 0] <- NA
data2.wavelets$File <- sub('BAS17', '', data2.wavelets$File,ignore.case = T)
data2.wavelets$File <- sub('_2', '', data2.wavelets$File,ignore.case = T)
data2.wavelets$File <- sub('_', '', data2.wavelets$File,ignore.case = T)
data2.wavelets$subject <- as.numeric(data2.wavelets$File)

data2.wavelets$alpha_evenodd_normal <- 
  rowMeans(subset(data2.wavelets, select = 
                    c(`POz-enwnf8`,`POz-enwnf9`,`POz-enwnf10`,`POz-enwnf11`,`POz-enwnf12`,
                      `PO7-enwnf8`,`PO7-enwnf9`,`PO7-enwnf10`,`PO7-enwnf11`,`PO7-enwnf12`,
                      `PO3-enwnf8`,`PO3-enwnf9`,`PO3-enwnf10`,`PO3-enwnf11`,`PO3-enwnf12`,
                      `PO4-enwnf8`,`PO4-enwnf9`,`PO4-enwnf10`,`PO4-enwnf11`,`PO4-enwnf12`,
                      `PO8-enwnf8`,`PO8-enwnf9`,`PO8-enwnf10`,`PO8-enwnf11`,`PO8-enwnf12`,
                      `Oz-enwnf8`,`Oz-enwnf9`,`Oz-enwnf10`,`Oz-enwnf11`,`Oz-enwnf12`,
                      `O1-enwnf8`,`O1-enwnf9`,`O1-enwnf10`,`O1-enwnf11`,`O1-enwnf12`,
                      `O2-enwnf8`,`O2-enwnf9`,`O2-enwnf10`,`O2-enwnf11`,`O2-enwnf12`)), na.rm = TRUE)


  
  


dat2.alpha <- subset(data2.wavelets, select = 
         c(`POz-enwnf8`,`POz-enwnf9`,`POz-enwnf10`,`POz-enwnf11`,`POz-enwnf12`,
           `PO7-enwnf8`,`PO7-enwnf9`,`PO7-enwnf10`,`PO7-enwnf11`,`PO7-enwnf12`,
           `PO3-enwnf8`,`PO3-enwnf9`,`PO3-enwnf10`,`PO3-enwnf11`,`PO3-enwnf12`,
           `PO4-enwnf8`,`PO4-enwnf9`,`PO4-enwnf10`,`PO4-enwnf11`,`PO4-enwnf12`,
           `PO8-enwnf8`,`PO8-enwnf9`,`PO8-enwnf10`,`PO8-enwnf11`,`PO8-enwnf12`,
           `Oz-enwnf8`,`Oz-enwnf9`,`Oz-enwnf10`,`Oz-enwnf11`,`Oz-enwnf12`,
           `O1-enwnf8`,`O1-enwnf9`,`O1-enwnf10`,`O1-enwnf11`,`O1-enwnf12`,
           `O2-enwnf8`,`O2-enwnf9`,`O2-enwnf10`,`O2-enwnf11`,`O2-enwnf12`))

dat2.alpha <- dat2.alpha[,order(colnames(dat2.alpha))]


rbind(dat1.alpha, setNames(dat2.alpha, names(dat1.alpha))) %>%
  alpha(.)


data2.wavelets.eo.rev <- read_table("./pub_data/wvlts_crds_eo_rev2.txt", na = '???')


data2.wavelets.eo.rev[data2.wavelets.eo.rev == 0] <- NA
data2.wavelets.eo.rev$File <- sub('BAS17', '', data2.wavelets.eo.rev$File,ignore.case = T)
data2.wavelets.eo.rev$File <- sub('_2', '', data2.wavelets.eo.rev$File,ignore.case = T)
data2.wavelets.eo.rev$File <- sub('_', '', data2.wavelets.eo.rev$File,ignore.case = T)
data2.wavelets.eo.rev$subject <- as.numeric(data2.wavelets.eo.rev$File)

data2.wavelets.eo.rev$alpha_evenodd_reverse <- 
  rowMeans(subset(data2.wavelets.eo.rev, select = 
                    c(`POz-erwnf8`,`POz-erwnf9`,`POz-erwnf10`,`POz-erwnf11`,`POz-erwnf12`,
                      `PO7-erwnf8`,`PO7-erwnf9`,`PO7-erwnf10`,`PO7-erwnf11`,`PO7-erwnf12`,
                      `PO3-erwnf8`,`PO3-erwnf9`,`PO3-erwnf10`,`PO3-erwnf11`,`PO3-erwnf12`,
                      `PO4-erwnf8`,`PO4-erwnf9`,`PO4-erwnf10`,`PO4-erwnf11`,`PO4-erwnf12`,
                      `PO8-erwnf8`,`PO8-erwnf9`,`PO8-erwnf10`,`PO8-erwnf11`,`PO8-erwnf12`,
                      `Oz-erwnf8`,`Oz-erwnf9`,`Oz-erwnf10`,`Oz-erwnf11`,`Oz-erwnf12`,
                      `O1-erwnf8`,`O1-erwnf9`,`O1-erwnf10`,`O1-erwnf11`,`O1-erwnf12`,
                      `O2-erwnf8`,`O2-erwnf9`,`O2-erwnf10`,`O2-erwnf11`,`O2-erwnf12`)), na.rm = TRUE)


data2.base.wavelets <- read_table("./pub_data/wvlts_crds_bs2.txt", na = '???')

#("./data/data2/export/wvlts_crds_bs.txt", na = '???')

data2.base.wavelets[data2.base.wavelets == 0] <- NA
data2.base.wavelets$File <- sub('BAS17', '', data2.base.wavelets$File,ignore.case = T)
data2.base.wavelets$File <- sub('_2', '', data2.base.wavelets$File,ignore.case = T)
data2.base.wavelets$File <- sub('_', '', data2.base.wavelets$File,ignore.case = T)
data2.base.wavelets$subject <- as.numeric(data2.base.wavelets$File)

data2.base.wavelets$alpha_base <- 
  rowMeans(subset(data2.base.wavelets, select = 
                    c(`POz-eo3_8`,`POz-eo3_9`,`POz-eo3_10`,`POz-eo3_11`,`POz-eo3_12`,
                      `PO7-eo3_8`,`PO7-eo3_9`,`PO7-eo3_10`,`PO7-eo3_11`,`PO7-eo3_12`,
                      `PO3-eo3_8`,`PO3-eo3_9`,`PO3-eo3_10`,`PO3-eo3_11`,`PO3-eo3_12`,
                      `PO4-eo3_8`,`PO4-eo3_9`,`PO4-eo3_10`,`PO4-eo3_11`,`PO4-eo3_12`,
                      `PO8-eo3_8`,`PO8-eo3_9`,`PO8-eo3_10`,`PO8-eo3_11`,`PO8-eo3_12`,
                      `Oz-eo3_8`,`Oz-eo3_9`,`Oz-eo3_10`,`Oz-eo3_11`,`Oz-eo3_12`,
                      `O1-eo3_8`,`O1-eo3_9`,`O1-eo3_10`,`O1-eo3_11`,`O1-eo3_12`,
                      `O2-eo3_8`,`O2-eo3_9`,`O2-eo3_10`,`O2-eo3_11`,`O2-eo3_12`)), 
           na.rm = TRUE)

# Add  averages to main dataset
data2 <- merge(data2,subset(data2.wavelets, select=c(subject,alpha_evenodd_normal)), by = "subject",all.x = T)
#alpha_norano_normal,alpha_norano_reverse,
data2 <- merge(data2,subset(data2.base.wavelets, select=c(subject,alpha_base)), by = "subject",all.x = T)
data2 <- merge(data2,subset(data2.wavelets.eo.rev, select=c(subject,alpha_evenodd_reverse)), by = "subject",all.x = T)

data2$alpha_evenodd[data2$revcards == 1] <- data2$alpha_evenodd_reverse[data2$revcards == 1]
data2$alpha_evenodd[data2$revcards == 0] <- data2$alpha_evenodd_normal[data2$revcards == 0]

#Remove the now obsolete data frames
# rm(data2.wavelets,data2.base.wavelets,data2.wavelets.eo.rev)


# Generate a pooled dataset for plotting and between-study comparisons ####


data12 <- merge(
  subset(data1, select=c(subject,eth,ethext,logethext,revcards,expt,alpha_evenodd,alpha_evenodd_normal,alpha_evenodd_reverse,alpha_base)),
  subset(data2, select=c(subject,eth,ethext,logethext,revcards,expt,alpha_evenodd,alpha_evenodd_normal,alpha_evenodd_reverse,alpha_base)),
  all = T) 


data12 <- data12 %>%
  mutate(logeth = log(eth))

hist(data12$logeth)

mod.alpha.b1 <- lmres(alpha_evenodd ~ alpha_base + revcards + logethext + expt, 
                      data = data12, centered = "logethext")

summary(mod.alpha.b1)

mod.alpha.b2c <- lmres(alpha_evenodd ~ alpha_base + revcards*logethext*expt, 
                       data = data12, centered = "logethext")

summary(mod.alpha.b2c)
summary(mod.alpha.b2c)$R_squared
    
fsqu(summary(mod.alpha.b1)$R_squared,
     summary(mod.alpha.b2c)$R_squared)

ss.alpha.b2c <- simpleSlope(mod.alpha.b2c,"revcards","logethext",coded = c("logethext"))
summary(ss.alpha.b2c)


ss.alpha.b2c <- simpleSlope(mod.alpha.b2c,"revcards","logethext",coded = c("revcards"))
summary(ss.alpha.b2c)
PlotSlope(ss.alpha.b2c)

### Figure 4

## Plot Simple slopes
slope.plot.data <- as.data.frame(ss.alpha.b2c$Points)
slope.plot.data$condition <- c("control", "experimental")
names(slope.plot.data) <- c("low (-1 SD)", "high (+1 SD)", "condition")
slope.plot.data <- gather(slope.plot.data, 
                          key = "extr", value = "alpha",1:2)

fig4 <- ggplot(slope.plot.data, aes(x = extr, y=alpha, 
                            colour = condition, group = condition))+
  geom_point() +
  geom_line() +
  theme_classic() +
  scale_x_discrete(limits = c("low (-1 SD)",  "high (+1 SD)")) +
  labs(x= "Strength of political attitude", 
       y = "Prestimulus alpha power [microV?]",
       caption = "Controlled for baseline alpha power",
       color = "Group") +
  scale_color_manual(values = c("black", "red"))

fig4

# tiff("Fig4.tiff", type = "cairo", width = 2100, height = 1200, res = 300)
# # png("Fig4.png", type = "cairo", width = 2100*4, height = 1200*4, res = 300*4)
#  fig4
# dev.off()


# Check the 2-way interaction data set * experimental group
ss.alpha.2w <- simpleSlope(mod.alpha.b2c, "revcards", "exptdata2", coded = c("exptdata2", "revcards"))
summary(ss.alpha.2w)
PlotSlope(ss.alpha.2w)

ss.alpha.2w <- simpleSlope(mod.alpha.b2c,"exptdata2","revcards",coded = c("revcards", "exptdata2"))
summary(ss.alpha.2w)
PlotSlope(ss.alpha.2w)

## Plot Simple slopes
slope.plot.data <- as.data.frame(ss.alpha.b2c$Points)
slope.plot.data$condition <- c("control", "experimental")
names(slope.plot.data) <- c("low (-1 SD)", "high (+1 SD)", "condition")
slope.plot.data <- gather(slope.plot.data, 
                          key = "extr", value = "alpha",1:2)

fig <- ggplot(slope.plot.data, aes(x = extr, y=alpha, 
                                   colour = condition, group = condition))+
  geom_point() +
  geom_line() +
  theme_classic() +
  scale_x_discrete(limits = c("low (-1 SD)",  "high (+1 SD)")) +
  labs(x= "Strength of political attitude", 
       y = "Prestimulus alpha power [microV?]",
       caption = "Controlled for baseline alpha power",
       color = "Condition") +
  scale_color_manual(values = c("black", "red"))

fig


######## Revision: Analysis of linear effects of ethnocentrism on Alpha Power: -----


## Log-transformed ethnocentrism (to normalize data)

hist(data12$logeth)
alpha_lin.mod <- lmres(alpha_evenodd ~ alpha_base + revcards + logeth + expt, 
                       data = data12, centered = "logeth")

# summary(alpha_lin.mod)

alpha_lin.mod2 <- lmres(alpha_evenodd ~ alpha_base + revcards*logeth*expt, 
                        data = data12, centered = "logeth")

summary(alpha_lin.mod2)
summary(alpha_lin.mod2)$R_squared

fsqu(summary(alpha_lin.mod)$R_squared,
     summary(alpha_lin.mod2)$R_squared)

ss.alpha_lin <- simpleSlope(alpha_lin.mod2,"logeth", "revcards",coded = c("revcards"))
summary(ss.alpha_lin)


ss.alpha_lin <- simpleSlope(alpha_lin.mod2,"revcards","logeth",coded = c("revcards"))
summary(ss.alpha_lin)
PlotSlope(ss.alpha_lin)

sjPlot::tab_model(alpha_lin.mod2$Stepfin,
                  show.std = T, show.stat = T,
                  show.ci = F, 
                  file = "S1.alpha.html")

### Figure 4b

## Plot Simple slopes
slope.plot.data <- as.data.frame(ss.alpha_lin$Points)
slope.plot.data$condition <- c("control", "experimental")
names(slope.plot.data) <- c("low (-1 SD)", "high (+1 SD)", "condition")
slope.plot.data <- gather(slope.plot.data, 
                          key = "extr", value = "alpha",1:2)

fig4c <- ggplot(slope.plot.data, aes(x = extr, y=alpha, 
                                     colour = condition, group = condition))+
  geom_point() +
  geom_line() +
  theme_classic() +
  scale_x_discrete(limits = c("low (-1 SD)",  "high (+1 SD)")) +
  labs(x= "Ethnocentrism", 
       y = "Prestimulus alpha power [microV?]",
       caption = "Controlled for baseline alpha power",
       color = "Group") +
  scale_color_manual(values = c("black", "red"))

fig4c

ggplot(data12, aes(x = logeth, y = alpha_evenodd,
                   color = factor(revcards))) +
  geom_point() +
  geom_smooth(se = F, linetype = 2) +
  geom_smooth(method = "lm", se = F, linetype = 1) +
  scale_y_log10()

# Within subjects


t.test(data12$alpha_evenodd_reverse, data12$alpha_evenodd_normal, paired = T)

data12l <-   data12 %>%
  filter(revcards == 1) %>%
  gather(card, "alpha_within", alpha_evenodd_normal, alpha_evenodd_reverse) %>%
  mutate(card = car::recode(card, "'alpha_evenodd_normal' = '0';
                                   'alpha_evenodd_reverse' = '1'")) %>%
  unite("dat_sub", expt, subject)


alp.w <- lmer(alpha_within ~ card*logethext + 
                (1+ alpha_base|dat_sub) + 
                (1 + logethext | dat_sub),
              data = data12l)

display(alp.w)
summary(alp.w)


##### ERP analysis

#### LPP -----

###### ERP Analysis##############


erp_sum <- read_tsv("./pub_data/erp1_sum.tsv")


erp_sum$subj <- substr(erp_sum$file, 
                       nchar(erp_sum$file)-30,
                       nchar(erp_sum$file)-16)
erp_sum$cond <- substr(erp_sum$file, 
                       nchar(erp_sum$file)-10,
                       nchar(erp_sum$file)-8)

erp_sum$subj<-factor(erp_sum$subj)
erp_sum$cond<-factor(erp_sum$cond)


erp_sum_long <- gather(erp_sum, time, meas,V2:V308, factor_key = T)

abc <- erp_sum$subj[erp_sum$cond=="rev"]

for(i in 1:nrow(erp_sum_long)){

    ifelse(is.element(erp_sum_long$subj[i], abc), 
         erp_sum_long$group[i]<- "exp", 
         erp_sum_long$group[i]<-"con")}

rm(abc, i)


times <- seq(-199.21875, 997, by = 1000/256)

for(i in 1:length(levels(erp_sum_long$time))){
  j <- which(erp_sum_long$time == levels(erp_sum_long$time)[i])
  for (k in 1:length(j)){
    erp_sum_long$ttime[j[k]] <- times[i]
  }
}

rm(i,j,k)


erp_by_type <- erp_sum_long %>%
  group_by(group, cond, ttime) %>%
  summarise(signal = mean(meas, na.rm = T),
            var_m = var(meas, na.rm = T))

erpbetw <- subset(erp_by_type, group=='con'|(group=='exp'&cond=='rev'))


erp_summary <- erp_sum_long %>%
  group_by(cond, ttime) %>%
  summarise(meas.mean = mean(meas, na.rm = T),
            meas.var = var(meas, na.rm = T))


workfile <- data1 %>% 
  dplyr::select(cardgr, File, actual_subject, logethext) %>%
  mutate(subj = substr(File, 28, 42))

data1_wf <- workfile %>%
  left_join(erp_sum_long, by = "subj")


data1_wf <- subset(data1_wf, select = -c(File, V1, file))
data1_wf <- subset(data1_wf, group=='con'|(group=='exp'&cond=='rev'))

data1_2 <- merge(workfile, erp_sum, by = "subj")
data1_2 <- subset(data1_2, cardgr=='normal'|(cardgr=='normal + reverse'&cond=='rev'))


labels <- c('_lowext' = "moderate political attitude",
            highext= "strong political attitude")


varnames <- levels(data1_wf$time)
erp_slopevals<- data.frame(
  time = integer(),
  nor_lowext=integer(),
  nor_highext=integer(),
  rev_lowext=integer(),
  rev_highext=integer())

###### p-Values of the slopes ---- #####

erp_slopep<- data.frame(
  time = integer(),
  p_lowext_sl=integer(),
  p_highext_sl=integer())

erp_slopet <- data.frame(
  time=integer(),
  t_lowext_sl=integer(),
  t_highext_sl=integer())


for(i in 1:length(varnames)){
  mod.erp <- lmres(meas ~ group*logethext, data= subset(data1_wf, time==varnames[i], 
                                    centered = c("logethext"), residual_centering = F))
  summary(mod.erp)
  
  slope.erp <- simpleSlope(mod.erp,pred="groupexp",mod1 ="logethext",coded=c("groupexp"))
  
  
  erp_slopevals[i,1]<- i
  erp_slopevals[i,2] <- slope.erp$Points[1,1] 
  erp_slopevals[i,3] <- slope.erp$Points[2,1]
  erp_slopevals[i,4] <- slope.erp$Points[1,2]
  erp_slopevals[i,5] <- slope.erp$Points[2,2]
  
  
  erp_slopep [i,1]<-i
  erp_slopep [i,2]<-slope.erp$simple_slope[1,4]
  erp_slopep [i,3]<-slope.erp$simple_slope[2,4]
  
  erp_slopet [i,1]<-i
  erp_slopet [i,2]<-slope.erp$simple_slope[1,3]
  erp_slopet [i,3]<-slope.erp$simple_slope[2,3]
  
  
}


erp_slopevals$ttime <- as.numeric(times)
erp_slopep$ttime <- as.numeric(times)
erp_slopet$ttime <- as.numeric(times)

erp_plot_vals <- gather(erp_slopevals, condition, voltage, nor_lowext:rev_highext)

erp_plots1 <- erp_plot_vals %>%
  mutate(expt = "data1")


# facet wrap between low and high extremists
erp_plot_vals$extr <- substr(erp_plot_vals$condition, 
                             nchar(erp_plot_vals$condition)-6, nchar(erp_plot_vals$condition))


#####################
#### ERPS for data2: -----------------
####################
####################


erp2_sum <- read_tsv("./pub_data/erp2_sum.tsv")


erp2_sum$subj <- substr(erp2_sum$file, 
                       nchar(erp2_sum$file)-15,
                       nchar(erp2_sum$file)-12)
erp2_sum$cond <- substr(erp2_sum$file, 
                       nchar(erp2_sum$file)-9,
                       nchar(erp2_sum$file)-7)

erp2_sum$subj<-factor(erp2_sum$subj)
erp2_sum$subj <- str_remove_all(erp2_sum$subj, "_")

erp2_sum$cond<-factor(erp2_sum$cond)

erp2_sum$subj <- recode(erp2_sum$subj, "749 = 49;
       753 = 53;
       7002 = 002;
       7003 = 003;
       7004 = 004;
       7005 = 005")
erp2_sum$subj <- as.numeric(erp2_sum$subj)

erp2_sum <- erp2_sum %>% filter(subj %in% data2$subject) 

erp2_sum_long <- gather(erp2_sum, time, meas,V2:V308, factor_key = T)

abc <- erp2_sum$subj[erp2_sum$cond=="rev"]

for(i in 1:nrow(erp2_sum_long)){

    ifelse(is.element(erp2_sum_long$subj[i], abc), 
         erp2_sum_long$group[i]<- "exp", 
         erp2_sum_long$group[i]<-"con")}

rm(abc, i)


times <- seq(-199.21875, 997, by = 1000/256)

for(i in 1:length(levels(erp2_sum_long$time))){
  j <- which(erp2_sum_long$time == levels(erp2_sum_long$time)[i])
  for (k in 1:length(j)){
    erp2_sum_long$ttime[j[k]] <- times[i]
  }
}

rm(i,j,k)


erp2_by_type <- erp2_sum_long %>%
  group_by(group, cond, ttime) %>%
  summarise(signal = mean(meas, na.rm = T),
            var_m = var(meas, na.rm = T))

erpbetw2 <- subset(erp2_by_type, group=='con'|(group=='exp'&cond=='rev'))


workfile2 <- data2 %>% 
  dplyr::select(revcards, subject, ethext, logethext) 


data2_wf <- workfile2 %>%
  left_join(erp2_sum_long, by = c("subject" = "subj"))

data2_wf <- data2_wf %>%
  dplyr::select(-V1, -file) %>%
  filter(group == "con" | group == "exp" & cond == "rev")


varnames <- levels(data2_wf$time)
erp_slopevals<- data.frame(
  time = integer(),
  nor_lowext=integer(),
  nor_highext=integer(),
  rev_lowext=integer(),
  rev_highext=integer())


for(i in 1:length(varnames)){
  mod.erp <- lmres(meas ~ group*logethext, 
                   data= subset(data2_wf, time==varnames[i], centered = c("logethext"), 
                                residual_centering = F))
  summary(mod.erp)
  
  slope.erp <- simpleSlope(mod.erp, pred="groupexp", mod1 ="logethext",coded=c("groupexp"))
  
  
 
  
  erp_slopevals[i,1]<- i
  erp_slopevals[i,2] <- slope.erp$Points[1,1] 
  erp_slopevals[i,3] <- slope.erp$Points[2,1]
  erp_slopevals[i,4] <- slope.erp$Points[1,2]
  erp_slopevals[i,5] <- slope.erp$Points[2,2]
  
  

  
}


erp_slopevals$ttime <- as.numeric(times)


erp_plot_vals <- gather(erp_slopevals, condition, voltage, nor_lowext:rev_highext)

erp_plots2 <- erp_plot_vals %>%
  mutate(expt = "data2")


# facet wrap between low and high extremists
erp_plot_vals$extr <- substr(erp_plot_vals$condition, 
                             nchar(erp_plot_vals$condition)-6, nchar(erp_plot_vals$condition))


####### Plotted together for data1 and 2
erp_plot12 <- 
  rbind(erp_plots1, erp_plots2) %>%
  mutate(extr  = substr(condition, 
                        nchar(condition)-6, nchar(condition)))

erp_plot12 %>%
  ggplot(aes(ttime, voltage,
          col = factor(condition)))+
  geom_line(aes(linetype = condition))+
  facet_wrap(~ extr + expt,
             labeller = labeller(extr = labels)) +
  geom_hline(yintercept = 0, linetype = 2)+ 
  geom_vline(xintercept = 0, linetype =2)+
  scale_y_reverse()+ xlim(-200, 1000)+ 
  labs(x="Trial time [ms]", y = "Voltage [?V]",
       caption = "data1 & 2; CP1, CP2, CPz, P1, P2, Pz")+
  annotate("rect", xmin = 400, xmax = 800, ymin = -.5, ymax = 5, alpha=.2)+
  scale_color_manual("", values = c("red","blue","red","blue"),
                     labels = c("Control - strong attitude",
                                "Control - moderate attitude",
                                "Experimental - strong attitude",
                                "Experimental - moderate attitude"))+
  scale_linetype_manual("",values=c("longdash","longdash","solid","solid"),
                        labels = c("Control - strong attitude",
                                   "Control - moderate attitude",
                                   "Experimental - strong attitude",
                                   "Experimental - moderate attitude"))+
  coord_cartesian(expand = F)+
  theme_classic()


### Figure 6

fig6 <- erp_plot12 %>%
  group_by(ttime, condition, extr) %>%
  summarise(voltage = mean(voltage, na.rm = T)) %>%
  ggplot(aes(ttime, voltage,
             col = factor(condition)))+
  geom_line(aes(linetype = condition))+
  facet_wrap(~ extr,
             labeller = labeller(extr = labels)) +
  geom_hline(yintercept = 0, linetype = 2)+ 
  geom_vline(xintercept = 0, linetype =2)+
  scale_y_reverse()+ xlim(-200, 1000)+ 
  labs(x="Trial time [ms]", y = "Voltage [?V]",
       caption = "Sites CP1, CP2, CPz, P1, P2, Pz")+
  annotate("rect", xmin = 400, xmax = 800, ymin = -.5, ymax = 5, alpha=.2)+
  scale_color_manual("", values = c("black","black","red","red"),
                     labels = c("Control - \n strong attitude \n",
                                "Control - \n moderate attitude \n",
                                "Experimental - \n strong attitude \n",
                                "Experimental - \n moderate attitude \n"))+
  scale_linetype_manual("",values=c("solid","longdash","solid","longdash"),
                        labels = c("Control - \n strong attitude \n",
                                   "Control - \n moderate attitude \n",
                                   "Experimental - \n strong attitude \n",
                                   "Experimental - \n moderate attitude \n"))+
  coord_cartesian(expand = F)+
  theme_classic() 


fig6


#tiff("Fig6.tiff", type = "cairo", width = 2400, height = 1200, res = 300)
# png("Fig6.png", type = "cairo", width = 2400*4, height = 1200*4, res = 1200)
# fig6
# dev.off()


####### LPP Analysis ##### ----


data1.lpp <- read_table("./pub_data/lpp1.txt", na = '???')

data1.lpp$lpprev <- 
  rowMeans(subset(data1.lpp, select = c('P1-rev_no_sig','P2-rev_no_sig','Pz-rev_no_sig',
                                        'CP1-rev_no_sig','CP2-rev_no_sig','CPz-rev_no_sig')),na.rm = TRUE)
data1.lpp$lppnor <- 
  rowMeans(subset(data1.lpp, select = c('P1-nor_no_sig','P2-nor_no_sig','Pz-nor_no_sig',
                                        'CP1-nor_no_sig','CP2-nor_no_sig','CPz-nor_no_sig')),na.rm = TRUE)

alpha(subset(data1.lpp, select = c('P1-nor_no_sig','P2-nor_no_sig',
                                   'Pz-nor_no_sig','CP1-nor_no_sig',
                                   'CP2-nor_no_sig','CPz-nor_no_sig')))

alpha(subset(data1.lpp, select = c('P1-rev_no_sig','P2-rev_no_sig',
                                   'Pz-rev_no_sig','CP1-rev_no_sig',
                                   'CP2-rev_no_sig','CPz-rev_no_sig')))


data1.lpp <- data1.lpp %>% dplyr::select(File, lpprev, lppnor)

data1 <- merge(data1,data1.lpp,by="File")


data1$lpp_betw <- NA
data1$lpp_betw[data1$revcards == 1] <- data1$lpprev[data1$revcards == 1]
data1$lpp_betw[data1$revcards == 0] <- data1$lppnor[data1$revcards == 0]


### LPP - data2 analysis


data2.lpp <- read_table("./pub_data/lpp2.txt", na = '???')

data2.lpp[data2.lpp == 0] <- NA
 
data2.lpp$lpprev <- 
  rowMeans(subset(data2.lpp, 
                  select = c('P1-brevoe','P2-brevoe','Pz-brevoe',
                            'CP1-brevoe','CP2-brevoe','CPz-brevoe')),
                            na.rm = TRUE)
data2.lpp$lppnor <- 
  rowMeans(subset(data2.lpp, 
                  select = c('P1-bnoroe','P2-bnoroe','Pz-bnoroe',
                             'CP1-bnoroe','CP2-bnoroe','CPz-bnoroe')),
                            na.rm = TRUE)


data2.lpp <- data2.lpp %>% 
  dplyr::select(File, lpprev, lppnor) 

data2.lpp <-  data2.lpp %>%
  mutate(subject = File)
         
data2.lpp$subject[data2.lpp$File == "Bas17_055_2"] <- "BAS17_055"


         
         
data2.lpp <- data2.lpp %>%
  mutate(subject = substr(subject, nchar(subject)-2, nchar(subject)),
         subject = gsub("BAS17_", "", subject),
         subject = as.numeric(subject))


data2 <- data2 %>%
  left_join(data2.lpp, by = "subject")


data2$lpp_betw <- NA
data2$lpp_betw[data2$revcards == 1] <- data2$lpprev[data2$revcards == 1]
data2$lpp_betw[data2$revcards == 0] <- data2$lppnor[data2$revcards == 0]


### Combining both LPP data sets
lpp12 <- 
data1 %>%  dplyr::select(expt, subject, revcards, eth, ethext, logethext, lppnor, lpprev, lpp_betw) %>%
  rbind(., dplyr::select(data2, expt, subject, revcards, eth, ethext, logethext, lppnor, lpprev, lpp_betw)) %>%
  filter(!is.na(lpp_betw)) %>%
  mutate(logeth = log(eth))


## The interaction and the main effect of extremism cannot be found in log-transformed ethext 
mod.lpp12log <- lmres(lpp_betw ~ revcards+logethext+expt, data= lpp12, 
                     centered = c("logethext"), residual_centering = F)
summary(mod.lpp12log)


mod.lpp12log2 <- lmres(lpp_betw ~ revcards*logethext*expt, data= lpp12, 
                        centered = c("logethext"), residual_centering = F)
summary(mod.lpp12log2)

fsqu(summary(mod.lpp12log)$R_squared,
     summary(mod.lpp12log2)$R_squared)

simpleSlope(object = mod.lpp12log2, pred = "revcards", mod1 = "logethext", coded = "revcards")
sslp.lpp<-simpleSlope(object = mod.lpp12log2, 
                      pred = "logethext", 
                      mod1 = "revcards")

sslp.lpp


slope.plot.data <- as.data.frame(sslp.lpp$Points)
slope.plot.data$condition <- c("control", "experimental")
names(slope.plot.data) <- c("low (-1 SD)", "high (+1 SD)", "condition")
slope.plot.data <- gather(slope.plot.data, key = "extr", value = "alpha",1:2 )


### Figure 5 

fig.lpp <- ggplot(slope.plot.data, aes(x = extr, 
                                       y=alpha, 
                                       colour = condition, 
                                       group = condition))+
  geom_point() + 
  geom_line() +  
  theme_classic() +
  scale_x_discrete(limits = c("low (-1 SD)",  "high (+1 SD)")) +
  labs(x= "Strength of political attitude", 
       y = "LPP amplitude [?V]",
       color = "Condition",
       caption = "Sites CP1, CP2, CPz, P1, P2, Pz")+
  ylim(2,4) + 
  scale_color_manual(values = c("black", "red"))


fig.lpp

# tiff("Fig5.tiff", width = 2100, height = 1200, res = 300)  
# fig5
# dev.off()


### Revision: calculate effects with absolute ethnocentrism values

mod.lpp12eth <- lmres(lpp_betw ~ revcards+logeth+expt, data= lpp12, 
                      centered = c("logeth"), residual_centering = F)
#summary(mod.lpp12eth)


mod.lpp12eth2 <- lmres(lpp_betw ~ revcards*logeth*expt, data= lpp12, 
                       centered = c("logeth"), residual_centering = F)
summary(mod.lpp12eth2)

fsqu(summary(mod.lpp12eth)$R_squared,
     summary(mod.lpp12eth2)$R_squared)

simpleSlope(object = mod.lpp12eth2, pred = "revcards", mod1 = "logeth", coded = "revcards")
sslp.lppeth<-simpleSlope(object = mod.lpp12eth2, 
                      pred = "logeth", 
                      mod1 = "revcards",
                      coded = "revcards")

sslp.lppeth$Points


slope.plot.data <- as.data.frame(sslp.lppeth$Points)
slope.plot.data$condition <- c("control", "experimental")
names(slope.plot.data) <- c("low (-1 SD)", "high (+1 SD)", "condition")
slope.plot.data <- gather(slope.plot.data, key = "extr", value = "alpha",1:2 )


sjPlot::tab_model(mod.lpp12eth2$Stepfin,
                  show.std = T, show.stat = T,
                  show.ci = F, 
                  file = "S1.LPP.html")


### Figure 5 

fig.lpp.a <- ggplot(slope.plot.data, aes(x = extr, 
                                       y=alpha, 
                                       colour = condition, 
                                       group = condition))+
  geom_point() + 
  geom_line() +  
  theme_classic() +
  scale_x_discrete(limits = c("low (-1 SD)",  "high (+1 SD)")) +
  labs(x= "Ethnocentrism (log)", 
       y = "LPP amplitude [?V]",
       color = "Condition",
       caption = "Sites CP1, CP2, CPz, P1, P2, Pz")+
  ylim(2,4) + 
  scale_color_manual(values = c("black", "red"))


fig.lpp.a


lppwithin <- lpp12 %>% filter(revcards == 1)
  
t.test(lppwithin$lpprev, lppwithin$lppnor, paired = T)

lppwithin <- lppwithin %>% 
  gather(card, "lpp_within", lppnor, lpprev) %>%
  mutate(card = car::recode(card, 
                            "'lppnor' = 0;
                            'lpprev' = 1")) %>%
  unite("dat_sub", expt, subject)


# lpp.within <- lmres(lpp_within ~ card*logethext,
#                     data = lppwithin, centered = c("logethext"))
# 
# summary(lpp.within)


lpp.w <- lmer(lpp_within ~ card*logethext + (1|dat_sub),
              data = lppwithin)

display(lpp.w)
summary(lpp.w)


######## N1 Analysis ###########


N1.1 <- read_table("./pub_data/data1_N1.txt", na = c("???"), skip = 1)

N1_pool <- N1.1 %>% dplyr::select(File, `POz-p1n1_nor_oe`, `POz-p1n1_rev_oe`,
                            `O2-p1n1_nor_oe`, `O2-p1n1_rev_oe`,
                            `O1-p1n1_nor_oe`, `O1-p1n1_rev_oe`,
                            `Oz-p1n1_nor_oe`, `Oz-p1n1_rev_oe`)
N1_pool[N1_pool == 0] <- NA


N1_pool %>% dplyr::select(contains("nor")) -> n1_nor
N1_pool %>% dplyr::select(contains("rev")) -> n1_rev 


N1.1$N1_nor <- rowMeans(n1_nor)


N1.1$N1_rev <- rowMeans(n1_rev)


rm(n1_nor, n1_rev)

data1 <- data1 %>% left_join(dplyr::select(N1.1, File, N1_nor, N1_rev))


data1 <- data1 %>%
  mutate(N1_betw = ifelse(revcards == 0, 
                          N1_nor,
                          ifelse(revcards == 1,
                                 N1_rev,
                                 NA)))


### data2 - N1

N1.2 <- read_table("./pub_data/data2_N1.txt", na = c("???"), skip = 1)

#N1.2 <- read_table("./data/BAS17/export/BAS17_n1.txt",  na = c("???"), skip = 1)


### computing N1 from Electrodes:

N1_pool <- N1.2 %>% dplyr::select(File, `POz-p1n1_nor_oe`, `POz-p1n1_rev_oe`,
                                  `O2-p1n1_nor_oe`, `O2-p1n1_rev_oe`,
                                  `O1-p1n1_nor_oe`, `O1-p1n1_rev_oe`,
                                  `Oz-p1n1_nor_oe`, `Oz-p1n1_rev_oe`)
N1_pool[N1_pool == 0] <- NA


N1_pool %>% dplyr::select(contains("nor")) -> n1_nor
N1_pool %>% dplyr::select(contains("rev")) -> n1_rev 


N1.2$N1_nor <- rowMeans(n1_nor)


N1.2$N1_rev <- rowMeans(n1_rev)


rm(n1_nor, n1_rev)


### within subjects comparison of N1 amplitude:
data2 <- data2 %>% left_join(N1.2)


### between-subjects comparison of N1 amplitudes (control vs. experimental condition)

data2 <- data2 %>%
  mutate(N1_betw = ifelse(revcards == 0, 
                          N1_nor,
                          ifelse(revcards == 1,
                                 N1_rev,
                                 NA)))


N1_12 <- data2 %>% dplyr::select(subject, revcards, N1_nor, N1_rev, N1_betw, eth, logethext, expt) %>%
  bind_rows(dplyr::select(data1, subject,  revcards, N1_nor, N1_rev, N1_betw, eth, logethext, expt)) %>%
  mutate(logeth = log(eth))


n1_mod <- lmres(N1_betw ~ revcards*logethext*expt,
      data = N1_12, centered = "logethext")

summary(n1_mod)


simpleSlope(object = n1_mod, pred = "revcards", mod1 = "logethext")
sslp.n1<-simpleSlope(object = n1_mod, 
                      pred = "logethext", 
                      mod1 = "revcards")


slope.plot.data <- as.data.frame(sslp.n1$Points)
slope.plot.data$condition <- c("control", "experimental")
names(slope.plot.data) <- c("low (-1 SD)", "high (+1 SD)", "condition")
slope.plot.data <- gather(slope.plot.data, key = "extr", value = "N1",1:2 )

fig.n1 <- ggplot(slope.plot.data, aes(x = extr, y=N1, 
                            colour = condition, group = condition))+
  geom_point() + 
  geom_line() +  
  theme_classic() +
  scale_color_manual(values = c("black", "red")) +
  scale_x_discrete(limits = c("low (-1 SD)",  "high (+1 SD)")) +
  labs(x= "Strength of political attitude", y = "N1 amplitude [?V]",
       caption = "Sites POz, O1, O2, Oz") +
  ylim(-4, 1) 
fig.n1


#### REvision with Ethno vals


n1_modeth <- lmres(N1_betw ~ revcards*logeth*expt,
                data = N1_12, centered = "logeth")

summary(n1_modeth)


simpleSlope(object = n1_modeth, pred = "revcards", mod1 = "logeth", coded = "revcards")
sslp.n1eth<-simpleSlope(object = n1_modeth, 
                     pred = "logeth", 
                     mod1 = "revcards",
                     coded = "revcards")


slope.plot.data <- as.data.frame(sslp.n1eth$Points)
slope.plot.data$condition <- c("control", "experimental")
names(slope.plot.data) <- c("low (-1 SD)", "high (+1 SD)", "condition")
slope.plot.data <- gather(slope.plot.data, key = "extr", value = "N1",1:2 )

fig.n1eth <- ggplot(slope.plot.data, aes(x = extr, y=N1, 
                                      colour = condition, group = condition))+
  geom_point() + 
  geom_line() +  
  theme_classic() +
  scale_color_manual(values = c("black", "red")) +
  scale_x_discrete(limits = c("low (-1 SD)",  "high (+1 SD)")) +
  labs(x= "Absolute Ethnocentrism (log)", y = "N1 amplitude [?V]",
       caption = "Sites POz, O1, O2, Oz") +
  ylim(-4, 1) 
fig.n1eth


sjPlot::tab_model(n1_modeth$Stepfin,
                  show.std = T, show.stat = T,
                  show.ci = F, 
                  file = "S1.N1.html")


# within subjects comparison

N1_12l <- N1_12 %>%
  filter(revcards == 1) %>%
  gather(card, "N1_within", N1_nor, N1_rev) %>%
  mutate(card = car::recode(card, "'N1_nor' = '0';
                            'N1_rev' = '1'")) %>%
  unite("dat_sub", expt, subject)


n1.w <- lmer(N1_within ~ card*logethext + (1+ logethext|dat_sub),
              data = N1_12l)

display(n1.w)
summary(n1.w)


# ######## P1 Analysis ###########


P1.1 <- read_table("./pub_data/data1_P1.txt", na = c("???"), skip = 1)

P1_pool <- P1.1 %>% dplyr::select(File,  `POz-p1n1_nor_oe`, `POz-p1n1_rev_oe`,
                            `PO4-p1n1_nor_oe`, `PO4-p1n1_rev_oe`,
                            `PO8-p1n1_nor_oe`, `PO8-p1n1_rev_oe`,
                            `O2-p1n1_nor_oe`, `O2-p1n1_rev_oe`,
                            `PO3-p1n1_nor_oe`, `PO3-p1n1_rev_oe`,
                            `PO7-p1n1_nor_oe`, `PO7-p1n1_rev_oe`,
                            `O1-p1n1_nor_oe`, `O1-p1n1_rev_oe`,
                            `Oz-p1n1_nor_oe`, `Oz-p1n1_rev_oe`)
P1_pool[P1_pool == 0] <- NA


P1_pool %>% dplyr::select(contains("nor")) -> p1_nor

p1_nor %>%  alpha(.)

P1_pool %>% dplyr::select(contains("rev")) -> p1_rev 

p1_rev %>% alpha(.)


P1.1$P1_nor <- rowMeans(p1_nor)
P1.1$P1_rev <- rowMeans(p1_rev, na.rm = T)


data1 <- data1 %>% left_join(dplyr::select(P1.1, File, P1_nor, P1_rev))


data1 <- data1 %>%
  mutate(P1_betw = ifelse(revcards == 0, 
                          P1_nor,
                          ifelse(revcards == 1,
                                 P1_rev,
                                 NA)))


rm(p1_nor, p1_rev)


## P1 Analysis  - data2


P1.2 <- read_table("./pub_data/data2_P1.txt", na = c("???"), skip = 1)

P1_pool <- P1.2 %>% dplyr::select(File, `POz-p1n1_nor_oe`, `POz-p1n1_rev_oe`,
                            `PO4-p1n1_nor_oe`, `PO4-p1n1_rev_oe`,
                            `PO8-p1n1_nor_oe`, `PO8-p1n1_rev_oe`,
                            `O2-p1n1_nor_oe`, `O2-p1n1_rev_oe`,
                            `PO3-p1n1_nor_oe`, `PO3-p1n1_rev_oe`,
                            `PO7-p1n1_nor_oe`, `PO7-p1n1_rev_oe`,
                            `O1-p1n1_nor_oe`, `O1-p1n1_rev_oe`,
                            `Oz-p1n1_nor_oe`, `Oz-p1n1_rev_oe`)


P1_pool[P1_pool == 0] <- NA


P1_pool %>% dplyr::select(contains("nor")) -> p1_nor
P1_pool %>% dplyr::select(contains("rev")) -> p1_rev 


P1.2$P1_nor <- rowMeans(p1_nor)


P1.2$P1_rev <- rowMeans(p1_rev)


rm(p1_nor, p1_rev)

data2 <- data2 %>% left_join(dplyr::select(P1.2, File, P1_nor, P1_rev))


data2 <- data2 %>%
  mutate(P1_betw = ifelse(revcards == 0, 
                          P1_nor,
                          ifelse(revcards == 1,
                                 P1_rev,
                                 NA)))


P1_12 <- data2 %>% dplyr::select(subject, revcards, P1_nor, P1_rev, P1_betw, eth, logethext, expt) %>%
  bind_rows(dplyr::select(data1, subject, revcards, P1_nor, P1_rev, P1_betw, eth, logethext, expt)) %>%
  mutate(logeth = log(eth))


p1_mod <- lmres(P1_betw ~ revcards*logethext*expt,
                data = P1_12, centered = "logethext")

summary(p1_mod)

simpleSlope(object = p1_mod, pred = "revcards", mod1 = "logethext")

sslp.p1<-simpleSlope(object = p1_mod, 
                     pred = "logethext", 
                     mod1 = "revcards")


slope.plot.data <- as.data.frame(sslp.p1$Points)
slope.plot.data$condition <- c("control", "experimental")
names(slope.plot.data) <- c("low (-1 SD)", "high (+1 SD)", "condition")
slope.plot.data <- gather(slope.plot.data, key = "extr", value = "P1",1:2 )

fig.p1 <- ggplot(slope.plot.data, aes(x = extr, y=P1, 
                            colour = condition, group = condition))+
  geom_point() + 
  geom_line() +  
  theme_classic() +
  scale_color_manual(values = c("black", "red")) +
  scale_x_discrete(limits = c("low (-1 SD)",  "high (+1 SD)")) +
  labs(x= "Strength of political attitude", y = "P1 amplitude [?V]",
       caption = "Sites PO3, PO4, PO7, PO8, POz, O1, O2, Oz") +
  ylim(3,5)


fig.p1


#### REvision with absolute Ethno values: ----

p1_modeth <- lmres(P1_betw ~ revcards*logeth*expt,
                data = P1_12, centered = "logeth")

summary(p1_modeth)

simpleSlope(object = p1_modeth, pred = "revcards", mod1 = "logeth")

sslp.p1eth<-simpleSlope(object = p1_modeth, 
                     pred = "logeth", 
                     mod1 = "revcards",
                     coded = "revcards")


sjPlot::tab_model(p1_modeth$Stepfin,
                  show.std = T, show.stat = T,
                  show.ci = F, 
                  file = "S1.P1.html")


slope.plot.data <- as.data.frame(sslp.p1eth$Points)
slope.plot.data$condition <- c("control", "experimental")
names(slope.plot.data) <- c("low (-1 SD)", "high (+1 SD)", "condition")
slope.plot.data <- gather(slope.plot.data, key = "extr", value = "P1",1:2 )

fig.p1eth <- ggplot(slope.plot.data, aes(x = extr, y=P1, 
                                      colour = condition, group = condition))+
  geom_point() + 
  geom_line() +  
  theme_classic() +
  scale_color_manual(values = c("black", "red")) +
  scale_x_discrete(limits = c("low (-1 SD)",  "high (+1 SD)")) +
  labs(x= "Ethnocentrism", y = "P1 amplitude [?V]",
       caption = "Sites PO3, PO4, PO7, PO8, POz, O1, O2, Oz") +
  ylim(3,5)


fig.p1eth

# within subjects comparison

P1_12l <- P1_12 %>%
  filter(revcards == 1) %>%
  gather(card, "P1_within", P1_nor, P1_rev) %>%
  mutate(card = car::recode(card, "'P1_nor' = '0';
                            'P1_rev' = '1'")) %>%
  unite("dat_sub", expt, subject)


p1.w <- lmer(P1_within ~ card*logethext + (1+ logethext|dat_sub),
             data = P1_12l)

display(p1.w)
summary(p1.w)


############### P3 Analysis
# relevant sites are PO3, POz, and PO4 

P3.1 <- read_table("./pub_data/data1_p3.txt", na = c("???"))

P3_pool <- P3.1 %>% dplyr::select(File, `PO3-bnor`, `PO3-brev`, 
                            `PO4-bnor`, `PO4-brev`,
                            `POz-bnor`, `POz-brev`)

P3_pool[P3_pool == 0] <- NA


P3_pool %>% dplyr::select(contains("nor")) -> p3_nor

p3_nor %>%  alpha(.)

P3_pool %>% dplyr::select(contains("rev")) -> p3_rev 

p3_rev %>% alpha(.)


P3.1$P3_nor <- rowMeans(p3_nor, na.rm = T)
P3.1$P3_rev <- rowMeans(p3_rev, na.rm = T)

P3.1 <- P3.1 %>%
  dplyr::select(File, P3_nor, P3_rev)


data1 <- data1 %>% left_join(dplyr::select(P3.1, File, P3_nor, P3_rev))


data1 <- data1 %>%
  mutate(P3_betw = ifelse(revcards == 0, 
                          P3_nor,
                          ifelse(revcards == 1,
                                 P3_rev,
                                 NA))) 


rm(p3_nor, p3_rev)


## P3 Analysis  - data2


temp1 <- read_table("pub_data/data2_p3_nor.txt", na = "???")
temp2 <- read_table("pub_data/data2_p3_rev.txt", na = "???")

P3.2 <- temp1 %>% left_join(temp2)

P3_pool <- P3.2 %>% dplyr::select(File, `PO3-bnoroe`, `PO3-brevoe`, 
                            `PO4-bnoroe`, `PO4-brevoe`,
                            `POz-bnoroe`, `POz-brevoe`)


P3_pool[P3_pool == 0] <- NA


P3_pool %>% dplyr::select(contains("nor")) -> p3_nor
P3_pool %>% dplyr::select(contains("rev")) -> p3_rev 


P3.2$P3_nor <- rowMeans(p3_nor, na.rm = T)


P3.2$P3_rev <- rowMeans(p3_rev, na.rm = T)

P3.2 <- P3.2 %>%
  dplyr::select(File, P3_nor, P3_rev)

rm(p3_nor, p3_rev)

data2 <- data2 %>% left_join(dplyr::select(P3.2, File, P3_nor, P3_rev))


data2 <- data2 %>%
  mutate(P3_betw = ifelse(revcards == 0, 
                          P3_nor,
                          ifelse(revcards == 1,
                                 P3_rev,
                                 NA)))


P3_12 <- data2 %>% 
  dplyr::select(subject, revcards, P3_nor, P3_rev, P3_betw, eth, logethext, expt) %>%
  bind_rows(dplyr::select(data1, subject, revcards, P3_nor, P3_rev, P3_betw, eth, logethext, expt)) %>%
  filter(!is.na(P3_betw)) %>%
  mutate(logeth = log(eth))


p3_mod <- lmres(P3_betw ~ revcards*logethext*expt,
                data = P3_12, centered = "logethext")

summary(p3_mod)

simpleSlope(object = p3_mod, pred = "revcards", mod1 = "logethext")

sslp.p3 <- simpleSlope(object = p3_mod, 
                     pred = "logethext", 
                     mod1 = "revcards")


slope.plot.data <- as.data.frame(sslp.p3$Points)
slope.plot.data$condition <- c("control", "experimental")
names(slope.plot.data) <- c("low (-1 SD)", "high (+1 SD)", "condition")
slope.plot.data <- gather(slope.plot.data, key = "extr", value = "P3", 1:2 )

fig.p3 <- ggplot(slope.plot.data, aes(x = extr, y=P3, 
                            colour = condition, group = condition))+
  geom_point() + 
  geom_line() +  
  theme_classic() +
  scale_color_manual(values = c("black", "red")) +
  scale_x_discrete(limits = c("low (-1 SD)",  "high (+1 SD)")) +
  labs(x= "Strength of political attitude", y = "P300 amplitude [?V]",
       caption = "Sites PO3, POz, PO4") +
  ylim(4.5, 6.5) 


# tiff("P3_sslope.tiff", width = 2100, height = 1200, res = 300)
fig.p3
# dev.off()


### Revision with absolute ethnocentrism values ----

p3_modeth <- lmres(P3_betw ~ revcards*logeth*expt,
                data = P3_12, centered = "logeth")

summary(p3_modeth)

simpleSlope(object = p3_modeth, pred = "revcards", mod1 = "logeth",
            coded = "revcards")

sslp.p3eth <- simpleSlope(object = p3_modeth, 
                       pred = "logeth", 
                       mod1 = "revcards",
                       coded = "revcards")


slope.plot.data <- as.data.frame(sslp.p3eth$Points)
slope.plot.data$condition <- c("control", "experimental")
names(slope.plot.data) <- c("low (-1 SD)", "high (+1 SD)", "condition")
slope.plot.data <- gather(slope.plot.data, key = "extr", value = "P3", 1:2 )

fig.p3eth <- ggplot(slope.plot.data, aes(x = extr, y=P3, 
                                      colour = condition, group = condition))+
  geom_point() + 
  geom_line() +  
  theme_classic() +
  scale_color_manual(values = c("black", "red")) +
  scale_x_discrete(limits = c("low (-1 SD)",  "high (+1 SD)")) +
  labs(x= "Ethnocentrism", y = "P300 amplitude [?V]",
       caption = "Sites PO3, POz, PO4") +
  ylim(4.5, 6.5) 


# tiff("P3_sslope.tiff", width = 2100, height = 1200, res = 300)
fig.p3eth
# dev.off()


sjPlot::tab_model(p3_modeth$Stepfin,
                  show.std = T, show.stat = T,
                  show.ci = F, 
                  file = "S1.P3.html")


# within subjects comparison

P3_12l <- P3_12 %>%
  filter(revcards == 1) %>%
  gather(card, "P3_within", P3_nor, P3_rev) %>%
  mutate(card = car::recode(card, "'P3_nor' = '0';
                            'P3_rev' = '1'")) %>%
  unite("dat_sub", expt, subject)


p3.w3 <- lmer(P3_within ~ card*logethext + (1+ logethext|dat_sub),
              data = P3_12l)
summary(p3.w3)


fig.legend <- get_legend(fig.p1)

tiff("Fig5.tiff", type = "cairo", width = 2300, height = 1600, res = 300)
# png("Fig5.png", type = "cairo", width = 9200, height = 6400, res = 1200)


plot_grid(fig.p1 + theme(legend.position = "none"),
          fig.n1 + theme(legend.position = "none"),
          fig.legend,
          fig.p3 + theme(legend.position = "none"),
          fig.lpp + theme(legend.position = "none"),
          NULL,
          rel_widths = c(1,1,.3),
          labels = c("A", "B", "",
                     "C", "D", ""))

dev.off()
 
