# Supplementary material for: Strength of socio-political attitudes moderates electrophysiological responses to perceptual anomalies
Source: PLoS One. 2019 Aug 5;14(8):e0220732. doi: 10.1371/journal.pone.0220732 (PMC6681971; doi:10.1371/journal.pone.0220732)
Supplement: S1 Dataset — (ZIP) [file pone.0220732.s002.zip › pub_data/data1.tsv]

subject	actual_subject	filter_cards	filter_reason	filter_.	rev_cards_discovered	cardgr	eth1_response	eth2_response_rec	eth3_response	eth4_response	eth5_response	eth6_response	eth7_response_rec	eth8_response	eth9_response_rec	eth10_response	revcards	nor_rtfil	rev_rtfil	eth	ethext	gender	age	File
3	3	1	NA	Selected	no	normal + reverse	1	1	1	1	1	1	3	1	1	1	1	1043.058824	1058.823529	1.2	0.741304347826087	NA	NA	REFA_RECORD_EEG_PHYSIO_R14_20150414_123359.EDF
1	4	1	alpha ERS	Selected	no	normal + reverse	4	1	3	1	1	1	2	1	2	1	1	1461.742857	1476.393939	1.7	0.241304347826087	1	22	REFA_RECORD_EEG_PHYSIO_R14_20150414_150916.EDF
1	5	1	NA	Selected	no	normal + reverse	4	3	1	1	2	1	1	1	1	2	1	728	761.4242424	1.7	0.241304347826087	0	20	REFA_RECORD_EEG_PHYSIO_R14_20150415_102507.EDF
6	6	1	NA	Selected	no	normal + reverse	1	6	1	1	1	1	3	2	2	4	1	610.9142857	571.0857143	2.2	0.2586956521739132	NA	NA	REFA_RECORD_EEG_PHYSIO_R14_20150415_131315.EDF
7	7	1	NA	Selected	no	normal + reverse	2	1	1	1	1	5	1	1	1	1	1	540.3714286	520.0294118	1.5	0.44130434782608696	0	27	REFA_RECORD_EEG_PHYSIO_R14_20150415_145922.EDF
8	8	1	NA	Selected	no	normal + reverse	3	6	2	1	1	6	1	1	1	1	1	445.5294118	447.2777778	2.3	0.35869565217391286	0	35	REFA_RECORD_EEG_PHYSIO_R14_20150415_183926.EDF
9	9	1	NA	Selected	no	normal + reverse	3	2	1	1	2	1	2	2	1	2	1	761.0833333	739.7741935	1.7	0.241304347826087	0	20	REFA_RECORD_EEG_PHYSIO_R14_20150416_100708.EDF
8	11	1	NA	Selected	no	normal + reverse	4	4	4	3	4	2	3	3	3	4	1	500.4571429	513.1470588	3.4	1.458695652173913	1	23	REFA_RECORD_EEG_PHYSIO_R14_20150416_150104.EDF
11	12	1	NA	Selected	no	normal	6	6	1	2	2	4	3	2	3	2	0	485.1617647	NA	3.1	1.1586956521739131	1	22	REFA_RECORD_EEG_PHYSIO_R14_20150416_165742.EDF
12	13	1	NA	Selected	no	normal	1	6	1	2	1	1	2	2	2	2	0	1061.632353	NA	2	0.05869565217391304	1	22	REFA_RECORD_EEG_PHYSIO_R14_20150416_190712.EDF
13	14	1	NA	Selected	no	normal	2	2	3	1	1	1	2	1	1	5	0	535.3714286	NA	1.9	0.04130434782608705	NA	NA	REFA_RECORD_EEG_PHYSIO_R14_20150417_103528.EDF
14	15	1	NA	Selected	no	normal	3	1	2	2	1	2	4	2	3	2	0	914.3478261	NA	2.2	0.2586956521739132	1	22	REFA_RECORD_EEG_PHYSIO_R14_20150417_122102.EDF
NA	NA	NA	NA	NA	NA	NA	NA	NA	NA	NA	NA	NA	NA	NA	NA	NA	NA	NA	NA	NA	NA	NA	NA	REFA_RECORD_EEG_PHYSIO_R14_20150417_141006.EDF
16	17	1	NA	Selected	no	normal	4	1	5	1	2	1	3	5	1	4	0	376.7142857	NA	2.7	0.7586956521739132	1	47	REFA_RECORD_EEG_PHYSIO_R14_20150417_160049.EDF
17	18	1	NA	Selected	no	normal	5	1	3	1	4	1	3	2	1	1	0	1149.9	NA	2.2	0.2586956521739132	1	21	REFA_RECORD_EEG_PHYSIO_R14_20150417_180225.EDF
18	19	1	NA	Selected	no	normal	2	1	1	1	4	1	2	3	2	3	0	509.4925373	NA	2	0.05869565217391304	NA	22	REFA_RECORD_EEG_PHYSIO_R14_20150418_101855.EDF
19	20	1	NA	Selected	no	normal + reverse	3	1	1	1	2	1	2	1	1	2	1	538.3235294	522.9411765	1.5	0.44130434782608696	1	23	REFA_RECORD_EEG_PHYSIO_R14_20150418_122604.EDF
20	21	1	alpha ERS	Selected	no	normal + reverse	1	1	1	1	1	1	5	2	2	1	1	1034.111111	1087.117647	1.6	0.3413043478260869	1	26	REFA_RECORD_EEG_PHYSIO_R14_20150418_142728.EDF
21	22	1	NA	Selected	no	normal + reverse	3	1	4	2	2	1	4	1	3	1	1	626.25	749.6060606	2.2	0.2586956521739132	1	24	REFA_RECORD_EEG_PHYSIO_R14_20150418_162506.EDF
22	23	1	NA	Selected	no	normal + reverse	1	6	1	1	1	1	1	1	1	1	1	978.7714286	1008.083333	1.5	0.44130434782608696	1	21	REFA_RECORD_EEG_PHYSIO_R14_20150420_082617.EDF
23	24	1	NA	Selected	no	normal + reverse	3	1	2	1	2	1	2	1	2	1	1	781.2222222	770.9714286	1.6	0.3413043478260869	1	22	REFA_RECORD_EEG_PHYSIO_R14_20150420_103705.EDF
NA	NA	NA	NA	NA	NA	NA	NA	NA	NA	NA	NA	NA	NA	NA	NA	NA	NA	NA	NA	NA	NA	NA	NA	REFA_RECORD_EEG_PHYSIO_R14_20150420_122814.EDF
NA	NA	NA	NA	NA	NA	NA	NA	NA	NA	NA	NA	NA	NA	NA	NA	NA	NA	NA	NA	NA	NA	NA	NA	REFA_RECORD_EEG_PHYSIO_R14_20150420_144832.EDF
27	28	1	NA	Selected	no	normal + reverse	2	1	2	1	1	1	2	2	2	2	1	512.0571429	526.6	1.6	0.3413043478260869	1	22	REFA_RECORD_EEG_PHYSIO_R14_20150420_192120.EDF
28	29	1	NA	Selected	no	normal	4	3	2	2	4	3	5	4	4	2	0	432.6086957	NA	3.3	1.3586956521739129	0	21	REFA_RECORD_EEG_PHYSIO_R14_20150421_103015.EDF
29	30	1	NA	Selected	no	normal	4	1	3	3	3	2	3	2	3	2	0	1021.928571	NA	2.6	0.6586956521739131	1	22	REFA_RECORD_EEG_PHYSIO_R14_20150421_123039.EDF
30	31	1	NA	Selected	no	normal	1	2	1	1	2	1	2	1	1	2	0	837.2	NA	1.4	0.541304347826087	1	22	REFA_RECORD_EEG_PHYSIO_R14_20150421_174008.EDF
31	32	1	NA	Selected	no	normal	5	6	1	1	1	1	1	1	1	2	0	589.9142857	NA	2	0.05869565217391304	1	21	REFA_RECORD_EEG_PHYSIO_R14_20150422_104003.EDF
32	33	1	NA	Selected	no	normal	4	1	4	2	2	2	3	2	1	1	0	835.1911765	NA	2.2	0.2586956521739132	1	25	REFA_RECORD_EEG_PHYSIO_R14_20150422_135028.EDF
33	34	1	NA	Selected	no	normal	3	5	3	2	3	1	3	3	4	2	0	539.6470588	NA	2.9	0.958695652173913	0	23	REFA_RECORD_EEG_PHYSIO_R14_20150422_165429.EDF
34	35	1	NA	Selected	no	normal	2	2	1	2	2	1	1	1	2	2	0	935.826087	NA	1.6	0.3413043478260869	0	28	REFA_RECORD_EEG_PHYSIO_R14_20150422_184758.EDF
35	36	1	NA	Selected	no	normal	1	2	3	2	2	1	3	4	2	3	0	1060.042254	NA	2.3	0.35869565217391286	1	22	REFA_RECORD_EEG_PHYSIO_R14_20150423_092524.EDF
36	37	1	NA	Selected	no	normal	5	2	4	3	2	1	3	1	1	2	0	784.2571429	NA	2.4	0.45869565217391295	1	21	REFA_RECORD_EEG_PHYSIO_R14_20150423_112858.EDF
37	38	1	NA	Selected	no	normal + reverse	2	2	2	1	4	1	4	3	2	2	1	326.7777778	352.9411765	2.3	0.35869565217391286	1	26	REFA_RECORD_EEG_PHYSIO_R14_20150423_132400.EDF
38	39	1	NA	Selected	no	normal + reverse	5	1	3	2	2	1	3	2	2	2	1	464.4848485	470.7058824	2.3	0.35869565217391286	1	22	REFA_RECORD_EEG_PHYSIO_R14_20150424_102146.EDF
39	40	1	NA	Selected	no	normal + reverse	1	2	1	1	1	1	2	1	1	2	1	897.6176471	958.1515152	1.3	0.6413043478260869	1	20	REFA_RECORD_EEG_PHYSIO_R14_20150424_122153.EDF
40	42	1	NA	Selected	no	normal + reverse	3	NA	3	1	2	1	NA	3	NA	3	1	705.5555556	720.5882353	2.3	0.35869565217391286	1	21	REFA_RECORD_EEG_PHYSIO_R14_20150424_145910.EDF
41	43	1	NA	Selected	no	normal + reverse	1	1	1	1	1	1	1	1	1	1	1	643.4117647	672.5428571	1	0.941304347826087	0	23	REFA_RECORD_EEG_PHYSIO_R14_20150427_123833.EDF
NA	NA	NA	NA	NA	NA	NA	NA	NA	NA	NA	NA	NA	NA	NA	NA	NA	NA	NA	NA	NA	NA	NA	NA	REFA_RECORD_EEG_PHYSIO_R14_20150427_151946.EDF
43	45	1	NA	Selected	no	normal + reverse	4	1	1	1	4	1	2	2	1	1	1	676.7714286	607.8235294	1.8	0.14130434782608692	1	24	REFA_RECORD_EEG_PHYSIO_R14_20150427_172111.EDF
44	46	1	alpha ERS	Selected	no	normal + reverse	3	2	2	1	2	1	2	1	1	2	1	476.5882353	503.5294118	1.7	0.241304347826087	1	35	REFA_RECORD_EEG_PHYSIO_R14_20150428_081514.EDF
45	47	1	NA	Selected	no	normal + reverse	2	2	1	1	1	1	2	3	1	2	1	1002.171429	907.1764706	1.6	0.3413043478260869	0	28	REFA_RECORD_EEG_PHYSIO_R14_20150428_101650.EDF
46	48	1	NA	Selected	no	normal	4	2	2	1	1	1	1	2	1	2	0	477.5072464	NA	1.7	0.241304347826087	1	27	REFA_RECORD_EEG_PHYSIO_R14_20150428_122922.EDF
47	49	1	NA	Selected	no	normal	1	1	2	2	1	6	3	1	1	1	0	520.3731343	NA	1.9	0.04130434782608705	0	21	REFA_RECORD_EEG_PHYSIO_R14_20150428_143426.EDF
48	50	1	NA	Selected	no	normal	1	2	1	1	1	1	2	1	1	2	0	601.6086957	NA	1.3	0.6413043478260869	0	22	REFA_RECORD_EEG_PHYSIO_R14_20150428_172216.EDF
50	51	1	NA	Selected	no	normal	2	1	2	1	1	1	2	2	2	2	0	685.8285714	NA	1.6	0.3413043478260869	1	20	REFA_RECORD_EEG_PHYSIO_R14_20150428_202105.EDF
51	52	1	NA	Selected	no	normal	6	1	1	1	3	1	4	1	1	1	0	681.5	NA	2	0.05869565217391304	NA	NA	REFA_RECORD_EEG_PHYSIO_R14_20150429_093455.EDF
49	53	1	NA	Selected	no	normal	4	2	1	2	2	3	4	4	2	5	0	769.25	NA	2.9	0.958695652173913	1	21	REFA_RECORD_EEG_PHYSIO_R14_20150429_124017.EDF
52	54	1	CARDS: Datenqualität sehr schlecht (Frontale Elektroden). Versucht, mit ICA zu retten, aber hoffnungslos.	Selected	no	normal	2	3	1	1	1	1	2	2	1	2	0	619.671875	NA	1.6	0.3413043478260869	1	21	REFA_RECORD_EEG_PHYSIO_R14_20150429_155624.EDF
53	55	1	NA	Selected	no	normal	1	1	1	1	2	1	3	3	3	3	0	552.0704225	NA	1.9	0.04130434782608705	1	22	REFA_RECORD_EEG_PHYSIO_R14_20150429_175118.EDF
54	56	1	NA	Selected	no	normal	1	1	1	1	1	1	2	1	1	1	0	391.8507463	NA	1.1	0.8413043478260869	0	24	REFA_RECORD_EEG_PHYSIO_R14_20150430_122916.EDF
55	57	1	NA	Selected	no	normal + reverse	1	1	1	1	1	1	1	1	1	2	1	531.9705882	581.0294118	1.1	0.8413043478260869	1	22	REFA_RECORD_EEG_PHYSIO_R14_20150430_142933.EDF
57	59	1	NA	Selected	no	normal + reverse	6	2	6	1	5	1	1	1	1	1	1	606.5757576	588.8235294	2.5	0.558695652173913	1	23	REFA_RECORD_EEG_PHYSIO_R14_20150504_102617.EDF
NA	NA	NA	NA	NA	NA	NA	NA	NA	NA	NA	NA	NA	NA	NA	NA	NA	NA	NA	NA	NA	NA	NA	NA	REFA_RECORD_EEG_PHYSIO_R14_20150504_124617.EDF
60	62	1	theta ERS extending into alpha	Selected	no	normal + reverse	2	2	2	1	2	1	1	1	1	2	1	1043.638889	1047.176471	1.5	0.44130434782608696	1	22	REFA_RECORD_EEG_PHYSIO_R14_20150504_172211.EDF
61	63	1	NA	Selected	no	normal + reverse	2	2	1	1	3	1	1	1	1	1	1	493.8888889	488.71875	1.4	0.541304347826087	1	20	REFA_RECORD_EEG_PHYSIO_R14_20150505_084849.EDF
61	64	1	NA	Selected	no	normal + reverse	1	1	1	1	3	1	2	2	2	2	1	531.3030303	510.5151515	1.6	0.3413043478260869	1	22	REFA_RECORD_EEG_PHYSIO_R14_20150505_103022.EDF
62	65	1	NA	Selected	no	normal + reverse	3	2	3	2	4	1	3	4	3	3	1	426.2285714	441.9090909	2.8	0.8586956521739129	1	23	REFA_RECORD_EEG_PHYSIO_R14_20150505_122433.EDF
63	66	1	NA	Selected	no	normal + reverse	4	4	2	2	3	1	4	2	3	1	1	614.0588235	605.2647059	2.6	0.6586956521739131	0	24	REFA_RECORD_EEG_PHYSIO_R14_20150505_144820.EDF
64	67	1	NA	Selected	no	normal	2	1	1	1	1	1	3	2	2	3	0	573.2537313	NA	1.7	0.241304347826087	1	23	REFA_RECORD_EEG_PHYSIO_R14_20150505_164402.EDF
65	68	1	NA	Selected	no	normal	4	1	4	1	2	1	2	2	2	2	0	734.3043478	NA	2.1	0.15869565217391313	0	25	REFA_RECORD_EEG_PHYSIO_R14_20150506_121747.EDF
66	69	1	NA	Selected	no	normal	2	2	4	1	2	1	1	3	2	3	0	762.9275362	NA	2.1	0.15869565217391313	0	23	REFA_RECORD_EEG_PHYSIO_R14_20150506_151505.EDF
67	70	1	NA	Selected	no	normal	1	6	1	1	1	1	3	2	2	2	0	900.2794118	NA	2	0.05869565217391304	1	20	REFA_RECORD_EEG_PHYSIO_R14_20150506_165740.EDF
68	71	1	NA	Selected	no	normal	4	1	3	1	1	1	4	4	3	5	0	499.8115942	NA	2.7	0.7586956521739132	1	22	REFA_RECORD_EEG_PHYSIO_R14_20150507_134415.EDF
69	72	1	NA	Selected	no	normal	2	1	1	1	1	1	1	1	1	1	0	882.1285714	NA	1.1	0.8413043478260869	1	21	REFA_RECORD_EEG_PHYSIO_R14_20150508_112659.EDF
70	73	1	NA	Selected	no	normal	1	1	1	1	2	1	3	2	3	2	0	912.0724638	NA	1.7	0.241304347826087	1	22	REFA_RECORD_EEG_PHYSIO_R14_20150508_125912.EDF
71	74	1	NA	Selected	no	normal	1	1	1	2	2	1	2	1	2	1	0	697.8676471	NA	1.4	0.541304347826087	0	21	REFA_RECORD_EEG_PHYSIO_R14_20150508_144529.EDF
72	75	1	NA	Selected	no	normal	1	1	2	1	1	1	2	1	1	1	0	1147.507042	NA	1.2	0.741304347826087	1	22	REFA_RECORD_EEG_PHYSIO_R14_20150508_171139.EDF
NA	NA	NA	NA	NA	NA	NA	NA	NA	NA	NA	NA	NA	NA	NA	NA	NA	NA	NA	NA	NA	NA	NA	NA	REFA_RECORD_EEG_PHYSIO_R14_20150509_130424.EDF
74	77	1	NA	Selected	no	normal + reverse	2	2	1	1	1	1	3	1	2	4	1	1416.176471	1531.916667	1.8	0.14130434782608692	1	20	REFA_RECORD_EEG_PHYSIO_R14_20150511_104734.EDF
75	78	1	NA	Selected	no	normal + reverse	1	1	1	1	1	1	2	1	1	1	1	671.9142857	656.7272727	1.1	0.8413043478260869	1	23	REFA_RECORD_EEG_PHYSIO_R14_20150511_144710.EDF
76	79	1	NA	Selected	no	normal + reverse	1	1	1	1	1	1	2	1	1	2	1	583.7941176	549.3235294	1.2	0.741304347826087	0	25	REFA_RECORD_EEG_PHYSIO_R14_20150511_162107.EDF
77	80	1	NA	Selected	no	normal + reverse	2	1	1	1	1	1	3	1	1	1	1	379.0285714	388.7714286	1.3	0.6413043478260869	0	23	REFA_RECORD_EEG_PHYSIO_R14_20150511_180402.EDF
79	82	1	theta ERS extending into alpha	Selected	no	normal + reverse	4	1	2	1	3	1	2	2	1	3	1	469.3142857	440.1515152	2	0.05869565217391304	1	20	REFA_RECORD_EEG_PHYSIO_R14_20150512_125528.EDF
80	83	1	NA	Selected	no	normal + reverse	4	1	4	1	4	1	1	1	1	2	1	473.6285714	544.8823529	2	0.05869565217391304	1	22	REFA_RECORD_EEG_PHYSIO_R14_20150512_150444.EDF
81	84	1	NA	Selected	no	normal + reverse	1	2	1	1	1	1	3	1	1	1	1	632.1176471	576.0857143	1.3	0.6413043478260869	1	21	REFA_RECORD_EEG_PHYSIO_R14_20150512_165120.EDF
82	85	1	NA	Selected	no	normal	2	1	1	1	1	2	2	2	2	2	0	487.1911765	NA	1.6	0.3413043478260869	1	22	REFA_RECORD_EEG_PHYSIO_R14_20150512_184931.EDF
83	86	1	NA	Selected	no	normal	2	2	1	1	2	1	3	2	2	4	0	770.8405797	NA	2	0.05869565217391304	0	21	REFA_RECORD_EEG_PHYSIO_R14_20150513_104750.EDF
84	87	1	NA	Selected	no	normal	4	1	4	3	3	2	4	4	2	4	0	503.8059701	NA	3.1	1.1586956521739131	1	22	REFA_RECORD_EEG_PHYSIO_R14_20150513_131725.EDF
85	88	1	NA	Selected	no	normal	4	1	4	1	1	3	1	1	1	1	0	1043.371429	NA	1.8	0.14130434782608692	1	19	REFA_RECORD_EEG_PHYSIO_R14_20150513_151501.EDF
86	89	1	NA	Selected	no	normal	3	6	2	1	1	3	4	2	3	4	0	908.9850746	NA	2.9	0.958695652173913	1	20	REFA_RECORD_EEG_PHYSIO_R14_20150513_165348.EDF
87	90	1	NA	Selected	no	normal	1	2	2	1	2	1	4	1	1	2	0	978.3676471	NA	1.7	0.241304347826087	NA	NA	REFA_RECORD_EEG_PHYSIO_R14_20150518_104720.EDF
88	91	1	NA	Selected	no	normal	4	1	4	3	4	3	3	4	2	4	0	681.2714286	NA	3.2	1.2586956521739132	NA	NA	REFA_RECORD_EEG_PHYSIO_R14_20150518_125817.EDF
89	92	1	NA	Selected	no	normal	2	1	3	3	5	2	2	2	2	1	0	619.2058824	NA	2.3	0.35869565217391286	NA	NA	REFA_RECORD_EEG_PHYSIO_R14_20150518_143150.EDF
90	93	1	NA	Selected	no	normal	3	1	1	1	4	1	4	1	2	1	0	1276.757576	NA	1.9	0.04130434782608705	NA	NA	REFA_RECORD_EEG_PHYSIO_R14_20150520_082912.EDF
