# Supplementary material for: Strength of socio-political attitudes moderates electrophysiological responses to perceptual anomalies
Source: PLoS One. 2019 Aug 5;14(8):e0220732. doi: 10.1371/journal.pone.0220732 (PMC6681971; doi:10.1371/journal.pone.0220732)
Supplement: S1 Dataset — (ZIP) [file pone.0220732.s002.zip › pub_data/data1_N1.txt]

N1

File                                                        L-p1n1_nor_oe L-p1n1_rev_oe      POz-p1n1_nor_oe POz-p1n1_rev_oe O1-p1n1_nor_oe  O1-p1n1_rev_oe  Oz-p1n1_nor_oe  Oz-p1n1_rev_oe  O2-p1n1_nor_oe  O2-p1n1_rev_oe  PO3-p1n1_nor_oe PO3-p1n1_rev_oe PO4-p1n1_nor_oe PO4-p1n1_rev_oe PO7-p1n1_nor_oe PO7-p1n1_rev_oe PO8-p1n1_nor_oe PO8-p1n1_rev_oe 

REFA_RECORD_EEG_PHYSIO_R14_20150414_123359.EDF              117.1875      109.375            -4.181198       -3.511074       -3.457786       -1.809381       -5.260667       -4.070893       -3.318871       -1.729591       -3.451260       -1.772065       -4.501112       -3.104975       0.332393        1.276758        0.941226        2.233774
REFA_RECORD_EEG_PHYSIO_R14_20150414_123359.EDF_nor_no_sig     ???           ???                ???             ???             ???             ???             ???             ???             ???             ???             ???             ???             ???             ???             ???             ???             ???             ???
REFA_RECORD_EEG_PHYSIO_R14_20150414_150916.EDF              148.4375      148.4375           -0.857085       -1.595068       1.804594        1.071280        -0.796457       -1.539737       -0.801307       -1.545720       -1.238008       -1.590750       -0.454808       -0.288556       -0.493559       -0.359351       0.672030        1.268229
REFA_RECORD_EEG_PHYSIO_R14_20150415_102507.EDF              140.625       121.09375          2.089034        0.315783        4.711175        4.491210        4.769381        3.868955        5.840053        5.042449        1.495893        0.416996        0.000000        0.000000        1.404976        1.315373        7.623417        6.105305
REFA_RECORD_EEG_PHYSIO_R14_20150415_131315.EDF              148.4375      132.8125           3.828958        3.720937        3.866907        3.843848        0.837315        1.940946        0.859804        1.854911        3.893936        3.721657        0.800909        1.832231        3.827805        4.002031        0.747297        1.810121
REFA_RECORD_EEG_PHYSIO_R14_20150415_145922.EDF              167.96875     167.96875          -1.240477       -0.248479       -4.182558       -3.927158       -5.998625       -5.685879       -7.306458       -6.810136       -0.280344       -0.148076       -3.239197       -3.124740       -4.678534       -4.487283       -7.325091       -6.188313
REFA_RECORD_EEG_PHYSIO_R14_20150415_183926.EDF              109.375       132.8125           -1.131888       -0.370946       -1.007806       0.043497        -3.267692       -2.747594       -0.348631       -0.624238       -1.101644       0.114917        0.121310        -0.021702       -3.944802       -2.984336       0.132315        -0.042022
REFA_RECORD_EEG_PHYSIO_R14_20150416_100708.EDF              109.375       109.375            -3.236940       -2.600425       -6.408380       -7.110015       -8.895575       -9.586905       -4.905202       -3.367556       -3.976696       -4.372916       -4.250239       -3.027814       -2.261743       -2.042437       0.031866        0.474439
REFA_RECORD_EEG_PHYSIO_R14_20150416_150104.EDF              148.4375      148.4375           3.029033        2.356060        2.086468        2.360389        2.116790        2.397813        2.089145        2.471110        -0.071253       -1.367944       3.511307        3.211020        -1.986175       -2.382310       -1.701703       -0.262343
REFA_RECORD_EEG_PHYSIO_R14_20150416_165742.EDF              109.375         ???              -12.228283        ???           -8.583682         ???           -8.656779         ???           -9.190203         ???           -7.668049         ???           -12.146810        ???           -7.533265         ???           -8.459284         ???
REFA_RECORD_EEG_PHYSIO_R14_20150416_190712.EDF              144.53125       ???              -1.530209         ???           -2.343453         ???           -2.256309         ???           -2.239764         ???           -1.555328         ???           -2.024582         ???           -3.727049         ???           -1.282033         ???
REFA_RECORD_EEG_PHYSIO_R14_20150417_103528.EDF              121.09375       ???              -1.482534         ???           -0.923212         ???           -3.941095         ???           -1.502809         ???           -1.438505         ???           -2.337118         ???           -4.749231         ???           1.192222          ???
REFA_RECORD_EEG_PHYSIO_R14_20150417_122102.EDF              152.34375       ???              1.886033          ???           -0.115770         ???           0.394720          ???           -0.254375         ???           0.785000          ???           1.328197          ???           -1.611453         ???           -0.111106         ???
REFA_RECORD_EEG_PHYSIO_R14_20150417_141006.EDF              156.25          ???              -0.637028         ???           -0.691506         ???           -2.467318         ???           -4.252744         ???           -0.542747         ???           -3.654233         ???           -1.003513         ???           -2.648362         ???
REFA_RECORD_EEG_PHYSIO_R14_20150417_160049.EDF              156.25          ???              2.172462          ???           2.931452          ???           3.442988          ???           4.691375          ???           2.402428          ???           3.940643          ???           -0.415065         ???           4.665099          ???
REFA_RECORD_EEG_PHYSIO_R14_20150417_180225.EDF              167.96875       ???              -5.758812         ???           -5.273394         ???           -5.860962         ???           -5.849901         ???           -4.980156         ???           -5.822474         ???           -3.898683         ???           -5.835181         ???
REFA_RECORD_EEG_PHYSIO_R14_20150418_101855.EDF              125             ???              1.558255          ???           -1.620478         ???           -2.063065         ???           -1.759488         ???           2.211520          ???           -1.369477         ???           0.169321          ???           -1.402441         ???
REFA_RECORD_EEG_PHYSIO_R14_20150418_122604.EDF              125           121.09375          2.177450        2.109180        3.660830        3.988414        1.213280        1.883582        2.633103        2.960175        4.880706        5.023548        2.598017        3.023254        3.554625        4.445929        3.782730        4.575454
REFA_RECORD_EEG_PHYSIO_R14_20150418_142728.EDF              109.375       167.96875          -2.192154       -1.765695       -1.964899       -1.689977       -4.258122       -4.250250       -4.538404       -2.256775       1.368669        1.580368        -6.252126       -5.119239       -0.530111       0.945274        -1.328849       -0.538236
REFA_RECORD_EEG_PHYSIO_R14_20150418_162506.EDF              136.71875     140.625            -2.161267       -1.638673       -0.216652       -0.318192       -1.400512       -1.925150       -1.275212       -2.032372       -0.268438       -0.330688       -0.826168       0.129203        -0.265974       -0.328687       0.375304        0.085041
REFA_RECORD_EEG_PHYSIO_R14_20150420_082617.EDF              144.53125     140.625            -2.663960       -3.296074       -7.390520       -7.804182       -6.911144       -7.998157       -7.134426       -8.073097       -4.460383       -5.536753       -4.442181       -5.264271       -7.524839       -9.192632       -6.830955       -8.119437
REFA_RECORD_EEG_PHYSIO_R14_20150420_103705.EDF              136.71875     132.8125           -11.555464      -11.502728      -7.662741       -6.855395       -7.677176       -6.804805       -6.888794       -6.347586       -11.678456      -10.733835      -7.077979       -7.676308       -9.208563       -8.530199       -5.853446       -4.581929
REFA_RECORD_EEG_PHYSIO_R14_20150420_122814.EDF              121.09375     121.09375          -1.591730       -2.199859       0.855446        0.411682        1.241479        -0.646847       0.412071        -0.707757       -1.550922       -1.932766       -1.350945       -2.209243       2.907944        3.202039        -0.463907       -1.061126
REFA_RECORD_EEG_PHYSIO_R14_20150420_144832.EDF              125           128.90625          -1.628816       -2.102590       -0.444325       -0.464698       -0.243423       -0.167696       1.899198        3.637500        -0.873163       -1.446041       -0.196609       1.419412        1.745775        3.064460        2.988504        6.967735
REFA_RECORD_EEG_PHYSIO_R14_20150420_192120.EDF              128.90625     132.8125           -9.351162       -9.664219       -13.128219      -11.887101      -11.270912      -10.461593      -10.071634      -9.422987       -11.554163      -10.932482      -5.225791       -5.787218       -15.396301      -14.021519      -4.954676       -5.534265
REFA_RECORD_EEG_PHYSIO_R14_20150421_103015.EDF              136.71875       ???              -2.362249         ???           -2.795487         ???           -2.929167         ???           -2.907651         ???           -1.576551         ???           -0.458581         ???           -3.829790         ???           -1.281779         ???
REFA_RECORD_EEG_PHYSIO_R14_20150421_123039.EDF              125             ???              -1.691929         ???           -6.144588         ???           -2.941860         ???           -2.352504         ???           -1.326175         ???           -2.796143         ???           -2.770816         ???           -2.374129         ???
REFA_RECORD_EEG_PHYSIO_R14_20150421_174008.EDF              167.96875       ???              0.339504          ???           1.195519          ???           0.193627          ???           -0.449051         ???           1.201930          ???           3.349546          ???           1.107456          ???           4.783413          ???
REFA_RECORD_EEG_PHYSIO_R14_20150422_104003.EDF              167.96875       ???              2.000359          ???           0.390706          ???           0.555788          ???           0.752841          ???           0.428896          ???           0.735869          ???           -0.665105         ???           -1.579486         ???
REFA_RECORD_EEG_PHYSIO_R14_20150422_135028.EDF              167.96875       ???              0.704229          ???           0.413159          ???           -2.291411         ???           0.711210          ???           0.502971          ???           0.633674          ???           0.454901          ???           0.517017          ???
REFA_RECORD_EEG_PHYSIO_R14_20150422_165429.EDF              125             ???              -0.985814         ???           -0.974368         ???           -1.107765         ???           -2.251698         ???           -1.014447         ???           -0.939604         ???           -0.845620         ???           0.857239          ???
REFA_RECORD_EEG_PHYSIO_R14_20150422_184758.EDF              132.8125        ???              -0.383884         ???           0.940970          ???           0.983761          ???           1.133852          ???           0.685795          ???           0.620748          ???           1.042510          ???           3.057528          ???
REFA_RECORD_EEG_PHYSIO_R14_20150423_092524.EDF              167.96875       ???              -1.300420         ???           -1.381429         ???           -2.134859         ???           -2.992909         ???           -0.638767         ???           -3.091624         ???           -1.283270         ???           -4.057302         ???
REFA_RECORD_EEG_PHYSIO_R14_20150423_112858.EDF              160.15625       ???              -3.590274         ???           5.562114          ???           5.664745          ???           2.586805          ???           1.244593          ???           -2.593465         ???           1.214087          ???           -0.156844         ???
REFA_RECORD_EEG_PHYSIO_R14_20150423_132400.EDF              148.4375      156.25             -6.623337       -6.385377       -7.543368       -5.322006       -5.845828       -3.324095       -5.966774       -3.166288       -4.451364       -2.907656       -7.292421       -5.735939       -9.541094       -7.357418       -7.311846       -4.433371
REFA_RECORD_EEG_PHYSIO_R14_20150424_102146.EDF              109.375       109.375            -3.471160       -3.187616       -3.639954       -3.370388       2.563374        2.446594        3.614248        3.300867        -3.707767       -3.367225       3.471729        3.164022        2.146271        2.658743        2.344075        5.146795
REFA_RECORD_EEG_PHYSIO_R14_20150424_122153.EDF              140.625       140.625            -3.585973       -3.517987       -4.236137       -5.207274       -4.557050       -5.714567       -4.530879       -5.662375       -3.673094       -4.075051       -4.573743       -4.484731       -3.744427       -5.031988       -4.475564       -4.889356
REFA_RECORD_EEG_PHYSIO_R14_20150424_145910.EDF              128.90625     128.90625          -1.709341       -1.554058       -9.467430       -9.637498       -9.412122       -9.758232       -9.371703       -9.680189       -6.425012       -6.134260       -7.625469       -7.358404       -5.546205       -5.570508       -6.008755       -5.786340
REFA_RECORD_EEG_PHYSIO_R14_20150427_123833.EDF              167.96875     167.96875          -0.555241       0.493305        -5.894700       -4.299822       -5.848286       -4.362556       -5.812994       -4.323972       -1.061017       -0.129477       -3.546551       -1.775792       -5.094766       -4.145254       -7.518669       -5.782763
REFA_RECORD_EEG_PHYSIO_R14_20150427_151946.EDF              140.625       156.25             -3.859851       -3.507770       -3.945931       -2.949771       -4.875611       -4.434565       -5.935172       -4.449608       -0.751747       -0.801625       -4.561489       -4.754908       -2.203527       -1.796396       -4.026767       -2.660059
REFA_RECORD_EEG_PHYSIO_R14_20150427_172111.EDF              121.09375     121.09375          -2.714754       -3.041859       -0.728635       -1.244990       -1.875801       -2.324374       -1.836662       -2.187848       -1.143646       -0.698549       -1.057709       -1.169168       -3.207830       -3.639794       -0.966820       -1.150881
REFA_RECORD_EEG_PHYSIO_R14_20150428_081514.EDF              156.25        148.4375           -1.207699       -0.957324       -1.981041       -1.953392       -3.115160       -2.668192       -4.122900       -3.191699       -1.285760       -1.017343       -2.328989       -1.865699       -1.768857       -2.421853       -2.639036       -3.128421
REFA_RECORD_EEG_PHYSIO_R14_20150428_101650.EDF              148.4375      144.53125          -1.497017       -1.403997       -5.053513       -5.532897       -6.173754       -6.788115       -4.739617       -5.600864       -2.751221       -2.581913       -1.748489       -2.741554       -3.508315       -3.262460       -3.719933       -5.323256
REFA_RECORD_EEG_PHYSIO_R14_20150428_122922.EDF              117.1875        ???              1.095267          ???           0.918785          ???           1.077145          ???           1.102420          ???           1.011459          ???           1.133221          ???           0.217357          ???           1.918258          ???
REFA_RECORD_EEG_PHYSIO_R14_20150428_143426.EDF              132.8125        ???              -5.553783         ???           -5.570170         ???           -4.020972         ???           -3.977058         ???           -7.564171         ???           -2.795052         ???           -6.916370         ???           -2.175828         ???
REFA_RECORD_EEG_PHYSIO_R14_20150428_172216.EDF              128.90625       ???              -1.856825         ???           -7.009257         ???           -7.041181         ???           -5.452599         ???           -6.998664         ???           -0.281559         ???           -7.010977         ???           -1.503513         ???
REFA_RECORD_EEG_PHYSIO_R14_20150428_202105.EDF              128.90625       ???              0.942930          ???           0.676490          ???           -1.117064         ???           -1.117999         ???           0.893807          ???           -3.744760         ???           1.060977          ???           -1.897906         ???
REFA_RECORD_EEG_PHYSIO_R14_20150429_093455.EDF              136.71875       ???              -2.587417         ???           -4.242120         ???           -4.270029         ???           -4.066810         ???           -4.270030         ???           -2.248519         ???           -4.289188         ???           -2.683998         ???
REFA_RECORD_EEG_PHYSIO_R14_20150429_124017.EDF              140.625         ???              4.035330          ???           4.619709          ???           4.044277          ???           5.428294          ???           4.346462          ???           5.095457          ???           3.681405          ???           6.977500          ???
REFA_RECORD_EEG_PHYSIO_R14_20150429_155624.EDF              128.90625       ???              3.587215          ???           5.113676          ???           1.563088          ???           3.541632          ???           4.300768          ???           3.179473          ???           3.952403          ???           3.552176          ???
REFA_RECORD_EEG_PHYSIO_R14_20150429_175118.EDF              144.53125       ???              -10.791321        ???           -10.057219        ???           -13.604172        ???           -11.417654        ???           -9.825983         ???           -13.216608        ???           -7.247500         ???           -8.611124         ???
REFA_RECORD_EEG_PHYSIO_R14_20150430_122916.EDF              128.90625       ???              -2.541668         ???           -3.053193         ???           -2.866362         ???           -2.156906         ???           -2.367925         ???           -0.566713         ???           -1.563094         ???           0.411057          ???
REFA_RECORD_EEG_PHYSIO_R14_20150430_142933.EDF              140.625       140.625            -5.959984       -5.984556       -10.028038      -8.907968       -10.768709      -9.733208       -11.322815      -10.341222      -7.908730       -7.235001       -4.655203       -4.906966       -7.926677       -7.062718       -13.401107      -12.822092
REFA_RECORD_EEG_PHYSIO_R14_20150430_181331.EDF                ???           ???                ???             ???             ???             ???             ???             ???             ???             ???             ???             ???             ???             ???             ???             ???             ???             ???
REFA_RECORD_EEG_PHYSIO_R14_20150504_102617.EDF              109.375       109.375            -0.251602       -0.368722       -2.143603       0.878406        -1.695348       -0.482388       1.282531        1.508556        -0.381797       -0.364610       1.261371        1.798322        -0.359067       -0.387742       3.721330        2.525487
REFA_RECORD_EEG_PHYSIO_R14_20150504_124617.EDF              152.34375     148.4375           -0.124341       1.253707        -3.186313       -0.696583       -2.619965       -0.181145       -1.321779       0.556106        -3.177053       -0.801048       -0.034130       1.635767        -3.224960       -0.710187       -0.117650       0.863913
REFA_RECORD_EEG_PHYSIO_R14_20150504_172211.EDF              125           109.375            -4.784122       -4.488116       -6.425065       -6.168878       -8.412418       -7.623973       -4.543247       -3.393237       -6.475497       -6.107924       -4.536410       -3.406690       -3.947320       -3.567054       -3.184696       -2.052364
REFA_RECORD_EEG_PHYSIO_R14_20150505_084849.EDF              160.15625     160.15625          -3.906697       -2.706855       -6.477218       -6.932964       -6.502287       -6.678768       -3.960898       -4.292584       -5.805849       -5.936679       -3.908601       -2.560513       -6.432170       -6.882817       -1.776389       -0.818935
REFA_RECORD_EEG_PHYSIO_R14_20150505_103022.EDF              121.09375     117.1875           -1.796869       -0.363110       0.154782        0.111022        -2.584100       -2.429028       -0.945961       -0.783912       0.190840        0.112882        -0.899612       -0.650998       0.295048        0.136098        -0.944718       -0.670328
REFA_RECORD_EEG_PHYSIO_R14_20150505_122433.EDF              121.09375     117.1875           -4.839709       -5.392061       -3.983055       -4.487636       -3.554060       -4.112459       -3.052168       -3.800871       -4.018950       -4.597380       -4.603830       -5.629681       -3.903693       -4.469372       -1.555133       -2.347617
REFA_RECORD_EEG_PHYSIO_R14_20150505_144820.EDF              128.90625     132.8125           -6.107965       -6.141775       2.561209        1.751297        1.513100        0.643308        1.388006        0.521846        3.014718        2.339437        0.159079        -0.725454       4.656324        3.930021        0.216999        -0.533868
REFA_RECORD_EEG_PHYSIO_R14_20150505_164402.EDF              132.8125        ???              -1.686155         ???           -1.634627         ???           -1.548669         ???           -1.421904         ???           -1.719530         ???           -1.245259         ???           -1.801310         ???           -1.102886         ???
REFA_RECORD_EEG_PHYSIO_R14_20150506_121747.EDF              128.90625       ???              6.015739          ???           6.095537          ???           6.078500          ???           5.907072          ???           6.758748          ???           5.881274          ???           6.845609          ???           5.856117          ???
REFA_RECORD_EEG_PHYSIO_R14_20150506_151505.EDF              148.4375        ???              2.759129          ???           3.113997          ???           2.655739          ???           1.851534          ???           3.141302          ???           1.453773          ???           2.992592          ???           1.217046          ???
REFA_RECORD_EEG_PHYSIO_R14_20150506_165740.EDF              167.96875       ???              3.500721          ???           -1.228710         ???           -1.799884         ???           -1.484607         ???           3.792120          ???           3.495970          ???           2.740253          ???           -0.152728         ???
REFA_RECORD_EEG_PHYSIO_R14_20150507_134415.EDF              136.71875       ???              -1.615069         ???           -1.555178         ???           -2.105142         ???           -2.378307         ???           -1.589975         ???           -2.592977         ???           -1.566987         ???           -2.983797         ???
REFA_RECORD_EEG_PHYSIO_R14_20150508_112659.EDF              132.8125        ???              -1.653455         ???           -0.158397         ???           -0.186519         ???           -0.174206         ???           -0.313643         ???           -0.160144         ???           -0.277957         ???           0.123454          ???
REFA_RECORD_EEG_PHYSIO_R14_20150508_125912.EDF              136.71875       ???              -1.734688         ???           2.064765          ???           2.034313          ???           1.670132          ???           -1.697423         ???           -1.070075         ???           2.225759          ???           1.339058          ???
REFA_RECORD_EEG_PHYSIO_R14_20150508_144529.EDF              160.15625       ???              0.454573          ???           1.650375          ???           1.076249          ???           0.619567          ???           1.658601          ???           0.743969          ???           0.440402          ???           -0.287741         ???
REFA_RECORD_EEG_PHYSIO_R14_20150508_171139.EDF              125             ???              -4.896241         ???           -1.174985         ???           -1.136751         ???           -3.117781         ???           -1.137450         ???           -3.409181         ???           1.257547          ???           -1.234599         ???
REFA_RECORD_EEG_PHYSIO_R14_20150509_130424.EDF              121.09375     128.90625          -0.725658       -0.440093       -1.097501       -0.588290       -1.115900       -0.729950       0.251099        0.228441        -0.830605       -0.423935       0.233110        -0.316694       -1.111556       -0.700301       0.241843        0.276018
REFA_RECORD_EEG_PHYSIO_R14_20150511_104734.EDF              109.375       109.375            0.090282        -0.206427       0.659652        0.791096        0.699153        0.852974        0.758716        0.812914        0.607609        0.409502        0.753663        0.808771        -0.094049       0.399911        0.763517        0.851063
REFA_RECORD_EEG_PHYSIO_R14_20150511_144710.EDF              128.90625     109.375            -2.316475       -0.750289       0.036525        0.805540        0.006311        0.659333        -0.075165       0.509167        0.111686        0.934256        -2.274804       -0.777007       0.289428        0.943276        -3.654401       -3.677806
REFA_RECORD_EEG_PHYSIO_R14_20150511_162107.EDF              109.375       109.375            -6.871629       -7.337626       -3.620796       -4.814746       -2.518977       -3.598645       -2.347628       -3.403873       -6.819413       -7.380950       -1.508043       -2.912069       -2.841789       -1.681576       1.005863        -2.005376
REFA_RECORD_EEG_PHYSIO_R14_20150511_180402.EDF              167.96875     144.53125          -2.489821       -0.721847       -9.203226       -6.875172       -8.324883       -5.521264       -3.355696       -1.742644       -3.017717       -1.170185       -2.768148       -1.116285       -3.535067       -1.833954       -2.841724       -1.230262
REFA_RECORD_EEG_PHYSIO_R14_20150512_111943.EDF                ???           ???                ???             ???             ???             ???             ???             ???             ???             ???             ???             ???             ???             ???             ???             ???             ???             ???
REFA_RECORD_EEG_PHYSIO_R14_20150512_125528.EDF              160.15625     128.90625          1.449507        1.477089        2.337872        3.528018        1.308131        1.328867        1.250364        1.418638        6.044310        5.377522        1.296352        1.379377        6.181412        4.808947        1.176039        1.449115
REFA_RECORD_EEG_PHYSIO_R14_20150512_150444.EDF              128.90625     125                1.392180        1.281848        4.289379        4.861264        -0.118133       0.324005        -0.685545       -0.307223       4.139705        4.534482        -1.210292       -0.524967       3.127881        3.230217        -1.282293       -0.593981
REFA_RECORD_EEG_PHYSIO_R14_20150512_165120.EDF              167.96875     167.96875          2.552911        2.367999        3.067271        2.926521        3.305779        3.392460        3.872288        4.041745        2.781269        2.792536        6.235084        7.155269        2.780512        2.753739        5.415663        5.685032
REFA_RECORD_EEG_PHYSIO_R14_20150512_184931.EDF              148.4375        ???              -3.336952         ???           -3.354331         ???           -3.352995         ???           -3.320948         ???           -3.354846         ???           -2.154031         ???           -3.299697         ???           -2.219090         ???
REFA_RECORD_EEG_PHYSIO_R14_20150513_104750.EDF              140.625         ???              -1.300375         ???           -1.369317         ???           -1.078266         ???           -0.510296         ???           -1.377608         ???           -1.274761         ???           -1.335608         ???           -1.302989         ???
REFA_RECORD_EEG_PHYSIO_R14_20150513_131725.EDF              121.09375       ???              -1.942101         ???           -1.990790         ???           -2.010613         ???           -1.960210         ???           -1.936285         ???           -1.940355         ???           -1.966437         ???           -1.937122         ???
REFA_RECORD_EEG_PHYSIO_R14_20150513_151501.EDF              167.96875       ???              0.944950          ???           1.271702          ???           1.453088          ???           0.933490          ???           1.082037          ???           0.882049          ???           1.043347          ???           0.858437          ???
REFA_RECORD_EEG_PHYSIO_R14_20150513_165348.EDF              136.71875       ???              -0.336918         ???           -1.451475         ???           -1.615119         ???           -2.246269         ???           -1.536622         ???           -2.075447         ???           -1.161984         ???           -2.708393         ???
REFA_RECORD_EEG_PHYSIO_R14_20150518_104720.EDF              148.4375        ???              -0.029040         ???           -5.085323         ???           -5.107659         ???           0.542745          ???           -0.009602         ???           0.550299          ???           -0.016650         ???           0.535169          ???
REFA_RECORD_EEG_PHYSIO_R14_20150518_125817.EDF              109.375         ???              -0.119098         ???           -0.113890         ???           0.415237          ???           0.029019          ???           -0.192979         ???           -0.057422         ???           -6.828815         ???           -4.903927         ???
REFA_RECORD_EEG_PHYSIO_R14_20150518_143150.EDF              167.96875       ???              2.541431          ???           1.741177          ???           1.547866          ???           1.888421          ???           2.597234          ???           2.917968          ???           1.302408          ???           2.623293          ???
REFA_RECORD_EEG_PHYSIO_R14_20150520_082912.EDF              117.1875        ???              -5.992142         ???           -3.255253         ???           -4.296781         ???           -4.180455         ???           -2.838751         ???           -5.572173         ???           -0.446438         ???           -2.391820         ???
REFA_RECORD_EEG_PHYSIO_R14_20150520_082912.EDF_select_eeg     ???           ???                ???             ???             ???             ???             ???             ???             ???             ???             ???             ???             ???             ???             ???             ???             ???             ???
rev_no_sig_gs_Raw Data                                        ???           ???                ???             ???             ???             ???             ???             ???             ???             ???             ???             ???             ???             ???             ???             ???             ???             ???
