# Supplementary material for: Strength of socio-political attitudes moderates electrophysiological responses to perceptual anomalies
Source: PLoS One. 2019 Aug 5;14(8):e0220732. doi: 10.1371/journal.pone.0220732 (PMC6681971; doi:10.1371/journal.pone.0220732)
Supplement: S1 Dataset — (ZIP) [file pone.0220732.s002.zip › pub_data/data1_P1.txt]

P1

File                                                        L-p1n1_nor_oe L-p1n1_rev_oe      POz-p1n1_nor_oe POz-p1n1_rev_oe O1-p1n1_nor_oe  O1-p1n1_rev_oe  Oz-p1n1_nor_oe  Oz-p1n1_rev_oe  O2-p1n1_nor_oe  O2-p1n1_rev_oe  PO3-p1n1_nor_oe PO3-p1n1_rev_oe PO4-p1n1_nor_oe PO4-p1n1_rev_oe PO7-p1n1_nor_oe PO7-p1n1_rev_oe PO8-p1n1_nor_oe PO8-p1n1_rev_oe 

REFA_RECORD_EEG_PHYSIO_R14_20150414_123359.EDF              82.03125      82.03125           4.755794        5.126943        10.403658       10.032354       1.767369        2.994746        5.360803        7.030838        10.420806       10.156175       6.166147        7.155123        4.611155        4.751677        9.100544        10.927110
REFA_RECORD_EEG_PHYSIO_R14_20150414_123359.EDF_nor_no_sig     ???           ???                ???             ???             ???             ???             ???             ???             ???             ???             ???             ???             ???             ???             ???             ???             ???             ???
REFA_RECORD_EEG_PHYSIO_R14_20150414_150916.EDF              97.65625      97.65625           16.113565       14.794681       11.986224       11.678389       12.129647       11.070478       12.084506       11.014838       22.566572       22.261009       17.507849       16.823498       7.912218        7.761597        19.102240       18.289810
REFA_RECORD_EEG_PHYSIO_R14_20150415_102507.EDF              97.65625      97.65625           5.510319        4.623272        10.007183       8.301597        10.115188       8.402595        11.282106       9.409192        5.112737        4.278188        0.000000        0.000000        4.440967        3.743296        10.478751       8.929472
REFA_RECORD_EEG_PHYSIO_R14_20150415_131315.EDF              125           125                3.920763        3.809389        4.190995        3.990625        3.459803        3.526150        3.471423        3.498178        3.977218        3.859894        3.352710        3.456366        4.237297        4.153736        3.318512        3.421858
REFA_RECORD_EEG_PHYSIO_R14_20150415_145922.EDF              105.46875     109.375            2.549539        3.269792        4.685469        5.477350        0.044475        0.602668        0.287348        0.904751        3.432597        5.187759        1.697270        2.417715        7.967567        7.709857        3.811622        3.604688
REFA_RECORD_EEG_PHYSIO_R14_20150415_183926.EDF              66.40625      125                0.793278        1.787485        -0.020227       0.279247        1.752491        2.205436        1.345818        1.988200        -0.009541       0.291747        1.305450        1.885197        3.006505        3.177423        1.325923        1.847219
REFA_RECORD_EEG_PHYSIO_R14_20150416_100708.EDF              85.9375       82.03125           3.275681        2.387892        5.560783        4.786382        4.076872        3.349338        5.111179        5.114206        7.221970        6.081549        3.934404        3.546454        7.144238        5.678603        4.298957        4.641007
REFA_RECORD_EEG_PHYSIO_R14_20150416_150104.EDF              97.65625      97.65625           4.782430        3.455555        5.612459        4.451571        5.536456        4.468288        6.076302        5.178506        7.029865        4.127704        8.677776        8.364292        4.527713        4.106278        14.884080       15.471273
REFA_RECORD_EEG_PHYSIO_R14_20150416_165742.EDF              66.40625        ???              0.232742          ???           0.005900          ???           0.009230          ???           0.029266          ???           0.372910          ???           0.230511          ???           0.347690          ???           0.529431          ???
REFA_RECORD_EEG_PHYSIO_R14_20150416_190712.EDF              101.5625        ???              5.243922          ???           3.519057          ???           3.532151          ???           3.516035          ???           5.265156          ???           4.852856          ???           3.877553          ???           5.420740          ???
REFA_RECORD_EEG_PHYSIO_R14_20150417_103528.EDF              89.84375        ???              0.473775          ???           3.136547          ???           1.135683          ???           1.227073          ???           0.641771          ???           -2.205400         ???           9.018306          ???           7.775999          ???
REFA_RECORD_EEG_PHYSIO_R14_20150417_122102.EDF              113.28125       ???              0.881024          ???           3.144907          ???           2.437427          ???           1.345124          ???           2.110823          ???           1.767483          ???           4.198381          ???           1.717542          ???
REFA_RECORD_EEG_PHYSIO_R14_20150417_141006.EDF              85.9375         ???              3.828282          ???           3.420072          ???           2.580415          ???           3.830291          ???           3.661264          ???           10.188469         ???           3.057509          ???           8.012331          ???
REFA_RECORD_EEG_PHYSIO_R14_20150417_160049.EDF              97.65625        ???              9.759737          ???           8.086848          ???           5.795520          ???           6.522196          ???           13.325376         ???           8.483586          ???           7.454830          ???           9.512960          ???
REFA_RECORD_EEG_PHYSIO_R14_20150417_180225.EDF              101.5625        ???              4.716782          ???           4.681833          ???           4.650417          ???           4.669178          ???           6.229443          ???           4.688425          ???           5.138929          ???           4.733816          ???
REFA_RECORD_EEG_PHYSIO_R14_20150418_101855.EDF              93.75           ???              1.624413          ???           1.551467          ???           -1.658616         ???           0.629048          ???           3.179202          ???           3.555464          ???           2.205330          ???           3.568334          ???
REFA_RECORD_EEG_PHYSIO_R14_20150418_122604.EDF              93.75         93.75              3.866780        4.016367        10.360678       9.823298        6.620480        5.763386        6.483566        5.661455        11.779393       11.948986       6.464624        5.615525        14.343835       14.010920       7.145002        6.160440
REFA_RECORD_EEG_PHYSIO_R14_20150418_142728.EDF              85.9375       78.125             2.318857        1.903232        1.719579        -0.026363       1.236001        0.128737        1.818224        1.237336        4.272700        2.642102        2.355842        2.361637        3.940844        2.117425        1.529784        0.768145
REFA_RECORD_EEG_PHYSIO_R14_20150418_162506.EDF              93.75         89.84375           2.860075        3.443548        2.163854        2.482112        0.354158        0.309458        0.368744        0.256300        2.258483        2.578853        3.509475        3.610790        2.255253        2.457829        2.498604        3.310952
REFA_RECORD_EEG_PHYSIO_R14_20150420_082617.EDF              97.65625      97.65625           3.613899        3.802736        4.564639        5.619081        4.826991        4.759206        7.521991        6.799809        4.350833        4.958617        5.912038        5.646179        5.218493        5.214086        9.211720        8.647858
REFA_RECORD_EEG_PHYSIO_R14_20150420_103705.EDF              101.5625      105.46875          -1.420814       0.150714        -3.193562       -3.090321       -3.189556       -3.061066       2.936161        3.155541        -1.092690       0.551091        0.986681        1.928225        1.752082        2.636070        6.783445        7.692588
REFA_RECORD_EEG_PHYSIO_R14_20150420_122814.EDF              93.75         93.75              18.278053       17.183205       7.299787        6.406359        9.497238        8.788795        13.149370       13.250610       15.079799       13.550515       23.053097       22.886282       11.295578       10.587025       15.290171       15.741335
REFA_RECORD_EEG_PHYSIO_R14_20150420_144832.EDF              85.9375       93.75              -1.413821       0.498316        4.326288        5.582068        4.152219        5.523474        5.706759        9.019300        2.873968        1.823122        2.182065        2.430932        5.753563        8.285742        3.647276        8.496941
REFA_RECORD_EEG_PHYSIO_R14_20150420_192120.EDF              85.9375       97.65625           -0.880464       -2.719203       0.015429        -1.565573       -2.151849       -3.175959       -3.247683       -1.979169       2.146242        1.437544        2.192441        0.610729        6.158465        4.951089        2.427266        0.880572
REFA_RECORD_EEG_PHYSIO_R14_20150421_103015.EDF              89.84375        ???              -1.957823         ???           0.135971          ???           -0.056308         ???           -0.046562         ???           0.148451          ???           0.329768          ???           1.962099          ???           4.464567          ???
REFA_RECORD_EEG_PHYSIO_R14_20150421_123039.EDF              97.65625        ???              10.085887         ???           18.407225         ???           13.187749         ???           12.442489         ???           10.731557         ???           13.021863         ???           10.534893         ???           12.449702         ???
REFA_RECORD_EEG_PHYSIO_R14_20150421_174008.EDF              125             ???              3.042625          ???           3.858350          ???           2.926544          ???           2.759164          ???           3.948997          ???           4.566698          ???           3.912266          ???           5.282176          ???
REFA_RECORD_EEG_PHYSIO_R14_20150422_104003.EDF              105.46875       ???              4.499009          ???           6.971271          ???           5.752041          ???           4.625473          ???           6.954140          ???           4.543723          ???           6.320140          ???           7.049223          ???
REFA_RECORD_EEG_PHYSIO_R14_20150422_135028.EDF              109.375         ???              5.419982          ???           10.671456         ???           8.368154          ???           5.462155          ???           10.692332         ???           5.443632          ???           10.601965         ???           7.903095          ???
REFA_RECORD_EEG_PHYSIO_R14_20150422_165429.EDF              93.75           ???              3.192369          ???           3.216039          ???           3.295146          ???           6.011523          ???           3.225142          ???           4.223173          ???           3.261295          ???           5.686886          ???
REFA_RECORD_EEG_PHYSIO_R14_20150422_184758.EDF              93.75           ???              3.579911          ???           5.333935          ???           5.606816          ???           5.581774          ???           5.161501          ???           4.077631          ???           5.489139          ???           3.573012          ???
REFA_RECORD_EEG_PHYSIO_R14_20150423_092524.EDF              117.1875        ???              0.977749          ???           2.237040          ???           2.297033          ???           3.562370          ???           1.508054          ???           5.680184          ???           2.766935          ???           4.927531          ???
REFA_RECORD_EEG_PHYSIO_R14_20150423_112858.EDF              113.28125       ???              5.542419          ???           9.592846          ???           6.299339          ???           5.607040          ???           6.194386          ???           7.882399          ???           11.746858         ???           11.476677         ???
REFA_RECORD_EEG_PHYSIO_R14_20150423_132400.EDF              78.125        74.21875           3.224778        1.781197        1.689928        1.611054        1.637501        1.809710        2.281673        3.088290        3.196954        2.249567        4.784713        4.562699        2.449241        4.742845        1.569760        3.259058
REFA_RECORD_EEG_PHYSIO_R14_20150424_102146.EDF              66.40625      66.40625           0.264094        0.615228        0.388808        0.578639        3.458456        4.025209        4.264286        4.827445        0.429357        0.572276        4.030940        4.550628        2.522073        3.655911        9.119583        10.149490
REFA_RECORD_EEG_PHYSIO_R14_20150424_122153.EDF              66.40625      66.40625           0.328475        0.545508        0.468947        0.007233        0.499238        -0.278722       0.472870        -0.271673       1.454154        1.171374        0.437877        0.650261        1.222018        0.421598        -1.536068       0.664126
REFA_RECORD_EEG_PHYSIO_R14_20150424_145910.EDF              82.03125      66.40625           1.553842        0.910666        0.449165        0.622359        0.455120        0.622813        0.449386        0.621126        4.730730        3.467333        1.608323        1.315080        3.676798        3.130577        2.471126        2.116277
REFA_RECORD_EEG_PHYSIO_R14_20150427_123833.EDF              109.375       125                7.752385        8.978748        4.796550        6.899240        4.571019        6.530037        4.578035        6.505910        8.721995        11.415642       7.898208        8.984201        6.169010        9.156816        3.626253        2.881675
REFA_RECORD_EEG_PHYSIO_R14_20150427_151946.EDF              66.40625      93.75              2.252642        1.711817        0.036527        -0.750221       0.967589        2.013254        1.940954        1.963182        2.027399        1.940033        4.430211        4.084936        0.936797        1.506201        9.012378        7.718023
REFA_RECORD_EEG_PHYSIO_R14_20150427_172111.EDF              93.75         89.84375           1.697605        1.661106        0.839896        0.806254        2.846102        2.819722        3.376586        3.339535        1.465119        1.879785        7.910380        7.476569        5.939312        5.656292        8.024526        7.571448
REFA_RECORD_EEG_PHYSIO_R14_20150428_081514.EDF              89.84375      89.84375           7.557876        7.059185        10.690310       9.844363        10.462214       9.503626        16.784964       15.165865       9.730524        9.188406        15.303127       14.634552       13.238606       12.532908       14.234155       12.454286
REFA_RECORD_EEG_PHYSIO_R14_20150428_101650.EDF              101.5625      101.5625           2.761598        3.079946        0.456269        1.041467        -2.129259       -1.125651       0.864693        2.507646        6.851429        7.262937        4.485383        5.685412        7.887774        8.737728        7.627728        9.743288
REFA_RECORD_EEG_PHYSIO_R14_20150428_122922.EDF              85.9375         ???              3.295886          ???           3.574879          ???           3.286068          ???           3.233279          ???           3.810285          ???           3.282940          ???           1.240417          ???           4.746704          ???
REFA_RECORD_EEG_PHYSIO_R14_20150428_143426.EDF              93.75           ???              1.339017          ???           7.313120          ???           4.657952          ???           4.679565          ???           9.990087          ???           6.154013          ???           13.554072         ???           8.440453          ???
REFA_RECORD_EEG_PHYSIO_R14_20150428_172216.EDF              85.9375         ???              1.974670          ???           0.659240          ???           0.630107          ???           0.738900          ???           0.657266          ???           6.547791          ???           0.638461          ???           6.081203          ???
REFA_RECORD_EEG_PHYSIO_R14_20150428_202105.EDF              97.65625        ???              4.022911          ???           3.875258          ???           3.393502          ???           3.383391          ???           4.049006          ???           3.185204          ???           3.998170          ???           3.113973          ???
REFA_RECORD_EEG_PHYSIO_R14_20150429_093455.EDF              93.75           ???              1.477403          ???           3.938048          ???           3.886759          ???           1.941880          ???           3.906446          ???           2.144848          ???           3.864094          ???           2.354862          ???
REFA_RECORD_EEG_PHYSIO_R14_20150429_124017.EDF              101.5625        ???              3.927008          ???           8.039854          ???           4.694540          ???           6.328602          ???           6.744674          ???           6.669986          ???           6.319375          ???           7.150322          ???
REFA_RECORD_EEG_PHYSIO_R14_20150429_155624.EDF              93.75           ???              3.138196          ???           8.382241          ???           1.873916          ???           4.486659          ???           9.028102          ???           4.761172          ???           8.897866          ???           11.644668         ???
REFA_RECORD_EEG_PHYSIO_R14_20150429_175118.EDF              89.84375        ???              -0.160715         ???           2.483551          ???           -7.266348         ???           -1.077616         ???           2.831791          ???           3.332523          ???           13.213264         ???           10.497726         ???
REFA_RECORD_EEG_PHYSIO_R14_20150430_122916.EDF              109.375         ???              -2.519612         ???           -1.909133         ???           -2.485949         ???           -0.846463         ???           -0.112414         ???           0.121283          ???           1.330373          ???           2.555918          ???
REFA_RECORD_EEG_PHYSIO_R14_20150430_142933.EDF              85.9375       85.9375            1.569984        1.358651        1.742173        1.439322        0.045256        -0.450164       0.758807        0.454216        1.990522        2.320482        1.203995        1.060078        1.892823        2.265680        2.347316        1.722225
REFA_RECORD_EEG_PHYSIO_R14_20150430_181331.EDF                ???           ???                ???             ???             ???             ???             ???             ???             ???             ???             ???             ???             ???             ???             ???             ???             ???             ???
REFA_RECORD_EEG_PHYSIO_R14_20150504_102617.EDF              125           74.21875           2.725152        2.636539        0.973493        0.610762        2.190922        2.698233        4.549752        0.225563        2.528696        2.433892        6.421980        7.545673        2.409543        2.345210        9.091365        7.361352
REFA_RECORD_EEG_PHYSIO_R14_20150504_124617.EDF              105.46875     113.28125          4.517933        4.913496        3.095628        3.093891        3.479203        3.543349        4.390620        4.752409        3.195563        3.150436        5.779872        6.376549        3.164162        3.147867        6.316002        7.687016
REFA_RECORD_EEG_PHYSIO_R14_20150504_172211.EDF              82.03125      82.03125           8.046217        6.911455        6.262815        6.830090        7.007208        7.459850        8.399438        8.110317        6.342739        6.879546        8.446978        8.085473        4.806060        5.542546        6.494728        6.059144
REFA_RECORD_EEG_PHYSIO_R14_20150505_084849.EDF              105.46875     93.75              -2.306055       0.653049        0.282764        0.679199        -0.988700       -0.046013       0.064070        0.818864        -0.134625       1.075827        -2.244696       0.631494        0.839680        1.050684        1.880126        3.138249
REFA_RECORD_EEG_PHYSIO_R14_20150505_103022.EDF              89.84375      85.9375            4.418964        4.035793        2.420137        2.021611        2.791800        1.356514        5.176788        4.474596        2.322288        2.044122        5.278872        4.610819        2.188768        1.878277        5.267139        4.513329
REFA_RECORD_EEG_PHYSIO_R14_20150505_122433.EDF              93.75         89.84375           5.089656        4.366030        5.291385        4.428284        5.455048        4.505044        5.933271        4.374692        5.314841        4.523655        9.161219        7.110495        5.197731        4.461564        5.250977        3.940114
REFA_RECORD_EEG_PHYSIO_R14_20150505_144820.EDF              97.65625      101.5625           6.252078        5.041257        6.359125        6.106811        6.496969        6.111617        6.558105        6.105732        6.751282        6.684276        7.012640        6.578911        5.459262        5.495708        7.243135        6.815618
REFA_RECORD_EEG_PHYSIO_R14_20150505_164402.EDF              85.9375         ???              2.567277          ???           2.395287          ???           1.446721          ???           1.580057          ???           2.584524          ???           1.969610          ???           2.689332          ???           1.813402          ???
REFA_RECORD_EEG_PHYSIO_R14_20150506_121747.EDF              101.5625        ???              7.726264          ???           7.657042          ???           7.690626          ???           8.065166          ???           7.582119          ???           8.195310          ???           7.681234          ???           8.189826          ???
REFA_RECORD_EEG_PHYSIO_R14_20150506_151505.EDF              117.1875        ???              3.968544          ???           4.506406          ???           4.045695          ???           3.889235          ???           4.576262          ???           3.794023          ???           4.581013          ???           4.040180          ???
REFA_RECORD_EEG_PHYSIO_R14_20150506_165740.EDF              117.1875        ???              3.948091          ???           4.699400          ???           4.911756          ???           6.117274          ???           4.206531          ???           3.928307          ???           3.517125          ???           8.419493          ???
REFA_RECORD_EEG_PHYSIO_R14_20150507_134415.EDF              85.9375         ???              1.687813          ???           1.586095          ???           2.202647          ???           2.500285          ???           1.588996          ???           2.780629          ???           1.533012          ???           3.103897          ???
REFA_RECORD_EEG_PHYSIO_R14_20150508_112659.EDF              93.75           ???              -0.339784         ???           0.857089          ???           0.842487          ???           0.831095          ???           0.849301          ???           1.167983          ???           0.607187          ???           1.918962          ???
REFA_RECORD_EEG_PHYSIO_R14_20150508_125912.EDF              97.65625        ???              4.402050          ???           5.126806          ???           5.141003          ???           3.618844          ???           4.460382          ???           4.993905          ???           5.928545          ???           3.236397          ???
REFA_RECORD_EEG_PHYSIO_R14_20150508_144529.EDF              97.65625        ???              6.128511          ???           5.541173          ???           2.176996          ???           4.928254          ???           5.628743          ???           9.082483          ???           5.747824          ???           4.296621          ???
REFA_RECORD_EEG_PHYSIO_R14_20150508_171139.EDF              93.75           ???              2.161359          ???           3.424537          ???           3.293014          ???           0.422639          ???           3.415186          ???           8.171851          ???           6.159254          ???           7.558901          ???
REFA_RECORD_EEG_PHYSIO_R14_20150509_130424.EDF              82.03125      85.9375            0.095661        0.393649        0.025938        0.427422        -0.042424       0.417745        0.621209        0.880330        0.095911        0.510744        0.607514        0.854366        -0.141886       0.147264        0.597677        0.992631
REFA_RECORD_EEG_PHYSIO_R14_20150511_104734.EDF              85.9375       85.9375            0.501671        0.149729        1.829990        1.794092        1.826875        1.891151        1.829959        1.891329        0.746322        0.657217        1.868052        1.816786        0.303288        0.562739        1.781426        1.848113
REFA_RECORD_EEG_PHYSIO_R14_20150511_144710.EDF              89.84375      89.84375           -0.404220       -0.693573       1.435112        0.972210        1.284438        0.857131        1.296848        0.690454        1.554119        1.063800        -0.360708       -0.721156       1.622494        1.154146        -0.237732       -1.770073
REFA_RECORD_EEG_PHYSIO_R14_20150511_162107.EDF              66.40625      66.40625           0.107218        0.582843        0.778172        0.948913        0.247539        1.567110        0.323563        1.632334        0.119329        0.558394        0.946402        1.834350        1.217437        1.221581        -0.487410       -1.860133
REFA_RECORD_EEG_PHYSIO_R14_20150511_180402.EDF              113.28125     113.28125          0.652533        0.640999        -3.545056       -2.733020       -2.403018       -1.840335       0.757672        0.679846        0.457071        0.484521        0.986410        0.831454        0.224494        0.136431        0.973570        0.854016
REFA_RECORD_EEG_PHYSIO_R14_20150512_111943.EDF                ???           ???                ???             ???             ???             ???             ???             ???             ???             ???             ???             ???             ???             ???             ???             ???             ???             ???
REFA_RECORD_EEG_PHYSIO_R14_20150512_125528.EDF              101.5625      101.5625           3.693116        3.538476        6.668446        6.316627        3.929054        3.803192        4.022236        3.841713        12.162902       11.496143       3.900548        3.820538        11.271741       10.024535       3.919375        3.937337
REFA_RECORD_EEG_PHYSIO_R14_20150512_150444.EDF              93.75         97.65625           1.211123        2.607699        7.134065        6.529074        3.977218        3.465374        3.918966        3.255933        8.437662        7.535924        4.467705        4.785480        7.455844        7.115242        4.454356        4.774217
REFA_RECORD_EEG_PHYSIO_R14_20150512_165120.EDF              125           125                3.992026        4.562414        4.510048        5.147652        4.880794        5.606402        5.679795        6.284649        4.303183        5.094820        7.349926        7.587363        4.275041        4.978715        7.980018        8.403208
REFA_RECORD_EEG_PHYSIO_R14_20150512_184931.EDF              101.5625        ???              5.668482          ???           5.612058          ???           5.665847          ???           5.711021          ???           5.648507          ???           6.138834          ???           5.548440          ???           6.079063          ???
REFA_RECORD_EEG_PHYSIO_R14_20150513_104750.EDF              85.9375         ???              1.099308          ???           1.156769          ???           0.084417          ???           0.299651          ???           1.210755          ???           -0.299084         ???           1.227291          ???           1.468313          ???
REFA_RECORD_EEG_PHYSIO_R14_20150513_131725.EDF              85.9375         ???              3.146877          ???           3.080234          ???           3.082277          ???           3.098506          ???           3.107970          ???           3.065221          ???           3.781051          ???           3.108358          ???
REFA_RECORD_EEG_PHYSIO_R14_20150513_151501.EDF              101.5625        ???              1.761588          ???           2.023014          ???           2.209049          ???           1.945896          ???           1.807765          ???           1.746573          ???           1.927028          ???           1.889536          ???
REFA_RECORD_EEG_PHYSIO_R14_20150513_165348.EDF              101.5625        ???              1.647273          ???           3.956671          ???           3.828321          ???           3.138728          ???           3.872195          ???           2.646369          ???           4.349846          ???           3.138144          ???
REFA_RECORD_EEG_PHYSIO_R14_20150518_104720.EDF              101.5625        ???              2.567129          ???           8.516325          ???           8.505312          ???           1.629578          ???           2.457748          ???           1.592392          ???           2.370227          ???           1.582525          ???
REFA_RECORD_EEG_PHYSIO_R14_20150518_125817.EDF              89.84375        ???              1.717070          ???           1.809494          ???           2.795569          ???           1.839193          ???           1.727353          ???           1.729597          ???           3.978791          ???           8.362680          ???
REFA_RECORD_EEG_PHYSIO_R14_20150518_143150.EDF              125             ???              6.402183          ???           4.961949          ???           5.192653          ???           5.663029          ???           6.429211          ???           7.838791          ???           4.006000          ???           8.200952          ???
REFA_RECORD_EEG_PHYSIO_R14_20150520_082912.EDF              85.9375         ???              1.795744          ???           1.468786          ???           0.845933          ???           0.492977          ???           2.758968          ???           1.405390          ???           2.695463          ???           1.460211          ???
REFA_RECORD_EEG_PHYSIO_R14_20150520_082912.EDF_select_eeg     ???           ???                ???             ???             ???             ???             ???             ???             ???             ???             ???             ???             ???             ???             ???             ???             ???             ???
rev_no_sig_gs_Raw Data                                        ???           ???                ???             ???             ???             ???             ???             ???             ???             ???             ???             ???             ???             ???             ???             ???             ???             ???
