# Supplementary material for: Strength of socio-political attitudes moderates electrophysiological responses to perceptual anomalies
Source: PLoS One. 2019 Aug 5;14(8):e0220732. doi: 10.1371/journal.pone.0220732 (PMC6681971; doi:10.1371/journal.pone.0220732)
Supplement: S1 Dataset — (ZIP) [file pone.0220732.s002.zip › pub_data/data1_p3.txt]

File                                             Fp1-bnor    Fp1-brev    AFz-bnor    AFz-brev    Fp2-bnor    Fp2-brev    F7-bnor     F7-brev     F3-bnor     F3-brev     Fz-bnor     Fz-brev     F4-bnor     F4-brev     F8-bnor     F8-brev     FC5-bnor    FC5-brev    FC1-bnor    FC1-brev    FC2-bnor    FC2-brev    FC6-bnor    FC6-brev    TP9-bnor    TP9-brev    T7-bnor     T7-brev     C3-bnor     C3-brev     Cz-bnor     Cz-brev     C4-bnor     C4-brev     T8-bnor     T8-brev     TP10-bnor   TP10-brev   CP5-bnor    CP5-brev    CP1-bnor    CP1-brev    CP2-bnor    CP2-brev    CP6-bnor    CP6-brev    P7-bnor     P7-brev     P3-bnor     P3-brev     Pz-bnor     Pz-brev     P4-bnor     P4-brev     P8-bnor     P8-brev     POz-bnor    POz-brev    O1-bnor     O1-brev     Oz-bnor     Oz-brev     O2-bnor     O2-brev     AF7-bnor    AF7-brev    AF3-bnor    AF3-brev    AF4-bnor    AF4-brev    AF8-bnor    AF8-brev    F5-bnor     F5-brev     F1-bnor     F1-brev     F2-bnor     F2-brev     F6-bnor     F6-brev     FC3-bnor    FC3-brev    FCz-bnor    FCz-brev    FC4-bnor    FC4-brev    C5-bnor     C5-brev     C1-bnor     C1-brev     C2-bnor     C2-brev     C6-bnor     C6-brev     CP3-bnor    CP3-brev    CPz-bnor    CPz-brev    CP4-bnor    CP4-brev    P5-bnor     P5-brev     P1-bnor     P1-brev     P2-bnor     P2-brev     P6-bnor     P6-brev     FT9-bnor    FT9-brev    PO3-bnor    PO3-brev    PO4-bnor    PO4-brev    FT10-bnor   FT10-brev   FT7-bnor    FT7-brev    FT8-bnor    FT8-brev    TP7-bnor    TP7-brev    TP8-bnor    TP8-brev    PO7-bnor    PO7-brev    PO8-bnor    PO8-brev    EOG-bnor    EOG-brev    

REFA_RECORD_EEG_PHYSIO_R14_20150414_123359.EDF   -5.609101   -6.909315   -2.343909   -4.192069   -5.912259   -7.655774   -0.469347   -0.782353   -0.310017   -0.763158   -0.408971   -1.783589   -1.769670   -3.246595   -6.169363   -6.614766   -0.397824   -0.722697   -0.358992   -0.630761   0.081955    -0.977603   -3.406924   -3.397550   -0.370484   0.324528    -0.369078   -0.637695   -0.291736   -0.589737   1.395202    -1.270240   -0.086149   -0.227102   -5.769477   -4.450605   -2.484766   -0.826787   0.457426    1.260818    2.176201    2.720386    1.852316    1.391911    -0.971006   0.805193    4.376909    5.663892    4.375450    5.646385    4.620177    5.012684    2.871573    4.322335    2.123766    3.407217    5.945168    6.844684    7.311100    8.790088    2.033421    3.811993    3.551391    4.947280    -5.616273   -6.949186   -0.515969   -0.795339   -3.897577   -5.154205   -6.648512   -8.360032   -0.410604   -0.771996   -0.353813   -0.785890   -0.416195   -2.635538   -6.045475   -6.592380   -0.390159   -0.637344   0.477686    -0.989401   -2.245277   -2.527755   -0.346332   -0.619508   2.556833    1.137869    1.336693    -0.335874   -2.563684   -1.571416   0.537899    1.294068    1.656343    0.434663    0.967833    1.988505    4.379170    5.606610    5.122364    6.227033    4.621323    4.965759    2.867760    4.324828    -0.609107   -1.028437   7.317924    8.844891    5.874645    6.466832    -9.229480   -12.015900  -0.582218   -0.982814   -7.619411   -7.756814   -0.251854   0.522958    -3.138927   -0.702975   0.492363    2.325736    7.000055    7.812708    -19.607441  -19.637678
REFA_RECORD_EEG_PHYSIO_R14_20150414_150916.EDF   -5.864219   -5.720197   -4.649111   -3.709703   -5.932478   -6.363760   -5.677372   -5.970768   -5.366182   -5.404545   -4.538286   -3.699347   -3.774456   -2.882014   -6.173863   -5.791681   -4.591808   -4.608768   -4.284910   -3.263331   -2.012319   -0.938317   0.887898    0.547815    -6.134066   -6.404078   -5.204448   -6.343155   -2.660465   -2.508783   -2.700660   -1.446508   0.440899    0.729376    0.854897    0.514704    -0.666221   -1.643837   -1.350392   -2.064167   0.878194    0.794590    4.782099    5.427541    5.025810    4.293334    1.895127    1.914936    3.383433    3.256560    4.934238    4.711616    11.013162   10.849650   11.936344   10.794461   8.285974    7.372944    4.609728    4.277326    5.693601    5.277494    5.712412    5.273624    -5.554135   -5.440791   -5.569115   -5.462544   -6.178704   -5.767309   -6.192434   -5.843130   -5.525711   -5.398287   -4.836574   -3.991069   -2.374985   -1.314998   -6.169716   -5.813003   -4.585636   -4.599290   -3.702356   -2.290092   -0.247334   0.163364    -4.573701   -4.807019   -2.538267   -2.144289   -1.956303   -0.942415   0.941425    0.500242    0.562182    0.390321    0.872852    1.355948    6.927032    7.219863    1.978243    1.960886    5.586863    5.219380    7.530829    7.749263    12.703887   12.313814   -5.863990   -6.343355   10.857574   9.919661    11.059094   10.907004   0.767026    0.370590    -5.890917   -6.316797   0.846170    0.516208    -3.526824   -4.465408   1.316123    0.826203    1.970583    1.967516    12.619270   12.293877   -13.788990  -15.879557
REFA_RECORD_EEG_PHYSIO_R14_20150415_102507.EDF   -3.625959   -2.801211   -4.197253   -4.515112   -8.407386   -7.557106   1.051353    0.415044    -1.911882   -1.659408   -3.457964   -2.916717   -3.618800   -2.965899   -12.414638  -12.051672  -0.243104   -0.769431   -1.059681   -1.085557   -3.426671   -3.724157   -5.778472   -5.445330   1.014369    0.600475    -1.001416   -0.980680   1.470387    1.121707    -0.705049   0.256767    0.000000    0.000000    -4.601592   -4.045164   -4.330607   -3.840829   1.017675    0.691891    2.819765    1.838039    1.275834    1.842350    -4.174510   -3.681110   4.436584    4.080242    4.973761    4.899982    4.934169    4.971793    5.982709    5.224825    4.238214    4.008760    10.130488   9.426159    9.392737    9.107725    10.774303   10.372903   11.071920   10.677169   -2.014725   -1.739126   -1.628643   -1.192982   -5.811801   -5.654070   -8.378185   -7.647868   -0.600411   -0.395863   -1.964690   -1.670925   -3.615160   -2.986095   -5.784173   -5.008161   -1.089187   -1.005264   -1.908117   -1.867565   -3.756326   -3.367469   1.903620    0.577438    0.658858    0.291323    -0.743753   -0.571898   -4.558848   -4.016095   3.671270    3.551329    1.504074    0.742110    -3.745413   -3.435067   4.469756    4.066816    4.943848    4.903492    5.243108    3.774463    5.908767    6.317586    0.816035    -0.148476   8.389752    7.041566    0.000000    0.000000    -11.686019  -9.375654   1.937389    1.219860    -4.651420   -4.125703   0.952417    0.611715    -4.342156   -3.806840   4.694627    4.325537    9.548024    9.093168    54.807705   63.088558
REFA_RECORD_EEG_PHYSIO_R14_20150415_131315.EDF   -5.714826   -5.790625   -4.179848   -5.935738   -5.856169   -6.052238   -5.731512   -5.069929   -3.901016   -4.555779   0.482195    0.713789    0.467451    0.752295    0.756352    1.267256    -3.415159   -3.463906   -0.767926   -2.987639   -0.776859   -2.425092   1.374954    1.947079    -1.081801   -0.660788   -1.043509   -0.729843   -0.916742   -0.703683   1.210310    -0.785917   1.064064    -0.282345   1.330273    1.986879    1.732103    2.502671    1.984044    2.275104    3.150316    1.323553    3.827327    2.899029    1.862403    2.614700    -1.030965   -0.628013   2.599494    2.513202    2.876909    2.701516    2.257085    3.043217    2.017750    2.726530    4.076646    5.185288    3.932184    4.956439    2.336823    3.155603    2.300906    3.122391    -6.792428   -6.703384   -5.813002   -5.104341   0.687536    1.125127    -5.794160   -6.055524   -5.796562   -5.103295   -3.942671   -4.562931   0.387540    0.674644    0.687667    1.161408    -3.359580   -3.440139   -0.772571   -3.040510   -1.978062   -2.863115   -0.959231   -0.717505   1.242220    -0.777458   1.080305    -0.364876   1.452788    2.028816    2.072787    2.381339    3.108129    1.327199    1.925192    2.628800    -1.073058   -0.651012   2.721831    2.618835    3.635786    3.306216    2.173191    2.929528    -3.431411   -3.504569   3.943692    4.981723    2.342184    3.081672    0.884283    1.402356    -3.508828   -3.501735   0.931023    1.436215    -0.948648   -0.698156   1.646868    2.433560    3.857633    4.951599    2.180334    3.008322    21.778515   9.710815
REFA_RECORD_EEG_PHYSIO_R14_20150415_145922.EDF   -5.007876   -5.629391   -4.227296   -4.994980   -5.317551   -6.409688   -3.072422   -3.841890   -2.360237   -2.350084   -2.362669   -2.846950   -1.903837   -2.906905   -4.628281   -5.612532   -1.441138   -0.641675   -0.369508   -0.026034   -0.570594   -1.628906   -1.485551   -2.144360   -1.710373   -1.601121   -2.823682   -2.397022   1.559676    2.462291    2.103141    2.422090    0.740063    0.556916    -2.493822   -2.830936   -3.081120   -2.397858   0.994011    1.746642    3.712917    4.657417    3.710336    4.070512    1.453140    2.180095    2.718581    3.110005    5.102495    5.586137    6.537509    6.476425    4.891126    5.507899    1.034068    1.164583    6.793181    6.765781    3.441333    4.398201    1.525372    1.843193    1.415023    1.618141    -3.461223   -3.325669   -2.475215   -2.337708   -4.081970   -5.189111   -4.156917   -5.276446   -2.375719   -2.294668   -2.442891   -2.385198   -2.032483   -3.146241   -4.000288   -5.079049   0.247829    0.380643    -0.473895   -1.365146   -0.817263   -1.563864   -0.491953   0.545100    1.836551    2.395534    1.699556    1.321058    -0.813704   -0.492612   3.688742    4.586269    4.614113    4.672943    2.730907    2.911197    2.672146    3.119470    5.132485    5.558372    6.008601    6.284024    3.498748    3.374379    -5.231371   -5.197787   6.453948    7.324305    4.996253    5.121218    -7.794156   -8.452130   -3.097648   -2.655404   -7.778312   -8.433382   -1.190101   -0.830791   -0.873647   -0.745308   2.431816    2.143808    2.698920    2.712524    101.880005  76.214424
REFA_RECORD_EEG_PHYSIO_R14_20150415_183926.EDF   -8.865265   -7.937754   -6.870934   -6.467254   -5.716291   -5.179683   -7.918972   -7.296538   -4.667877   -4.016338   -4.518454   -3.951227   -5.180470   -4.748448   -5.363315   -4.920992   -2.306197   -1.882062   -0.989876   -0.138093   -1.901256   -1.394076   -3.788986   -3.488977   1.463592    1.899974    1.469928    1.818370    3.744265    3.561798    2.157357    2.235865    1.668567    1.475387    -2.881819   -2.554683   -0.601924   -0.423622   1.552434    1.988331    6.452465    5.824903    5.307533    5.141547    4.784555    4.165675    0.000000    0.000000    6.113879    5.024279    7.037386    6.046131    4.879479    4.206487    4.841858    4.194646    7.033492    6.030977    4.383638    3.412977    -2.059620   -2.428087   3.664380    3.124541    -8.010872   -7.349253   -4.869616   -4.016921   -5.253743   -4.852947   -5.302759   -4.864403   -4.764254   -4.028275   -4.631568   -3.912722   -5.161729   -4.781043   -5.195029   -4.841742   0.182664    0.647697    -1.710987   -1.267324   -1.852936   -1.751714   1.468296    1.887566    2.899993    3.167214    1.639620    1.485012    -0.476536   -0.386246   6.971563    6.704558    6.278344    5.722698    4.809689    4.169778    6.199845    5.110037    6.058297    4.983856    8.156667    6.991738    4.859097    4.210064    -3.508389   -3.457495   4.582769    3.562950    4.825303    4.209117    -8.510811   -7.988027   -3.504493   -3.504699   -4.666746   -4.040460   1.522332    1.826357    -0.536920   -0.368338   -0.201720   -0.700777   4.768270    4.113804    5.726821    5.373459
REFA_RECORD_EEG_PHYSIO_R14_20150416_100708.EDF   -5.315608   -5.588947   -5.451091   -6.055676   -7.744376   -8.552291   -5.037137   -5.343556   -4.965397   -5.390902   -4.187992   -5.071178   -4.089989   -4.144944   -4.443915   -3.793913   -4.922092   -5.298812   -2.536593   -3.112267   -2.172645   -2.671830   -2.730067   -2.732528   0.194687    -1.184004   -3.107325   -2.946720   -1.100265   -1.084310   -0.334033   -0.009936   0.000000    0.000000    -1.730844   -1.289920   0.307810    0.473289    0.268540    -1.167724   1.385620    2.187819    2.641273    3.826335    2.799363    4.117491    2.889732    2.126884    4.111523    4.334519    5.105789    5.991409    5.709281    6.658749    5.116161    4.542748    7.523682    8.120690    6.021845    7.140777    8.096517    8.455793    11.063799   10.765034   -5.229711   -5.579115   -5.164431   -5.458992   -4.875974   -5.025738   -5.548419   -5.316442   -5.127009   -5.416850   -4.628455   -5.650634   -4.117782   -4.216091   -4.404807   -3.518886   -3.085296   -3.114942   -2.640718   -3.244771   -2.190766   -2.405663   -1.443303   -2.314786   -0.647814   -0.342100   0.543718    0.805846    -0.275002   0.700049    1.075439    1.460390    1.457433    2.422072    2.767614    4.145333    4.638129    4.508281    4.104536    4.317261    5.682914    6.657102    5.765610    6.754442    -5.027406   -5.335353   6.352121    6.921906    10.757970   10.736350   -4.278630   -4.197615   -5.064317   -5.358797   -2.816000   -2.728254   0.269518    -1.170284   1.803031    1.115072    5.431817    4.750712    12.549958   11.802338   23.198404   35.644608
REFA_RECORD_EEG_PHYSIO_R14_20150416_150104.EDF   -5.166758   -4.553418   -5.471071   -5.226769   -4.741461   -4.832082   -4.176164   -4.260432   -4.099805   -3.573018   -4.305895   -5.181929   -3.815836   -3.314349   -3.879342   -3.425894   -2.504780   -2.597159   -3.605046   -3.165791   -3.717521   -3.252556   -3.817135   -3.323603   0.545470    0.008117    -2.403616   -2.662796   -0.695386   -1.256834   -3.453391   -3.026351   -3.630857   -3.181581   -2.076082   -1.612100   1.092020    1.252044    0.719740    -0.420764   1.477325    0.790218    2.411124    1.983182    1.106562    1.328072    0.580739    0.016754    4.670808    4.270178    5.163786    5.045033    6.421771    6.516209    4.345040    5.574584    11.137797   10.047603   9.236509    8.706764    9.235697    8.743130    9.428658    8.871722    -4.847780   -5.205170   -4.224613   -3.596942   -3.907455   -3.384008   -3.895770   -3.383229   -4.180475   -3.612185   -3.535773   -4.487600   -3.805981   -3.321529   -3.917845   -3.336681   -2.843953   -2.901263   -3.436320   -3.111759   -3.605534   -3.144634   -1.546164   -2.062937   -1.831090   -1.524640   -3.678305   -3.170374   -3.764211   -3.221066   1.204733    0.466741    4.896729    4.762316    1.558504    2.521772    4.016566    3.667039    4.733574    4.290293    5.147766    5.069378    6.413736    6.573940    -3.850587   -3.590525   10.130110   8.871946    11.479302   11.295255   -4.169631   -3.944189   -3.850714   -3.569129   -3.854862   -3.372673   -0.792142   -1.403134   1.047404    1.309989    3.679991    2.845089    9.214166    9.385119    2.321821    0.711508
REFA_RECORD_EEG_PHYSIO_R14_20150417_103528.EDF   -4.145551     ???       -4.997849     ???       -6.494031     ???       2.709306      ???       -2.841614     ???       -2.913618     ???       -3.082233     ???       -3.129591     ???       -0.673565     ???       -0.771934     ???       -2.949628     ???       -2.995390     ???       0.689324      ???       0.560505      ???       0.869102      ???       -1.882445     ???       0.000000      ???       -1.880526     ???       0.279927      ???       2.029948      ???       2.373250      ???       -0.498421     ???       0.452796      ???       5.519122      ???       5.138931      ???       3.579201      ???       3.555603      ???       0.465926      ???       3.581204      ???       0.959291      ???       -1.903289     ???       -0.586266     ???       -0.345643     ???       -2.832195     ???       -3.110842     ???       -3.095449     ???       -2.832959     ???       -3.016778     ???       -3.020179     ???       -3.102219     ???       -0.752848     ???       -2.923651     ???       -2.982185     ???       1.727591      ???       -0.548020     ???       -0.615094     ???       -1.438884     ???       3.274570      ???       0.707142      ???       -0.324317     ???       6.682569      ???       4.395970      ???       3.629493      ???       3.557331      ???       2.222585      ???       3.678910      ???       2.956404      ???       -5.831312     ???       1.461916      ???       -2.337123     ???       1.983288      ???       0.375925      ???       6.410818      ???       5.030238      ???       0.000000      ???
REFA_RECORD_EEG_PHYSIO_R14_20150417_122102.EDF   -4.623798     ???       -4.476671     ???       -7.196100     ???       -0.723837     ???       -2.377938     ???       -3.342279     ???       -4.401988     ???       -5.881901     ???       0.410195      ???       -1.881873     ???       -3.106351     ???       -4.212529     ???       3.536487      ???       -0.250347     ???       0.524035      ???       -1.038491     ???       0.000000      ???       -3.445301     ???       -0.278881     ???       3.565924      ???       2.704478      ???       1.170287      ???       -0.179177     ???       3.785708      ???       4.481881      ???       6.294455      ???       4.658238      ???       4.608562      ???       7.395109      ???       6.228399      ???       6.563299      ???       6.570373      ???       -4.309648     ???       -2.429871     ???       -5.942710     ???       -6.692878     ???       -2.408389     ???       -3.441242     ???       -4.405366     ???       -5.910674     ???       -0.911263     ???       -2.847955     ???       -3.296980     ???       0.612359      ???       -0.676519     ???       0.172747      ???       -3.075566     ???       2.270788      ???       2.069144      ???       1.169683      ???       3.825484      ???       4.470981      ???       6.303894      ???       4.642759      ???       -5.145325     ???       7.762757      ???       8.410613      ???       -7.046254     ???       -2.842616     ???       -5.508239     ???       3.600810      ???       -3.372350     ???       5.238938      ???       4.649274      ???       14.817640     ???
REFA_RECORD_EEG_PHYSIO_R14_20150417_141006.EDF   -5.093337     ???       -3.207498     ???       -5.078579     ???       -2.078134     ???       -1.995768     ???       -2.016591     ???       -4.604902     ???       -4.820074     ???       -0.854612     ???       -0.736430     ???       -0.250069     ???       -4.978776     ???       -1.343469     ???       -1.743320     ???       2.198200      ???       2.680658      ???       0.459787      ???       -5.754107     ???       -2.508591     ???       3.850734      ???       5.541216      ???       4.552200      ???       0.651067      ???       2.947660      ???       3.082881      ???       6.879128      ???       6.391495      ???       1.943785      ???       3.396727      ???       3.216314      ???       0.021623      ???       1.073682      ???       -2.210060     ???       -2.131599     ???       -4.730039     ???       -6.923494     ???       -2.080373     ???       -1.832637     ???       -4.439775     ???       -4.679309     ???       -0.742248     ???       0.198622      ???       -1.324582     ???       0.509400      ???       3.073142      ???       1.635346      ???       -2.688346     ???       3.842799      ???       4.806116      ???       3.618615      ???       2.950573      ???       7.989646      ???       6.897443      ???       6.107440      ???       -3.496067     ???       3.354722      ???       6.345338      ???       -10.993328    ???       -1.038246     ???       -7.501911     ???       0.933444      ???       -2.468018     ???       2.806242      ???       2.363249      ???       21.595655     ???
REFA_RECORD_EEG_PHYSIO_R14_20150417_160049.EDF   -4.019037     ???       -5.529429     ???       -4.581396     ???       -3.337620     ???       -5.275310     ???       -4.878639     ???       -3.826668     ???       -3.051472     ???       -3.083662     ???       -4.935754     ???       -3.269148     ???       -2.117458     ???       -0.412787     ???       -1.827179     ???       -1.020701     ???       -1.143574     ???       0.000000      ???       -0.286464     ???       0.863649      ???       0.907139      ???       2.057467      ???       2.361907      ???       2.460522      ???       4.360487      ???       5.414622      ???       5.464994      ???       5.696272      ???       4.749650      ???       7.283299      ???       5.653301      ???       5.007333      ???       6.189112      ???       -3.886544     ???       -5.341514     ???       -4.318749     ???       -4.201368     ???       -5.316113     ???       -5.445393     ???       -4.992583     ???       -3.747582     ???       -3.779530     ???       -4.978549     ???       -2.767305     ???       -1.163261     ???       -1.547209     ???       -0.009141     ???       -0.346448     ???       2.490788      ???       1.802012      ???       3.352185      ???       4.383550      ???       5.458506      ???       5.347632      ???       5.728020      ???       -2.624949     ???       7.848074      ???       7.954567      ???       -1.967571     ???       -2.799645     ???       -1.900959     ???       -0.406980     ???       0.877007      ???       3.273004      ???       7.152003      ???       -5.900285     ???
REFA_RECORD_EEG_PHYSIO_R14_20150417_180225.EDF   -0.832842     ???       -0.857816     ???       -1.421938     ???       0.532150      ???       0.317537      ???       0.356725      ???       0.215607      ???       0.003080      ???       1.447465      ???       1.446833      ???       0.253140      ???       0.202405      ???       -0.490331     ???       -0.891474     ???       2.267142      ???       1.705528      ???       1.734051      ???       -1.336941     ???       -3.532099     ???       1.331341      ???       1.816533      ???       1.935934      ???       0.516081      ???       0.963728      ???       1.856201      ???       1.882433      ???       -2.019824     ???       -2.064010     ???       -2.065465     ???       -2.322834     ???       -2.130612     ???       -2.103616     ???       -0.379660     ???       0.037088      ???       0.132527      ???       -1.319239     ???       0.575768      ???       0.245867      ???       0.226084      ???       0.110018      ???       1.419195      ???       0.327120      ???       0.269820      ???       1.217290      ???       1.844055      ???       1.726970      ???       0.715478      ???       1.608200      ???       2.157051      ???       1.956537      ???       1.791594      ???       1.888183      ???       1.933756      ???       -2.019703     ???       -1.224964     ???       -0.029655     ???       -2.104446     ???       -2.161183     ???       -0.406098     ???       -1.248853     ???       -0.470801     ???       -2.073800     ???       -3.411387     ???       -2.060747     ???       26.394526     ???
REFA_RECORD_EEG_PHYSIO_R14_20150418_101855.EDF   6.815403      ???       -0.585119     ???       2.979135      ???       3.547203      ???       -0.713592     ???       -4.129846     ???       -4.810137     ???       -8.472907     ???       -2.336992     ???       -3.444281     ???       -4.108533     ???       -5.737116     ???       -1.604093     ???       -1.866654     ???       -0.629318     ???       -0.641024     ???       0.000000      ???       -4.788110     ???       -2.898277     ???       0.752638      ???       1.971082      ???       0.978073      ???       -0.080863     ???       3.126788      ???       3.214673      ???       4.421408      ???       3.861607      ???       3.439881      ???       7.475327      ???       5.266800      ???       5.172886      ???       6.565931      ???       9.611051      ???       -0.670563     ???       -4.308372     ???       -2.560748     ???       -0.770100     ???       -3.461930     ???       -4.541675     ???       -5.794614     ???       -2.350402     ???       -4.323555     ???       -4.341544     ???       -0.709802     ???       -0.608631     ???       -0.941247     ???       -4.666578     ???       1.654535      ???       1.423132      ???       1.022017      ???       3.216727      ???       4.097554      ???       3.858145      ???       3.932131      ???       -2.417748     ???       7.043277      ???       6.930665      ???       -11.615305    ???       -1.142007     ???       -8.443674     ???       -0.426957     ???       -2.110549     ???       3.888370      ???       6.807973      ???       0.000000      ???
REFA_RECORD_EEG_PHYSIO_R14_20150418_122604.EDF   -6.143281   -6.894180   -7.496652   -6.662457   -7.763777   -7.659989   -3.474462   -4.283944   -5.365799   -4.930012   -6.456012   -6.467247   -6.545335   -6.488344   -6.493569   -6.568238   -2.843727   -2.940510   -5.621806   -4.697236   -5.402909   -4.620303   -4.260625   -5.108374   5.421896    4.007717    0.370800    -0.839342   -1.112559   -0.550066   -3.187806   -2.688368   0.000000    0.000000    -4.131005   -5.005455   0.580847    0.353575    3.040862    3.241286    1.954172    2.749404    0.667254    0.597501    0.670149    0.533287    5.471340    4.050661    7.136629    7.169317    7.109545    8.136407    5.876813    6.142041    0.000000    0.000000    11.130507   11.804797   10.846315   10.606339   9.733910    9.354730    11.141809   11.239245   -6.003315   -6.709826   -5.696237   -5.856119   -6.809144   -6.627813   -7.372090   -7.564640   -4.790210   -4.809281   -6.595426   -6.512854   -6.575464   -6.490384   -6.480675   -6.590375   -3.775646   -3.045847   -5.598041   -4.683061   -5.426659   -4.630534   -0.457856   0.352901    -2.254364   -1.282404   -3.099344   -2.710774   -2.702919   -2.395749   3.035097    3.352303    0.613775    0.976082    0.671540    0.581480    9.328638    9.159796    7.074148    8.153315    6.381244    7.462176    5.924032    6.195694    -4.633926   -5.020689   13.732665   14.019766   11.197412   11.312420   -4.272303   -5.156509   -1.916677   -3.117246   -4.224325   -5.042637   5.512883    3.996541    0.629860    0.405915    11.650764   11.011540   8.077995    7.682152    0.000000    0.000000
REFA_RECORD_EEG_PHYSIO_R14_20150418_142728.EDF   0.826426    1.035605    -3.195126   -2.656106   -2.542562   -2.232980   4.345480    2.645674    -1.595227   -1.487857   -1.589271   -1.586887   -2.510325   -2.204566   -2.454626   -2.251218   0.876501    0.202550    -1.361870   -0.632881   -2.455183   -1.458224   -1.139077   -0.761257   -1.762356   -2.829209   1.882525    0.734907    1.250783    0.898837    -0.799960   0.014428    0.000000    0.000000    -2.641487   -1.934536   -2.495217   -1.775979   2.136039    0.708627    2.913656    2.403217    0.474080    1.166667    -0.366909   0.595580    2.104003    0.718723    4.610777    3.891318    3.258290    3.100677    0.303610    0.994023    1.228512    1.481441    2.663012    2.363430    -0.444519   -1.281629   -1.480412   -2.752114   -1.245840   -1.643878   2.026343    2.118311    0.142538    -0.981356   -2.460922   -2.215089   -2.576495   -2.224472   -1.594273   -1.565529   -1.641611   -1.546498   -2.549776   -2.214805   -2.527594   -2.250958   -1.413770   -0.662059   -2.701144   -1.262380   -2.479766   -2.186239   1.899790    0.804952    -0.055855   0.878130    -1.538626   -0.073296   -1.163883   -0.568663   3.894248    2.986416    0.995294    1.702700    0.292683    1.014607    4.150350    3.035571    4.405830    3.879410    2.143419    2.490885    0.304842    1.000109    0.049804    -0.764868   4.292668    3.641793    1.606103    1.949264    -2.723148   -2.086972   0.876894    0.215500    -2.728554   -1.979983   1.967190    0.403189    -2.558692   -1.738591   2.672250    1.756570    0.221208    0.980150    142.404602  125.126602
REFA_RECORD_EEG_PHYSIO_R14_20150418_162506.EDF   -6.636223   -7.045641   -7.450631   -8.453388   -10.064312  -10.849590  -1.789158   -2.685013   -1.749891   -2.759357   -6.534132   -7.279706   -5.709882   -6.379902   -8.919252   -9.905317   -1.726518   -2.662319   -1.716806   -2.584922   -4.137146   -4.918099   -4.227355   -4.785804   3.837156    4.134042    3.787752    4.001904    0.929996    0.663837    -2.362109   -2.317206   -0.907334   -0.878794   -4.208061   -4.235913   1.332516    1.830910    4.018518    4.298765    4.069568    4.410000    2.004721    2.512396    3.808934    3.966007    4.177304    4.552176    4.339201    4.656968    6.826822    7.821986    9.013550    10.511833   7.455624    8.700580    7.612744    8.915356    4.317125    4.663138    3.798060    4.351288    3.754700    4.332253    -6.513406   -6.953609   -1.867367   -2.783940   -6.975518   -7.427668   -9.831997   -10.891850  -1.839129   -2.756835   -1.867686   -2.848638   -6.251758   -7.052029   -6.896236   -7.421904   -1.747993   -2.593240   -4.566807   -5.268521   -4.198669   -4.776056   3.787021    4.083636    -0.228311   -0.103156   -1.776316   -1.734406   -2.065689   -2.118057   4.119690    4.364438    2.093062    2.456603    3.520774    4.364377    4.259463    4.620821    8.716046    9.684620    6.536481    7.821326    9.081849    10.639409   -1.882850   -2.617515   4.406598    4.792329    8.450960    10.065222   -9.051223   -9.843824   -1.651566   -2.604954   -7.006610   -7.624200   3.977092    4.243237    0.772211    2.841433    4.285055    4.618862    5.239524    6.249433    29.406330   18.304663
REFA_RECORD_EEG_PHYSIO_R14_20150420_082617.EDF   -2.465850   -2.910661   -2.137100   -2.699397   -3.154542   -3.373696   -2.660441   -2.533717   -2.442511   -2.492168   -0.367534   -1.151512   -1.596677   -1.459345   -1.895432   -1.499727   -1.615027   -1.303993   -0.613942   -0.723764   -0.618351   -1.006280   -0.637748   -0.616549   -2.173664   -1.906726   -2.522969   -2.169358   -0.149905   0.904412    -0.119084   1.148099    0.000000    0.000000    -0.441643   -0.511026   -1.895090   -1.190522   1.094185    1.003894    3.267589    3.638505    1.907220    2.223652    1.094700    1.712519    2.868890    2.102642    2.993424    2.385714    4.099835    4.198786    3.914913    3.257018    1.800377    1.067967    4.709315    4.286637    0.331089    0.220446    0.321224    -0.474262   0.920028    0.378978    -2.639631   -2.486111   -2.596331   -2.512622   -1.715539   -1.397031   -2.683105   -3.281250   -2.664598   -2.423433   -2.063501   -1.760237   -0.446072   -1.926571   -1.699594   -1.294233   -1.479909   -1.167166   -1.239520   -0.564028   -0.583578   -1.032254   -0.189210   0.874159    0.047710    1.140965    0.918415    0.435981    -0.252818   0.360154    2.967312    2.387625    2.361118    2.909464    2.326867    2.479528    2.900882    2.090761    4.197290    4.731359    3.857975    3.664062    3.051327    3.130630    -2.918693   -2.690090   5.283935    4.420503    3.430949    2.935208    -2.795546   -2.336915   -2.773631   -2.628184   -2.413564   -1.238687   -2.123983   -1.913604   -0.084203   0.218288    -0.420415   -1.888402   0.639528    0.265464    9.677034    9.362984
REFA_RECORD_EEG_PHYSIO_R14_20150420_103705.EDF   -3.264763   -2.740428   -4.412946   -3.765508   -7.124688   -5.859538   -2.592575   -2.083602   -2.956917   -2.488484   -2.604291   -2.563312   -2.903861   -4.176219   -6.509946   -5.245322   0.201521    -0.304060   0.383460    -0.271586   -1.370647   -2.344666   -2.918958   -3.208077   2.013218    1.416285    -0.284506   -0.138646   2.616904    2.423659    1.459934    0.994277    0.000000    0.000000    -3.606753   -3.141666   -2.269522   -1.890658   2.085057    1.525227    3.977975    3.735179    2.784548    2.352556    0.507143    0.513781    4.537035    4.560829    5.404151    5.540364    4.162225    3.798594    3.723493    3.748200    2.064014    2.080401    4.525049    4.632062    1.589837    1.254625    1.626919    1.309307    2.539367    2.510816    -3.161595   -2.600647   -3.088133   -2.503828   -5.351132   -4.063472   -7.119637   -5.956133   -3.053048   -2.493986   -2.510845   -2.020068   -2.742498   -4.204990   -4.527336   -4.202204   -2.931660   -2.453500   -0.532880   -1.414641   -1.868252   -2.499552   1.917976    1.678578    2.564928    2.413781    1.036441    0.368658    -1.586668   -1.688975   4.554499    4.023033    3.130301    2.864291    1.989020    1.412302    4.554105    4.558910    4.805834    4.877302    4.177992    3.753082    3.639061    4.252217    -2.877983   -2.049040   4.969978    4.641314    5.945671    5.663589    -5.787236   -5.568913   -2.920784   -2.104341   -4.200067   -4.248418   2.028499    1.472595    -2.224839   -1.837988   2.706940    2.382475    5.086418    5.365311    -6.268496   5.758881
REFA_RECORD_EEG_PHYSIO_R14_20150420_122814.EDF   -2.227642   -2.049960   -5.597770   -4.657361   -5.284980   -4.190932   -1.047763   -0.715448   -3.089234   -2.978269   -6.795516   -6.303151   -6.677877   -6.500058   -7.553483   -7.057806   -1.070199   -1.206044   -3.960834   -3.620692   -6.360105   -5.665144   -5.885536   -6.102526   1.384419    1.613334    1.354583    1.746415    1.501802    1.037552    -3.057793   -2.873588   -5.024897   -5.900467   -5.232315   -5.115011   -1.845266   -2.052851   6.589092    6.841197    3.033286    2.555477    1.678778    0.956127    -0.181657   -0.538581   9.712791    10.025333   11.218468   11.095129   5.902246    5.102831    5.258169    4.824460    2.349095    2.194956    8.309278    7.777706    4.887134    4.278577    5.533238    5.108989    5.487813    5.526284    -1.011062   0.921379    -2.550076   -2.655685   -6.488761   -5.956299   -6.593232   -5.887828   -1.830627   -1.855870   -4.952388   -4.380450   -6.862062   -6.302608   -7.571847   -7.046405   -2.030635   -2.001768   -6.943449   -6.093535   -4.979235   -5.146534   1.511142    1.285566    -0.681952   -1.053417   -2.683103   -2.704422   -3.371866   -4.121952   5.574832    4.978619    0.871558    0.507511    1.961492    1.532817    9.760013    10.055039   5.877060    5.073615    6.186201    5.450471    5.315760    4.867502    -1.620338   -1.090784   9.356321    8.888169    9.765573    9.666086    -7.941405   -8.142259   -0.806951   -0.921763   -6.889361   -7.021634   4.602852    4.755322    -1.932565   -2.464800   7.645641    7.637908    6.026298    6.055739    24.281080   21.687517
REFA_RECORD_EEG_PHYSIO_R14_20150420_192120.EDF   -6.058672   -7.931085   -4.878672   -4.884148   -7.332734   -8.249941   0.197095    -0.999292   -2.305413   -2.415748   -4.160226   -3.953998   -4.234769   -3.898026   -6.870313   -6.464312   -1.115024   -1.123512   -2.420557   -2.388708   -3.084814   -3.093074   -3.607676   -3.014159   1.758579    2.400402    1.427165    1.565213    -0.116092   0.174770    -1.714993   -1.163719   0.000000    0.000000    -2.563771   -2.225513   3.677574    3.648360    1.747240    2.340134    2.384299    2.743637    2.851433    3.110492    3.669730    3.636861    4.819594    4.829497    4.563910    4.516382    5.996294    6.141650    4.914025    5.250483    3.725663    3.753962    7.450893    6.724110    4.169789    3.727413    1.525449    1.364301    2.578288    2.346705    -5.954354   -8.389877   -2.736558   -3.979815   -5.344550   -5.475243   -6.879757   -6.601219   -1.023837   -2.100096   -2.387821   -2.458636   -4.243132   -4.018486   -4.212203   -4.013371   -1.435064   -1.437557   -3.587902   -2.865227   -3.602717   -3.072079   0.247216    0.623912    -1.123052   -1.019267   -1.537169   -1.029831   -2.486644   -2.161852   2.313544    2.538216    2.283567    2.634723    1.947658    2.426651    4.824861    4.850853    5.318569    5.251671    5.042476    5.328295    3.917401    3.907356    0.418296    0.244623    8.619299    8.260060    3.999991    3.968673    -7.474996   -6.932152   -0.411276   -0.364594   -6.706744   -6.254494   1.676843    2.436979    3.688243    3.706499    5.906662    5.632468    3.956381    3.889170    48.771687   36.331444
REFA_RECORD_EEG_PHYSIO_R14_20150421_103015.EDF   -3.819907     ???       -4.357567     ???       -5.193206     ???       -2.528296     ???       -3.501125     ???       -3.911075     ???       -4.413790     ???       -5.176353     ???       -2.649618     ???       -2.841780     ???       -3.359352     ???       -4.420318     ???       -0.313891     ???       -1.962332     ???       -0.205462     ???       0.161990      ???       0.000000      ???       -4.340469     ???       -1.516719     ???       -0.329102     ???       3.150990      ???       3.242388      ???       1.858166      ???       4.846398      ???       5.240748      ???       5.345067      ???       6.087106      ???       4.203877      ???       6.563237      ???       5.448290      ???       6.526243      ???       6.497194      ???       -3.158517     ???       -3.789864     ???       -4.464041     ???       -5.198786     ???       -3.765637     ???       -3.978038     ???       -4.380188     ???       -4.428812     ???       -2.201779     ???       -3.213133     ???       -4.414919     ???       -1.881985     ???       0.166938      ???       0.128435      ???       -4.216614     ???       3.115292      ???       3.604250      ???       2.819783      ???       4.971122      ???       5.261730      ???       5.598061      ???       7.672266      ???       -3.245678     ???       7.082063      ???       8.141666      ???       -4.488438     ???       -3.243974     ???       -4.404104     ???       -0.326423     ???       -1.543125     ???       5.772617      ???       7.668472      ???       17.336340     ???
REFA_RECORD_EEG_PHYSIO_R14_20150421_123039.EDF   -2.491605     ???       -3.613132     ???       -5.952602     ???       -3.484196     ???       -2.246478     ???       -3.544855     ???       -6.029948     ???       -6.224476     ???       -3.002911     ???       -1.577150     ???       -3.527180     ???       -6.155867     ???       -2.592478     ???       -1.013643     ???       1.050921      ???       -3.469521     ???       -5.861542     ???       -5.704600     ???       5.240191      ???       -1.457611     ???       2.979890      ???       3.905459      ???       3.332655      ???       2.606020      ???       6.414324      ???       5.651621      ???       5.665935      ???       5.596108      ???       10.105575     ???       8.666664      ???       6.033825      ???       5.994853      ???       -3.542131     ???       -2.970250     ???       -6.132672     ???       -6.027966     ???       -3.149948     ???       -1.615958     ???       -3.576542     ???       -6.060003     ???       -2.152234     ???       -3.681367     ???       -6.024412     ???       -1.132726     ???       0.547811      ???       0.059071      ???       -6.021655     ???       1.912688      ???       3.981651      ???       3.493440      ???       6.858839      ???       6.377556      ???       5.780690      ???       5.748535      ???       -6.403904     ???       10.121875     ???       6.263356      ???       -6.229365     ???       -2.223870     ???       -5.943049     ???       -1.391319     ???       5.249343      ???       6.742778      ???       5.852530      ???       0.000000      ???
REFA_RECORD_EEG_PHYSIO_R14_20150421_174008.EDF   -2.958716     ???       -2.604829     ???       -7.163862     ???       -0.617489     ???       -1.315955     ???       -1.884866     ???       -3.894105     ???       -8.158051     ???       -0.102435     ???       -1.152703     ???       -1.603920     ???       -3.122617     ???       0.945258      ???       0.210435      ???       0.473845      ???       -0.168247     ???       0.000000      ???       -3.241475     ???       1.316079      ???       0.983307      ???       1.784976      ???       1.882014      ???       2.476220      ???       1.024759      ???       2.587257      ???       3.564960      ???       4.368701      ???       6.612234      ???       3.236840      ???       3.293341      ???       3.071885      ???       2.330948      ???       -1.668800     ???       -1.065974     ???       -4.397359     ???       -7.967101     ???       -1.003642     ???       -1.435012     ???       -2.024582     ???       -3.920055     ???       -0.148211     ???       -1.194179     ???       -1.622080     ???       0.459248      ???       0.489592      ???       -0.051919     ???       -0.996437     ???       1.410541      ???       1.443765      ???       2.279341      ???       1.038758      ???       3.331062      ???       4.024201      ???       4.425869      ???       0.007446      ???       3.298253      ???       4.930536      ???       -7.399308     ???       0.343822      ???       -5.540374     ???       0.958190      ???       1.254715      ???       3.148315      ???       5.413146      ???       11.948921     ???
REFA_RECORD_EEG_PHYSIO_R14_20150422_104003.EDF   -6.272934     ???       -8.982615     ???       -10.027168    ???       -6.070682     ???       -5.828984     ???       -5.848986     ???       -9.555720     ???       -9.593731     ???       -3.123695     ???       -3.917717     ???       -3.737192     ???       -6.627243     ???       0.585984      ???       -2.692216     ???       0.068513      ???       0.108467      ???       0.000000      ???       -3.348728     ???       3.010973      ???       0.793073      ???       4.392303      ???       5.412358      ???       5.229928      ???       4.474601      ???       7.028030      ???       9.095644      ???       9.563184      ???       8.342761      ???       10.370454     ???       9.170246      ???       7.981185      ???       9.778893      ???       -6.176362     ???       -6.033101     ???       -9.608805     ???       -9.919042     ???       -6.019503     ???       -5.894212     ???       -6.032310     ???       -9.582161     ???       -3.130108     ???       -3.937597     ???       -6.557961     ???       -0.259542     ???       0.058761      ???       0.132447      ???       0.101888      ???       4.042645      ???       4.863254      ???       5.364861      ???       4.472591      ???       7.043508      ???       9.084418      ???       9.638567      ???       -3.164165     ???       9.225334      ???       9.857010      ???       -6.798794     ???       -3.148573     ???       -6.717604     ???       0.588256      ???       2.137348      ???       7.634675      ???       8.965259      ???       49.783913     ???
REFA_RECORD_EEG_PHYSIO_R14_20150422_135028.EDF   4.287966      ???       0.194959      ???       -0.658632     ???       5.502783      ???       1.825527      ???       -0.742521     ???       -0.980423     ???       -4.191141     ???       2.582180      ???       1.272563      ???       -1.017543     ???       -1.220367     ???       -0.900881     ???       -0.634963     ???       2.640140      ???       0.863789      ???       0.000000      ???       -0.625015     ???       -2.976539     ???       -0.794852     ???       2.618262      ???       0.082440      ???       -2.842683     ???       1.742828      ???       1.798237      ???       -1.256421     ???       -1.259087     ???       -1.375819     ???       -1.544098     ???       0.132214      ???       -5.039879     ???       -1.755763     ???       6.542822      ???       3.549602      ???       -2.846793     ???       -2.822617     ???       3.497116      ???       -0.798020     ???       -0.915025     ???       -0.969002     ???       2.544868      ???       0.075682      ???       -1.125363     ???       1.315230      ???       2.130261      ???       -0.446072     ???       -0.538308     ???       2.279922      ???       1.113542      ???       0.112016      ???       1.793129      ???       1.816144      ???       -1.202742     ???       -2.050711     ???       0.475718      ???       0.220859      ???       -1.609439     ???       -1.346332     ???       0.484685      ???       -1.254210     ???       -0.849993     ???       -2.948798     ???       0.148847      ???       -2.093053     ???       0.000000      ???
REFA_RECORD_EEG_PHYSIO_R14_20150422_165429.EDF   -6.504159     ???       -5.849162     ???       -10.234509    ???       -3.933617     ???       -3.955513     ???       -3.887767     ???       -6.721756     ???       -6.724824     ???       -2.883662     ???       -2.939569     ???       -2.967551     ???       -5.848930     ???       0.390773      ???       -2.878427     ???       -0.964541     ???       -2.174323     ???       0.000000      ???       -3.567579     ???       -0.497071     ???       2.395256      ???       2.053630      ???       1.511429      ???       -0.050954     ???       8.542598      ???       8.466281      ???       8.650105      ???       5.694613      ???       4.964637      ???       8.954606      ???       8.940954      ???       9.062079      ???       13.472935     ???       -4.348358     ???       -3.982023     ???       -6.836284     ???       -8.338681     ???       -3.942441     ???       -4.002297     ???       -4.057739     ???       -6.718505     ???       -2.940701     ???       -2.976039     ???       -4.687765     ???       -2.898697     ???       -0.919334     ???       -2.148850     ???       -3.484424     ???       2.447247      ???       1.374473      ???       2.029792      ???       8.479876      ???       8.594706      ???       6.094531      ???       5.742558      ???       -2.613153     ???       8.915915      ???       10.806889     ???       -8.931723     ???       -2.889000     ???       -7.278796     ???       0.385195      ???       -0.469831     ???       8.803775      ???       10.270190     ???       14.342836     ???
REFA_RECORD_EEG_PHYSIO_R14_20150422_184758.EDF   -2.435952     ???       -3.722832     ???       -4.948669     ???       -2.354179     ???       -2.249198     ???       -2.066289     ???       -2.195575     ???       -6.361810     ???       -1.674963     ???       -0.096903     ???       -0.108366     ???       -1.659918     ???       0.065587      ???       -0.089642     ???       2.225890      ???       0.774029      ???       0.000000      ???       -4.249626     ???       -3.699248     ???       0.117977      ???       4.310688      ???       1.514899      ???       -0.448825     ???       3.029525      ???       4.305639      ???       4.515303      ???       2.610164      ???       0.045120      ???       4.612713      ???       4.954543      ???       4.979805      ???       4.825198      ???       -2.378468     ???       -2.602543     ???       -4.058903     ???       -5.723690     ???       -2.382758     ???       -2.242805     ???       -2.175970     ???       -3.691317     ???       0.821338      ???       -0.099726     ???       -1.534210     ???       0.042264      ???       1.633463      ???       0.795809      ???       -1.365213     ???       4.161737      ???       4.334697      ???       0.762121      ???       3.045442      ???       4.342814      ???       3.562541      ???       2.628162      ???       -1.749555     ???       5.040989      ???       4.760304      ???       -7.878213     ???       -1.731485     ???       -5.140659     ???       0.137454      ???       -2.924196     ???       5.007478      ???       2.078540      ???       9.731877      ???
REFA_RECORD_EEG_PHYSIO_R14_20150423_092524.EDF   5.790021      ???       0.418942      ???       3.515701      ???       0.269381      ???       0.051968      ???       -1.025640     ???       -2.106833     ???       -3.484594     ???       -0.198301     ???       -0.798149     ???       -1.963778     ???       -4.839073     ???       -1.358597     ???       -1.559626     ???       1.082862      ???       0.007467      ???       0.000000      ???       -5.786685     ???       -5.267865     ???       1.786186      ???       2.461949      ???       0.802402      ???       -1.925690     ???       1.908803      ???       4.388084      ???       3.572805      ???       3.066719      ???       -1.208733     ???       3.949901      ???       1.314906      ???       0.635432      ???       1.034558      ???       3.510387      ???       1.261192      ???       -1.316288     ???       0.046898      ???       -0.133442     ???       -0.798242     ???       -2.046851     ???       -2.790831     ???       -0.310562     ???       -1.249543     ???       -2.737047     ???       0.089569      ???       0.606545      ???       -0.430099     ???       -4.352210     ???       2.843092      ???       1.541649      ???       0.792830      ???       4.811348      ???       3.591414      ???       3.112579      ???       1.717076      ???       -2.640278     ???       4.063292      ???       4.940426      ???       -8.499747     ???       -1.874700     ???       -6.139181     ???       -0.109252     ???       -4.585650     ???       2.701471      ???       -0.164827     ???       24.206274     ???
REFA_RECORD_EEG_PHYSIO_R14_20150423_112858.EDF   -0.798751     ???       -2.369595     ???       -1.731207     ???       -1.149860     ???       -1.739067     ???       -2.120510     ???       -2.551526     ???       -5.328418     ???       -1.385125     ???       -0.669451     ???       -1.759284     ???       -3.864660     ???       -0.781908     ???       -1.488688     ???       0.328836      ???       -0.357827     ???       -0.955165     ???       -4.527467     ???       -3.595854     ???       1.211192      ???       1.848536      ???       1.504685      ???       -0.795936     ???       2.546080      ???       4.130721      ???       3.962399      ???       3.404111      ???       1.428267      ???       6.684752      ???       6.461303      ???       5.773680      ???       3.574629      ???       -0.433513     ???       -1.794653     ???       -3.041767     ???       -3.014686     ???       -0.776034     ???       -1.810018     ???       -2.321735     ???       -3.626076     ???       -0.618753     ???       -1.706354     ???       -1.524042     ???       -1.442971     ???       -0.651242     ???       0.091619      ???       -2.828409     ???       1.779280      ???       1.627312      ???       0.738484      ???       4.102853      ???       4.055399      ???       3.851623      ???       3.194432      ???       -1.968406     ???       7.581769      ???       5.490422      ???       -7.478857     ???       -1.971450     ???       -6.154116     ???       -0.707980     ???       -2.830506     ???       5.400830      ???       3.896080      ???       11.390206     ???
REFA_RECORD_EEG_PHYSIO_R14_20150423_132400.EDF   -4.782969   -6.659071   -4.489059   -5.745618   -3.552401   -7.194169   -4.389243   -3.199914   -4.442335   -4.457551   -3.959154   -4.434517   -3.177049   -3.377917   -4.651382   -6.660738   -3.037481   -1.414845   -3.093089   -3.407518   -1.778487   -1.621030   -3.422781   -1.652815   -3.238034   -0.591466   -2.488873   -0.415831   0.017466    0.643628    1.073931    0.893405    0.000000    0.000000    -2.488730   -3.631689   -1.445919   -0.950884   -2.481378   -0.139071   5.042418    4.688203    5.631116    4.376756    3.603593    4.039422    2.841150    3.517653    6.733302    6.454300    7.739499    6.914608    7.532442    6.071788    3.331933    4.323696    8.375653    6.720006    1.016600    1.817463    2.054749    3.357834    2.387234    3.529337    -3.979608   -3.206449   -3.977535   -3.256412   -3.401267   -5.476420   -4.895437   -7.719212   -3.921622   -3.181938   -4.266431   -4.952742   -3.870775   -4.301059   -3.219954   -3.492387   -2.396107   -2.911664   -2.853419   -2.588637   0.204337    -0.814869   -2.102884   0.105037    1.369513    1.033215    2.019392    1.943443    0.391502    0.133205    3.888887    2.948617    5.029745    4.128965    5.409674    4.821348    2.852243    3.511152    6.791968    6.454260    7.797155    6.361605    6.911711    6.223904    -3.778389   -1.537014   6.358510    6.712218    7.976970    7.889196    -5.398399   -7.574306   -3.740842   -1.472836   -2.223240   -4.693147   -2.583540   -0.094039   0.824160    0.972106    -1.730985   0.200274    0.065698    2.032847    -0.484982   3.407522
REFA_RECORD_EEG_PHYSIO_R14_20150424_102146.EDF   -0.764048   -1.243160   -0.747890   -0.346238   -2.370887   -0.429539   -0.199408   -1.109511   0.135628    0.003882    0.334092    0.619047    0.550447    0.920715    -2.198814   -3.022550   0.332252    -0.371880   1.377254    1.340947    1.757025    1.960854    -1.416142   -1.519278   -1.707082   -1.653776   -1.207487   -1.583203   1.334386    0.982811    2.448227    2.462435    1.604329    1.628925    -2.429578   -2.581252   0.132163    0.819766    0.010874    0.359800    2.158594    1.990675    2.415184    2.833853    1.551455    1.755051    1.219112    1.682422    0.462035    0.494885    1.540830    1.607867    2.723050    2.886518    3.472926    3.503273    -3.491512   -3.358509   -3.796701   -3.322338   -5.539409   -5.256916   -2.043964   -2.091569   1.144963    -1.212228   0.039265    -0.011017   -0.511688   -0.514949   -2.204621   -2.943699   0.080414    -0.024567   -0.161167   -0.010385   0.356248    0.973905    -1.094814   -1.267688   1.153158    0.828856    1.381990    1.381592    1.136378    1.019856    0.015638    -0.467735   1.942958    2.132799    2.192053    2.412941    -0.441655   -0.492315   1.078829    1.557777    2.434268    2.511548    2.735819    2.678186    1.270966    1.967380    0.600991    0.586213    1.576663    1.659204    3.504136    3.516241    -1.019663   -1.510876   -3.766159   -3.287893   -1.789532   -1.845235   -4.241924   -4.344018   -0.400318   -1.354438   -2.429260   -2.577675   -0.945409   -0.705610   0.647633    1.248800    -1.202673   -0.888857   -0.737018   -0.972765   5.279272    6.828149
REFA_RECORD_EEG_PHYSIO_R14_20150424_122153.EDF   -2.780677   -3.143306   -2.372229   -2.311131   -2.325095   -2.167493   -4.041338   -4.526084   -2.640548   -2.027692   -2.661684   -0.762017   -1.273862   -0.422486   -0.810612   -1.848666   -2.751340   -2.909160   -1.587024   -0.557168   -0.642345   0.257374    0.422789    0.864850    -0.655331   -1.429677   -1.526414   -2.036301   -0.461115   0.282716    0.092687    1.402503    0.000000    0.000000    0.008202    -1.133551   0.383757    -0.474242   0.134699    -0.471030   0.817969    1.940427    1.893090    2.717739    2.704640    2.592064    1.161807    0.141754    2.141559    2.639163    2.235874    2.701083    3.425664    3.769888    2.475525    1.596959    3.306002    3.030666    2.434075    1.570377    2.011744    1.274369    2.056277    1.285838    -4.239452   -4.307480   -3.126897   -2.915518   -0.936995   -0.796397   -2.300202   -2.134438   -3.329253   -3.061384   -2.523295   -1.378822   -1.661739   -0.803298   -0.945641   -0.751603   -2.191072   -1.492726   -1.015337   -0.059164   0.480636    0.898495    -1.301788   -1.756267   -0.040595   0.996246    0.765626    1.344629    2.152297    1.287959    0.885002    1.393445    0.993725    1.954164    3.175203    3.509012    2.304976    1.671074    2.196320    2.663992    2.862796    3.218815    3.494605    3.298272    -3.651575   -4.943023   3.390546    2.991890    3.654335    3.304977    -1.439557   -2.300781   -3.242770   -4.299476   -1.381477   -2.232671   -0.633482   -1.451576   0.461255    -0.360748   2.531046    1.531710    3.424124    3.125584    -17.149071  -26.766891
REFA_RECORD_EEG_PHYSIO_R14_20150424_145910.EDF   -2.130885   -1.783965   -2.212834   -2.071264   -5.441947   -4.544316   -1.478193   -1.061288   -1.382435   -0.950444   -1.279793   -1.014536   -2.938642   -1.807555   -3.111337   -2.217199   0.256318    -0.285522   0.319392    -0.246381   0.478208    -0.135627   -3.931978   -3.137121   -0.124510   -0.288796   0.093864    -0.405861   0.123545    -0.263385   1.305176    0.474682    0.496828    0.246087    -3.978902   -3.196536   -1.786696   -1.349288   0.057493    -0.247088   3.250047    2.163825    2.750179    2.240043    -1.719784   -1.282873   1.638833    1.949535    1.851775    2.165243    4.812356    4.250198    3.443628    3.119477    -1.719983   -1.265218   4.784028    4.282544    0.336649    0.268468    0.269498    0.177640    0.319228    0.192712    -1.785582   -1.323883   -1.370005   -0.870108   -3.121804   -1.894594   -3.378880   -2.345093   -1.529000   -0.986299   -1.410882   -1.032152   -1.419270   -1.014799   -3.001597   -1.968127   0.199996    -0.356281   0.503914    -0.153677   0.502384    -0.195643   0.167640    -0.388476   1.585791    0.482143    1.270754    0.419349    -3.903271   -3.164704   3.344143    2.784003    2.870125    2.259727    2.643087    2.441382    1.682821    2.015502    4.719784    4.192297    4.143534    3.668030    1.647159    1.471257    0.115206    -0.398254   4.887214    4.134074    3.573222    3.448921    -3.978815   -3.293689   0.079524    -0.383437   -3.864318   -3.230081   0.011292    -0.268570   -1.744214   -1.300123   1.626877    1.951767    1.577011    1.328947    -57.213165  -75.024376
REFA_RECORD_EEG_PHYSIO_R14_20150427_123833.EDF   -6.329633   -10.423443  -3.816726   -6.484874   -6.842646   -12.634903  -4.133337   -3.368681   -0.672036   -1.675421   -0.760978   -1.839848   -1.523724   -3.454031   -4.807476   -9.055001   -0.535734   -0.191396   0.761467    1.043150    0.888805    1.305094    -2.428150   -4.075655   -4.511617   -4.232275   -1.602654   -0.875077   2.047868    3.416246    2.246152    3.579050    0.000000    0.000000    -3.892814   -4.079363   -0.014316   -0.214363   0.635313    2.204110    3.855018    5.445209    4.463652    5.813419    2.206039    2.938451    -0.842401   0.418221    3.118309    4.793207    5.571637    7.054703    7.377017    8.685448    0.060659    -0.070503   6.074347    7.610730    -0.689283   0.447385    -0.418949   0.624138    -0.354369   0.637245    -6.184110   -7.835583   -3.688969   -4.233747   -2.936269   -6.499681   -5.952591   -11.949148  -2.226476   -3.615779   -0.944053   -1.859238   -1.109144   -2.255318   -1.578098   -3.439064   0.618452    0.921498    0.590540    1.424651    0.537542    0.356773    0.220501    1.160045    2.568111    3.607333    2.103148    3.238271    -0.417381   0.112183    3.031482    4.756068    3.624424    5.763740    4.234685    5.597400    -0.176971   0.975808    5.515739    7.047031    6.340314    7.819718    7.031599    7.567614    -4.282315   -2.518214   3.637285    5.466511    6.528411    8.014440    -2.998914   -4.966546   -2.391641   -1.313808   -2.753312   -4.527286   -1.802283   -0.669502   -1.744843   -2.126333   -0.716933   0.616257    0.172633    0.022266    18.912573   12.651090
REFA_RECORD_EEG_PHYSIO_R14_20150427_151946.EDF   -0.973033   -2.047261   -1.497161   -1.537292   -4.012152   -6.121105   0.911289    2.478098    0.797141    1.132117    -0.536814   -0.545996   -2.106547   -1.744748   -6.271672   -7.707299   1.147993    1.879925    0.340799    0.898333    0.026394    -0.132012   -3.291745   -4.105577   -1.272318   -0.864101   0.425634    1.502508    2.003224    3.174956    1.997815    2.053596    0.000000    0.000000    -4.358752   -4.657022   -4.186566   -5.786057   2.419823    3.450638    3.021866    2.694808    2.144269    1.696192    -0.627201   -0.331154   3.300389    2.996497    4.083797    4.431706    4.741394    4.020246    2.938670    3.214592    0.056705    1.558227    3.039069    2.764488    -1.776116   -1.583935   -2.099544   -2.106036   -2.873263   -2.181396   1.253000    0.784070    0.640626    1.146302    -4.550735   -5.026647   -4.619630   -5.274000   0.674549    1.086992    -0.217699   -0.115035   -1.212806   -1.093828   -3.434549   -4.007809   1.566540    1.525499    0.459574    0.870398    -1.703380   -1.932868   1.861246    2.198892    2.559145    2.568900    0.766407    0.213706    -3.129846   -3.138627   4.191900    4.076165    2.802317    2.379265    0.967470    1.127877    3.281832    3.020845    4.589262    4.047586    3.354007    3.381714    2.540506    2.197831    0.113948    1.274787    2.421173    1.625488    2.195107    2.659642    -8.199429   -9.215346   0.135761    1.265128    -4.821797   -6.000849   -1.312128   -0.815774   -2.445670   -2.473179   0.645040    0.902471    1.096764    2.227389    27.657784   45.520100
REFA_RECORD_EEG_PHYSIO_R14_20150427_172111.EDF   -5.665486   -7.291369   -6.442105   -6.190449   -11.185290  -12.410080  -0.060999   -0.445839   -2.355703   -2.450759   -2.497157   -2.503478   -8.518249   -9.209724   -8.780243   -9.508183   1.130479    1.569234    -0.888107   0.047345    -3.684357   -3.671036   -8.563790   -9.251883   1.775901    2.173629    2.727750    1.851600    1.805503    2.997589    -0.330172   0.832861    -7.936658   -8.581648   -5.926359   -6.856067   -1.072953   -1.692928   3.764280    4.406573    5.649412    6.445089    2.218424    2.905507    -0.876128   -1.438131   6.506659    6.874088    5.756598    6.575711    5.682644    6.506106    8.120272    7.686791    7.699397    7.318540    7.857200    7.871784    5.372187    5.715102    7.594662    7.490350    7.789179    7.569723    -0.213656   -0.540295   -0.183810   -0.570157   -8.742798   -9.452691   -8.830393   -9.619810   -0.113843   -0.536281   -2.748528   -2.599702   -3.761564   -3.727920   -8.770409   -9.419131   -0.958730   0.037332    -0.973691   0.040335    -8.364804   -9.042846   2.189067    2.893907    -0.324803   0.882085    -1.962275   -0.899918   -5.895951   -6.842834   3.549109    5.074891    5.669997    6.531151    1.614654    1.678425    5.783353    6.640356    5.706668    6.546933    4.796449    5.810105    7.972912    7.540614    2.414137    2.190905    5.777205    6.522603    8.467849    8.094710    -14.086152  -16.062836  1.838871    1.970829    -13.940612  -15.908638  3.747703    4.403995    -1.261076   -1.879442   6.498915    6.838714    8.441813    8.064018    69.295677   59.313904
REFA_RECORD_EEG_PHYSIO_R14_20150428_081514.EDF   -2.992578   -3.200240   -2.901062   -2.715790   -3.367326   -3.369211   -2.548973   -1.812925   -1.685882   -1.611033   -1.939979   -2.486807   -3.164169   -3.281301   -5.958152   -5.858386   -2.509536   -1.044102   -1.215507   -1.039063   -1.565598   -1.943366   -5.606703   -4.390315   4.246463    3.926387    -2.338805   -1.506763   -0.183912   0.372353    -1.038776   -0.423464   -1.530900   -1.504548   -5.280071   -5.079475   -1.677692   -2.555421   2.135575    2.424800    1.838189    2.008649    1.108271    1.214203    -0.224575   -0.074920   4.387587    4.035104    4.842034    4.905492    2.980528    2.964138    4.543189    4.074556    3.438717    2.505687    4.702940    4.264508    4.604559    4.411509    4.957294    4.250970    9.039071    8.882939    -2.519525   -1.798616   -2.538881   -1.802411   -4.217308   -4.199805   -5.225916   -6.709697   -2.512874   -1.821622   -1.844699   -1.831523   -2.231585   -3.016571   -5.868366   -5.818937   -1.822691   -1.128113   -0.623861   -1.532255   -2.200933   -2.512135   -1.170226   -0.394669   -0.061966   0.180778    -0.674351   -0.552521   -3.475368   -3.132054   2.184910    2.429526    0.986927    1.431351    0.994908    0.899792    6.453921    6.285748    3.688720    3.726293    3.748121    3.866776    4.239658    3.850059    -2.324290   -2.065780   5.710330    5.378035    9.415186    8.865970    -8.219561   -8.913477   -2.338529   -2.058165   -6.980658   -6.911047   2.138338    2.415483    -2.288246   -2.392121   6.465879    6.260663    8.009881    6.662173    13.656361   15.607618
REFA_RECORD_EEG_PHYSIO_R14_20150428_101650.EDF   -3.744934   -2.331083   -3.064473   -2.578341   -5.310891   -4.870971   -1.262113   -0.260799   -1.103253   -0.589960   -1.072295   -0.724239   -2.440016   -2.566576   -4.613231   -4.185515   0.152712    0.896670    1.888608    1.096250    -0.342310   -1.133427   -2.334081   -2.757848   -4.592739   -4.666971   0.822994    0.928599    3.563522    3.132883    1.648261    1.343646    1.135548    0.360626    -1.648348   -2.423566   -0.389165   -1.548734   2.072227    2.166409    3.291834    3.305871    2.539370    2.442752    1.122868    0.575462    0.096095    0.524139    2.902879    3.151258    3.715463    3.608343    3.440818    3.187770    2.289320    1.810227    3.322541    3.325413    -1.776152   -1.771405   -3.226920   -3.341604   -1.164868   -1.380851   -2.833121   -1.437948   -1.182932   -0.609315   -3.591959   -3.122695   -7.541160   -5.164033   -1.185967   -0.489262   -1.153248   -0.591413   -1.932111   -1.727454   -3.671022   -3.425461   1.915600    1.083055    0.306031    -0.477339   -0.983163   -1.548339   0.871632    1.000785    2.838153    2.155989    1.220871    0.774413    -0.434938   -1.322040   3.482003    3.506547    2.551436    2.554538    2.349517    1.818561    2.835656    3.166896    3.716774    4.006974    3.713312    3.582723    2.759540    2.244599    -2.091980   0.245448    3.238191    3.255275    4.014929    3.425734    -5.891228   -7.879184   -0.507879   0.381499    -3.276683   -4.134651   -0.085625   0.131686    0.054723    -0.574236   1.318680    1.814446    3.247740    2.638229    33.386940   26.060049
REFA_RECORD_EEG_PHYSIO_R14_20150428_122922.EDF   -3.317125     ???       -2.430437     ???       -3.198183     ???       -1.530373     ???       -1.365828     ???       -1.174061     ???       -1.244972     ???       -1.192038     ???       -1.516769     ???       0.264894      ???       -1.157326     ???       -2.483601     ???       -1.551376     ???       0.834000      ???       1.005799      ???       0.262712      ???       -0.073997     ???       -2.566245     ???       -3.486858     ???       1.382150      ???       4.046943      ???       3.216493      ???       -3.382939     ???       3.174259      ???       3.231502      ???       3.225883      ???       3.227752      ???       0.224596      ???       3.156420      ???       2.473352      ???       2.970194      ???       2.986690      ???       -2.137461     ???       -1.559155     ???       -1.203678     ???       -1.206791     ???       -1.452255     ???       -1.424124     ???       -1.260796     ???       -1.165120     ???       0.301866      ???       0.227602      ???       -2.481050     ???       0.910281      ???       1.062726      ???       0.894433      ???       -0.053221     ???       1.790779      ???       3.291351      ???       2.510234      ???       3.194288      ???       3.295532      ???       3.250057      ???       0.250931      ???       -1.660388     ???       2.542939      ???       3.187459      ???       -5.228332     ???       -1.581679     ???       -2.534802     ???       1.334231      ???       -3.422193     ???       -3.934430     ???       0.241980      ???       0.628586      ???
REFA_RECORD_EEG_PHYSIO_R14_20150428_143426.EDF   -6.807065     ???       -6.665077     ???       -5.771833     ???       -6.188882     ???       -3.190969     ???       -4.805486     ???       -3.796833     ???       -4.463253     ???       -2.034572     ???       -1.592402     ???       -0.209960     ???       -2.828904     ???       0.882407      ???       0.748536      ???       -3.089371     ???       1.740891      ???       1.619430      ???       -1.982466     ???       -0.379938     ???       0.890949      ???       7.138076      ???       4.777729      ???       3.768453      ???       7.729187      ???       7.771040      ???       8.382803      ???       3.451518      ???       0.828322      ???       6.359509      ???       0.136235      ???       -1.161447     ???       -1.177518     ???       -6.276347     ???       -6.268312     ???       -4.419397     ???       -4.598867     ???       -6.181751     ???       -4.942467     ???       -3.689358     ???       -4.390670     ???       -3.218294     ???       -0.061678     ???       -0.451692     ???       0.804479      ???       2.021228      ???       2.175993      ???       -1.028033     ???       7.033420      ???       6.525140      ???       5.775846      ???       7.743891      ???       5.922999      ???       3.700843      ???       3.628076      ???       -5.012572     ???       7.040797      ???       3.534690      ???       -6.693642     ???       -2.058184     ???       -3.902109     ???       0.940086      ???       0.142757      ???       5.631950      ???       0.488044      ???       6.844020      ???
REFA_RECORD_EEG_PHYSIO_R14_20150428_172216.EDF   -1.602563     ???       -2.514715     ???       -2.720206     ???       -1.727214     ???       -1.620436     ???       -1.556693     ???       -2.165957     ???       -2.725305     ???       -1.684507     ???       -1.795758     ???       -1.860246     ???       -2.240809     ???       0.202141      ???       0.125727      ???       0.148283      ???       -1.715395     ???       0.000000      ???       -0.528821     ???       3.268665      ???       0.213947      ???       0.229757      ???       2.906118      ???       3.114421      ???       1.761668      ???       1.822493      ???       2.705618      ???       4.236255      ???       3.279415      ???       2.696310      ???       1.697903      ???       1.698767      ???       -2.449577     ???       -1.632251     ???       -1.703474     ???       -2.620528     ???       -2.696985     ???       -1.715241     ???       -1.683383     ???       -2.010919     ???       -2.281566     ???       -1.774102     ???       -1.935470     ???       -1.863123     ???       0.224327      ???       0.159791      ???       -1.642518     ???       -0.517540     ???       0.190180      ???       0.255443      ???       3.098508      ???       1.756643      ???       2.673323      ???       4.283099      ???       3.314579      ???       -0.791199     ???       1.747283      ???       4.260827      ???       -2.767424     ???       -1.698272     ???       -2.217006     ???       0.207037      ???       3.150618      ???       1.761876      ???       3.284150      ???       9.259398      ???
REFA_RECORD_EEG_PHYSIO_R14_20150428_202105.EDF   -1.200062     ???       -2.164558     ???       -3.825272     ???       -1.126560     ???       -1.066882     ???       -1.810077     ???       -4.312992     ???       -4.380723     ???       -1.072175     ???       -0.463191     ???       -0.955058     ???       -4.308359     ???       -0.347859     ???       -1.814915     ???       0.304317      ???       0.393701      ???       -0.314086     ???       -3.317947     ???       -2.545467     ???       -0.418891     ???       3.010475      ???       2.997421      ???       0.486613      ???       -0.182960     ???       1.024282      ???       6.496472      ???       5.963429      ???       3.674666      ???       3.649362      ???       2.906951      ???       4.654410      ???       4.687362      ???       -1.158329     ???       -1.137825     ???       -4.317242     ???       -4.368752     ???       -1.108783     ???       -1.106872     ???       -4.201824     ???       -4.316709     ???       -1.006309     ???       -1.175896     ???       -4.249618     ???       -1.861687     ???       0.291961      ???       0.254565      ???       -3.329196     ???       0.595976      ???       2.996752      ???       3.099149      ???       -0.028779     ???       1.131757      ???       5.996504      ???       6.003346      ???       -1.597695     ???       3.537849      ???       9.276235      ???       -4.525539     ???       -1.548733     ???       -4.416669     ???       -0.393503     ???       0.063331      ???       3.234293      ???       4.755187      ???       0.479876      ???
REFA_RECORD_EEG_PHYSIO_R14_20150429_093455.EDF   -2.477814     ???       -2.918321     ???       -1.254955     ???       -2.538061     ???       -2.470828     ???       -2.522802     ???       -2.996028     ???       -3.652504     ???       -2.547493     ???       -3.034844     ???       -1.949596     ???       -3.227740     ???       4.787525      ???       -0.408773     ???       -2.114751     ???       -1.312114     ???       -1.228386     ???       -1.678456     ???       0.270320      ???       -1.777208     ???       1.131189      ???       -0.034586     ???       0.085169      ???       4.812060      ???       1.218149      ???       1.218716      ???       3.295907      ???       3.649776      ???       4.332484      ???       4.863508      ???       4.885080      ???       7.128537      ???       -2.506379     ???       -2.554794     ???       -2.984386     ???       -1.778775     ???       -2.525939     ???       -2.657116     ???       -2.699604     ???       -2.821417     ???       -2.473692     ???       -3.091864     ???       -1.917397     ???       -1.839178     ???       1.078797      ???       -0.898162     ???       -1.950433     ???       1.099348      ???       -0.132701     ???       1.441861      ???       4.826505      ???       1.204760      ???       1.343622      ???       3.336518      ???       -2.811847     ???       4.833406      ???       6.186093      ???       -3.248419     ???       -2.695401     ???       -3.203607     ???       4.779241      ???       0.290297      ???       4.800681      ???       8.038266      ???       10.406916     ???
REFA_RECORD_EEG_PHYSIO_R14_20150429_124017.EDF   -3.957291     ???       -4.219993     ???       -7.114274     ???       -2.483837     ???       -2.395836     ???       -2.838215     ???       -4.147788     ???       -10.863926    ???       -1.266892     ???       -1.269806     ???       -1.305177     ???       -5.406998     ???       -0.883172     ???       -2.634251     ???       0.560650      ???       -0.115966     ???       -0.045546     ???       -3.996346     ???       0.354549      ???       0.800582      ???       2.218453      ???       1.999532      ???       1.224191      ???       2.722188      ???       5.410800      ???       3.352711      ???       5.375835      ???       5.167799      ???       8.934690      ???       8.958555      ???       9.178439      ???       10.113743     ???       -3.886281     ???       -2.553445     ???       -7.381043     ???       -11.855330    ???       -2.496658     ???       -2.517158     ???       -3.069086     ???       -7.331834     ???       -1.301923     ???       -1.465242     ???       -2.222533     ???       -0.657917     ???       0.167873      ???       0.381463      ???       -2.958981     ???       2.628742      ???       0.888986      ???       2.483505      ???       4.882753      ???       5.068044      ???       3.926890      ???       6.245566      ???       -3.685786     ???       10.897291     ???       9.846860      ???       -9.182150     ???       -3.104912     ???       -7.830452     ???       -0.891007     ???       0.292797      ???       6.387800      ???       8.865838      ???       33.667679     ???
REFA_RECORD_EEG_PHYSIO_R14_20150429_155624.EDF   -5.998691     ???       -4.090919     ???       -8.108647     ???       -8.601194     ???       -3.676733     ???       -4.266115     ???       -4.212545     ???       -9.367152     ???       -3.376652     ???       -4.656803     ???       -4.125289     ???       -1.338549     ???       0.509420      ???       -4.847153     ???       -2.673789     ???       -2.434615     ???       0.000000      ???       -4.375165     ???       -0.036046     ???       -0.148909     ???       2.080774      ???       2.171853      ???       2.905784      ???       5.749937      ???       6.307228      ???       6.562343      ???       9.719654      ???       6.965171      ???       10.588761     ???       8.636414      ???       6.572841      ???       7.928372      ???       -7.817464     ???       -4.006595     ???       -2.095972     ???       -12.273700    ???       -3.809935     ???       -4.342787     ???       -4.534997     ???       -2.170076     ???       -4.593235     ???       -4.662362     ???       -1.928106     ???       -2.972604     ???       -2.781178     ???       -2.490163     ???       -0.839303     ???       0.992362      ???       2.000539      ???       4.045943      ???       5.801107      ???       6.334239      ???       6.601681      ???       9.661910      ???       -5.922233     ???       11.810741     ???       12.991936     ???       -7.989075     ???       -5.905021     ???       -7.560703     ???       -0.163975     ???       -0.029461     ???       11.618116     ???       16.691883     ???       29.937922     ???
REFA_RECORD_EEG_PHYSIO_R14_20150429_175118.EDF   -1.248862     ???       -0.316804     ???       2.696331      ???       -6.909747     ???       -3.260432     ???       -3.183697     ???       -0.829315     ???       -0.818955     ???       -4.645398     ???       -2.433796     ???       -0.840848     ???       -4.833521     ???       1.170188      ???       -4.105973     ???       -3.493681     ???       -2.288125     ???       -0.046822     ???       -4.797112     ???       -1.468535     ???       1.597488      ???       0.937590      ???       0.203537      ???       2.117790      ???       7.110114      ???       5.087247      ???       3.851741      ???       4.826990      ???       3.142788      ???       5.380768      ???       4.981301      ???       1.153894      ???       3.750146      ???       -6.921534     ???       -6.929645     ???       0.746339      ???       -0.693169     ???       -6.906915     ???       -3.264991     ???       -0.209911     ???       -0.808794     ???       -4.679876     ???       -2.010030     ???       -0.414754     ???       -3.994827     ???       -1.438890     ???       -1.391187     ???       -0.046746     ???       3.092840      ???       -0.684997     ???       1.966710      ???       7.057450      ???       3.880669      ???       3.628677      ???       4.870861      ???       -2.371001     ???       5.225840      ???       6.500273      ???       -4.761923     ???       -2.268770     ???       -4.820583     ???       1.282340      ???       -1.327664     ???       8.892847      ???       6.325730      ???       81.863541     ???
REFA_RECORD_EEG_PHYSIO_R14_20150430_122916.EDF   -4.725568     ???       -3.443096     ???       -4.602527     ???       -1.450545     ???       -1.504965     ???       -1.933390     ???       -2.348513     ???       -4.367606     ???       -0.211221     ???       -0.177512     ???       -1.014953     ???       -2.468379     ???       -0.907317     ???       -0.570442     ???       0.538201      ???       0.807417      ???       -0.469445     ???       -2.506202     ???       -1.245727     ???       1.321631      ???       3.242968      ???       2.266408      ???       0.972524      ???       2.191841      ???       4.194855      ???       4.401585      ???       3.584523      ???       3.945111      ???       3.296872      ???       0.915200      ???       1.470351      ???       2.200529      ???       -3.008167     ???       -2.335384     ???       -3.438921     ???       -4.922916     ???       -1.833397     ???       -1.667380     ???       -2.060665     ???       -4.315497     ???       -0.219033     ???       -0.730672     ???       -1.097373     ???       0.524660      ???       1.074928      ???       0.461969      ???       -1.574954     ???       2.445815      ???       3.319988      ???       1.725652      ???       2.198023      ???       4.277227      ???       3.890432      ???       3.947980      ???       -1.835657     ???       3.392156      ???       4.754465      ???       -5.169726     ???       -0.537441     ???       -4.063201     ???       -0.066247     ???       -0.222512     ???       1.078542      ???       4.607743      ???       18.413250     ???
REFA_RECORD_EEG_PHYSIO_R14_20150430_142933.EDF   0.488908    1.478839    -0.652414   0.638481    -1.109020   -0.027568   0.449091    1.391883    0.549677    1.453320    0.587414    1.418789    -1.645545   -0.645126   -4.709460   -3.731676   0.387763    1.370946    0.340820    1.361809    0.318020    1.266259    -1.251743   -1.210418   -0.735634   -1.133037   -0.770492   -1.089101   -0.664014   -1.025513   1.283394    0.414897    0.000000    0.000000    -2.501811   -2.938630   -4.830558   -5.016139   -0.500162   -0.906055   -0.291879   -0.784503   2.262139    1.526466    1.117614    0.185055    -0.414323   -0.837624   -0.369078   -0.793717   1.315581    0.437537    4.561766    3.444436    -0.752725   -1.474959   4.169668    3.158472    0.175241    -0.443189   0.523826    -0.107561   0.637415    0.003441    0.492524    1.524465    0.485793    1.500231    -1.652925   -0.692037   -2.892054   -1.780890   0.488473    1.486495    0.582078    1.512852    0.418268    1.458573    -1.636193   -0.656386   0.371469    1.309702    0.333963    1.304337    -0.065473   0.368429    -0.722676   -1.050976   1.230487    0.360313    2.287224    1.508406    -0.966538   -1.155277   -0.438228   -0.858268   1.253160    0.412465    2.341482    1.542315    -0.386435   -0.819970   -0.354123   -0.814265   4.574083    3.437232    3.344434    2.018587    -2.049906   -1.403113   0.431401    -0.182865   4.555027    3.445113    -6.377105   -6.196558   0.409298    1.339666    -3.657174   -3.619999   -0.698819   -1.016688   -2.033976   -2.598983   0.315320    -0.225147   2.063177    1.166158    9.588311    10.435626
REFA_RECORD_EEG_PHYSIO_R14_20150504_102617.EDF   -1.695243   -2.038907   -1.483069   -1.674388   -1.475575   -1.494410   -2.539265   -1.982789   -1.450567   -1.394316   -1.346882   -1.379265   -1.507854   -1.435258   -1.514476   -1.467543   -3.389716   -3.181397   -1.379532   -1.177058   -1.526244   -1.445401   -1.583924   -1.454962   -1.672400   -2.057697   -6.283952   -6.934756   -1.469388   -1.051254   0.514579    0.524096    0.000000    0.000000    -5.213961   -5.042661   -6.037528   -5.942216   -1.500688   -1.907444   4.627159    4.449557    2.852544    2.755682    -2.583326   -0.610766   4.974176    4.497527    5.207088    4.754107    5.463300    4.958862    5.071642    5.489688    -1.408207   -1.960540   5.013441    4.418703    1.363036    1.980162    2.507473    1.533554    3.570363    3.081939    -2.983502   -2.006155   -1.598055   -1.410993   -1.515336   -1.433376   -1.511405   -1.464917   -1.530058   -1.450833   -1.590149   -1.395501   -1.500317   -1.442752   -1.563470   -1.489518   -1.395398   -1.265875   -1.395064   -1.199367   -1.531051   -1.443218   -2.937030   -3.218704   -1.388879   -1.185193   0.523948    0.480657    -5.116859   -5.016410   4.721825    4.403982    3.716302    3.641369    2.810043    2.760678    4.996495    4.497321    5.358123    4.784252    5.504134    4.928526    2.707322    3.213997    -4.907778   -3.810505   4.838055    4.226112    7.303018    8.053293    -1.649582   -1.579641   -4.966849   -3.883205   -1.570879   -1.501225   -1.478592   -1.897220   -4.026075   -3.703343   4.713331    4.070177    4.863917    3.930356    15.141158   20.027077
REFA_RECORD_EEG_PHYSIO_R14_20150504_124617.EDF   -0.718224   -1.263800   -1.417066   -2.145880   -2.375286   -3.689632   -0.714594   -1.044852   0.459534    0.307656    -0.464505   -1.157230   -0.672664   -1.259309   -3.377004   -4.131973   0.388668    0.266178    0.370478    0.335083    0.022858    -0.604717   -1.676392   -3.038978   -0.777798   0.043593    -0.391102   0.348614    1.426180    1.823394    1.482240    1.361486    0.000000    0.000000    -2.979720   -3.834784   -3.321249   -4.268003   -0.649281   0.179464    2.302442    2.907372    1.785135    1.902620    0.889101    0.365734    0.032080    0.872302    1.546693    2.349102    2.528655    3.138227    2.870376    3.188826    0.242567    0.385315    2.174868    2.999936    0.063587    0.979670    0.448831    1.247338    1.371361    1.997079    -0.677441   -1.220081   -0.612526   -1.155667   -1.846959   -3.162195   -1.873483   -3.205883   -0.577107   -1.099586   -0.254591   -0.428122   -0.632119   -1.175469   -1.558892   -2.671239   0.365505    0.357537    -0.255072   -0.712370   0.039233    -0.619995   -0.126149   0.559058    1.792179    2.023664    1.048690    0.379002    -1.211310   -2.227811   1.654931    2.312842    2.101357    2.360364    1.649064    1.672829    0.065056    0.889240    2.528027    3.229823    2.416901    3.205906    2.574033    2.931725    -1.261333   0.204237    0.170394    1.052009    2.823799    3.766543    -4.949816   -5.309128   -1.175934   0.018710    -3.356539   -3.940660   -0.653079   0.099944    -1.833204   -2.854155   0.062473    1.012966    2.698849    3.148124    1.545339    1.495011
REFA_RECORD_EEG_PHYSIO_R14_20150504_172211.EDF   -4.328025   -4.141625   -4.547864   -4.227663   -4.809637   -4.577681   -4.210574   -4.013046   -4.303736   -4.191756   -4.558381   -4.282121   -4.831256   -4.423913   -5.030095   -4.531402   -3.957859   -3.817311   -2.511498   -2.467105   -2.455841   -2.364117   -5.011281   -4.525233   1.744418    1.355651    1.609148    1.171241    -3.972159   -3.810782   -2.113053   -2.161980   -2.203526   -2.120795   -5.222601   -4.285261   3.691344    3.960631    3.364061    3.015310    3.290187    2.405932    3.266647    2.931742    3.702317    3.916932    3.675020    3.300093    3.546109    3.174670    3.398148    2.534393    4.795813    4.844292    3.879455    4.134354    9.804869    8.926104    6.950467    6.739088    7.804209    7.249462    7.185019    7.285818    -4.326889   -4.112927   -4.371430   -4.177155   -4.996535   -4.497070   -4.995030   -4.562268   -4.308247   -4.126622   -4.474955   -4.104111   -4.654128   -4.316296   -4.913134   -4.474694   -3.981699   -3.832150   -2.503156   -2.420422   -2.363603   -2.358908   1.605791    1.202497    3.177300    2.311151    -2.139789   -2.093339   -2.852096   -2.454625   3.486694    3.087206    3.196810    2.328887    3.289949    3.018286    3.598591    3.220715    3.325342    2.483617    4.844385    4.885030    4.341884    4.557371    -4.114835   -3.960982   6.968808    6.782970    7.270038    7.302401    -5.183084   -4.662157   -4.046886   -3.904707   -5.077208   -4.617022   1.704057    1.285314    3.670017    3.907800    5.969804    5.895629    5.207767    5.398266    26.422417   20.694382
REFA_RECORD_EEG_PHYSIO_R14_20150505_084849.EDF   -4.622339   -3.627093   -6.437722   -5.356325   -5.187678   -3.730488   -4.473418   -3.549551   -4.801321   -4.829685   -4.749671   -4.949269   -4.914563   -4.770963   -4.369454   -2.969958   -4.611421   -4.678271   -4.676867   -4.835341   -2.277429   -2.231987   -2.349396   -2.259404   0.212531    -0.071934   -1.558336   -1.553747   -0.972463   -1.515064   -0.070347   -0.389262   0.000000    0.000000    -2.294458   -2.222606   0.155780    0.551242    0.173864    -0.172549   2.575027    2.381068    4.195146    3.699697    4.585856    4.723848    2.412220    1.637152    4.652919    3.994786    7.305598    6.722837    7.773447    7.684424    7.735421    7.681762    7.785686    7.386436    5.122265    4.211154    5.005619    4.352755    6.888603    5.360774    -4.569297   -3.686991   -4.596466   -3.777648   -5.341322   -4.175491   -5.134743   -3.694373   -4.573288   -3.741779   -4.866904   -4.825747   -4.913146   -4.907349   -4.870878   -4.833434   -4.667729   -4.729337   -4.804851   -4.919071   -2.283685   -2.233682   -1.516038   -1.559646   -0.932489   -1.493537   -0.075767   -0.418167   -2.322536   -2.176104   0.187622    -0.184364   4.170409    3.650834    4.215605    3.707833    2.447130    1.662757    4.682058    4.061755    7.814771    7.479977    7.769829    7.707421    -2.609714   -1.257691   6.532068    5.397776    7.764920    7.476001    -2.617739   -2.244001   -2.715605   -1.754098   -2.352496   -2.215563   0.247967    -0.135119   -0.141405   0.216336    4.296118    3.441388    7.559564    7.477280    32.965248   26.849775
REFA_RECORD_EEG_PHYSIO_R14_20150505_103022.EDF   -4.667073   -5.472080   -5.692196   -6.497781   -6.732069   -7.283089   -2.345600   -2.872778   -2.435789   -2.993581   -5.728747   -6.094386   -6.268032   -6.933600   -6.672538   -7.277066   -0.854730   -1.619140   2.297675    2.338362    -5.417777   -4.157034   -4.665300   -4.573453   3.706340    3.446956    1.596871    1.200869    2.711215    2.684343    -2.514143   -0.566599   -4.561221   -4.337962   -4.729668   -4.658267   -0.847899   -0.578982   3.344697    3.195970    2.814894    3.170353    0.114797    1.730352    1.455542    1.947529    3.812991    3.503561    3.950052    3.695075    6.423196    6.569868    7.549155    8.194169    7.558665    8.138720    6.454020    6.590979    4.088173    3.871083    4.493819    4.013344    5.698781    5.539191    -2.445073   -2.976319   -2.427290   -2.921119   -6.537473   -7.208570   -6.733417   -7.303051   -2.424973   -2.971623   -2.548151   -2.983010   -5.778280   -6.108819   -6.530305   -7.159332   2.289289    2.328135    -5.448880   -4.174343   -4.697524   -4.539583   3.031739    2.897565    2.498397    2.420563    -4.448652   -4.239877   -4.552355   -4.482106   2.747604    3.182415    0.395372    1.858534    1.703203    2.472664    3.874003    3.584213    6.399063    6.582170    5.377217    6.238303    7.574903    8.247210    0.773473    -0.007771   4.090075    3.834181    5.790796    5.598762    -4.910746   -4.812689   0.726717    -0.010942   -4.816483   -4.697989   3.662490    3.446590    -0.153004   0.761034    3.832311    3.639916    5.751830    5.587381    17.526188   16.549217
REFA_RECORD_EEG_PHYSIO_R14_20150505_122433.EDF   -6.019052   -6.736271   -6.994750   -6.933597   -7.121675   -6.730615   -5.989341   -6.585443   -5.851263   -6.553853   -5.652265   -5.336096   -5.817321   -5.382604   -5.812685   -5.376706   -5.947190   -6.528277   -5.940894   -6.438784   -2.645078   -1.959458   -2.687959   -2.433993   3.888381    3.400275    -5.710851   -6.164597   -5.758271   -6.222800   -0.506079   0.918495    0.000000    0.000000    -2.375539   -2.188426   6.038585    6.107633    0.164265    0.417660    2.267765    2.805912    2.534540    3.702953    4.852269    5.187622    6.073295    5.627542    3.826297    3.927150    7.650747    7.875557    8.546536    8.767920    8.382592    8.640368    9.046733    8.418899    8.712522    7.935429    8.921542    8.469328    9.391305    9.164937    -5.924931   -6.681745   -6.006218   -6.632208   -5.951505   -5.426863   -6.794258   -6.287889   -6.013089   -6.637268   -5.945037   -6.582468   -5.792223   -5.393572   -5.819371   -5.381335   -5.950496   -6.413585   -5.346771   -5.021187   -2.338330   -1.538408   -5.830824   -6.204092   -5.737100   -6.209115   0.947511    2.255219    -0.380866   0.404866    0.123311    0.420855    2.247415    2.788924    7.898178    8.138512    6.074948    5.611032    4.319536    4.703185    8.546257    8.770869    8.701581    8.827754    -6.047966   -6.719897   8.754660    7.931461    12.099298   11.729711   -5.005426   -4.884999   -6.001844   -6.603418   -2.726955   -2.427243   1.499256    1.224706    5.474890    5.659450    8.617908    7.886900    8.818975    8.883487    12.723048   10.125822
REFA_RECORD_EEG_PHYSIO_R14_20150505_144820.EDF   -2.534629   -2.977128   -6.276348   -6.082141   -8.801126   -8.185854   -1.834805   -2.382708   -1.960617   -2.446063   -4.592917   -4.503872   -5.570473   -5.420142   -9.103091   -8.726147   0.052853    -0.342021   -1.894102   -1.337556   -5.242340   -5.063217   -5.503206   -5.313257   4.625904    4.210305    0.340569    0.533320    2.342531    2.464487    0.631713    1.517115    -3.180567   -2.984375   -3.559652   -3.555863   -1.573028   -2.131090   4.509994    4.048524    5.691542    6.240182    4.839587    5.055298    0.457691    0.296487    5.119133    4.612739    5.212059    4.668432    4.971194    5.189797    4.849055    5.031765    0.239437    -0.184124   5.686409    5.457539    5.409602    4.992757    5.393385    5.011580    5.425958    5.005909    -2.077789   -2.483220   -2.011322   -2.514719   -7.347797   -7.152160   -8.861314   -8.289758   -1.967903   -2.480688   -4.408171   -4.208362   -5.597893   -5.422666   -7.119231   -6.783676   -0.346164   -0.127078   -2.196780   -1.881936   -5.373186   -5.142598   0.365604    0.553102    1.964179    3.348562    0.658641    1.512692    -3.543992   -3.541127   5.205802    5.428921    4.801913    5.074562    4.745008    4.993557    5.148910    4.633188    5.076550    5.294285    4.843085    5.076477    4.818489    5.065366    0.079555    -0.349578   5.819532    5.385186    5.455594    5.104480    -9.935188   -9.475667   0.016639    -0.359922   -5.724505   -5.587726   4.533485    4.138096    -1.626191   -2.150980   5.062469    4.576075    5.377015    5.065245    10.743310   6.422424
REFA_RECORD_EEG_PHYSIO_R14_20150505_164402.EDF   -4.560210     ???       -3.849359     ???       -3.708003     ???       -5.358017     ???       -4.397540     ???       -2.631303     ???       -1.240342     ???       -2.699976     ???       -2.021448     ???       -2.024436     ???       -0.583039     ???       -1.211004     ???       2.026924      ???       -1.367558     ???       1.394091      ???       0.077864      ???       1.793753      ???       -0.609782     ???       1.883526      ???       1.932263      ???       3.106314      ???       3.539302      ???       2.056723      ???       2.510540      ???       3.394202      ???       4.555206      ???       2.897123      ???       2.259941      ???       4.413473      ???       4.007748      ???       3.159874      ???       3.045460      ???       -4.577601     ???       -4.596419     ???       -2.864908     ???       -3.502608     ???       -4.495028     ???       -4.314821     ???       -2.995074     ???       -1.890666     ???       -2.008529     ???       -1.240588     ???       0.171681      ???       -0.544164     ???       -0.000741     ???       1.097846      ???       -0.142855     ???       1.429959      ???       3.034780      ???       3.639992      ???       2.691532      ???       3.162099      ???       4.034028      ???       2.589840      ???       -6.726352     ???       4.414629      ???       3.148716      ???       -3.736707     ???       -5.417940     ???       -1.499085     ???       2.018481      ???       1.173219      ???       3.276589      ???       2.886036      ???       15.706123     ???
REFA_RECORD_EEG_PHYSIO_R14_20150506_121747.EDF   -2.139835     ???       -4.592402     ???       -6.061519     ???       -2.681448     ???       -3.601820     ???       -4.033302     ???       -4.821628     ???       -5.003713     ???       -2.042525     ???       -2.007933     ???       -4.426734     ???       -4.815389     ???       3.838306      ???       -1.402025     ???       -0.498126     ???       -2.800864     ???       -3.731006     ???       -4.760288     ???       2.085632      ???       3.438414      ???       3.102950      ???       2.030808      ???       1.912108      ???       4.031150      ???       4.156826      ???       4.288478      ???       2.150662      ???       2.174323      ???       9.523003      ???       9.453056      ???       9.515866      ???       9.650616      ???       -1.867509     ???       -2.743329     ???       -4.903558     ???       -5.101085     ???       -2.776390     ???       -3.750799     ???       -4.747280     ???       -4.884354     ???       -2.048004     ???       -4.455889     ???       -4.886013     ???       -0.620317     ???       -1.974075     ???       -3.634261     ???       -4.696057     ???       3.243901      ???       0.413366      ???       1.960535      ???       4.054527      ???       4.235841      ???       2.134974      ???       2.163846      ???       -1.456910     ???       7.764460      ???       9.718052      ???       -9.531877     ???       -1.158665     ???       -4.823468     ???       3.457645      ???       1.586683      ???       7.737036      ???       9.663409      ???       20.360956     ???
REFA_RECORD_EEG_PHYSIO_R14_20150506_151505.EDF   -3.958902     ???       -5.338621     ???       -5.017290     ???       -3.720244     ???       -3.818363     ???       -4.687656     ???       -4.761433     ???       -4.415307     ???       -0.950335     ???       -3.157633     ???       -3.138495     ???       -2.749727     ???       2.440722      ???       -0.894872     ???       0.714034      ???       -0.061640     ???       -0.576614     ???       -1.439973     ???       2.961018      ???       2.475370      ???       2.489978      ???       2.797656      ???       2.848407      ???       3.926261      ???       4.123357      ???       4.282068      ???       3.929942      ???       3.219111      ???       4.269256      ???       4.353442      ???       4.270382      ???       4.046340      ???       -3.858541     ???       -3.876605     ???       -4.469032     ???       -4.462907     ???       -3.837646     ???       -4.757482     ???       -4.797523     ???       -4.458874     ???       -1.001606     ???       -3.149117     ???       -2.315151     ???       -0.834166     ???       -0.017665     ???       -0.295920     ???       -0.623502     ???       2.485235      ???       2.371326      ???       2.840256      ???       4.140729      ???       4.212130      ???       4.035802      ???       3.955667      ???       -0.944573     ???       4.375998      ???       3.957380      ???       -2.023229     ???       -0.933853     ???       -3.058055     ???       2.502616      ???       2.468474      ???       4.071895      ???       3.816120      ???       3.261505      ???
REFA_RECORD_EEG_PHYSIO_R14_20150506_165740.EDF   4.224451      ???       1.383222      ???       1.744644      ???       3.720255      ???       1.414841      ???       -0.815970     ???       -1.521880     ???       -1.813609     ???       0.966772      ???       -0.682197     ???       -2.170361     ???       -2.445642     ???       -0.534777     ???       -0.487979     ???       -0.332759     ???       -1.851984     ???       -1.733232     ???       -3.538112     ???       0.153382      ???       -0.476449     ???       0.095232      ???       -0.536861     ???       -0.895592     ???       0.239586      ???       0.397491      ???       2.183620      ???       2.263205      ???       0.280229      ???       2.290435      ???       0.467564      ???       -0.361430     ???       0.973265      ???       3.943023      ???       3.938718      ???       -0.514432     ???       -0.485737     ???       3.779897      ???       -0.654199     ???       -1.507762     ???       -0.584984     ???       -0.373638     ???       -0.902553     ???       -2.455358     ???       -0.397289     ???       -0.669513     ???       -1.822486     ???       -2.597581     ???       0.426921      ???       -0.609447     ???       0.309981      ???       0.269450      ???       0.530083      ???       2.157510      ???       1.921431      ???       -1.520172     ???       1.306561      ???       2.319571      ???       -7.720772     ???       0.790202      ???       -3.461970     ???       -0.495493     ???       -1.632940     ???       0.204983      ???       3.894148      ???       0.000000      ???
REFA_RECORD_EEG_PHYSIO_R14_20150507_134415.EDF   -9.175815     ???       -9.206527     ???       -2.515983     ???       -2.072756     ???       -2.056902     ???       -1.902572     ???       -1.985533     ???       -2.297325     ???       -1.779022     ???       -1.278377     ???       -1.750023     ???       -1.964390     ???       1.191433      ???       0.464423      ???       -0.376549     ???       -1.011943     ???       0.000000      ???       -2.107895     ???       -1.356337     ???       1.548316      ???       2.577338      ???       3.659768      ???       3.219791      ???       3.142232      ???       2.799650      ???       2.698511      ???       3.627535      ???       3.238178      ???       3.161083      ???       3.111695      ???       3.240684      ???       3.340385      ???       -2.132874     ???       -2.162808     ???       -2.132529     ???       -2.214805     ???       -2.127201     ???       -2.126463     ???       -1.997434     ???       -2.018745     ???       -1.395560     ???       -1.416713     ???       -1.881460     ???       0.466353      ???       -0.894400     ???       -1.627235     ???       -1.745514     ???       2.419866      ???       2.610194      ???       3.650503      ???       3.138245      ???       3.033133      ???       3.595577      ???       3.630466      ???       -2.005223     ???       3.180964      ???       3.530975      ???       -2.232478     ???       -1.916930     ???       -2.125422     ???       1.276643      ???       -1.310935     ???       3.127202      ???       3.613854      ???       59.014881     ???
REFA_RECORD_EEG_PHYSIO_R14_20150508_112659.EDF   -2.900445     ???       -2.905821     ???       -1.892322     ???       -3.777502     ???       -1.818640     ???       -1.585248     ???       -1.619197     ???       -1.713142     ???       -1.713645     ???       -1.328174     ???       -1.400792     ???       -1.481092     ???       1.242951      ???       -0.510330     ???       0.613349      ???       -0.382576     ???       -0.810900     ???       -1.151309     ???       -1.032984     ???       1.239656      ???       3.485717      ???       3.214092      ???       -0.987514     ???       1.333806      ???       1.407822      ???       4.366812      ???       3.232940      ???       3.058416      ???       5.128082      ???       2.716844      ???       2.608685      ???       2.623707      ???       -2.892466     ???       -2.883471     ???       -1.664147     ???       -1.809407     ???       -2.830050     ???       -1.788247     ???       -1.640689     ???       -1.667019     ???       -1.530029     ???       -1.731598     ???       -1.427491     ???       -0.437272     ???       -0.402767     ???       -0.364325     ???       -0.959149     ???       3.414672      ???       3.689543      ???       0.681893      ???       1.402573      ???       3.338650      ???       4.366299      ???       3.081753      ???       -3.985412     ???       2.832584      ???       4.693748      ???       -3.648812     ???       -3.935445     ???       -1.503138     ???       1.229909      ???       -1.024251     ???       1.353585      ???       0.783104      ???       43.281078     ???
REFA_RECORD_EEG_PHYSIO_R14_20150508_125912.EDF   -9.450581     ???       -1.895737     ???       -20.014788    ???       -1.163334     ???       -1.031666     ???       -2.284214     ???       -2.466664     ???       -2.786971     ???       0.875327      ???       0.881070      ???       -0.095681     ???       -3.214745     ???       -0.982613     ???       0.279718      ???       3.085711      ???       1.733506      ???       0.000000      ???       -4.109409     ???       -3.118146     ???       2.232458      ???       4.343600      ???       1.721958      ???       -0.374857     ???       3.918637      ???       5.116255      ???       6.271554      ???       4.608806      ???       -0.671821     ???       6.290102      ???       3.823773      ???       3.826718      ???       1.829288      ???       -1.188127     ???       -1.140474     ???       -2.582687     ???       -13.768717    ???       -1.117312     ???       -2.309143     ???       -2.437757     ???       -2.548792     ???       0.896424      ???       -0.099187     ???       -0.103372     ???       1.118440      ???       2.416900      ???       1.535668      ???       -1.188175     ???       4.320201      ???       3.053622      ???       0.987326      ???       3.999561      ???       6.285148      ???       4.633955      ???       1.840402      ???       -1.697861     ???       6.237832      ???       5.267718      ???       -6.952520     ???       -1.680108     ???       -3.285152     ???       -0.698186     ???       -3.120731     ???       3.952828      ???       2.201349      ???       14.165196     ???
REFA_RECORD_EEG_PHYSIO_R14_20150508_144529.EDF   -3.909285     ???       -4.752393     ???       -7.247333     ???       -3.867616     ???       -3.805611     ???       -3.384686     ???       0.391055      ???       -9.652776     ???       -2.168322     ???       -1.265643     ???       0.455737      ???       -4.646292     ???       -2.663004     ???       -3.755539     ???       0.288453      ???       2.282650      ???       0.649031      ???       -3.103112     ???       2.787775      ???       -0.480825     ???       6.092823      ???       3.260892      ???       2.992926      ???       2.001251      ???       2.161923      ???       10.520061     ???       7.565435      ???       7.471096      ???       8.243127      ???       3.727452      ???       2.339431      ???       4.902794      ???       -3.897259     ???       -3.941717     ???       -9.584929     ???       -9.667109     ???       -3.896892     ???       -3.544981     ???       -3.451292     ???       -9.553817     ???       -1.303305     ???       0.413944      ???       0.494014      ???       -3.717309     ???       2.055619      ???       0.664825      ???       -3.030364     ???       3.589701      ???       9.151800      ???       3.223858      ???       2.072746      ???       9.233786      ???       11.056660     ???       7.553681      ???       -4.324894     ???       3.810515      ???       9.058281      ???       -11.294199    ???       -4.332875     ???       -4.794022     ???       -2.315287     ???       2.850836      ???       1.900561      ???       2.085952      ???       30.297201     ???
REFA_RECORD_EEG_PHYSIO_R14_20150508_171139.EDF   -5.899296     ???       -6.198473     ???       -8.457642     ???       -4.451135     ???       -4.620454     ???       -6.922339     ???       -7.052956     ???       -7.408245     ???       -2.544331     ???       -4.263361     ???       -4.208233     ???       -6.980769     ???       1.815656      ???       -0.871943     ???       1.305796      ???       -1.465581     ???       0.000000      ???       -5.659960     ???       -1.189101     ???       1.759736      ???       1.649750      ???       3.405551      ???       2.477409      ???       8.866711      ???       8.821172      ???       6.231439      ???       9.627867      ???       5.634169      ???       8.987526      ???       8.686072      ???       8.660799      ???       4.065400      ???       -4.807291     ???       -4.616901     ???       -7.350361     ???       -7.382765     ???       -4.442963     ???       -7.029093     ???       -7.106736     ???       -7.304006     ???       -4.125932     ???       -4.244329     ???       -4.217704     ???       1.616513      ???       -0.778231     ???       -1.440851     ???       -2.474232     ???       4.633176      ???       2.207844      ???       3.972647      ???       8.844576      ???       6.989348      ???       7.588414      ???       9.716633      ???       -3.170744     ???       8.734474      ???       12.409999     ???       -9.352833     ???       -3.202237     ???       -5.861836     ???       1.764302      ???       -1.019888     ???       8.858494      ???       8.800604      ???       24.111826     ???
REFA_RECORD_EEG_PHYSIO_R14_20150509_130424.EDF   -0.449174   -0.168859   0.167555    0.091117    0.094544    -0.488514   -0.037866   0.090861    0.028443    0.075753    0.061655    0.134146    0.137800    -0.390891   0.029363    -0.479753   -0.043740   0.070611    -0.039115   0.078367    -0.056958   0.087730    0.155840    -0.369162   -0.361605   0.051202    -0.220478   0.032190    -0.082115   0.098260    -0.078735   0.090052    0.241383    -0.114031   0.111634    -0.384093   0.495482    0.198333    -0.354908   0.033218    -0.220045   0.061817    0.154905    0.104624    0.482681    0.197256    -1.117498   -0.427987   -0.490315   -0.013198   -0.039310   0.174654    0.618145    0.314009    0.499742    0.226423    -0.143929   0.252211    -0.370598   0.316072    -0.396034   0.227325    0.624250    0.306539    -0.030160   0.090540    -0.005523   0.101668    0.144887    -0.450170   0.112226    -0.434394   -0.017000   0.102129    0.008800    0.082192    0.040630    0.099151    0.135091    -0.440129   -0.020709   0.103100    -0.044813   0.100230    0.150515    -0.226451   -0.170376   -0.001283   -0.069069   0.097621    0.256003    -0.106040   0.107335    -0.328762   -0.355610   0.017296    0.035327    0.119312    0.343953    0.114623    -0.814141   -0.213347   -0.228074   0.139149    0.108704    0.167609    0.534782    0.247138    0.592412    0.271535    -0.177642   0.382139    0.558552    0.302129    0.084306    -0.480868   -0.031362   0.124503    0.068638    -0.421079   -0.442671   0.045222    0.423411    0.184712    -1.286298   -0.600224   0.584474    0.330232    37.573475   49.041176
REFA_RECORD_EEG_PHYSIO_R14_20150511_104734.EDF   -1.427673   -3.144408   -2.420480   -3.136778   -5.108956   -6.602221   -0.965061   -1.033171   -0.798749   -0.947968   -0.796705   -0.928070   -5.230121   -5.586229   -5.354087   -5.823670   -0.762459   -0.859379   -0.748149   -0.702851   -0.713508   -0.660398   -2.947335   -3.036343   -0.233540   0.675589    -0.791334   -0.699419   -0.806857   -0.721451   0.598266    0.536989    0.412056    0.258151    -1.868126   -2.149476   1.273685    1.825446    -0.170311   0.594618    2.293995    2.153257    2.339550    2.139256    0.562762    1.149891    -0.204895   0.684037    3.938922    3.918001    4.915128    4.069953    5.171571    5.286369    5.192624    5.307327    4.960044    4.070004    5.143713    5.232895    5.183175    5.269815    5.161376    5.255683    -0.948895   -1.025761   -0.866408   -0.963102   -5.285639   -5.713045   -5.306157   -5.846743   -0.861434   -0.947918   -0.805305   -0.988647   -5.257009   -5.631611   -5.233704   -5.647766   -0.797900   -0.712457   -0.704191   -0.685166   -2.874767   -3.015515   -0.728669   -0.710524   -0.769667   -0.675500   -0.587022   -0.597761   -1.883932   -2.135265   -0.743065   -0.672173   2.289438    2.135622    2.295633    1.674666    -0.150649   0.637654    3.957314    3.960442    4.934432    4.079162    5.241605    5.339147    -2.394332   -0.662555   3.928442    3.926325    5.227047    5.331735    -6.048368   -5.538817   -0.743522   -0.691317   -5.966946   -4.330636   -0.250502   0.664540    0.524125    1.110507    -0.174468   0.638947    5.192472    5.299612    8.384155    14.363170
REFA_RECORD_EEG_PHYSIO_R14_20150511_144710.EDF   -1.856896   -2.587497   -4.737556   -6.579238   -5.545686   -6.957535   -1.727553   -2.289007   -1.497967   -2.030425   -2.117118   -2.625079   -4.798252   -4.908274   -5.540081   -6.892687   -1.491305   -1.779330   -1.269843   -1.388640   -2.625795   -2.317149   -6.141171   -6.193772   5.262035    5.052406    4.975836    4.747007    -1.204439   -1.334430   0.847673    0.900067    0.098923    1.213711    -0.671619   0.356575    -2.612751   -2.997342   5.196305    4.987109    5.348757    6.014603    0.871260    1.994905    0.236406    1.316406    5.311413    5.084373    5.434250    5.287968    1.103353    2.203345    4.184882    5.535005    2.017490    2.742846    1.126104    2.238238    5.296751    5.169835    5.332085    5.112832    5.275324    5.047686    -1.785577   -2.386092   -1.815670   -2.369455   -5.566523   -6.783085   -5.534177   -6.925994   -1.738637   -2.187789   -1.655050   -2.108641   -4.803426   -4.962381   -5.524613   -6.853500   -1.250775   -1.437903   -2.571895   -2.343761   -2.579990   -2.341110   -0.438094   -0.364514   -0.993510   -1.089681   0.107086    1.191008    -0.445749   0.557975    5.372428    5.183533    1.015203    2.146927    0.499335    1.625388    5.407189    5.203515    5.521497    5.332166    1.102893    2.148857    2.039892    2.754763    -4.155518   -3.798988   5.416570    5.266608    1.156494    2.245760    -6.227706   -6.373030   -1.536064   -2.502132   -6.116931   -6.277328   5.209585    5.058321    0.062933    1.192134    5.272716    5.094760    2.479959    1.988716    27.151535   38.216686
REFA_RECORD_EEG_PHYSIO_R14_20150511_162107.EDF   -2.985698   -2.152641   -2.880889   -1.580153   -3.081041   -1.262444   -2.695081   -2.425669   -2.662891   -2.432379   -2.886731   -2.716852   -2.628176   -2.432818   -2.944342   -1.270504   -1.134471   -1.509348   -1.970534   -1.735626   -3.233047   -2.230206   -2.640568   -2.429191   1.205236    0.446875    0.052084    -0.648190   1.879143    1.366912    0.987486    0.963856    -1.233918   -1.435216   -3.077032   -2.429625   -2.353494   -1.948435   1.400157    0.670656    5.126521    4.348955    3.440340    2.883824    1.003614    0.841960    1.281565    0.464802    6.522892    5.691502    3.542689    3.042139    4.951464    4.295738    1.004764    0.875586    3.505168    2.982131    1.328596    0.742061    1.262603    1.470251    1.424948    1.519218    -2.776429   -2.406117   -2.779142   -2.406457   -2.492573   -1.937322   -2.887713   -1.102577   -2.731441   -2.462725   -2.763987   -2.370162   -3.184659   -2.397275   -2.894000   -1.298289   -1.093313   -1.501599   -2.307204   -2.597934   -2.658875   -2.413674   0.236992    -0.529518   1.698546    1.347212    -0.388312   -0.364174   -3.069583   -2.417291   4.532037    4.179027    5.108891    4.290111    1.943890    1.719161    2.098800    1.425597    6.020106    5.236690    3.567899    3.068346    3.651790    3.316504    -1.694020   -2.720005   3.439076    2.907073    4.303436    3.992347    -3.877890   -1.754744   -1.697932   -2.473034   -2.040163   -1.978609   1.302802    0.581392    -1.689732   -1.896823   1.235638    0.473383    2.380856    2.543669    24.335062   22.986418
REFA_RECORD_EEG_PHYSIO_R14_20150511_180402.EDF   2.542106    2.372543    2.776651    2.643507    2.087496    2.301640    2.080561    2.060733    2.006870    1.917830    1.780499    1.739737    1.585193    1.751154    1.537955    1.683782    1.701605    1.626400    1.681232    1.722658    1.624356    1.680787    1.539852    1.727401    -1.163613   -1.213558   -0.136319   -0.206589   0.215090    -0.301900   -0.490400   -0.643174   0.000000    0.000000    -1.991758   -1.513617   -2.034285   -1.625208   -1.008710   -1.074493   -0.708350   -0.799806   -0.546877   -0.619654   -0.619353   -0.690234   -0.859701   -0.987309   -0.866353   -0.976900   -0.858633   -0.921586   -0.776247   -0.850892   -0.841065   -0.737246   -1.128117   -1.226416   -5.351292   -5.032858   -4.289779   -3.727596   -1.504366   -1.531708   2.200346    2.124541    2.011536    1.954392    1.618767    1.789409    1.895259    2.029812    2.032929    1.998951    1.853660    1.839820    1.637903    1.712306    1.551772    1.740025    1.756189    1.703139    1.643109    1.667156    1.585006    1.689721    -0.105812   -0.228976   -0.706361   -0.828350   -0.476277   -0.584337   -1.971124   -1.536383   -0.815130   -0.926228   -0.623496   -0.762038   -0.667766   -0.709754   -0.836935   -0.911120   -0.852079   -0.905764   -0.850881   -0.878660   -0.839242   -0.826481   1.417931    1.188185    -1.414878   -1.505575   -1.229517   -1.251799   -2.410611   -2.706497   1.595933    1.432052    -1.027683   -1.128097   -1.099000   -1.124239   -1.951457   -1.547707   -1.692632   -1.842158   -1.214707   -1.219112   7.896156    6.079851
REFA_RECORD_EEG_PHYSIO_R14_20150512_111943.EDF   -2.559370   -1.417742   -2.633536   -1.426049   -2.704819   -1.492437   -2.352402   -1.380726   -2.398205   -1.434691   -2.585135   -1.345891   -0.907574   -0.775709   -2.288716   -1.559052   -2.296836   -1.361684   -1.665128   0.315957    -0.632988   -0.582107   -2.158060   -1.584012   1.075363    0.272429    -2.333317   -1.849319   -2.251133   -1.246217   1.380659    1.812935    0.000000    0.000000    -1.837604   -1.421742   0.476530    -0.198419   1.146132    0.284592    2.719314    2.034512    2.710264    2.030414    0.046557    -0.064162   1.144496    0.300754    2.194252    1.273410    3.838721    2.826421    3.767252    2.774074    5.206090    2.132016    3.769475    2.806506    1.867096    0.633704    1.906894    0.658444    1.898925    0.668045    -2.451116   -1.328500   -2.466251   -1.410849   -2.343160   -1.545018   -2.477087   -1.567416   -2.407620   -1.402807   -2.564664   -1.364159   -2.761765   -1.338885   -2.304722   -1.534525   -2.431323   -1.359279   -1.605691   0.318115    -0.619918   -0.579485   -2.370281   -1.817915   1.180450    1.620628    -0.470928   -0.462759   -0.138370   -0.182143   2.232114    1.290232    2.702893    2.038352    -0.179210   -0.218819   1.281275    0.558508    2.283738    1.304145    3.783612    2.816765    3.824863    2.834283    -2.289633   -1.929034   2.637638    0.904104    3.845208    2.718452    -1.861809   -1.462751   -2.338754   -1.815956   -1.871976   -1.454673   1.091211    0.282519    0.492946    -0.127149   2.652067    0.848361    4.422899    3.672097    8.331500    11.589297
REFA_RECORD_EEG_PHYSIO_R14_20150512_125528.EDF   -4.232046   -3.915785   -1.662329   -1.854878   -1.670085   -1.767339   -4.104789   -3.770028   -3.991591   -3.757619   -1.638488   -1.921850   -1.542017   -1.671126   -1.606010   -1.771539   -3.921823   -3.647752   -3.908905   -3.597505   -1.295362   -1.478437   -1.415290   -1.539369   -0.763081   0.721012    -3.182756   -1.761809   0.735954    1.130193    -0.964768   -1.085708   -0.908964   -1.041278   -1.560692   -1.747103   2.687193    2.472332    -0.712460   0.760250    3.262839    3.045842    1.109543    0.924129    2.865750    2.668841    3.257097    4.032453    3.438346    3.170291    3.130065    2.959592    3.076532    2.849217    3.214111    2.960829    3.236300    2.999950    4.900110    3.519931    3.255598    2.933599    3.214900    2.993554    -4.205481   -3.881578   -4.133371   -3.879118   -1.586753   -1.824785   -1.617555   -1.784296   -4.087239   -3.815830   -4.033823   -3.684712   -1.620303   -1.759645   -1.628674   -1.799006   -3.831814   -3.512038   -1.090201   -1.244937   -1.275618   -1.398633   -3.144911   -1.749644   -0.013129   -0.213181   -0.876193   -1.018464   -1.439774   -1.582538   3.229401    3.043365    1.180917    1.018067    -0.137682   -0.239675   3.359385    3.184857    3.214193    3.082593    2.908867    2.677402    3.262519    3.003318    -5.228029   -5.684806   9.429890    8.900979    3.233891    2.985669    -1.632226   -1.753375   -3.998954   -3.734952   -1.589281   -1.690438   -0.800245   0.726984    2.731955    2.478285    9.898161    8.380093    3.224303    2.952379    21.050514   37.582790
REFA_RECORD_EEG_PHYSIO_R14_20150512_150444.EDF   -4.250465   -3.121817   -4.591952   -3.779573   -4.867562   -4.343467   -1.187220   -0.961630   -1.118600   -0.906485   -4.245316   -4.154751   -4.532674   -4.320218   -4.731637   -4.452764   -1.757382   -0.771108   -1.083468   -1.157657   -4.317450   -4.207337   -4.422139   -4.287790   0.874214    1.109288    -0.821667   -0.433409   -0.253672   0.077036    -4.064384   -3.975354   -4.253428   -4.119488   -4.339283   -4.264012   2.490316    1.997564    3.257130    2.920462    6.320901    5.973115    2.768613    2.028094    2.517762    2.073255    6.124590    5.931663    6.382373    6.033197    6.422785    5.034822    2.556963    2.078391    2.559182    2.047269    5.383859    4.916979    8.015978    7.835636    3.220432    3.167534    2.485456    2.414190    -4.276212   -3.175911   -2.712337   -1.667134   -4.712418   -4.433394   -4.723018   -4.413012   -1.153419   -0.883395   -3.966048   -3.832949   -4.425388   -4.224285   -4.689444   -4.389143   -0.631057   -0.267062   -4.341003   -4.159054   -4.272105   -4.198722   -0.367204   0.018705    1.464508    0.696499    -4.183868   -4.062260   -4.362992   -4.219570   4.259376    3.684297    4.541727    2.979007    2.592301    2.064561    6.283705    6.003182    6.368407    5.985833    2.647090    2.107223    2.577180    2.086463    -3.096691   -2.494248   9.198496    8.810004    2.607984    2.078106    -4.523953   -4.364805   -1.794182   -0.829763   -4.429267   -4.239193   0.263660    0.698832    2.467852    2.019157    8.312018    8.234366    2.526004    2.018352    44.078865   33.449585
REFA_RECORD_EEG_PHYSIO_R14_20150512_165120.EDF   -4.060426   -3.245113   -4.010924   -3.407676   -5.352293   -3.915388   -3.533407   -2.915865   -1.801916   -2.068938   -1.648290   -2.061448   -3.227731   -2.807432   -5.155603   -3.841647   -0.878808   -1.158849   -1.146539   -1.456833   -1.664961   -2.044235   -3.771477   -2.754534   2.911495    2.591990    -0.758391   -0.733288   0.813471    0.385117    -0.593463   -1.116726   0.000000    0.000000    -2.166164   -1.893249   -0.386824   -0.364895   2.891591    2.653669    1.850018    1.870681    2.140098    1.116210    2.647482    2.223032    3.030685    2.712019    3.311976    2.980795    3.387613    3.044070    4.716259    4.427024    3.310874    2.909443    3.395434    3.014369    3.301805    2.824553    3.259501    2.951905    3.370532    3.015352    -3.590160   -2.931026   -3.480756   -2.937758   -4.759774   -3.629314   -5.292803   -3.863659   -3.522058   -2.908076   -1.733292   -2.039478   -1.791233   -2.063417   -5.130723   -3.779615   -1.012233   -1.371508   -1.275665   -1.627903   -2.335958   -2.341059   1.229800    0.883531    0.010350    -0.046478   -0.902239   -1.279454   -1.188758   -1.824601   3.277838    2.893948    1.878497    1.850402    2.443437    1.930279    3.100701    2.777963    3.370198    3.017392    3.398849    3.061109    4.775342    4.416501    -0.761372   -0.790465   3.199162    2.871428    4.840592    4.502105    -4.153101   -2.992717   -0.796271   -0.730821   -4.180466   -3.038325   2.930494    2.655878    -0.376491   -0.485193   3.111065    2.801149    4.543090    4.100958    10.315080   8.305051
REFA_RECORD_EEG_PHYSIO_R14_20150512_184931.EDF   -4.157561     ???       -5.486311     ???       -5.572953     ???       -3.813740     ???       -4.080343     ???       -4.711160     ???       -4.847936     ???       -4.962917     ???       -2.751859     ???       -3.226470     ???       -2.279624     ???       -4.340223     ???       5.305915      ???       -1.519826     ???       -1.536353     ???       -1.527853     ???       0.832168      ???       -4.145239     ???       -0.924197     ???       4.975278      ???       2.152447      ???       0.928206      ???       -0.929295     ???       5.423756      ???       5.464074      ???       5.682919      ???       5.590798      ???       5.545251      ???       6.839944      ???       6.810788      ???       6.795983      ???       6.793103      ???       -4.160398     ???       -4.178702     ???       -4.938670     ???       -5.013984     ???       -4.149105     ???       -3.270179     ???       -4.849384     ???       -4.928308     ???       -2.005291     ???       -3.287610     ???       -2.221179     ???       -1.504619     ???       -3.146254     ???       0.810259      ???       -3.351771     ???       4.922609      ???       0.926228      ???       0.918479      ???       5.469324      ???       5.672393      ???       5.663425      ???       5.580784      ???       -3.729196     ???       6.783819      ???       5.745909      ???       -4.397401     ???       -3.858749     ???       -4.353152     ???       5.193916      ???       -1.005470     ???       6.752348      ???       5.577176      ???       3.694761      ???
REFA_RECORD_EEG_PHYSIO_R14_20150513_104750.EDF   -3.555343     ???       -3.474921     ???       -3.340688     ???       -2.448550     ???       -2.498387     ???       -1.983469     ???       -2.075041     ???       -2.899742     ???       -1.789298     ???       -0.640281     ???       -0.394048     ???       -1.086072     ???       -0.390187     ???       -7.520154     ???       0.667548      ???       1.929685      ???       0.000000      ???       -0.931898     ???       -1.034040     ???       -0.273539     ???       2.934922      ???       3.861238      ???       3.161803      ???       1.937019      ???       2.011938      ???       5.276816      ???       6.020985      ???       2.858056      ???       1.828540      ???       1.725187      ???       1.047753      ???       0.235675      ???       -3.312241     ???       -2.624918     ???       -2.722334     ???       -3.286631     ???       -2.600843     ???       -2.529239     ???       -2.149318     ???       -2.727456     ???       -0.670954     ???       -0.710239     ???       -0.518945     ???       -0.684316     ???       1.386771      ???       2.162862      ???       -0.926207     ???       2.353621      ???       3.737182      ???       4.003459      ???       1.974983      ???       2.101820      ???       5.360333      ???       6.109311      ???       -2.329001     ???       1.743558      ???       3.678755      ???       -2.865008     ???       -2.322584     ???       -2.769309     ???       -0.309527     ???       -0.935955     ???       1.755811      ???       1.471572      ???       9.149430      ???
REFA_RECORD_EEG_PHYSIO_R14_20150513_131725.EDF   -3.073004     ???       -2.708311     ???       -2.732770     ???       -2.725404     ???       -2.707564     ???       -2.613585     ???       -2.633151     ???       -2.737707     ???       -2.688396     ???       -2.723031     ???       -2.625441     ???       -2.614741     ???       4.133568      ???       -2.706827     ???       -2.680178     ???       -2.655087     ???       -2.547348     ???       -2.593000     ???       4.084793      ???       2.897311      ???       0.691084      ???       3.992548      ???       4.078378      ???       3.043697      ???       3.109825      ???       4.088979      ???       4.093249      ???       4.103437      ???       4.101344      ???       4.081897      ???       4.111500      ???       4.114678      ???       -2.627564     ???       -2.784259     ???       -2.691437     ???       -2.710688     ???       -2.770045     ???       -2.755063     ???       -2.667223     ???       -2.687433     ???       -2.710069     ???       -2.668904     ???       -2.588563     ???       -2.685584     ???       -2.676931     ???       -2.559765     ???       -2.601746     ???       2.979438      ???       0.691801      ???       3.997264      ???       3.073072      ???       4.084017      ???       4.112798      ???       4.109895      ???       -2.702413     ???       4.079559      ???       4.116570      ???       -6.711333     ???       -2.676053     ???       -2.634998     ???       2.879348      ???       4.104106      ???       3.579178      ???       4.139709      ???       20.383371     ???
REFA_RECORD_EEG_PHYSIO_R14_20150513_151501.EDF   -1.205825     ???       -2.856052     ???       -0.542450     ???       -0.711172     ???       -0.347185     ???       -0.265199     ???       -0.360565     ???       -0.464852     ???       -0.657169     ???       -0.017191     ???       -0.101565     ???       -0.278630     ???       1.136860      ???       -0.682781     ???       2.006639      ???       0.042309      ???       0.000000      ???       -3.349832     ???       -3.374787     ???       1.220703      ???       3.785848      ???       0.398898      ???       0.729073      ???       1.234191      ???       1.275528      ???       1.105230      ???       0.980294      ???       0.888378      ???       1.144228      ???       1.303528      ???       1.365096      ???       1.057976      ???       -1.394901     ???       -1.520191     ???       -0.448825     ???       -0.475098     ???       -0.095787     ???       -0.455149     ???       -0.343049     ???       -0.403303     ???       -0.669357     ???       0.001277      ???       -0.123199     ???       1.421388      ???       0.028583      ???       0.081469      ???       -0.188410     ???       1.267800      ???       0.572067      ???       0.420131      ???       1.313091      ???       1.229539      ???       1.061625      ???       0.738529      ???       -0.707469     ???       1.213107      ???       1.083761      ???       -7.014279     ???       -0.711020     ???       -0.449792     ???       1.172447      ???       -3.314983     ???       1.307153      ???       0.932058      ???       19.861551     ???
REFA_RECORD_EEG_PHYSIO_R14_20150513_165348.EDF   -4.161591     ???       -3.733258     ???       -4.798091     ???       -2.353619     ???       -2.332591     ???       -2.604189     ???       -2.859148     ???       -4.523477     ???       -2.032016     ???       -2.032638     ???       -2.597290     ???       -3.265104     ???       3.632330      ???       3.089915      ???       3.089685      ???       -0.482067     ???       -0.699118     ???       -1.857403     ???       -1.766771     ???       3.152128      ???       2.531184      ???       2.473549      ???       0.692865      ???       3.674548      ???       3.688126      ???       3.899219      ???       2.896370      ???       2.758993      ???       4.142891      ???       3.858841      ???       3.815175      ???       3.523193      ???       -2.880713     ???       -2.446428     ???       -4.713503     ???       -4.715129     ???       -2.385661     ???       -2.295617     ???       -2.714309     ???       -4.687178     ???       -2.029489     ???       -2.003221     ???       -2.473295     ???       3.138835      ???       -0.398886     ???       -0.708183     ???       -2.148136     ???       3.160416      ???       2.504915      ???       2.529411      ???       3.755076      ???       3.926867      ???       2.915987      ???       2.824371      ???       -2.322402     ???       3.842989      ???       3.480616      ???       -4.405368     ???       -2.338142     ???       -3.646147     ???       3.191032      ???       -1.776263     ???       3.754798      ???       3.235379      ???       -3.503957     ???
REFA_RECORD_EEG_PHYSIO_R14_20150518_104720.EDF   -1.258820     ???       -1.849801     ???       -1.090078     ???       -0.107426     ???       0.187415      ???       -1.440519     ???       -1.042591     ???       -1.173813     ???       -0.004442     ???       0.114873      ???       -0.211989     ???       -0.770094     ???       0.651074      ???       0.233420      ???       0.193109      ???       0.162101      ???       0.000000      ???       -1.154571     ???       -0.542958     ???       0.839761      ???       0.993821      ???       0.632660      ???       -0.030427     ???       0.773501      ???       1.026270      ???       1.139881      ???       1.078097      ???       1.197833      ???       1.120617      ???       -0.032765     ???       -0.066057     ???       1.327376      ???       -1.841144     ???       -0.154908     ???       -1.116346     ???       -1.098382     ???       -0.104010     ???       0.076827      ???       -1.066226     ???       -1.053497     ???       0.082244      ???       0.123168      ???       -0.344494     ???       0.237651      ???       0.173576      ???       0.014288      ???       -0.256240     ???       0.996763      ???       1.186932      ???       0.375815      ???       0.858619      ???       1.038601      ???       1.134853      ???       1.161348      ???       -2.993386     ???       1.014629      ???       1.292101      ???       -1.449144     ???       -0.170771     ???       -1.300819     ???       0.662672      ???       -0.472759     ???       0.811696      ???       1.282649      ???       27.426695     ???
REFA_RECORD_EEG_PHYSIO_R14_20150518_125817.EDF   -11.996966    ???       -7.792113     ???       -5.493327     ???       -11.556873    ???       -11.421400    ???       1.779914      ???       -4.904347     ???       -4.985330     ???       -2.430050     ???       -2.348022     ???       5.273013      ???       -4.847923     ???       0.524926      ???       -2.435445     ???       -2.303966     ???       1.904040      ???       -4.816525     ???       -4.847942     ???       -0.591497     ???       1.800590      ???       5.910014      ???       6.126560      ???       3.783400      ???       3.376143      ???       6.763056      ???       7.619391      ???       7.348766      ???       6.970281      ???       7.663307      ???       7.722169      ???       8.397195      ???       7.426761      ???       -11.936645    ???       -11.622272    ???       -5.020999     ???       -5.381811     ???       -11.554916    ???       -4.263530     ???       -4.868922     ???       -4.977935     ???       -2.376423     ???       1.789500      ???       -4.850091     ???       -2.403781     ???       5.800696      ???       5.350809      ???       -4.802948     ???       3.900709      ???       6.023702      ???       5.462118      ???       3.281483      ???       7.676452      ???       7.425416      ???       7.400383      ???       -2.830040     ???       7.713361      ???       7.427430      ???       -4.861580     ???       -2.695448     ???       -4.980379     ???       0.540995      ???       -0.610083     ???       3.081995      ???       9.541131      ???       40.941566     ???
REFA_RECORD_EEG_PHYSIO_R14_20150518_143150.EDF   -3.207225     ???       -4.712644     ???       -5.332451     ???       0.130477      ???       -2.473027     ???       -3.538953     ???       -4.394387     ???       -4.628791     ???       0.044456      ???       -1.680692     ???       -3.739060     ???       -3.945061     ???       -0.063812     ???       -0.036242     ???       1.261926      ???       0.572643      ???       0.000000      ???       -3.221206     ???       -1.822636     ???       1.462507      ???       3.178712      ???       3.745195      ???       2.797204      ???       1.565098      ???       5.403899      ???       5.483726      ???       5.466168      ???       1.972976      ???       4.963346      ???       2.604800      ???       2.253116      ???       2.568019      ???       -3.030468     ???       -3.085515     ???       -4.872821     ???       -5.315777     ???       0.070501      ???       -3.264962     ???       -3.732015     ???       -4.530046     ???       -1.687710     ???       -2.427685     ???       -3.803915     ???       1.154922      ???       0.545827      ???       0.653384      ???       -2.743856     ???       2.745348      ???       3.340829      ???       3.285476      ???       1.583594      ???       5.397359      ???       5.463317      ???       5.532341      ???       0.159219      ???       4.973276      ???       5.275859      ???       -5.799781     ???       0.168374      ???       -3.962949     ???       -0.008743     ???       -1.013053     ???       2.137667      ???       4.117359      ???       6.361587      ???
REFA_RECORD_EEG_PHYSIO_R14_20150520_082912.EDF   3.877138      ???       -1.542115     ???       -1.151112     ???       2.536447      ???       -2.849645     ???       -3.052860     ???       -3.269181     ???       -8.608006     ???       -0.029674     ???       -2.861007     ???       -3.747725     ???       -6.457131     ???       0.825735      ???       -0.838447     ???       -0.290058     ???       -2.125564     ???       0.000000      ???       -9.300134     ???       -9.057322     ???       1.633766      ???       3.166910      ???       2.720647      ???       0.411072      ???       4.509452      ???       8.389507      ???       8.382080      ???       8.807458      ???       1.005467      ???       7.279189      ???       0.486162      ???       1.335652      ???       -0.450431     ???       5.020854      ???       -0.026184     ???       -3.391177     ???       -6.965406     ???       0.452330      ???       -3.138625     ???       -3.200128     ???       -4.220689     ???       -1.720852     ???       -3.791428     ???       -4.396422     ???       -0.710080     ???       -0.291722     ???       -1.495813     ???       -4.500081     ???       3.550119      ???       2.253977      ???       2.663594      ???       4.688708      ???       8.515693      ???       8.905210      ???       6.187661      ???       0.248348      ???       6.457489      ???       6.840573      ???       -13.518922    ???       1.553479      ???       -9.350421     ???       0.825772      ???       -5.872242     ???       3.858275      ???       4.812398      ???       70.168884     ???
