# Supplementary material for: Strength of socio-political attitudes moderates electrophysiological responses to perceptual anomalies
Source: PLoS One. 2019 Aug 5;14(8):e0220732. doi: 10.1371/journal.pone.0220732 (PMC6681971; doi:10.1371/journal.pone.0220732)
Supplement: S1 Dataset — (ZIP) [file pone.0220732.s002.zip › pub_data/data1_rt.csv]

subject	blockcode	trialcode	correct	latency	subc	card	mean	sd	rtfilter
11	control	nor_q_o	0	890	12	nor	504	131.25730026645923	0
11	control	nor_q_o	0	743	12	nor	504	131.25730026645923	1
11	control	nor_q_o	0	675	12	nor	504	131.25730026645923	1
11	control	nor_q_e	0	765	12	nor	504	131.25730026645923	1
11	control	nor_q_e	0	775	12	nor	504	131.25730026645923	0
11	control	nor_q_e	0	717	12	nor	504	131.25730026645923	1
11	control	nor_q_e	0	462	12	nor	504	131.25730026645923	1
11	control	nor_q_e	0	493	12	nor	504	131.25730026645923	1
11	control	nor_q_e	0	555	12	nor	504	131.25730026645923	1
11	control	nor_q_e	0	449	12	nor	504	131.25730026645923	1
11	control	nor_q_e	0	513	12	nor	504	131.25730026645923	1
11	control	nor_q_o	0	454	12	nor	504	131.25730026645923	1
11	control	nor_q_o	0	600	12	nor	504	131.25730026645923	1
11	control	nor_q_o	0	374	12	nor	504	131.25730026645923	1
11	control	nor_q_e	0	497	12	nor	504	131.25730026645923	1
11	control	nor_q_o	0	490	12	nor	504	131.25730026645923	1
11	control	nor_q_e	0	410	12	nor	504	131.25730026645923	1
11	control	nor_q_o	0	310	12	nor	504	131.25730026645923	1
11	control	nor_q_o	0	351	12	nor	504	131.25730026645923	1
11	control	nor_q_e	0	386	12	nor	504	131.25730026645923	1
11	control	nor_q_e	0	379	12	nor	504	131.25730026645923	1
11	control	nor_q_e	0	504	12	nor	504	131.25730026645923	1
11	control	nor_q_e	0	545	12	nor	504	131.25730026645923	1
11	control	nor_q_o	0	407	12	nor	504	131.25730026645923	1
11	control	nor_q_o	0	379	12	nor	504	131.25730026645923	1
11	control	nor_q_o	0	505	12	nor	504	131.25730026645923	1
11	control	nor_q_o	0	365	12	nor	504	131.25730026645923	1
11	control	nor_q_o	0	386	12	nor	504	131.25730026645923	1
11	control	nor_q_o	0	377	12	nor	504	131.25730026645923	1
11	control	nor_q_e	0	370	12	nor	504	131.25730026645923	1
11	control	nor_q_e	0	865	12	nor	504	131.25730026645923	0
11	control	nor_q_e	0	445	12	nor	504	131.25730026645923	1
11	control	nor_q_o	0	533	12	nor	504	131.25730026645923	1
11	control	nor_q_e	0	540	12	nor	504	131.25730026645923	1
11	control	nor_q_e	0	366	12	nor	504	131.25730026645923	1
11	control	nor_q_e	0	517	12	nor	504	131.25730026645923	1
11	control	nor_q_o	0	492	12	nor	504	131.25730026645923	1
11	control	nor_q_o	0	327	12	nor	504	131.25730026645923	1
11	control	nor_q_e	0	406	12	nor	504	131.25730026645923	1
11	control	nor_q_e	0	578	12	nor	504	131.25730026645923	1
11	control	nor_q_o	0	336	12	nor	504	131.25730026645923	1
11	control	nor_q_e	0	350	12	nor	504	131.25730026645923	1
11	control	nor_q_e	0	514	12	nor	504	131.25730026645923	1
11	control	nor_q_o	0	375	12	nor	504	131.25730026645923	1
11	control	nor_q_e	0	409	12	nor	504	131.25730026645923	1
11	control	nor_q_o	0	322	12	nor	504	131.25730026645923	1
11	control	nor_q_o	0	527	12	nor	504	131.25730026645923	1
11	control	nor_q_o	0	555	12	nor	504	131.25730026645923	1
11	control	nor_q_e	0	622	12	nor	504	131.25730026645923	1
11	control	nor_q_o	0	541	12	nor	504	131.25730026645923	1
11	control	nor_q_o	0	380	12	nor	504	131.25730026645923	1
11	control	nor_q_e	0	479	12	nor	504	131.25730026645923	1
11	control	nor_q_o	0	704	12	nor	504	131.25730026645923	1
11	control	nor_q_e	0	529	12	nor	504	131.25730026645923	1
11	control	nor_q_o	0	441	12	nor	504	131.25730026645923	1
11	control	nor_q_o	0	515	12	nor	504	131.25730026645923	1
11	control	nor_q_o	0	413	12	nor	504	131.25730026645923	1
11	control	nor_q_e	0	419	12	nor	504	131.25730026645923	1
11	control	nor_q_o	0	597	12	nor	504	131.25730026645923	1
11	control	nor_q_e	0	586	12	nor	504	131.25730026645923	1
11	control	nor_q_e	0	555	12	nor	504	131.25730026645923	1
11	control	nor_q_e	0	767	12	nor	504	131.25730026645923	0
11	control	nor_q_o	0	591	12	nor	504	131.25730026645923	1
11	control	nor_q_o	0	476	12	nor	504	131.25730026645923	1
11	control	nor_q_e	0	462	12	nor	504	131.25730026645923	1
11	control	nor_q_o	0	622	12	nor	504	131.25730026645923	1
11	control	nor_q_o	0	385	12	nor	504	131.25730026645923	1
11	control	nor_q_e	0	488	12	nor	504	131.25730026645923	1
11	control	nor_q_o	0	573	12	nor	504	131.25730026645923	1
11	control	nor_q_e	0	642	12	nor	504	131.25730026645923	1
11	control	nor_q_o	0	387	12	nor	504	131.25730026645923	1
11	control	nor_q_e	0	531	12	nor	504	131.25730026645923	1
12	control	nor_q_o	1	1073	13	nor	1120.25	377.6028821655342	1
12	control	nor_q_o	1	1327	13	nor	1120.25	377.6028821655342	1
12	control	nor_q_e	1	1073	13	nor	1120.25	377.6028821655342	1
12	control	nor_q_o	1	1052	13	nor	1120.25	377.6028821655342	1
12	control	nor_q_o	1	886	13	nor	1120.25	377.6028821655342	1
12	control	nor_q_o	1	1046	13	nor	1120.25	377.6028821655342	1
12	control	nor_q_e	1	825	13	nor	1120.25	377.6028821655342	1
12	control	nor_q_e	1	1352	13	nor	1120.25	377.6028821655342	1
12	control	nor_q_e	1	1277	13	nor	1120.25	377.6028821655342	1
12	control	nor_q_e	1	1064	13	nor	1120.25	377.6028821655342	1
12	control	nor_q_e	1	1131	13	nor	1120.25	377.6028821655342	1
12	control	nor_q_o	1	1180	13	nor	1120.25	377.6028821655342	1
12	control	nor_q_o	1	2695	13	nor	1120.25	377.6028821655342	0
12	control	nor_q_e	1	1333	13	nor	1120.25	377.6028821655342	1
12	control	nor_q_o	1	915	13	nor	1120.25	377.6028821655342	1
12	control	nor_q_o	0	851	13	nor	1120.25	377.6028821655342	1
12	control	nor_q_e	1	1237	13	nor	1120.25	377.6028821655342	1
12	control	nor_q_o	1	1097	13	nor	1120.25	377.6028821655342	1
12	control	nor_q_e	1	865	13	nor	1120.25	377.6028821655342	1
12	control	nor_q_o	0	1403	13	nor	1120.25	377.6028821655342	1
12	control	nor_q_e	1	1148	13	nor	1120.25	377.6028821655342	1
12	control	nor_q_o	1	706	13	nor	1120.25	377.6028821655342	1
12	control	nor_q_o	1	1302	13	nor	1120.25	377.6028821655342	1
12	control	nor_q_o	1	896	13	nor	1120.25	377.6028821655342	1
12	control	nor_q_e	1	1216	13	nor	1120.25	377.6028821655342	1
12	control	nor_q_e	0	1884	13	nor	1120.25	377.6028821655342	0
12	control	nor_q_e	1	1425	13	nor	1120.25	377.6028821655342	1
12	control	nor_q_o	1	830	13	nor	1120.25	377.6028821655342	1
12	control	nor_q_o	1	1297	13	nor	1120.25	377.6028821655342	1
12	control	nor_q_e	1	1158	13	nor	1120.25	377.6028821655342	1
12	control	nor_q_e	1	996	13	nor	1120.25	377.6028821655342	1
12	control	nor_q_e	1	1233	13	nor	1120.25	377.6028821655342	1
12	control	nor_q_o	1	979	13	nor	1120.25	377.6028821655342	1
12	control	nor_q_o	1	752	13	nor	1120.25	377.6028821655342	1
12	control	nor_q_o	1	655	13	nor	1120.25	377.6028821655342	1
12	control	nor_q_o	1	1222	13	nor	1120.25	377.6028821655342	1
12	control	nor_q_o	1	958	13	nor	1120.25	377.6028821655342	1
12	control	nor_q_e	1	1285	13	nor	1120.25	377.6028821655342	1
12	control	nor_q_e	1	947	13	nor	1120.25	377.6028821655342	1
12	control	nor_q_o	1	1620	13	nor	1120.25	377.6028821655342	1
12	control	nor_q_o	1	1396	13	nor	1120.25	377.6028821655342	1
12	control	nor_q_o	1	689	13	nor	1120.25	377.6028821655342	1
12	control	nor_q_o	1	626	13	nor	1120.25	377.6028821655342	1
12	control	nor_q_o	1	1506	13	nor	1120.25	377.6028821655342	1
12	control	nor_q_o	1	690	13	nor	1120.25	377.6028821655342	1
12	control	nor_q_o	1	603	13	nor	1120.25	377.6028821655342	1
12	control	nor_q_e	1	1057	13	nor	1120.25	377.6028821655342	1
12	control	nor_q_o	1	874	13	nor	1120.25	377.6028821655342	1
12	control	nor_q_o	1	556	13	nor	1120.25	377.6028821655342	1
12	control	nor_q_e	1	1071	13	nor	1120.25	377.6028821655342	1
12	control	nor_q_o	1	672	13	nor	1120.25	377.6028821655342	1
12	control	nor_q_e	1	1146	13	nor	1120.25	377.6028821655342	1
12	control	nor_q_e	1	1109	13	nor	1120.25	377.6028821655342	1
12	control	nor_q_o	1	650	13	nor	1120.25	377.6028821655342	1
12	control	nor_q_e	1	1622	13	nor	1120.25	377.6028821655342	1
12	control	nor_q_e	1	1395	13	nor	1120.25	377.6028821655342	1
12	control	nor_q_e	1	1704	13	nor	1120.25	377.6028821655342	1
12	control	nor_q_e	1	1020	13	nor	1120.25	377.6028821655342	1
12	control	nor_q_e	1	797	13	nor	1120.25	377.6028821655342	1
12	control	nor_q_o	1	1226	13	nor	1120.25	377.6028821655342	1
12	control	nor_q_e	1	2009	13	nor	1120.25	377.6028821655342	0
12	control	nor_q_e	1	1479	13	nor	1120.25	377.6028821655342	1
12	control	nor_q_e	1	944	13	nor	1120.25	377.6028821655342	1
12	control	nor_q_e	1	831	13	nor	1120.25	377.6028821655342	1
12	control	nor_q_e	1	1644	13	nor	1120.25	377.6028821655342	1
12	control	nor_q_e	1	927	13	nor	1120.25	377.6028821655342	1
12	control	nor_q_e	1	614	13	nor	1120.25	377.6028821655342	1
12	control	nor_q_o	1	673	13	nor	1120.25	377.6028821655342	1
12	control	nor_q_e	1	1301	13	nor	1120.25	377.6028821655342	1
12	control	nor_q_e	1	909	13	nor	1120.25	377.6028821655342	1
12	control	nor_q_o	1	1879	13	nor	1120.25	377.6028821655342	0
12	control	nor_q_o	1	848	13	nor	1120.25	377.6028821655342	1
13	control	nor_q_e	0	905	14	nor	546	98.35950157100113	0
13	control	nor_q_e	1	705	14	nor	546	98.35950157100113	1
13	control	nor_q_o	1	673	14	nor	546	98.35950157100113	1
13	control	nor_q_o	1	507	14	nor	546	98.35950157100113	1
13	control	nor_q_e	1	661	14	nor	546	98.35950157100113	1
13	control	nor_q_o	1	609	14	nor	546	98.35950157100113	1
13	control	nor_q_e	1	548	14	nor	546	98.35950157100113	1
13	control	nor_q_e	1	602	14	nor	546	98.35950157100113	1
13	control	nor_q_o	1	478	14	nor	546	98.35950157100113	1
13	control	nor_q_e	1	562	14	nor	546	98.35950157100113	1
13	control	nor_q_e	1	552	14	nor	546	98.35950157100113	1
13	control	nor_q_e	1	601	14	nor	546	98.35950157100113	1
13	control	nor_q_e	1	504	14	nor	546	98.35950157100113	1
13	control	nor_q_e	1	503	14	nor	546	98.35950157100113	1
13	control	nor_q_e	1	591	14	nor	546	98.35950157100113	1
13	control	nor_q_o	1	520	14	nor	546	98.35950157100113	1
13	control	nor_q_o	1	496	14	nor	546	98.35950157100113	1
13	control	nor_q_e	1	376	14	nor	546	98.35950157100113	1
13	control	nor_q_e	1	524	14	nor	546	98.35950157100113	1
13	control	nor_q_o	1	573	14	nor	546	98.35950157100113	1
13	control	nor_q_e	1	587	14	nor	546	98.35950157100113	1
13	control	nor_q_e	1	663	14	nor	546	98.35950157100113	1
13	control	nor_q_e	1	493	14	nor	546	98.35950157100113	1
13	control	nor_q_o	1	366	14	nor	546	98.35950157100113	1
13	control	nor_q_o	1	577	14	nor	546	98.35950157100113	1
13	control	nor_q_o	1	534	14	nor	546	98.35950157100113	1
13	control	nor_q_o	1	546	14	nor	546	98.35950157100113	1
13	control	nor_q_e	1	621	14	nor	546	98.35950157100113	1
13	control	nor_q_e	1	536	14	nor	546	98.35950157100113	1
13	control	nor_q_e	1	596	14	nor	546	98.35950157100113	1
13	control	nor_q_e	1	506	14	nor	546	98.35950157100113	1
13	control	nor_q_e	1	580	14	nor	546	98.35950157100113	1
13	control	nor_q_e	1	615	14	nor	546	98.35950157100113	1
13	control	nor_q_o	1	596	14	nor	546	98.35950157100113	1
13	control	nor_q_o	1	617	14	nor	546	98.35950157100113	1
13	control	nor_q_o	1	511	14	nor	546	98.35950157100113	1
13	control	nor_q_o	1	489	14	nor	546	98.35950157100113	1
13	control	nor_q_o	1	642	14	nor	546	98.35950157100113	1
13	control	nor_q_e	1	522	14	nor	546	98.35950157100113	1
13	control	nor_q_e	1	502	14	nor	546	98.35950157100113	1
13	control	nor_q_e	1	494	14	nor	546	98.35950157100113	1
13	control	nor_q_o	1	447	14	nor	546	98.35950157100113	1
13	control	nor_q_o	1	470	14	nor	546	98.35950157100113	1
13	control	nor_q_o	1	617	14	nor	546	98.35950157100113	1
13	control	nor_q_o	1	559	14	nor	546	98.35950157100113	1
13	control	nor_q_e	1	555	14	nor	546	98.35950157100113	1
13	control	nor_q_o	1	435	14	nor	546	98.35950157100113	1
13	control	nor_q_o	1	446	14	nor	546	98.35950157100113	1
13	control	nor_q_o	1	533	14	nor	546	98.35950157100113	1
13	control	nor_q_e	1	452	14	nor	546	98.35950157100113	1
13	control	nor_q_o	1	480	14	nor	546	98.35950157100113	1
13	control	nor_q_o	1	510	14	nor	546	98.35950157100113	1
13	control	nor_q_e	1	574	14	nor	546	98.35950157100113	1
13	control	nor_q_e	1	669	14	nor	546	98.35950157100113	1
13	control	nor_q_o	1	694	14	nor	546	98.35950157100113	1
13	control	nor_q_o	1	477	14	nor	546	98.35950157100113	1
13	control	nor_q_e	1	406	14	nor	546	98.35950157100113	1
13	control	nor_q_o	1	423	14	nor	546	98.35950157100113	1
13	control	nor_q_e	1	499	14	nor	546	98.35950157100113	1
13	control	nor_q_o	1	495	14	nor	546	98.35950157100113	1
13	control	nor_q_o	1	479	14	nor	546	98.35950157100113	1
13	control	nor_q_e	1	457	14	nor	546	98.35950157100113	1
13	control	nor_q_o	1	931	14	nor	546	98.35950157100113	0
13	control	nor_q_o	1	602	14	nor	546	98.35950157100113	1
13	control	nor_q_o	1	643	14	nor	546	98.35950157100113	1
13	control	nor_q_e	0	512	14	nor	546	98.35950157100113	1
13	control	nor_q_e	1	455	14	nor	546	98.35950157100113	1
13	control	nor_q_e	1	499	14	nor	546	98.35950157100113	1
13	control	nor_q_o	1	474	14	nor	546	98.35950157100113	1
13	control	nor_q_o	1	472	14	nor	546	98.35950157100113	1
13	control	nor_q_e	1	554	14	nor	546	98.35950157100113	1
13	control	nor_q_o	1	410	14	nor	546	98.35950157100113	1
14	control	nor_q_e	1	1612	15	nor	1070.375	934.4759537294641	1
14	control	nor_q_o	1	1125	15	nor	1070.375	934.4759537294641	1
14	control	nor_q_e	0	6406	15	nor	1070.375	934.4759537294641	0
14	control	nor_q_o	1	3842	15	nor	1070.375	934.4759537294641	0
14	control	nor_q_e	0	2584	15	nor	1070.375	934.4759537294641	1
14	control	nor_q_o	1	1553	15	nor	1070.375	934.4759537294641	1
14	control	nor_q_e	1	3729	15	nor	1070.375	934.4759537294641	0
14	control	nor_q_e	0	1210	15	nor	1070.375	934.4759537294641	1
14	control	nor_q_o	1	1271	15	nor	1070.375	934.4759537294641	1
14	control	nor_q_e	1	2097	15	nor	1070.375	934.4759537294641	1
14	control	nor_q_o	1	1122	15	nor	1070.375	934.4759537294641	1
14	control	nor_q_e	0	1957	15	nor	1070.375	934.4759537294641	1
14	control	nor_q_e	0	2919	15	nor	1070.375	934.4759537294641	1
14	control	nor_q_e	1	1150	15	nor	1070.375	934.4759537294641	1
14	control	nor_q_o	0	877	15	nor	1070.375	934.4759537294641	1
14	control	nor_q_o	1	1275	15	nor	1070.375	934.4759537294641	1
14	control	nor_q_e	0	782	15	nor	1070.375	934.4759537294641	1
14	control	nor_q_e	1	691	15	nor	1070.375	934.4759537294641	1
14	control	nor_q_e	1	825	15	nor	1070.375	934.4759537294641	1
14	control	nor_q_e	0	694	15	nor	1070.375	934.4759537294641	1
14	control	nor_q_e	0	574	15	nor	1070.375	934.4759537294641	1
14	control	nor_q_o	0	701	15	nor	1070.375	934.4759537294641	1
14	control	nor_q_e	0	560	15	nor	1070.375	934.4759537294641	1
14	control	nor_q_o	1	674	15	nor	1070.375	934.4759537294641	1
14	control	nor_q_o	0	557	15	nor	1070.375	934.4759537294641	1
14	control	nor_q_e	1	645	15	nor	1070.375	934.4759537294641	1
14	control	nor_q_o	1	632	15	nor	1070.375	934.4759537294641	1
14	control	nor_q_o	0	643	15	nor	1070.375	934.4759537294641	1
14	control	nor_q_o	1	763	15	nor	1070.375	934.4759537294641	1
14	control	nor_q_o	0	851	15	nor	1070.375	934.4759537294641	1
14	control	nor_q_o	1	762	15	nor	1070.375	934.4759537294641	1
14	control	nor_q_o	1	781	15	nor	1070.375	934.4759537294641	1
14	control	nor_q_e	1	530	15	nor	1070.375	934.4759537294641	1
14	control	nor_q_o	1	558	15	nor	1070.375	934.4759537294641	1
14	control	nor_q_e	0	745	15	nor	1070.375	934.4759537294641	1
14	control	nor_q_e	1	525	15	nor	1070.375	934.4759537294641	1
14	control	nor_q_e	1	1060	15	nor	1070.375	934.4759537294641	1
14	control	nor_q_o	0	633	15	nor	1070.375	934.4759537294641	1
14	control	nor_q_o	0	598	15	nor	1070.375	934.4759537294641	1
14	control	nor_q_o	0	732	15	nor	1070.375	934.4759537294641	1
14	control	nor_q_o	1	1371	15	nor	1070.375	934.4759537294641	1
14	control	nor_q_o	1	563	15	nor	1070.375	934.4759537294641	1
14	control	nor_q_o	0	554	15	nor	1070.375	934.4759537294641	1
14	control	nor_q_o	0	682	15	nor	1070.375	934.4759537294641	1
14	control	nor_q_e	1	699	15	nor	1070.375	934.4759537294641	1
14	control	nor_q_o	1	539	15	nor	1070.375	934.4759537294641	1
14	control	nor_q_o	1	826	15	nor	1070.375	934.4759537294641	1
14	control	nor_q_e	1	553	15	nor	1070.375	934.4759537294641	1
14	control	nor_q_o	1	623	15	nor	1070.375	934.4759537294641	1
14	control	nor_q_o	0	560	15	nor	1070.375	934.4759537294641	1
14	control	nor_q_e	1	1078	15	nor	1070.375	934.4759537294641	1
14	control	nor_q_o	1	2055	15	nor	1070.375	934.4759537294641	1
14	control	nor_q_e	1	391	15	nor	1070.375	934.4759537294641	1
14	control	nor_q_o	1	541	15	nor	1070.375	934.4759537294641	1
14	control	nor_q_e	1	731	15	nor	1070.375	934.4759537294641	1
14	control	nor_q_e	1	1914	15	nor	1070.375	934.4759537294641	1
14	control	nor_q_e	1	890	15	nor	1070.375	934.4759537294641	1
14	control	nor_q_e	0	658	15	nor	1070.375	934.4759537294641	1
14	control	nor_q_e	0	494	15	nor	1070.375	934.4759537294641	1
14	control	nor_q_e	1	1030	15	nor	1070.375	934.4759537294641	1
14	control	nor_q_o	1	753	15	nor	1070.375	934.4759537294641	1
14	control	nor_q_e	0	828	15	nor	1070.375	934.4759537294641	1
14	control	nor_q_e	1	920	15	nor	1070.375	934.4759537294641	1
14	control	nor_q_o	0	589	15	nor	1070.375	934.4759537294641	1
14	control	nor_q_o	1	499	15	nor	1070.375	934.4759537294641	1
14	control	nor_q_e	1	659	15	nor	1070.375	934.4759537294641	1
14	control	nor_q_o	0	524	15	nor	1070.375	934.4759537294641	1
14	control	nor_q_o	0	678	15	nor	1070.375	934.4759537294641	1
14	control	nor_q_e	0	734	15	nor	1070.375	934.4759537294641	1
14	control	nor_q_e	0	1250	15	nor	1070.375	934.4759537294641	1
14	control	nor_q_o	0	730	15	nor	1070.375	934.4759537294641	1
14	control	nor_q_e	1	906	15	nor	1070.375	934.4759537294641	1
16	control	nor_q_e	1	577	17	nor	387.27777777777777	101.89821242985877	1
16	control	nor_q_e	1	442	17	nor	387.27777777777777	101.89821242985877	1
16	control	nor_q_o	1	469	17	nor	387.27777777777777	101.89821242985877	1
16	control	nor_q_e	1	424	17	nor	387.27777777777777	101.89821242985877	1
16	control	nor_q_o	1	486	17	nor	387.27777777777777	101.89821242985877	1
16	control	nor_q_o	1	334	17	nor	387.27777777777777	101.89821242985877	1
16	control	nor_q_e	1	381	17	nor	387.27777777777777	101.89821242985877	1
16	control	nor_q_o	1	332	17	nor	387.27777777777777	101.89821242985877	1
16	control	nor_q_e	1	561	17	nor	387.27777777777777	101.89821242985877	1
16	control	nor_q_e	1	363	17	nor	387.27777777777777	101.89821242985877	1
16	control	nor_q_o	1	505	17	nor	387.27777777777777	101.89821242985877	1
16	control	nor_q_e	1	337	17	nor	387.27777777777777	101.89821242985877	1
16	control	nor_q_e	1	360	17	nor	387.27777777777777	101.89821242985877	1
16	control	nor_q_o	1	337	17	nor	387.27777777777777	101.89821242985877	1
16	control	nor_q_e	1	357	17	nor	387.27777777777777	101.89821242985877	1
16	control	nor_q_o	1	349	17	nor	387.27777777777777	101.89821242985877	1
16	control	nor_q_o	1	342	17	nor	387.27777777777777	101.89821242985877	1
16	control	nor_q_o	1	375	17	nor	387.27777777777777	101.89821242985877	1
16	control	nor_q_o	1	892	17	nor	387.27777777777777	101.89821242985877	0
16	control	nor_q_e	1	622	17	nor	387.27777777777777	101.89821242985877	0
16	control	nor_q_e	1	262	17	nor	387.27777777777777	101.89821242985877	1
16	control	nor_q_o	1	582	17	nor	387.27777777777777	101.89821242985877	1
16	control	nor_q_e	1	311	17	nor	387.27777777777777	101.89821242985877	1
16	control	nor_q_o	1	319	17	nor	387.27777777777777	101.89821242985877	1
16	control	nor_q_e	1	304	17	nor	387.27777777777777	101.89821242985877	1
16	control	nor_q_e	1	293	17	nor	387.27777777777777	101.89821242985877	1
16	control	nor_q_e	1	269	17	nor	387.27777777777777	101.89821242985877	1
16	control	nor_q_e	1	360	17	nor	387.27777777777777	101.89821242985877	1
16	control	nor_q_o	1	342	17	nor	387.27777777777777	101.89821242985877	1
16	control	nor_q_o	1	333	17	nor	387.27777777777777	101.89821242985877	1
16	control	nor_q_e	1	356	17	nor	387.27777777777777	101.89821242985877	1
16	control	nor_q_e	1	444	17	nor	387.27777777777777	101.89821242985877	1
16	control	nor_q_o	1	439	17	nor	387.27777777777777	101.89821242985877	1
16	control	nor_q_o	1	383	17	nor	387.27777777777777	101.89821242985877	1
16	control	nor_q_o	1	310	17	nor	387.27777777777777	101.89821242985877	1
16	control	nor_q_o	1	350	17	nor	387.27777777777777	101.89821242985877	1
16	control	nor_q_o	1	543	17	nor	387.27777777777777	101.89821242985877	1
16	control	nor_q_e	1	309	17	nor	387.27777777777777	101.89821242985877	1
16	control	nor_q_e	1	485	17	nor	387.27777777777777	101.89821242985877	1
16	control	nor_q_o	1	342	17	nor	387.27777777777777	101.89821242985877	1
16	control	nor_q_e	1	380	17	nor	387.27777777777777	101.89821242985877	1
16	control	nor_q_o	1	279	17	nor	387.27777777777777	101.89821242985877	1
16	control	nor_q_e	1	379	17	nor	387.27777777777777	101.89821242985877	1
16	control	nor_q_o	1	345	17	nor	387.27777777777777	101.89821242985877	1
16	control	nor_q_e	1	388	17	nor	387.27777777777777	101.89821242985877	1
16	control	nor_q_o	1	385	17	nor	387.27777777777777	101.89821242985877	1
16	control	nor_q_o	1	379	17	nor	387.27777777777777	101.89821242985877	1
16	control	nor_q_o	1	322	17	nor	387.27777777777777	101.89821242985877	1
16	control	nor_q_o	1	415	17	nor	387.27777777777777	101.89821242985877	1
16	control	nor_q_o	1	341	17	nor	387.27777777777777	101.89821242985877	1
16	control	nor_q_e	1	340	17	nor	387.27777777777777	101.89821242985877	1
16	control	nor_q_e	1	356	17	nor	387.27777777777777	101.89821242985877	1
16	control	nor_q_o	1	296	17	nor	387.27777777777777	101.89821242985877	1
16	control	nor_q_e	1	537	17	nor	387.27777777777777	101.89821242985877	1
16	control	nor_q_e	1	352	17	nor	387.27777777777777	101.89821242985877	1
16	control	nor_q_o	1	286	17	nor	387.27777777777777	101.89821242985877	1
16	control	nor_q_o	1	452	17	nor	387.27777777777777	101.89821242985877	1
16	control	nor_q_e	1	281	17	nor	387.27777777777777	101.89821242985877	1
16	control	nor_q_e	1	247	17	nor	387.27777777777777	101.89821242985877	1
16	control	nor_q_e	1	336	17	nor	387.27777777777777	101.89821242985877	1
16	control	nor_q_o	1	486	17	nor	387.27777777777777	101.89821242985877	1
16	control	nor_q_e	1	492	17	nor	387.27777777777777	101.89821242985877	1
16	control	nor_q_e	1	333	17	nor	387.27777777777777	101.89821242985877	1
16	control	nor_q_e	1	483	17	nor	387.27777777777777	101.89821242985877	1
16	control	nor_q_e	1	347	17	nor	387.27777777777777	101.89821242985877	1
16	control	nor_q_o	1	397	17	nor	387.27777777777777	101.89821242985877	1
16	control	nor_q_o	1	298	17	nor	387.27777777777777	101.89821242985877	1
16	control	nor_q_o	1	352	17	nor	387.27777777777777	101.89821242985877	1
16	control	nor_q_e	1	355	17	nor	387.27777777777777	101.89821242985877	1
16	control	nor_q_e	1	336	17	nor	387.27777777777777	101.89821242985877	1
16	control	nor_q_o	1	388	17	nor	387.27777777777777	101.89821242985877	1
16	control	nor_q_o	1	340	17	nor	387.27777777777777	101.89821242985877	1
17	control	nor_q_o	1	1034	18	nor	1237.486111111111	650.0319383931395	1
17	control	nor_q_e	1	1166	18	nor	1237.486111111111	650.0319383931395	1
17	control	nor_q_e	1	1338	18	nor	1237.486111111111	650.0319383931395	1
17	control	nor_q_o	1	969	18	nor	1237.486111111111	650.0319383931395	1
17	control	nor_q_e	1	1163	18	nor	1237.486111111111	650.0319383931395	1
17	control	nor_q_o	1	1139	18	nor	1237.486111111111	650.0319383931395	1
17	control	nor_q_o	1	1003	18	nor	1237.486111111111	650.0319383931395	1
17	control	nor_q_e	1	1082	18	nor	1237.486111111111	650.0319383931395	1
17	control	nor_q_e	1	1373	18	nor	1237.486111111111	650.0319383931395	1
17	control	nor_q_e	1	1079	18	nor	1237.486111111111	650.0319383931395	1
17	control	nor_q_o	1	1371	18	nor	1237.486111111111	650.0319383931395	1
17	control	nor_q_o	1	1200	18	nor	1237.486111111111	650.0319383931395	1
17	control	nor_q_e	1	1100	18	nor	1237.486111111111	650.0319383931395	1
17	control	nor_q_e	1	1344	18	nor	1237.486111111111	650.0319383931395	1
17	control	nor_q_o	1	953	18	nor	1237.486111111111	650.0319383931395	1
17	control	nor_q_o	1	876	18	nor	1237.486111111111	650.0319383931395	1
17	control	nor_q_o	1	1072	18	nor	1237.486111111111	650.0319383931395	1
17	control	nor_q_o	1	1099	18	nor	1237.486111111111	650.0319383931395	1
17	control	nor_q_e	1	1110	18	nor	1237.486111111111	650.0319383931395	1
17	control	nor_q_e	1	1118	18	nor	1237.486111111111	650.0319383931395	1
17	control	nor_q_e	1	1391	18	nor	1237.486111111111	650.0319383931395	1
17	control	nor_q_o	1	958	18	nor	1237.486111111111	650.0319383931395	1
17	control	nor_q_o	1	1384	18	nor	1237.486111111111	650.0319383931395	1
17	control	nor_q_o	1	1328	18	nor	1237.486111111111	650.0319383931395	1
17	control	nor_q_e	1	1228	18	nor	1237.486111111111	650.0319383931395	1
17	control	nor_q_o	1	1031	18	nor	1237.486111111111	650.0319383931395	1
17	control	nor_q_e	1	922	18	nor	1237.486111111111	650.0319383931395	1
17	control	nor_q_o	1	1188	18	nor	1237.486111111111	650.0319383931395	1
17	control	nor_q_o	1	1004	18	nor	1237.486111111111	650.0319383931395	1
17	control	nor_q_e	1	936	18	nor	1237.486111111111	650.0319383931395	1
17	control	nor_q_e	1	1347	18	nor	1237.486111111111	650.0319383931395	1
17	control	nor_q_e	1	5873	18	nor	1237.486111111111	650.0319383931395	0
17	control	nor_q_e	1	731	18	nor	1237.486111111111	650.0319383931395	1
17	control	nor_q_e	1	1174	18	nor	1237.486111111111	650.0319383931395	1
17	control	nor_q_e	1	897	18	nor	1237.486111111111	650.0319383931395	1
17	control	nor_q_o	1	1096	18	nor	1237.486111111111	650.0319383931395	1
17	control	nor_q_o	1	1232	18	nor	1237.486111111111	650.0319383931395	1
17	control	nor_q_e	1	491	18	nor	1237.486111111111	650.0319383931395	1
17	control	nor_q_e	1	1180	18	nor	1237.486111111111	650.0319383931395	1
17	control	nor_q_o	1	982	18	nor	1237.486111111111	650.0319383931395	1
17	control	nor_q_e	1	1116	18	nor	1237.486111111111	650.0319383931395	1
17	control	nor_q_e	1	916	18	nor	1237.486111111111	650.0319383931395	1
17	control	nor_q_e	1	853	18	nor	1237.486111111111	650.0319383931395	1
17	control	nor_q_e	1	1127	18	nor	1237.486111111111	650.0319383931395	1
17	control	nor_q_e	1	790	18	nor	1237.486111111111	650.0319383931395	1
17	control	nor_q_e	1	1115	18	nor	1237.486111111111	650.0319383931395	1
17	control	nor_q_o	1	978	18	nor	1237.486111111111	650.0319383931395	1
17	control	nor_q_e	1	1040	18	nor	1237.486111111111	650.0319383931395	1
17	control	nor_q_o	1	1027	18	nor	1237.486111111111	650.0319383931395	1
17	control	nor_q_e	1	2238	18	nor	1237.486111111111	650.0319383931395	1
17	control	nor_q_o	1	1720	18	nor	1237.486111111111	650.0319383931395	1
17	control	nor_q_o	0	878	18	nor	1237.486111111111	650.0319383931395	1
17	control	nor_q_o	1	1199	18	nor	1237.486111111111	650.0319383931395	1
17	control	nor_q_e	1	852	18	nor	1237.486111111111	650.0319383931395	1
17	control	nor_q_o	1	757	18	nor	1237.486111111111	650.0319383931395	1
17	control	nor_q_o	0	872	18	nor	1237.486111111111	650.0319383931395	1
17	control	nor_q_o	1	1670	18	nor	1237.486111111111	650.0319383931395	1
17	control	nor_q_o	1	1445	18	nor	1237.486111111111	650.0319383931395	1
17	control	nor_q_e	1	2103	18	nor	1237.486111111111	650.0319383931395	1
17	control	nor_q_e	1	1428	18	nor	1237.486111111111	650.0319383931395	1
17	control	nor_q_e	1	1124	18	nor	1237.486111111111	650.0319383931395	1
17	control	nor_q_e	1	1211	18	nor	1237.486111111111	650.0319383931395	1
17	control	nor_q_o	1	1841	18	nor	1237.486111111111	650.0319383931395	1
17	control	nor_q_o	1	1144	18	nor	1237.486111111111	650.0319383931395	1
17	control	nor_q_o	0	2733	18	nor	1237.486111111111	650.0319383931395	0
17	control	nor_q_o	1	826	18	nor	1237.486111111111	650.0319383931395	1
17	control	nor_q_e	1	1095	18	nor	1237.486111111111	650.0319383931395	1
17	control	nor_q_o	1	1085	18	nor	1237.486111111111	650.0319383931395	1
17	control	nor_q_e	1	1114	18	nor	1237.486111111111	650.0319383931395	1
17	control	nor_q_o	1	1434	18	nor	1237.486111111111	650.0319383931395	1
17	control	nor_q_o	1	1309	18	nor	1237.486111111111	650.0319383931395	1
17	control	nor_q_o	1	1097	18	nor	1237.486111111111	650.0319383931395	1
18	control	nor_q_o	1	688	19	nor	531.2083333333334	126.06011728145458	1
18	control	nor_q_o	1	456	19	nor	531.2083333333334	126.06011728145458	1
18	control	nor_q_o	1	754	19	nor	531.2083333333334	126.06011728145458	1
18	control	nor_q_o	1	568	19	nor	531.2083333333334	126.06011728145458	1
18	control	nor_q_e	1	504	19	nor	531.2083333333334	126.06011728145458	1
18	control	nor_q_o	1	808	19	nor	531.2083333333334	126.06011728145458	0
18	control	nor_q_e	1	610	19	nor	531.2083333333334	126.06011728145458	1
18	control	nor_q_e	1	419	19	nor	531.2083333333334	126.06011728145458	1
18	control	nor_q_e	1	334	19	nor	531.2083333333334	126.06011728145458	1
18	control	nor_q_e	1	492	19	nor	531.2083333333334	126.06011728145458	1
18	control	nor_q_e	1	628	19	nor	531.2083333333334	126.06011728145458	1
18	control	nor_q_e	1	399	19	nor	531.2083333333334	126.06011728145458	1
18	control	nor_q_e	1	613	19	nor	531.2083333333334	126.06011728145458	1
18	control	nor_q_o	1	363	19	nor	531.2083333333334	126.06011728145458	1
18	control	nor_q_e	1	578	19	nor	531.2083333333334	126.06011728145458	1
18	control	nor_q_o	1	473	19	nor	531.2083333333334	126.06011728145458	1
18	control	nor_q_e	1	760	19	nor	531.2083333333334	126.06011728145458	1
18	control	nor_q_o	1	718	19	nor	531.2083333333334	126.06011728145458	1
18	control	nor_q_e	1	495	19	nor	531.2083333333334	126.06011728145458	1
18	control	nor_q_e	1	536	19	nor	531.2083333333334	126.06011728145458	1
18	control	nor_q_o	1	610	19	nor	531.2083333333334	126.06011728145458	1
18	control	nor_q_o	1	398	19	nor	531.2083333333334	126.06011728145458	1
18	control	nor_q_o	1	554	19	nor	531.2083333333334	126.06011728145458	1
18	control	nor_q_o	1	439	19	nor	531.2083333333334	126.06011728145458	1
18	control	nor_q_o	1	535	19	nor	531.2083333333334	126.06011728145458	1
18	control	nor_q_o	1	533	19	nor	531.2083333333334	126.06011728145458	1
18	control	nor_q_o	1	436	19	nor	531.2083333333334	126.06011728145458	1
18	control	nor_q_e	1	646	19	nor	531.2083333333334	126.06011728145458	1
18	control	nor_q_o	1	514	19	nor	531.2083333333334	126.06011728145458	1
18	control	nor_q_o	1	512	19	nor	531.2083333333334	126.06011728145458	1
18	control	nor_q_o	1	365	19	nor	531.2083333333334	126.06011728145458	1
18	control	nor_q_o	1	611	19	nor	531.2083333333334	126.06011728145458	1
18	control	nor_q_o	1	443	19	nor	531.2083333333334	126.06011728145458	1
18	control	nor_q_e	1	491	19	nor	531.2083333333334	126.06011728145458	1
18	control	nor_q_e	1	427	19	nor	531.2083333333334	126.06011728145458	1
18	control	nor_q_e	1	374	19	nor	531.2083333333334	126.06011728145458	1
18	control	nor_q_e	1	411	19	nor	531.2083333333334	126.06011728145458	1
18	control	nor_q_o	1	810	19	nor	531.2083333333334	126.06011728145458	0
18	control	nor_q_e	1	361	19	nor	531.2083333333334	126.06011728145458	1
18	control	nor_q_e	1	420	19	nor	531.2083333333334	126.06011728145458	1
18	control	nor_q_o	1	486	19	nor	531.2083333333334	126.06011728145458	1
18	control	nor_q_e	1	659	19	nor	531.2083333333334	126.06011728145458	1
18	control	nor_q_e	1	670	19	nor	531.2083333333334	126.06011728145458	1
18	control	nor_q_e	1	563	19	nor	531.2083333333334	126.06011728145458	1
18	control	nor_q_o	1	521	19	nor	531.2083333333334	126.06011728145458	1
18	control	nor_q_o	1	584	19	nor	531.2083333333334	126.06011728145458	1
18	control	nor_q_e	1	885	19	nor	531.2083333333334	126.06011728145458	0
18	control	nor_q_o	1	654	19	nor	531.2083333333334	126.06011728145458	1
18	control	nor_q_e	1	472	19	nor	531.2083333333334	126.06011728145458	1
18	control	nor_q_e	1	356	19	nor	531.2083333333334	126.06011728145458	1
18	control	nor_q_e	1	424	19	nor	531.2083333333334	126.06011728145458	1
18	control	nor_q_e	1	485	19	nor	531.2083333333334	126.06011728145458	1
18	control	nor_q_e	1	442	19	nor	531.2083333333334	126.06011728145458	1
18	control	nor_q_o	1	795	19	nor	531.2083333333334	126.06011728145458	0
18	control	nor_q_e	1	509	19	nor	531.2083333333334	126.06011728145458	1
18	control	nor_q_e	1	411	19	nor	531.2083333333334	126.06011728145458	1
18	control	nor_q_e	1	561	19	nor	531.2083333333334	126.06011728145458	1
18	control	nor_q_o	1	375	19	nor	531.2083333333334	126.06011728145458	1
18	control	nor_q_e	1	548	19	nor	531.2083333333334	126.06011728145458	1
18	control	nor_q_o	1	499	19	nor	531.2083333333334	126.06011728145458	1
18	control	nor_q_e	1	406	19	nor	531.2083333333334	126.06011728145458	1
18	control	nor_q_e	1	546	19	nor	531.2083333333334	126.06011728145458	1
18	control	nor_q_e	1	565	19	nor	531.2083333333334	126.06011728145458	1
18	control	nor_q_e	1	514	19	nor	531.2083333333334	126.06011728145458	1
18	control	nor_q_o	1	516	19	nor	531.2083333333334	126.06011728145458	1
18	control	nor_q_o	1	813	19	nor	531.2083333333334	126.06011728145458	0
18	control	nor_q_o	1	550	19	nor	531.2083333333334	126.06011728145458	1
18	control	nor_q_o	1	402	19	nor	531.2083333333334	126.06011728145458	1
18	control	nor_q_o	1	495	19	nor	531.2083333333334	126.06011728145458	1
18	control	nor_q_o	1	559	19	nor	531.2083333333334	126.06011728145458	1
18	control	nor_q_o	1	387	19	nor	531.2083333333334	126.06011728145458	1
18	control	nor_q_o	1	509	19	nor	531.2083333333334	126.06011728145458	1
28	control	nor_q_o	0	1013	29	nor	459.7638888888889	159.19228279968033	0
28	control	nor_q_o	1	462	29	nor	459.7638888888889	159.19228279968033	1
28	control	nor_q_e	1	411	29	nor	459.7638888888889	159.19228279968033	1
28	control	nor_q_o	1	457	29	nor	459.7638888888889	159.19228279968033	1
28	control	nor_q_o	1	419	29	nor	459.7638888888889	159.19228279968033	1
28	control	nor_q_e	1	391	29	nor	459.7638888888889	159.19228279968033	1
28	control	nor_q_o	1	396	29	nor	459.7638888888889	159.19228279968033	1
28	control	nor_q_e	1	345	29	nor	459.7638888888889	159.19228279968033	1
28	control	nor_q_e	1	486	29	nor	459.7638888888889	159.19228279968033	1
28	control	nor_q_o	1	391	29	nor	459.7638888888889	159.19228279968033	1
28	control	nor_q_o	1	340	29	nor	459.7638888888889	159.19228279968033	1
28	control	nor_q_o	1	520	29	nor	459.7638888888889	159.19228279968033	1
28	control	nor_q_e	1	407	29	nor	459.7638888888889	159.19228279968033	1
28	control	nor_q_o	1	392	29	nor	459.7638888888889	159.19228279968033	1
28	control	nor_q_e	1	407	29	nor	459.7638888888889	159.19228279968033	1
28	control	nor_q_o	1	370	29	nor	459.7638888888889	159.19228279968033	1
28	control	nor_q_e	1	613	29	nor	459.7638888888889	159.19228279968033	1
28	control	nor_q_e	1	375	29	nor	459.7638888888889	159.19228279968033	1
28	control	nor_q_o	1	464	29	nor	459.7638888888889	159.19228279968033	1
28	control	nor_q_o	1	376	29	nor	459.7638888888889	159.19228279968033	1
28	control	nor_q_o	1	397	29	nor	459.7638888888889	159.19228279968033	1
28	control	nor_q_e	1	362	29	nor	459.7638888888889	159.19228279968033	1
28	control	nor_q_o	1	486	29	nor	459.7638888888889	159.19228279968033	1
28	control	nor_q_e	1	438	29	nor	459.7638888888889	159.19228279968033	1
28	control	nor_q_e	1	512	29	nor	459.7638888888889	159.19228279968033	1
28	control	nor_q_e	1	449	29	nor	459.7638888888889	159.19228279968033	1
28	control	nor_q_e	1	424	29	nor	459.7638888888889	159.19228279968033	1
28	control	nor_q_o	1	363	29	nor	459.7638888888889	159.19228279968033	1
28	control	nor_q_e	1	355	29	nor	459.7638888888889	159.19228279968033	1
28	control	nor_q_e	1	351	29	nor	459.7638888888889	159.19228279968033	1
28	control	nor_q_o	1	634	29	nor	459.7638888888889	159.19228279968033	1
28	control	nor_q_e	1	933	29	nor	459.7638888888889	159.19228279968033	0
28	control	nor_q_e	1	440	29	nor	459.7638888888889	159.19228279968033	1
28	control	nor_q_o	1	723	29	nor	459.7638888888889	159.19228279968033	1
28	control	nor_q_e	1	474	29	nor	459.7638888888889	159.19228279968033	1
28	control	nor_q_e	1	1307	29	nor	459.7638888888889	159.19228279968033	0
28	control	nor_q_e	1	339	29	nor	459.7638888888889	159.19228279968033	1
28	control	nor_q_e	1	591	29	nor	459.7638888888889	159.19228279968033	1
28	control	nor_q_e	1	462	29	nor	459.7638888888889	159.19228279968033	1
28	control	nor_q_e	1	480	29	nor	459.7638888888889	159.19228279968033	1
28	control	nor_q_o	1	306	29	nor	459.7638888888889	159.19228279968033	1
28	control	nor_q_e	1	459	29	nor	459.7638888888889	159.19228279968033	1
28	control	nor_q_o	1	393	29	nor	459.7638888888889	159.19228279968033	1
28	control	nor_q_e	1	376	29	nor	459.7638888888889	159.19228279968033	1
28	control	nor_q_e	1	397	29	nor	459.7638888888889	159.19228279968033	1
28	control	nor_q_o	1	387	29	nor	459.7638888888889	159.19228279968033	1
28	control	nor_q_o	1	392	29	nor	459.7638888888889	159.19228279968033	1
28	control	nor_q_e	1	383	29	nor	459.7638888888889	159.19228279968033	1
28	control	nor_q_o	1	452	29	nor	459.7638888888889	159.19228279968033	1
28	control	nor_q_o	1	392	29	nor	459.7638888888889	159.19228279968033	1
28	control	nor_q_o	1	402	29	nor	459.7638888888889	159.19228279968033	1
28	control	nor_q_o	1	430	29	nor	459.7638888888889	159.19228279968033	1
28	control	nor_q_e	1	380	29	nor	459.7638888888889	159.19228279968033	1
28	control	nor_q_e	1	351	29	nor	459.7638888888889	159.19228279968033	1
28	control	nor_q_e	1	586	29	nor	459.7638888888889	159.19228279968033	1
28	control	nor_q_o	1	374	29	nor	459.7638888888889	159.19228279968033	1
28	control	nor_q_e	1	449	29	nor	459.7638888888889	159.19228279968033	1
28	control	nor_q_o	1	406	29	nor	459.7638888888889	159.19228279968033	1
28	control	nor_q_o	1	377	29	nor	459.7638888888889	159.19228279968033	1
28	control	nor_q_o	1	391	29	nor	459.7638888888889	159.19228279968033	1
28	control	nor_q_o	1	354	29	nor	459.7638888888889	159.19228279968033	1
28	control	nor_q_e	1	349	29	nor	459.7638888888889	159.19228279968033	1
28	control	nor_q_e	1	481	29	nor	459.7638888888889	159.19228279968033	1
28	control	nor_q_o	1	455	29	nor	459.7638888888889	159.19228279968033	1
28	control	nor_q_o	1	430	29	nor	459.7638888888889	159.19228279968033	1
28	control	nor_q_o	1	411	29	nor	459.7638888888889	159.19228279968033	1
28	control	nor_q_e	1	343	29	nor	459.7638888888889	159.19228279968033	1
28	control	nor_q_e	1	645	29	nor	459.7638888888889	159.19228279968033	1
28	control	nor_q_e	1	517	29	nor	459.7638888888889	159.19228279968033	1
28	control	nor_q_o	0	681	29	nor	459.7638888888889	159.19228279968033	1
28	control	nor_q_o	1	464	29	nor	459.7638888888889	159.19228279968033	1
28	control	nor_q_o	1	335	29	nor	459.7638888888889	159.19228279968033	1
29	control	nor_q_e	1	1068	30	nor	1056.7083333333333	315.43082264299954	1
29	control	nor_q_e	1	991	30	nor	1056.7083333333333	315.43082264299954	1
29	control	nor_q_e	1	1388	30	nor	1056.7083333333333	315.43082264299954	1
29	control	nor_q_e	1	815	30	nor	1056.7083333333333	315.43082264299954	1
29	control	nor_q_o	1	965	30	nor	1056.7083333333333	315.43082264299954	1
29	control	nor_q_o	1	865	30	nor	1056.7083333333333	315.43082264299954	1
29	control	nor_q_o	1	1244	30	nor	1056.7083333333333	315.43082264299954	1
29	control	nor_q_o	1	1029	30	nor	1056.7083333333333	315.43082264299954	1
29	control	nor_q_e	1	871	30	nor	1056.7083333333333	315.43082264299954	1
29	control	nor_q_e	1	1305	30	nor	1056.7083333333333	315.43082264299954	1
29	control	nor_q_e	1	763	30	nor	1056.7083333333333	315.43082264299954	1
29	control	nor_q_e	1	753	30	nor	1056.7083333333333	315.43082264299954	1
29	control	nor_q_o	1	750	30	nor	1056.7083333333333	315.43082264299954	1
29	control	nor_q_e	1	906	30	nor	1056.7083333333333	315.43082264299954	1
29	control	nor_q_e	1	694	30	nor	1056.7083333333333	315.43082264299954	1
29	control	nor_q_e	1	1476	30	nor	1056.7083333333333	315.43082264299954	1
29	control	nor_q_e	1	994	30	nor	1056.7083333333333	315.43082264299954	1
29	control	nor_q_o	1	1044	30	nor	1056.7083333333333	315.43082264299954	1
29	control	nor_q_e	1	823	30	nor	1056.7083333333333	315.43082264299954	1
29	control	nor_q_o	1	826	30	nor	1056.7083333333333	315.43082264299954	1
29	control	nor_q_o	1	698	30	nor	1056.7083333333333	315.43082264299954	1
29	control	nor_q_o	1	883	30	nor	1056.7083333333333	315.43082264299954	1
29	control	nor_q_o	1	929	30	nor	1056.7083333333333	315.43082264299954	1
29	control	nor_q_e	1	1006	30	nor	1056.7083333333333	315.43082264299954	1
29	control	nor_q_o	1	881	30	nor	1056.7083333333333	315.43082264299954	1
29	control	nor_q_o	1	1203	30	nor	1056.7083333333333	315.43082264299954	1
29	control	nor_q_o	1	1175	30	nor	1056.7083333333333	315.43082264299954	1
29	control	nor_q_o	1	1385	30	nor	1056.7083333333333	315.43082264299954	1
29	control	nor_q_o	1	779	30	nor	1056.7083333333333	315.43082264299954	1
29	control	nor_q_o	1	796	30	nor	1056.7083333333333	315.43082264299954	1
29	control	nor_q_o	1	2754	30	nor	1056.7083333333333	315.43082264299954	0
29	control	nor_q_e	1	1199	30	nor	1056.7083333333333	315.43082264299954	1
29	control	nor_q_o	1	1136	30	nor	1056.7083333333333	315.43082264299954	1
29	control	nor_q_o	1	1205	30	nor	1056.7083333333333	315.43082264299954	1
29	control	nor_q_o	1	1549	30	nor	1056.7083333333333	315.43082264299954	1
29	control	nor_q_o	1	907	30	nor	1056.7083333333333	315.43082264299954	1
29	control	nor_q_o	1	827	30	nor	1056.7083333333333	315.43082264299954	1
29	control	nor_q_o	1	990	30	nor	1056.7083333333333	315.43082264299954	1
29	control	nor_q_e	1	1195	30	nor	1056.7083333333333	315.43082264299954	1
29	control	nor_q_e	1	1108	30	nor	1056.7083333333333	315.43082264299954	1
29	control	nor_q_o	1	968	30	nor	1056.7083333333333	315.43082264299954	1
29	control	nor_q_e	1	1110	30	nor	1056.7083333333333	315.43082264299954	1
29	control	nor_q_e	1	854	30	nor	1056.7083333333333	315.43082264299954	1
29	control	nor_q_o	1	872	30	nor	1056.7083333333333	315.43082264299954	1
29	control	nor_q_e	1	801	30	nor	1056.7083333333333	315.43082264299954	1
29	control	nor_q_e	1	774	30	nor	1056.7083333333333	315.43082264299954	1
29	control	nor_q_o	1	752	30	nor	1056.7083333333333	315.43082264299954	1
29	control	nor_q_o	1	1066	30	nor	1056.7083333333333	315.43082264299954	1
29	control	nor_q_e	1	945	30	nor	1056.7083333333333	315.43082264299954	1
29	control	nor_q_e	1	813	30	nor	1056.7083333333333	315.43082264299954	1
29	control	nor_q_e	1	966	30	nor	1056.7083333333333	315.43082264299954	1
29	control	nor_q_e	1	834	30	nor	1056.7083333333333	315.43082264299954	1
29	control	nor_q_e	1	991	30	nor	1056.7083333333333	315.43082264299954	1
29	control	nor_q_e	1	1340	30	nor	1056.7083333333333	315.43082264299954	1
29	control	nor_q_o	1	683	30	nor	1056.7083333333333	315.43082264299954	1
29	control	nor_q_o	1	1126	30	nor	1056.7083333333333	315.43082264299954	1
29	control	nor_q_o	1	725	30	nor	1056.7083333333333	315.43082264299954	1
29	control	nor_q_e	1	957	30	nor	1056.7083333333333	315.43082264299954	1
29	control	nor_q_o	1	1085	30	nor	1056.7083333333333	315.43082264299954	1
29	control	nor_q_o	1	1576	30	nor	1056.7083333333333	315.43082264299954	1
29	control	nor_q_o	1	862	30	nor	1056.7083333333333	315.43082264299954	1
29	control	nor_q_e	1	1078	30	nor	1056.7083333333333	315.43082264299954	1
29	control	nor_q_e	1	965	30	nor	1056.7083333333333	315.43082264299954	1
29	control	nor_q_e	1	1075	30	nor	1056.7083333333333	315.43082264299954	1
29	control	nor_q_e	1	998	30	nor	1056.7083333333333	315.43082264299954	1
29	control	nor_q_o	1	1568	30	nor	1056.7083333333333	315.43082264299954	1
29	control	nor_q_e	1	1794	30	nor	1056.7083333333333	315.43082264299954	0
29	control	nor_q_o	1	1330	30	nor	1056.7083333333333	315.43082264299954	1
29	control	nor_q_e	1	1065	30	nor	1056.7083333333333	315.43082264299954	1
29	control	nor_q_e	1	1426	30	nor	1056.7083333333333	315.43082264299954	1
29	control	nor_q_o	1	1178	30	nor	1056.7083333333333	315.43082264299954	1
29	control	nor_q_e	1	1331	30	nor	1056.7083333333333	315.43082264299954	1
30	control	nor_q_e	1	1223	31	nor	873.6805555555555	319.2628316496088	1
30	control	nor_q_o	1	827	31	nor	873.6805555555555	319.2628316496088	1
30	control	nor_q_e	1	1190	31	nor	873.6805555555555	319.2628316496088	1
30	control	nor_q_e	1	1299	31	nor	873.6805555555555	319.2628316496088	1
30	control	nor_q_e	1	1213	31	nor	873.6805555555555	319.2628316496088	1
30	control	nor_q_o	1	1089	31	nor	873.6805555555555	319.2628316496088	1
30	control	nor_q_e	1	1044	31	nor	873.6805555555555	319.2628316496088	1
30	control	nor_q_o	1	980	31	nor	873.6805555555555	319.2628316496088	1
30	control	nor_q_e	1	1118	31	nor	873.6805555555555	319.2628316496088	1
30	control	nor_q_o	1	1094	31	nor	873.6805555555555	319.2628316496088	1
30	control	nor_q_o	1	955	31	nor	873.6805555555555	319.2628316496088	1
30	control	nor_q_e	1	1448	31	nor	873.6805555555555	319.2628316496088	1
30	control	nor_q_o	1	858	31	nor	873.6805555555555	319.2628316496088	1
30	control	nor_q_o	1	691	31	nor	873.6805555555555	319.2628316496088	1
30	control	nor_q_o	1	2545	31	nor	873.6805555555555	319.2628316496088	0
30	control	nor_q_e	1	860	31	nor	873.6805555555555	319.2628316496088	1
30	control	nor_q_o	1	496	31	nor	873.6805555555555	319.2628316496088	1
30	control	nor_q_e	1	966	31	nor	873.6805555555555	319.2628316496088	1
30	control	nor_q_e	1	1361	31	nor	873.6805555555555	319.2628316496088	1
30	control	nor_q_o	1	847	31	nor	873.6805555555555	319.2628316496088	1
30	control	nor_q_o	1	563	31	nor	873.6805555555555	319.2628316496088	1
30	control	nor_q_o	1	725	31	nor	873.6805555555555	319.2628316496088	1
30	control	nor_q_o	1	732	31	nor	873.6805555555555	319.2628316496088	1
30	control	nor_q_e	1	959	31	nor	873.6805555555555	319.2628316496088	1
30	control	nor_q_o	1	707	31	nor	873.6805555555555	319.2628316496088	1
30	control	nor_q_e	1	815	31	nor	873.6805555555555	319.2628316496088	1
30	control	nor_q_e	1	1170	31	nor	873.6805555555555	319.2628316496088	1
30	control	nor_q_o	1	759	31	nor	873.6805555555555	319.2628316496088	1
30	control	nor_q_o	1	710	31	nor	873.6805555555555	319.2628316496088	1
30	control	nor_q_o	1	894	31	nor	873.6805555555555	319.2628316496088	1
30	control	nor_q_o	1	862	31	nor	873.6805555555555	319.2628316496088	1
30	control	nor_q_o	1	572	31	nor	873.6805555555555	319.2628316496088	1
30	control	nor_q_e	1	1287	31	nor	873.6805555555555	319.2628316496088	1
30	control	nor_q_o	1	577	31	nor	873.6805555555555	319.2628316496088	1
30	control	nor_q_e	1	766	31	nor	873.6805555555555	319.2628316496088	1
30	control	nor_q_o	1	830	31	nor	873.6805555555555	319.2628316496088	1
30	control	nor_q_e	1	689	31	nor	873.6805555555555	319.2628316496088	1
30	control	nor_q_e	1	1162	31	nor	873.6805555555555	319.2628316496088	1
30	control	nor_q_o	1	712	31	nor	873.6805555555555	319.2628316496088	1
30	control	nor_q_e	1	624	31	nor	873.6805555555555	319.2628316496088	1
30	control	nor_q_e	1	787	31	nor	873.6805555555555	319.2628316496088	1
30	control	nor_q_e	1	608	31	nor	873.6805555555555	319.2628316496088	1
30	control	nor_q_o	1	950	31	nor	873.6805555555555	319.2628316496088	1
30	control	nor_q_o	1	697	31	nor	873.6805555555555	319.2628316496088	1
30	control	nor_q_e	1	1051	31	nor	873.6805555555555	319.2628316496088	1
30	control	nor_q_e	1	914	31	nor	873.6805555555555	319.2628316496088	1
30	control	nor_q_e	1	610	31	nor	873.6805555555555	319.2628316496088	1
30	control	nor_q_o	1	515	31	nor	873.6805555555555	319.2628316496088	1
30	control	nor_q_e	1	508	31	nor	873.6805555555555	319.2628316496088	1
30	control	nor_q_e	0	861	31	nor	873.6805555555555	319.2628316496088	1
30	control	nor_q_o	1	645	31	nor	873.6805555555555	319.2628316496088	1
30	control	nor_q_o	1	492	31	nor	873.6805555555555	319.2628316496088	1
30	control	nor_q_o	1	613	31	nor	873.6805555555555	319.2628316496088	1
30	control	nor_q_e	1	617	31	nor	873.6805555555555	319.2628316496088	1
30	control	nor_q_e	1	781	31	nor	873.6805555555555	319.2628316496088	1
30	control	nor_q_o	1	768	31	nor	873.6805555555555	319.2628316496088	1
30	control	nor_q_e	1	815	31	nor	873.6805555555555	319.2628316496088	1
30	control	nor_q_e	1	491	31	nor	873.6805555555555	319.2628316496088	1
30	control	nor_q_e	1	617	31	nor	873.6805555555555	319.2628316496088	1
30	control	nor_q_o	1	881	31	nor	873.6805555555555	319.2628316496088	1
30	control	nor_q_o	1	753	31	nor	873.6805555555555	319.2628316496088	1
30	control	nor_q_e	1	759	31	nor	873.6805555555555	319.2628316496088	1
30	control	nor_q_e	1	735	31	nor	873.6805555555555	319.2628316496088	1
30	control	nor_q_e	1	727	31	nor	873.6805555555555	319.2628316496088	1
30	control	nor_q_o	0	1756	31	nor	873.6805555555555	319.2628316496088	0
30	control	nor_q_e	1	919	31	nor	873.6805555555555	319.2628316496088	1
30	control	nor_q_e	1	703	31	nor	873.6805555555555	319.2628316496088	1
30	control	nor_q_o	1	802	31	nor	873.6805555555555	319.2628316496088	1
30	control	nor_q_o	1	619	31	nor	873.6805555555555	319.2628316496088	1
30	control	nor_q_e	1	856	31	nor	873.6805555555555	319.2628316496088	1
30	control	nor_q_o	0	1135	31	nor	873.6805555555555	319.2628316496088	1
30	control	nor_q_o	1	701	31	nor	873.6805555555555	319.2628316496088	1
31	control	nor_q_o	1	418	32	nor	616.5277777777778	233.93660946011934	1
31	control	nor_q_e	1	699	32	nor	616.5277777777778	233.93660946011934	1
31	control	nor_q_e	1	764	32	nor	616.5277777777778	233.93660946011934	1
31	control	nor_q_o	1	687	32	nor	616.5277777777778	233.93660946011934	1
31	control	nor_q_o	1	567	32	nor	616.5277777777778	233.93660946011934	1
31	control	nor_q_o	1	430	32	nor	616.5277777777778	233.93660946011934	1
31	control	nor_q_e	1	634	32	nor	616.5277777777778	233.93660946011934	1
31	control	nor_q_o	1	438	32	nor	616.5277777777778	233.93660946011934	1
31	control	nor_q_e	1	639	32	nor	616.5277777777778	233.93660946011934	1
31	control	nor_q_o	1	434	32	nor	616.5277777777778	233.93660946011934	1
31	control	nor_q_e	1	477	32	nor	616.5277777777778	233.93660946011934	1
31	control	nor_q_e	1	521	32	nor	616.5277777777778	233.93660946011934	1
31	control	nor_q_o	1	560	32	nor	616.5277777777778	233.93660946011934	1
31	control	nor_q_o	1	423	32	nor	616.5277777777778	233.93660946011934	1
31	control	nor_q_o	1	468	32	nor	616.5277777777778	233.93660946011934	1
31	control	nor_q_o	1	435	32	nor	616.5277777777778	233.93660946011934	1
31	control	nor_q_e	1	459	32	nor	616.5277777777778	233.93660946011934	1
31	control	nor_q_e	0	546	32	nor	616.5277777777778	233.93660946011934	1
31	control	nor_q_o	1	449	32	nor	616.5277777777778	233.93660946011934	1
31	control	nor_q_o	1	853	32	nor	616.5277777777778	233.93660946011934	1
31	control	nor_q_o	1	361	32	nor	616.5277777777778	233.93660946011934	1
31	control	nor_q_o	1	421	32	nor	616.5277777777778	233.93660946011934	1
31	control	nor_q_e	1	713	32	nor	616.5277777777778	233.93660946011934	1
31	control	nor_q_e	1	457	32	nor	616.5277777777778	233.93660946011934	1
31	control	nor_q_e	1	435	32	nor	616.5277777777778	233.93660946011934	1
31	control	nor_q_e	1	893	32	nor	616.5277777777778	233.93660946011934	1
31	control	nor_q_o	1	732	32	nor	616.5277777777778	233.93660946011934	1
31	control	nor_q_e	1	571	32	nor	616.5277777777778	233.93660946011934	1
31	control	nor_q_o	1	449	32	nor	616.5277777777778	233.93660946011934	1
31	control	nor_q_e	1	771	32	nor	616.5277777777778	233.93660946011934	1
31	control	nor_q_e	1	496	32	nor	616.5277777777778	233.93660946011934	1
31	control	nor_q_e	1	714	32	nor	616.5277777777778	233.93660946011934	1
31	control	nor_q_e	1	671	32	nor	616.5277777777778	233.93660946011934	1
31	control	nor_q_o	1	496	32	nor	616.5277777777778	233.93660946011934	1
31	control	nor_q_e	1	841	32	nor	616.5277777777778	233.93660946011934	1
31	control	nor_q_e	1	545	32	nor	616.5277777777778	233.93660946011934	1
31	control	nor_q_o	1	463	32	nor	616.5277777777778	233.93660946011934	1
31	control	nor_q_o	1	521	32	nor	616.5277777777778	233.93660946011934	1
31	control	nor_q_e	1	705	32	nor	616.5277777777778	233.93660946011934	1
31	control	nor_q_o	1	414	32	nor	616.5277777777778	233.93660946011934	1
31	control	nor_q_o	1	681	32	nor	616.5277777777778	233.93660946011934	1
31	control	nor_q_o	1	890	32	nor	616.5277777777778	233.93660946011934	1
31	control	nor_q_e	1	571	32	nor	616.5277777777778	233.93660946011934	1
31	control	nor_q_e	1	935	32	nor	616.5277777777778	233.93660946011934	1
31	control	nor_q_o	1	732	32	nor	616.5277777777778	233.93660946011934	1
31	control	nor_q_o	1	1800	32	nor	616.5277777777778	233.93660946011934	0
31	control	nor_q_o	1	1296	32	nor	616.5277777777778	233.93660946011934	0
31	control	nor_q_e	1	927	32	nor	616.5277777777778	233.93660946011934	1
31	control	nor_q_o	1	470	32	nor	616.5277777777778	233.93660946011934	1
31	control	nor_q_o	1	642	32	nor	616.5277777777778	233.93660946011934	1
31	control	nor_q_e	1	654	32	nor	616.5277777777778	233.93660946011934	1
31	control	nor_q_o	1	680	32	nor	616.5277777777778	233.93660946011934	1
31	control	nor_q_e	1	507	32	nor	616.5277777777778	233.93660946011934	1
31	control	nor_q_e	1	540	32	nor	616.5277777777778	233.93660946011934	1
31	control	nor_q_e	1	778	32	nor	616.5277777777778	233.93660946011934	1
31	control	nor_q_o	1	1079	32	nor	616.5277777777778	233.93660946011934	1
31	control	nor_q_e	1	480	32	nor	616.5277777777778	233.93660946011934	1
31	control	nor_q_e	1	708	32	nor	616.5277777777778	233.93660946011934	1
31	control	nor_q_o	1	411	32	nor	616.5277777777778	233.93660946011934	1
31	control	nor_q_e	1	431	32	nor	616.5277777777778	233.93660946011934	1
31	control	nor_q_e	0	557	32	nor	616.5277777777778	233.93660946011934	1
31	control	nor_q_o	1	856	32	nor	616.5277777777778	233.93660946011934	1
31	control	nor_q_o	1	293	32	nor	616.5277777777778	233.93660946011934	1
31	control	nor_q_e	1	855	32	nor	616.5277777777778	233.93660946011934	1
31	control	nor_q_o	1	369	32	nor	616.5277777777778	233.93660946011934	1
31	control	nor_q_o	1	454	32	nor	616.5277777777778	233.93660946011934	1
31	control	nor_q_e	1	429	32	nor	616.5277777777778	233.93660946011934	1
31	control	nor_q_e	1	751	32	nor	616.5277777777778	233.93660946011934	1
31	control	nor_q_o	1	391	32	nor	616.5277777777778	233.93660946011934	1
31	control	nor_q_e	1	620	32	nor	616.5277777777778	233.93660946011934	1
31	control	nor_q_o	1	511	32	nor	616.5277777777778	233.93660946011934	1
31	control	nor_q_e	1	522	32	nor	616.5277777777778	233.93660946011934	1
32	control	nor_q_e	1	1237	33	nor	886.0416666666666	282.6323166385095	1
32	control	nor_q_e	1	855	33	nor	886.0416666666666	282.6323166385095	1
32	control	nor_q_o	1	864	33	nor	886.0416666666666	282.6323166385095	1
32	control	nor_q_o	1	888	33	nor	886.0416666666666	282.6323166385095	1
32	control	nor_q_o	1	728	33	nor	886.0416666666666	282.6323166385095	1
32	control	nor_q_o	1	1485	33	nor	886.0416666666666	282.6323166385095	0
32	control	nor_q_o	0	1215	33	nor	886.0416666666666	282.6323166385095	1
32	control	nor_q_e	1	798	33	nor	886.0416666666666	282.6323166385095	1
32	control	nor_q_o	1	874	33	nor	886.0416666666666	282.6323166385095	1
32	control	nor_q_e	1	864	33	nor	886.0416666666666	282.6323166385095	1
32	control	nor_q_e	1	632	33	nor	886.0416666666666	282.6323166385095	1
32	control	nor_q_e	0	587	33	nor	886.0416666666666	282.6323166385095	1
32	control	nor_q_o	1	653	33	nor	886.0416666666666	282.6323166385095	1
32	control	nor_q_o	1	764	33	nor	886.0416666666666	282.6323166385095	1
32	control	nor_q_o	1	891	33	nor	886.0416666666666	282.6323166385095	1
32	control	nor_q_e	1	1209	33	nor	886.0416666666666	282.6323166385095	1
32	control	nor_q_o	1	1021	33	nor	886.0416666666666	282.6323166385095	1
32	control	nor_q_e	1	886	33	nor	886.0416666666666	282.6323166385095	1
32	control	nor_q_e	1	967	33	nor	886.0416666666666	282.6323166385095	1
32	control	nor_q_o	1	940	33	nor	886.0416666666666	282.6323166385095	1
32	control	nor_q_o	1	1016	33	nor	886.0416666666666	282.6323166385095	1
32	control	nor_q_o	1	683	33	nor	886.0416666666666	282.6323166385095	1
32	control	nor_q_o	0	1179	33	nor	886.0416666666666	282.6323166385095	1
32	control	nor_q_o	0	680	33	nor	886.0416666666666	282.6323166385095	1
32	control	nor_q_o	0	792	33	nor	886.0416666666666	282.6323166385095	1
32	control	nor_q_e	1	2021	33	nor	886.0416666666666	282.6323166385095	0
32	control	nor_q_o	1	936	33	nor	886.0416666666666	282.6323166385095	1
32	control	nor_q_o	0	937	33	nor	886.0416666666666	282.6323166385095	1
32	control	nor_q_o	1	906	33	nor	886.0416666666666	282.6323166385095	1
32	control	nor_q_e	1	839	33	nor	886.0416666666666	282.6323166385095	1
32	control	nor_q_o	0	1513	33	nor	886.0416666666666	282.6323166385095	0
32	control	nor_q_o	1	1043	33	nor	886.0416666666666	282.6323166385095	1
32	control	nor_q_o	1	1089	33	nor	886.0416666666666	282.6323166385095	1
32	control	nor_q_e	1	1050	33	nor	886.0416666666666	282.6323166385095	1
32	control	nor_q_e	0	1983	33	nor	886.0416666666666	282.6323166385095	0
32	control	nor_q_e	1	833	33	nor	886.0416666666666	282.6323166385095	1
32	control	nor_q_e	1	979	33	nor	886.0416666666666	282.6323166385095	1
32	control	nor_q_o	1	1064	33	nor	886.0416666666666	282.6323166385095	1
32	control	nor_q_e	0	1064	33	nor	886.0416666666666	282.6323166385095	1
32	control	nor_q_o	1	1026	33	nor	886.0416666666666	282.6323166385095	1
32	control	nor_q_o	1	965	33	nor	886.0416666666666	282.6323166385095	1
32	control	nor_q_e	1	1133	33	nor	886.0416666666666	282.6323166385095	1
32	control	nor_q_e	1	908	33	nor	886.0416666666666	282.6323166385095	1
32	control	nor_q_o	1	628	33	nor	886.0416666666666	282.6323166385095	1
32	control	nor_q_e	0	996	33	nor	886.0416666666666	282.6323166385095	1
32	control	nor_q_e	1	958	33	nor	886.0416666666666	282.6323166385095	1
32	control	nor_q_o	1	764	33	nor	886.0416666666666	282.6323166385095	1
32	control	nor_q_e	1	861	33	nor	886.0416666666666	282.6323166385095	1
32	control	nor_q_e	1	679	33	nor	886.0416666666666	282.6323166385095	1
32	control	nor_q_e	1	623	33	nor	886.0416666666666	282.6323166385095	1
32	control	nor_q_o	1	644	33	nor	886.0416666666666	282.6323166385095	1
32	control	nor_q_e	1	740	33	nor	886.0416666666666	282.6323166385095	1
32	control	nor_q_o	1	552	33	nor	886.0416666666666	282.6323166385095	1
32	control	nor_q_o	1	612	33	nor	886.0416666666666	282.6323166385095	1
32	control	nor_q_e	0	925	33	nor	886.0416666666666	282.6323166385095	1
32	control	nor_q_e	1	1052	33	nor	886.0416666666666	282.6323166385095	1
32	control	nor_q_e	0	613	33	nor	886.0416666666666	282.6323166385095	1
32	control	nor_q_o	1	793	33	nor	886.0416666666666	282.6323166385095	1
32	control	nor_q_e	1	693	33	nor	886.0416666666666	282.6323166385095	1
32	control	nor_q_e	1	718	33	nor	886.0416666666666	282.6323166385095	1
32	control	nor_q_e	1	690	33	nor	886.0416666666666	282.6323166385095	1
32	control	nor_q_e	1	645	33	nor	886.0416666666666	282.6323166385095	1
32	control	nor_q_o	1	594	33	nor	886.0416666666666	282.6323166385095	1
32	control	nor_q_o	0	513	33	nor	886.0416666666666	282.6323166385095	1
32	control	nor_q_e	1	708	33	nor	886.0416666666666	282.6323166385095	1
32	control	nor_q_e	0	897	33	nor	886.0416666666666	282.6323166385095	1
32	control	nor_q_e	1	690	33	nor	886.0416666666666	282.6323166385095	1
32	control	nor_q_e	1	675	33	nor	886.0416666666666	282.6323166385095	1
32	control	nor_q_o	0	609	33	nor	886.0416666666666	282.6323166385095	1
32	control	nor_q_e	1	642	33	nor	886.0416666666666	282.6323166385095	1
32	control	nor_q_o	0	609	33	nor	886.0416666666666	282.6323166385095	1
32	control	nor_q_o	1	675	33	nor	886.0416666666666	282.6323166385095	1
33	control	nor_q_e	1	1529	34	nor	575.8611111111111	196.54009414671285	0
33	control	nor_q_e	1	1233	34	nor	575.8611111111111	196.54009414671285	0
33	control	nor_q_e	1	643	34	nor	575.8611111111111	196.54009414671285	1
33	control	nor_q_e	1	595	34	nor	575.8611111111111	196.54009414671285	1
33	control	nor_q_e	1	415	34	nor	575.8611111111111	196.54009414671285	1
33	control	nor_q_e	1	460	34	nor	575.8611111111111	196.54009414671285	1
33	control	nor_q_e	1	529	34	nor	575.8611111111111	196.54009414671285	1
33	control	nor_q_o	1	391	34	nor	575.8611111111111	196.54009414671285	1
33	control	nor_q_e	1	425	34	nor	575.8611111111111	196.54009414671285	1
33	control	nor_q_o	1	434	34	nor	575.8611111111111	196.54009414671285	1
33	control	nor_q_e	1	469	34	nor	575.8611111111111	196.54009414671285	1
33	control	nor_q_o	1	630	34	nor	575.8611111111111	196.54009414671285	1
33	control	nor_q_o	1	479	34	nor	575.8611111111111	196.54009414671285	1
33	control	nor_q_o	1	485	34	nor	575.8611111111111	196.54009414671285	1
33	control	nor_q_e	1	408	34	nor	575.8611111111111	196.54009414671285	1
33	control	nor_q_e	1	473	34	nor	575.8611111111111	196.54009414671285	1
33	control	nor_q_o	1	352	34	nor	575.8611111111111	196.54009414671285	1
33	control	nor_q_e	1	558	34	nor	575.8611111111111	196.54009414671285	1
33	control	nor_q_e	1	659	34	nor	575.8611111111111	196.54009414671285	1
33	control	nor_q_o	1	485	34	nor	575.8611111111111	196.54009414671285	1
33	control	nor_q_o	1	429	34	nor	575.8611111111111	196.54009414671285	1
33	control	nor_q_o	1	357	34	nor	575.8611111111111	196.54009414671285	1
33	control	nor_q_o	1	567	34	nor	575.8611111111111	196.54009414671285	1
33	control	nor_q_e	1	566	34	nor	575.8611111111111	196.54009414671285	1
33	control	nor_q_e	1	616	34	nor	575.8611111111111	196.54009414671285	1
33	control	nor_q_e	1	354	34	nor	575.8611111111111	196.54009414671285	1
33	control	nor_q_e	1	608	34	nor	575.8611111111111	196.54009414671285	1
33	control	nor_q_e	1	396	34	nor	575.8611111111111	196.54009414671285	1
33	control	nor_q_o	1	566	34	nor	575.8611111111111	196.54009414671285	1
33	control	nor_q_o	1	704	34	nor	575.8611111111111	196.54009414671285	1
33	control	nor_q_e	1	583	34	nor	575.8611111111111	196.54009414671285	1
33	control	nor_q_e	1	801	34	nor	575.8611111111111	196.54009414671285	1
33	control	nor_q_o	1	490	34	nor	575.8611111111111	196.54009414671285	1
33	control	nor_q_o	1	682	34	nor	575.8611111111111	196.54009414671285	1
33	control	nor_q_e	1	717	34	nor	575.8611111111111	196.54009414671285	1
33	control	nor_q_e	1	466	34	nor	575.8611111111111	196.54009414671285	1
33	control	nor_q_e	1	817	34	nor	575.8611111111111	196.54009414671285	1
33	control	nor_q_o	1	530	34	nor	575.8611111111111	196.54009414671285	1
33	control	nor_q_o	1	486	34	nor	575.8611111111111	196.54009414671285	1
33	control	nor_q_o	1	551	34	nor	575.8611111111111	196.54009414671285	1
33	control	nor_q_o	1	387	34	nor	575.8611111111111	196.54009414671285	1
33	control	nor_q_o	1	631	34	nor	575.8611111111111	196.54009414671285	1
33	control	nor_q_e	1	680	34	nor	575.8611111111111	196.54009414671285	1
33	control	nor_q_o	1	699	34	nor	575.8611111111111	196.54009414671285	1
33	control	nor_q_o	1	514	34	nor	575.8611111111111	196.54009414671285	1
33	control	nor_q_o	1	722	34	nor	575.8611111111111	196.54009414671285	1
33	control	nor_q_e	1	583	34	nor	575.8611111111111	196.54009414671285	1
33	control	nor_q_o	1	600	34	nor	575.8611111111111	196.54009414671285	1
33	control	nor_q_e	1	533	34	nor	575.8611111111111	196.54009414671285	1
33	control	nor_q_o	1	593	34	nor	575.8611111111111	196.54009414671285	1
33	control	nor_q_e	1	480	34	nor	575.8611111111111	196.54009414671285	1
33	control	nor_q_o	1	970	34	nor	575.8611111111111	196.54009414671285	0
33	control	nor_q_o	1	452	34	nor	575.8611111111111	196.54009414671285	1
33	control	nor_q_o	1	838	34	nor	575.8611111111111	196.54009414671285	1
33	control	nor_q_o	1	419	34	nor	575.8611111111111	196.54009414671285	1
33	control	nor_q_o	1	448	34	nor	575.8611111111111	196.54009414671285	1
33	control	nor_q_e	1	758	34	nor	575.8611111111111	196.54009414671285	1
33	control	nor_q_o	1	515	34	nor	575.8611111111111	196.54009414671285	1
33	control	nor_q_e	1	486	34	nor	575.8611111111111	196.54009414671285	1
33	control	nor_q_e	1	524	34	nor	575.8611111111111	196.54009414671285	1
33	control	nor_q_e	1	492	34	nor	575.8611111111111	196.54009414671285	1
33	control	nor_q_o	1	378	34	nor	575.8611111111111	196.54009414671285	1
33	control	nor_q_e	1	612	34	nor	575.8611111111111	196.54009414671285	1
33	control	nor_q_o	1	409	34	nor	575.8611111111111	196.54009414671285	1
33	control	nor_q_o	1	521	34	nor	575.8611111111111	196.54009414671285	1
33	control	nor_q_e	1	608	34	nor	575.8611111111111	196.54009414671285	1
33	control	nor_q_e	1	429	34	nor	575.8611111111111	196.54009414671285	1
33	control	nor_q_e	1	496	34	nor	575.8611111111111	196.54009414671285	1
33	control	nor_q_o	1	689	34	nor	575.8611111111111	196.54009414671285	1
33	control	nor_q_o	1	382	34	nor	575.8611111111111	196.54009414671285	1
33	control	nor_q_e	1	1034	34	nor	575.8611111111111	196.54009414671285	0
33	control	nor_q_o	1	642	34	nor	575.8611111111111	196.54009414671285	1
34	control	nor_q_e	0	1002	35	nor	977.8055555555555	389.1116874636558	1
34	control	nor_q_e	0	1190	35	nor	977.8055555555555	389.1116874636558	1
34	control	nor_q_o	0	901	35	nor	977.8055555555555	389.1116874636558	1
34	control	nor_q_e	0	1725	35	nor	977.8055555555555	389.1116874636558	1
34	control	nor_q_o	0	891	35	nor	977.8055555555555	389.1116874636558	1
34	control	nor_q_o	0	1003	35	nor	977.8055555555555	389.1116874636558	1
34	control	nor_q_o	1	1487	35	nor	977.8055555555555	389.1116874636558	1
34	control	nor_q_o	0	1280	35	nor	977.8055555555555	389.1116874636558	1
34	control	nor_q_e	0	1988	35	nor	977.8055555555555	389.1116874636558	0
34	control	nor_q_o	0	1336	35	nor	977.8055555555555	389.1116874636558	1
34	control	nor_q_e	1	821	35	nor	977.8055555555555	389.1116874636558	1
34	control	nor_q_o	0	1912	35	nor	977.8055555555555	389.1116874636558	0
34	control	nor_q_o	0	1511	35	nor	977.8055555555555	389.1116874636558	1
34	control	nor_q_e	0	1007	35	nor	977.8055555555555	389.1116874636558	1
34	control	nor_q_o	0	1571	35	nor	977.8055555555555	389.1116874636558	1
34	control	nor_q_e	0	883	35	nor	977.8055555555555	389.1116874636558	1
34	control	nor_q_o	0	899	35	nor	977.8055555555555	389.1116874636558	1
34	control	nor_q_o	0	404	35	nor	977.8055555555555	389.1116874636558	1
34	control	nor_q_e	0	1456	35	nor	977.8055555555555	389.1116874636558	1
34	control	nor_q_o	0	436	35	nor	977.8055555555555	389.1116874636558	1
34	control	nor_q_e	0	467	35	nor	977.8055555555555	389.1116874636558	1
34	control	nor_q_o	0	908	35	nor	977.8055555555555	389.1116874636558	1
34	control	nor_q_e	0	1116	35	nor	977.8055555555555	389.1116874636558	1
34	control	nor_q_e	0	627	35	nor	977.8055555555555	389.1116874636558	1
34	control	nor_q_o	0	408	35	nor	977.8055555555555	389.1116874636558	1
34	control	nor_q_e	0	1117	35	nor	977.8055555555555	389.1116874636558	1
34	control	nor_q_e	0	580	35	nor	977.8055555555555	389.1116874636558	1
34	control	nor_q_e	0	854	35	nor	977.8055555555555	389.1116874636558	1
34	control	nor_q_e	0	1225	35	nor	977.8055555555555	389.1116874636558	1
34	control	nor_q_e	0	809	35	nor	977.8055555555555	389.1116874636558	1
34	control	nor_q_o	0	1434	35	nor	977.8055555555555	389.1116874636558	1
34	control	nor_q_o	0	590	35	nor	977.8055555555555	389.1116874636558	1
34	control	nor_q_e	0	712	35	nor	977.8055555555555	389.1116874636558	1
34	control	nor_q_o	0	1130	35	nor	977.8055555555555	389.1116874636558	1
34	control	nor_q_e	1	1215	35	nor	977.8055555555555	389.1116874636558	1
34	control	nor_q_o	1	1930	35	nor	977.8055555555555	389.1116874636558	0
34	control	nor_q_o	0	576	35	nor	977.8055555555555	389.1116874636558	1
34	control	nor_q_o	0	444	35	nor	977.8055555555555	389.1116874636558	1
34	control	nor_q_o	0	1180	35	nor	977.8055555555555	389.1116874636558	1
34	control	nor_q_o	0	1026	35	nor	977.8055555555555	389.1116874636558	1
34	control	nor_q_e	0	460	35	nor	977.8055555555555	389.1116874636558	1
34	control	nor_q_o	0	998	35	nor	977.8055555555555	389.1116874636558	1
34	control	nor_q_e	0	1352	35	nor	977.8055555555555	389.1116874636558	1
34	control	nor_q_o	0	883	35	nor	977.8055555555555	389.1116874636558	1
34	control	nor_q_o	0	792	35	nor	977.8055555555555	389.1116874636558	1
34	control	nor_q_o	0	709	35	nor	977.8055555555555	389.1116874636558	1
34	control	nor_q_e	0	385	35	nor	977.8055555555555	389.1116874636558	1
34	control	nor_q_o	0	766	35	nor	977.8055555555555	389.1116874636558	1
34	control	nor_q_e	0	1203	35	nor	977.8055555555555	389.1116874636558	1
34	control	nor_q_e	0	1175	35	nor	977.8055555555555	389.1116874636558	1
34	control	nor_q_o	0	944	35	nor	977.8055555555555	389.1116874636558	1
34	control	nor_q_o	0	761	35	nor	977.8055555555555	389.1116874636558	1
34	control	nor_q_e	1	889	35	nor	977.8055555555555	389.1116874636558	1
34	control	nor_q_e	0	639	35	nor	977.8055555555555	389.1116874636558	1
34	control	nor_q_e	0	497	35	nor	977.8055555555555	389.1116874636558	1
34	control	nor_q_e	0	1391	35	nor	977.8055555555555	389.1116874636558	1
34	control	nor_q_e	1	1480	35	nor	977.8055555555555	389.1116874636558	1
34	control	nor_q_e	0	1315	35	nor	977.8055555555555	389.1116874636558	1
34	control	nor_q_o	0	657	35	nor	977.8055555555555	389.1116874636558	1
34	control	nor_q_o	0	1201	35	nor	977.8055555555555	389.1116874636558	1
34	control	nor_q_o	0	1029	35	nor	977.8055555555555	389.1116874636558	1
34	control	nor_q_o	0	757	35	nor	977.8055555555555	389.1116874636558	1
34	control	nor_q_o	0	951	35	nor	977.8055555555555	389.1116874636558	1
34	control	nor_q_e	1	847	35	nor	977.8055555555555	389.1116874636558	1
34	control	nor_q_e	0	890	35	nor	977.8055555555555	389.1116874636558	1
34	control	nor_q_e	0	434	35	nor	977.8055555555555	389.1116874636558	1
34	control	nor_q_e	0	977	35	nor	977.8055555555555	389.1116874636558	1
34	control	nor_q_e	0	528	35	nor	977.8055555555555	389.1116874636558	1
34	control	nor_q_e	0	442	35	nor	977.8055555555555	389.1116874636558	1
34	control	nor_q_o	0	1401	35	nor	977.8055555555555	389.1116874636558	1
34	control	nor_q_e	0	570	35	nor	977.8055555555555	389.1116874636558	1
34	control	nor_q_o	0	1028	35	nor	977.8055555555555	389.1116874636558	1
35	control	nor_q_e	1	1603	36	nor	1221.4166666666667	1448.2697860686858	1
35	control	nor_q_e	1	1588	36	nor	1221.4166666666667	1448.2697860686858	1
35	control	nor_q_o	1	798	36	nor	1221.4166666666667	1448.2697860686858	1
35	control	nor_q_e	1	1338	36	nor	1221.4166666666667	1448.2697860686858	1
35	control	nor_q_e	1	1185	36	nor	1221.4166666666667	1448.2697860686858	1
35	control	nor_q_o	1	965	36	nor	1221.4166666666667	1448.2697860686858	1
35	control	nor_q_o	1	696	36	nor	1221.4166666666667	1448.2697860686858	1
35	control	nor_q_o	1	842	36	nor	1221.4166666666667	1448.2697860686858	1
35	control	nor_q_e	1	1116	36	nor	1221.4166666666667	1448.2697860686858	1
35	control	nor_q_o	1	788	36	nor	1221.4166666666667	1448.2697860686858	1
35	control	nor_q_e	1	772	36	nor	1221.4166666666667	1448.2697860686858	1
35	control	nor_q_o	1	12679	36	nor	1221.4166666666667	1448.2697860686858	0
35	control	nor_q_e	1	714	36	nor	1221.4166666666667	1448.2697860686858	1
35	control	nor_q_e	1	882	36	nor	1221.4166666666667	1448.2697860686858	1
35	control	nor_q_o	1	571	36	nor	1221.4166666666667	1448.2697860686858	1
35	control	nor_q_e	1	1145	36	nor	1221.4166666666667	1448.2697860686858	1
35	control	nor_q_o	1	1044	36	nor	1221.4166666666667	1448.2697860686858	1
35	control	nor_q_e	1	692	36	nor	1221.4166666666667	1448.2697860686858	1
35	control	nor_q_o	1	2506	36	nor	1221.4166666666667	1448.2697860686858	1
35	control	nor_q_o	1	924	36	nor	1221.4166666666667	1448.2697860686858	1
35	control	nor_q_o	1	3814	36	nor	1221.4166666666667	1448.2697860686858	1
35	control	nor_q_e	1	1428	36	nor	1221.4166666666667	1448.2697860686858	1
35	control	nor_q_e	1	2063	36	nor	1221.4166666666667	1448.2697860686858	1
35	control	nor_q_e	1	747	36	nor	1221.4166666666667	1448.2697860686858	1
35	control	nor_q_o	1	1297	36	nor	1221.4166666666667	1448.2697860686858	1
35	control	nor_q_o	1	712	36	nor	1221.4166666666667	1448.2697860686858	1
35	control	nor_q_e	1	1069	36	nor	1221.4166666666667	1448.2697860686858	1
35	control	nor_q_e	1	983	36	nor	1221.4166666666667	1448.2697860686858	1
35	control	nor_q_e	1	1073	36	nor	1221.4166666666667	1448.2697860686858	1
35	control	nor_q_e	1	1219	36	nor	1221.4166666666667	1448.2697860686858	1
35	control	nor_q_e	1	685	36	nor	1221.4166666666667	1448.2697860686858	1
35	control	nor_q_e	1	907	36	nor	1221.4166666666667	1448.2697860686858	1
35	control	nor_q_e	1	915	36	nor	1221.4166666666667	1448.2697860686858	1
35	control	nor_q_e	1	839	36	nor	1221.4166666666667	1448.2697860686858	1
35	control	nor_q_e	1	1001	36	nor	1221.4166666666667	1448.2697860686858	1
35	control	nor_q_o	1	756	36	nor	1221.4166666666667	1448.2697860686858	1
35	control	nor_q_e	1	1018	36	nor	1221.4166666666667	1448.2697860686858	1
35	control	nor_q_o	1	837	36	nor	1221.4166666666667	1448.2697860686858	1
35	control	nor_q_o	1	1054	36	nor	1221.4166666666667	1448.2697860686858	1
35	control	nor_q_e	1	924	36	nor	1221.4166666666667	1448.2697860686858	1
35	control	nor_q_e	1	860	36	nor	1221.4166666666667	1448.2697860686858	1
35	control	nor_q_e	1	880	36	nor	1221.4166666666667	1448.2697860686858	1
35	control	nor_q_o	1	742	36	nor	1221.4166666666667	1448.2697860686858	1
35	control	nor_q_o	1	802	36	nor	1221.4166666666667	1448.2697860686858	1
35	control	nor_q_o	1	555	36	nor	1221.4166666666667	1448.2697860686858	1
35	control	nor_q_e	1	844	36	nor	1221.4166666666667	1448.2697860686858	1
35	control	nor_q_e	1	751	36	nor	1221.4166666666667	1448.2697860686858	1
35	control	nor_q_e	1	1298	36	nor	1221.4166666666667	1448.2697860686858	1
35	control	nor_q_o	1	923	36	nor	1221.4166666666667	1448.2697860686858	1
35	control	nor_q_o	1	951	36	nor	1221.4166666666667	1448.2697860686858	1
35	control	nor_q_o	1	1045	36	nor	1221.4166666666667	1448.2697860686858	1
35	control	nor_q_o	1	1400	36	nor	1221.4166666666667	1448.2697860686858	1
35	control	nor_q_e	1	1489	36	nor	1221.4166666666667	1448.2697860686858	1
35	control	nor_q_o	1	1002	36	nor	1221.4166666666667	1448.2697860686858	1
35	control	nor_q_o	1	955	36	nor	1221.4166666666667	1448.2697860686858	1
35	control	nor_q_e	1	1651	36	nor	1221.4166666666667	1448.2697860686858	1
35	control	nor_q_o	1	1383	36	nor	1221.4166666666667	1448.2697860686858	1
35	control	nor_q_o	1	1179	36	nor	1221.4166666666667	1448.2697860686858	1
35	control	nor_q_e	1	928	36	nor	1221.4166666666667	1448.2697860686858	1
35	control	nor_q_o	1	511	36	nor	1221.4166666666667	1448.2697860686858	1
35	control	nor_q_o	1	679	36	nor	1221.4166666666667	1448.2697860686858	1
35	control	nor_q_o	0	777	36	nor	1221.4166666666667	1448.2697860686858	1
35	control	nor_q_e	1	882	36	nor	1221.4166666666667	1448.2697860686858	1
35	control	nor_q_e	1	1115	36	nor	1221.4166666666667	1448.2697860686858	1
35	control	nor_q_o	1	1122	36	nor	1221.4166666666667	1448.2697860686858	1
35	control	nor_q_e	1	1641	36	nor	1221.4166666666667	1448.2697860686858	1
35	control	nor_q_o	1	884	36	nor	1221.4166666666667	1448.2697860686858	1
35	control	nor_q_o	1	885	36	nor	1221.4166666666667	1448.2697860686858	1
35	control	nor_q_e	1	939	36	nor	1221.4166666666667	1448.2697860686858	1
35	control	nor_q_o	1	727	36	nor	1221.4166666666667	1448.2697860686858	1
35	control	nor_q_o	1	910	36	nor	1221.4166666666667	1448.2697860686858	1
35	control	nor_q_o	1	1043	36	nor	1221.4166666666667	1448.2697860686858	1
36	control	nor_q_o	1	851	37	nor	818.9166666666666	272.00692565747994	1
36	control	nor_q_o	1	2605	37	nor	818.9166666666666	272.00692565747994	0
36	control	nor_q_o	0	840	37	nor	818.9166666666666	272.00692565747994	1
36	control	nor_q_o	1	1175	37	nor	818.9166666666666	272.00692565747994	1
36	control	nor_q_o	1	727	37	nor	818.9166666666666	272.00692565747994	1
36	control	nor_q_e	0	1163	37	nor	818.9166666666666	272.00692565747994	1
36	control	nor_q_e	1	913	37	nor	818.9166666666666	272.00692565747994	1
36	control	nor_q_e	1	721	37	nor	818.9166666666666	272.00692565747994	1
36	control	nor_q_e	0	1000	37	nor	818.9166666666666	272.00692565747994	1
36	control	nor_q_e	1	1459	37	nor	818.9166666666666	272.00692565747994	0
36	control	nor_q_e	0	777	37	nor	818.9166666666666	272.00692565747994	1
36	control	nor_q_o	1	1039	37	nor	818.9166666666666	272.00692565747994	1
36	control	nor_q_e	0	902	37	nor	818.9166666666666	272.00692565747994	1
36	control	nor_q_e	1	540	37	nor	818.9166666666666	272.00692565747994	1
36	control	nor_q_o	1	898	37	nor	818.9166666666666	272.00692565747994	1
36	control	nor_q_o	1	687	37	nor	818.9166666666666	272.00692565747994	1
36	control	nor_q_o	1	864	37	nor	818.9166666666666	272.00692565747994	1
36	control	nor_q_e	0	730	37	nor	818.9166666666666	272.00692565747994	1
36	control	nor_q_o	1	1161	37	nor	818.9166666666666	272.00692565747994	1
36	control	nor_q_o	1	919	37	nor	818.9166666666666	272.00692565747994	1
36	control	nor_q_e	1	495	37	nor	818.9166666666666	272.00692565747994	1
36	control	nor_q_o	1	748	37	nor	818.9166666666666	272.00692565747994	1
36	control	nor_q_o	0	796	37	nor	818.9166666666666	272.00692565747994	1
36	control	nor_q_o	1	974	37	nor	818.9166666666666	272.00692565747994	1
36	control	nor_q_e	0	921	37	nor	818.9166666666666	272.00692565747994	1
36	control	nor_q_e	1	720	37	nor	818.9166666666666	272.00692565747994	1
36	control	nor_q_o	0	806	37	nor	818.9166666666666	272.00692565747994	1
36	control	nor_q_o	0	703	37	nor	818.9166666666666	272.00692565747994	1
36	control	nor_q_e	0	745	37	nor	818.9166666666666	272.00692565747994	1
36	control	nor_q_e	1	712	37	nor	818.9166666666666	272.00692565747994	1
36	control	nor_q_e	1	802	37	nor	818.9166666666666	272.00692565747994	1
36	control	nor_q_o	1	654	37	nor	818.9166666666666	272.00692565747994	1
36	control	nor_q_e	0	792	37	nor	818.9166666666666	272.00692565747994	1
36	control	nor_q_o	0	673	37	nor	818.9166666666666	272.00692565747994	1
36	control	nor_q_o	1	784	37	nor	818.9166666666666	272.00692565747994	1
36	control	nor_q_o	0	763	37	nor	818.9166666666666	272.00692565747994	1
36	control	nor_q_o	0	542	37	nor	818.9166666666666	272.00692565747994	1
36	control	nor_q_e	1	701	37	nor	818.9166666666666	272.00692565747994	1
36	control	nor_q_o	0	658	37	nor	818.9166666666666	272.00692565747994	1
36	control	nor_q_o	1	737	37	nor	818.9166666666666	272.00692565747994	1
36	control	nor_q_o	1	690	37	nor	818.9166666666666	272.00692565747994	1
36	control	nor_q_o	1	696	37	nor	818.9166666666666	272.00692565747994	1
36	control	nor_q_e	1	689	37	nor	818.9166666666666	272.00692565747994	1
36	control	nor_q_o	0	614	37	nor	818.9166666666666	272.00692565747994	1
36	control	nor_q_e	1	794	37	nor	818.9166666666666	272.00692565747994	1
36	control	nor_q_e	1	1247	37	nor	818.9166666666666	272.00692565747994	1
36	control	nor_q_o	0	707	37	nor	818.9166666666666	272.00692565747994	1
36	control	nor_q_o	1	875	37	nor	818.9166666666666	272.00692565747994	1
36	control	nor_q_o	1	982	37	nor	818.9166666666666	272.00692565747994	1
36	control	nor_q_e	0	720	37	nor	818.9166666666666	272.00692565747994	1
36	control	nor_q_e	1	785	37	nor	818.9166666666666	272.00692565747994	1
36	control	nor_q_e	0	668	37	nor	818.9166666666666	272.00692565747994	1
36	control	nor_q_o	1	783	37	nor	818.9166666666666	272.00692565747994	1
36	control	nor_q_e	0	672	37	nor	818.9166666666666	272.00692565747994	1
36	control	nor_q_e	1	758	37	nor	818.9166666666666	272.00692565747994	1
36	control	nor_q_e	0	751	37	nor	818.9166666666666	272.00692565747994	1
36	control	nor_q_o	0	615	37	nor	818.9166666666666	272.00692565747994	1
36	control	nor_q_o	1	603	37	nor	818.9166666666666	272.00692565747994	1
36	control	nor_q_o	1	721	37	nor	818.9166666666666	272.00692565747994	1
36	control	nor_q_e	0	636	37	nor	818.9166666666666	272.00692565747994	1
36	control	nor_q_e	1	679	37	nor	818.9166666666666	272.00692565747994	1
36	control	nor_q_e	0	848	37	nor	818.9166666666666	272.00692565747994	1
36	control	nor_q_o	1	914	37	nor	818.9166666666666	272.00692565747994	1
36	control	nor_q_e	1	858	37	nor	818.9166666666666	272.00692565747994	1
36	control	nor_q_e	1	862	37	nor	818.9166666666666	272.00692565747994	1
36	control	nor_q_e	1	718	37	nor	818.9166666666666	272.00692565747994	1
36	control	nor_q_e	1	694	37	nor	818.9166666666666	272.00692565747994	1
36	control	nor_q_o	1	583	37	nor	818.9166666666666	272.00692565747994	1
36	control	nor_q_e	0	603	37	nor	818.9166666666666	272.00692565747994	1
36	control	nor_q_o	1	775	37	nor	818.9166666666666	272.00692565747994	1
36	control	nor_q_e	1	932	37	nor	818.9166666666666	272.00692565747994	1
36	control	nor_q_e	1	793	37	nor	818.9166666666666	272.00692565747994	1
46	control	nor_q_o	1	843	48	nor	493.15277777777777	137.09507955154953	0
46	control	nor_q_o	1	666	48	nor	493.15277777777777	137.09507955154953	1
46	control	nor_q_o	1	527	48	nor	493.15277777777777	137.09507955154953	1
46	control	nor_q_o	1	503	48	nor	493.15277777777777	137.09507955154953	1
46	control	nor_q_e	1	516	48	nor	493.15277777777777	137.09507955154953	1
46	control	nor_q_e	1	509	48	nor	493.15277777777777	137.09507955154953	1
46	control	nor_q_e	1	449	48	nor	493.15277777777777	137.09507955154953	1
46	control	nor_q_o	1	713	48	nor	493.15277777777777	137.09507955154953	1
46	control	nor_q_o	1	382	48	nor	493.15277777777777	137.09507955154953	1
46	control	nor_q_e	1	352	48	nor	493.15277777777777	137.09507955154953	1
46	control	nor_q_e	1	342	48	nor	493.15277777777777	137.09507955154953	1
46	control	nor_q_o	1	327	48	nor	493.15277777777777	137.09507955154953	1
46	control	nor_q_e	1	608	48	nor	493.15277777777777	137.09507955154953	1
46	control	nor_q_e	1	358	48	nor	493.15277777777777	137.09507955154953	1
46	control	nor_q_e	1	373	48	nor	493.15277777777777	137.09507955154953	1
46	control	nor_q_e	1	582	48	nor	493.15277777777777	137.09507955154953	1
46	control	nor_q_e	1	631	48	nor	493.15277777777777	137.09507955154953	1
46	control	nor_q_o	1	466	48	nor	493.15277777777777	137.09507955154953	1
46	control	nor_q_e	1	504	48	nor	493.15277777777777	137.09507955154953	1
46	control	nor_q_e	1	496	48	nor	493.15277777777777	137.09507955154953	1
46	control	nor_q_e	1	845	48	nor	493.15277777777777	137.09507955154953	0
46	control	nor_q_e	1	336	48	nor	493.15277777777777	137.09507955154953	1
46	control	nor_q_o	1	585	48	nor	493.15277777777777	137.09507955154953	1
46	control	nor_q_e	1	582	48	nor	493.15277777777777	137.09507955154953	1
46	control	nor_q_o	1	347	48	nor	493.15277777777777	137.09507955154953	1
46	control	nor_q_e	1	314	48	nor	493.15277777777777	137.09507955154953	1
46	control	nor_q_e	1	395	48	nor	493.15277777777777	137.09507955154953	1
46	control	nor_q_e	1	328	48	nor	493.15277777777777	137.09507955154953	1
46	control	nor_q_o	1	373	48	nor	493.15277777777777	137.09507955154953	1
46	control	nor_q_o	1	360	48	nor	493.15277777777777	137.09507955154953	1
46	control	nor_q_o	1	548	48	nor	493.15277777777777	137.09507955154953	1
46	control	nor_q_e	1	362	48	nor	493.15277777777777	137.09507955154953	1
46	control	nor_q_e	1	320	48	nor	493.15277777777777	137.09507955154953	1
46	control	nor_q_o	1	408	48	nor	493.15277777777777	137.09507955154953	1
46	control	nor_q_o	1	584	48	nor	493.15277777777777	137.09507955154953	1
46	control	nor_q_e	1	509	48	nor	493.15277777777777	137.09507955154953	1
46	control	nor_q_e	1	612	48	nor	493.15277777777777	137.09507955154953	1
46	control	nor_q_o	1	449	48	nor	493.15277777777777	137.09507955154953	1
46	control	nor_q_o	1	410	48	nor	493.15277777777777	137.09507955154953	1
46	control	nor_q_o	1	379	48	nor	493.15277777777777	137.09507955154953	1
46	control	nor_q_e	1	507	48	nor	493.15277777777777	137.09507955154953	1
46	control	nor_q_e	1	608	48	nor	493.15277777777777	137.09507955154953	1
46	control	nor_q_o	1	722	48	nor	493.15277777777777	137.09507955154953	1
46	control	nor_q_e	1	745	48	nor	493.15277777777777	137.09507955154953	1
46	control	nor_q_o	1	388	48	nor	493.15277777777777	137.09507955154953	1
46	control	nor_q_e	1	471	48	nor	493.15277777777777	137.09507955154953	1
46	control	nor_q_e	1	647	48	nor	493.15277777777777	137.09507955154953	1
46	control	nor_q_o	1	409	48	nor	493.15277777777777	137.09507955154953	1
46	control	nor_q_o	1	456	48	nor	493.15277777777777	137.09507955154953	1
46	control	nor_q_o	1	634	48	nor	493.15277777777777	137.09507955154953	1
46	control	nor_q_o	1	640	48	nor	493.15277777777777	137.09507955154953	1
46	control	nor_q_e	1	595	48	nor	493.15277777777777	137.09507955154953	1
46	control	nor_q_e	1	520	48	nor	493.15277777777777	137.09507955154953	1
46	control	nor_q_o	1	669	48	nor	493.15277777777777	137.09507955154953	1
46	control	nor_q_o	1	591	48	nor	493.15277777777777	137.09507955154953	1
46	control	nor_q_o	1	388	48	nor	493.15277777777777	137.09507955154953	1
46	control	nor_q_e	1	419	48	nor	493.15277777777777	137.09507955154953	1
46	control	nor_q_o	1	871	48	nor	493.15277777777777	137.09507955154953	0
46	control	nor_q_o	1	571	48	nor	493.15277777777777	137.09507955154953	1
46	control	nor_q_o	1	400	48	nor	493.15277777777777	137.09507955154953	1
46	control	nor_q_o	1	524	48	nor	493.15277777777777	137.09507955154953	1
46	control	nor_q_o	1	398	48	nor	493.15277777777777	137.09507955154953	1
46	control	nor_q_o	1	298	48	nor	493.15277777777777	137.09507955154953	1
46	control	nor_q_e	1	331	48	nor	493.15277777777777	137.09507955154953	1
46	control	nor_q_e	1	412	48	nor	493.15277777777777	137.09507955154953	1
46	control	nor_q_e	1	273	48	nor	493.15277777777777	137.09507955154953	1
46	control	nor_q_o	1	524	48	nor	493.15277777777777	137.09507955154953	1
46	control	nor_q_o	1	494	48	nor	493.15277777777777	137.09507955154953	1
46	control	nor_q_e	1	454	48	nor	493.15277777777777	137.09507955154953	1
46	control	nor_q_e	1	469	48	nor	493.15277777777777	137.09507955154953	1
46	control	nor_q_e	1	385	48	nor	493.15277777777777	137.09507955154953	1
46	control	nor_q_o	1	501	48	nor	493.15277777777777	137.09507955154953	1
47	control	nor_q_o	1	848	49	nor	545.3611111111111	146.13059040553136	0
47	control	nor_q_o	1	923	49	nor	545.3611111111111	146.13059040553136	0
47	control	nor_q_e	1	511	49	nor	545.3611111111111	146.13059040553136	1
47	control	nor_q_o	1	868	49	nor	545.3611111111111	146.13059040553136	0
47	control	nor_q_e	0	645	49	nor	545.3611111111111	146.13059040553136	1
47	control	nor_q_o	1	874	49	nor	545.3611111111111	146.13059040553136	0
47	control	nor_q_o	1	814	49	nor	545.3611111111111	146.13059040553136	1
47	control	nor_q_o	1	888	49	nor	545.3611111111111	146.13059040553136	0
47	control	nor_q_e	1	604	49	nor	545.3611111111111	146.13059040553136	1
47	control	nor_q_e	1	706	49	nor	545.3611111111111	146.13059040553136	1
47	control	nor_q_e	1	690	49	nor	545.3611111111111	146.13059040553136	1
47	control	nor_q_o	1	640	49	nor	545.3611111111111	146.13059040553136	1
47	control	nor_q_e	1	687	49	nor	545.3611111111111	146.13059040553136	1
47	control	nor_q_o	1	617	49	nor	545.3611111111111	146.13059040553136	1
47	control	nor_q_e	1	536	49	nor	545.3611111111111	146.13059040553136	1
47	control	nor_q_o	1	638	49	nor	545.3611111111111	146.13059040553136	1
47	control	nor_q_e	1	702	49	nor	545.3611111111111	146.13059040553136	1
47	control	nor_q_e	1	563	49	nor	545.3611111111111	146.13059040553136	1
47	control	nor_q_o	1	576	49	nor	545.3611111111111	146.13059040553136	1
47	control	nor_q_o	1	563	49	nor	545.3611111111111	146.13059040553136	1
47	control	nor_q_e	1	551	49	nor	545.3611111111111	146.13059040553136	1
47	control	nor_q_o	1	773	49	nor	545.3611111111111	146.13059040553136	1
47	control	nor_q_o	1	643	49	nor	545.3611111111111	146.13059040553136	1
47	control	nor_q_e	1	453	49	nor	545.3611111111111	146.13059040553136	1
47	control	nor_q_e	1	524	49	nor	545.3611111111111	146.13059040553136	1
47	control	nor_q_o	1	534	49	nor	545.3611111111111	146.13059040553136	1
47	control	nor_q_o	1	422	49	nor	545.3611111111111	146.13059040553136	1
47	control	nor_q_e	1	601	49	nor	545.3611111111111	146.13059040553136	1
47	control	nor_q_o	1	625	49	nor	545.3611111111111	146.13059040553136	1
47	control	nor_q_e	1	538	49	nor	545.3611111111111	146.13059040553136	1
47	control	nor_q_e	1	431	49	nor	545.3611111111111	146.13059040553136	1
47	control	nor_q_e	1	621	49	nor	545.3611111111111	146.13059040553136	1
47	control	nor_q_o	1	465	49	nor	545.3611111111111	146.13059040553136	1
47	control	nor_q_o	1	458	49	nor	545.3611111111111	146.13059040553136	1
47	control	nor_q_o	1	492	49	nor	545.3611111111111	146.13059040553136	1
47	control	nor_q_e	1	562	49	nor	545.3611111111111	146.13059040553136	1
47	control	nor_q_e	1	619	49	nor	545.3611111111111	146.13059040553136	1
47	control	nor_q_e	1	470	49	nor	545.3611111111111	146.13059040553136	1
47	control	nor_q_e	1	522	49	nor	545.3611111111111	146.13059040553136	1
47	control	nor_q_e	1	427	49	nor	545.3611111111111	146.13059040553136	1
47	control	nor_q_o	1	473	49	nor	545.3611111111111	146.13059040553136	1
47	control	nor_q_o	1	666	49	nor	545.3611111111111	146.13059040553136	1
47	control	nor_q_o	1	628	49	nor	545.3611111111111	146.13059040553136	1
47	control	nor_q_o	1	457	49	nor	545.3611111111111	146.13059040553136	1
47	control	nor_q_o	1	513	49	nor	545.3611111111111	146.13059040553136	1
47	control	nor_q_e	1	473	49	nor	545.3611111111111	146.13059040553136	1
47	control	nor_q_o	1	596	49	nor	545.3611111111111	146.13059040553136	1
47	control	nor_q_o	1	549	49	nor	545.3611111111111	146.13059040553136	1
47	control	nor_q_e	1	563	49	nor	545.3611111111111	146.13059040553136	1
47	control	nor_q_o	1	481	49	nor	545.3611111111111	146.13059040553136	1
47	control	nor_q_e	1	685	49	nor	545.3611111111111	146.13059040553136	1
47	control	nor_q_e	1	401	49	nor	545.3611111111111	146.13059040553136	1
47	control	nor_q_e	1	517	49	nor	545.3611111111111	146.13059040553136	1
47	control	nor_q_o	1	565	49	nor	545.3611111111111	146.13059040553136	1
47	control	nor_q_e	1	459	49	nor	545.3611111111111	146.13059040553136	1
47	control	nor_q_e	1	452	49	nor	545.3611111111111	146.13059040553136	1
47	control	nor_q_o	1	426	49	nor	545.3611111111111	146.13059040553136	1
47	control	nor_q_o	1	333	49	nor	545.3611111111111	146.13059040553136	1
47	control	nor_q_e	1	559	49	nor	545.3611111111111	146.13059040553136	1
47	control	nor_q_o	1	358	49	nor	545.3611111111111	146.13059040553136	1
47	control	nor_q_o	1	369	49	nor	545.3611111111111	146.13059040553136	1
47	control	nor_q_e	1	407	49	nor	545.3611111111111	146.13059040553136	1
47	control	nor_q_e	1	309	49	nor	545.3611111111111	146.13059040553136	1
47	control	nor_q_o	1	490	49	nor	545.3611111111111	146.13059040553136	1
47	control	nor_q_e	1	291	49	nor	545.3611111111111	146.13059040553136	1
47	control	nor_q_o	1	336	49	nor	545.3611111111111	146.13059040553136	1
47	control	nor_q_e	1	380	49	nor	545.3611111111111	146.13059040553136	1
47	control	nor_q_e	1	482	49	nor	545.3611111111111	146.13059040553136	1
47	control	nor_q_e	1	377	49	nor	545.3611111111111	146.13059040553136	1
47	control	nor_q_o	1	344	49	nor	545.3611111111111	146.13059040553136	1
47	control	nor_q_e	1	352	49	nor	545.3611111111111	146.13059040553136	1
47	control	nor_q_o	1	351	49	nor	545.3611111111111	146.13059040553136	1
48	control	nor_q_e	1	683	50	nor	631.5833333333334	332.4736461016311	1
48	control	nor_q_o	1	489	50	nor	631.5833333333334	332.4736461016311	1
48	control	nor_q_e	1	75	50	nor	631.5833333333334	332.4736461016311	0
48	control	nor_q_o	1	1085	50	nor	631.5833333333334	332.4736461016311	1
48	control	nor_q_e	0	997	50	nor	631.5833333333334	332.4736461016311	1
48	control	nor_q_o	1	1026	50	nor	631.5833333333334	332.4736461016311	1
48	control	nor_q_e	1	449	50	nor	631.5833333333334	332.4736461016311	1
48	control	nor_q_e	0	1053	50	nor	631.5833333333334	332.4736461016311	1
48	control	nor_q_e	0	443	50	nor	631.5833333333334	332.4736461016311	1
48	control	nor_q_e	0	458	50	nor	631.5833333333334	332.4736461016311	1
48	control	nor_q_o	1	406	50	nor	631.5833333333334	332.4736461016311	1
48	control	nor_q_o	1	440	50	nor	631.5833333333334	332.4736461016311	1
48	control	nor_q_e	0	437	50	nor	631.5833333333334	332.4736461016311	1
48	control	nor_q_e	0	495	50	nor	631.5833333333334	332.4736461016311	1
48	control	nor_q_e	1	941	50	nor	631.5833333333334	332.4736461016311	1
48	control	nor_q_e	1	524	50	nor	631.5833333333334	332.4736461016311	1
48	control	nor_q_o	1	451	50	nor	631.5833333333334	332.4736461016311	1
48	control	nor_q_o	1	449	50	nor	631.5833333333334	332.4736461016311	1
48	control	nor_q_e	0	416	50	nor	631.5833333333334	332.4736461016311	1
48	control	nor_q_e	1	411	50	nor	631.5833333333334	332.4736461016311	1
48	control	nor_q_e	0	546	50	nor	631.5833333333334	332.4736461016311	1
48	control	nor_q_o	1	707	50	nor	631.5833333333334	332.4736461016311	1
48	control	nor_q_o	1	554	50	nor	631.5833333333334	332.4736461016311	1
48	control	nor_q_o	1	386	50	nor	631.5833333333334	332.4736461016311	1
48	control	nor_q_o	1	326	50	nor	631.5833333333334	332.4736461016311	1
48	control	nor_q_o	0	698	50	nor	631.5833333333334	332.4736461016311	1
48	control	nor_q_e	0	627	50	nor	631.5833333333334	332.4736461016311	1
48	control	nor_q_o	0	767	50	nor	631.5833333333334	332.4736461016311	1
48	control	nor_q_o	1	625	50	nor	631.5833333333334	332.4736461016311	1
48	control	nor_q_o	1	349	50	nor	631.5833333333334	332.4736461016311	1
48	control	nor_q_o	0	739	50	nor	631.5833333333334	332.4736461016311	1
48	control	nor_q_o	1	521	50	nor	631.5833333333334	332.4736461016311	1
48	control	nor_q_e	0	561	50	nor	631.5833333333334	332.4736461016311	1
48	control	nor_q_e	1	599	50	nor	631.5833333333334	332.4736461016311	1
48	control	nor_q_e	0	523	50	nor	631.5833333333334	332.4736461016311	1
48	control	nor_q_o	1	506	50	nor	631.5833333333334	332.4736461016311	1
48	control	nor_q_o	1	546	50	nor	631.5833333333334	332.4736461016311	1
48	control	nor_q_o	1	857	50	nor	631.5833333333334	332.4736461016311	1
48	control	nor_q_e	1	396	50	nor	631.5833333333334	332.4736461016311	1
48	control	nor_q_e	0	489	50	nor	631.5833333333334	332.4736461016311	1
48	control	nor_q_e	0	481	50	nor	631.5833333333334	332.4736461016311	1
48	control	nor_q_e	1	423	50	nor	631.5833333333334	332.4736461016311	1
48	control	nor_q_o	1	436	50	nor	631.5833333333334	332.4736461016311	1
48	control	nor_q_e	0	356	50	nor	631.5833333333334	332.4736461016311	1
48	control	nor_q_e	0	374	50	nor	631.5833333333334	332.4736461016311	1
48	control	nor_q_o	1	396	50	nor	631.5833333333334	332.4736461016311	1
48	control	nor_q_e	0	455	50	nor	631.5833333333334	332.4736461016311	1
48	control	nor_q_o	1	429	50	nor	631.5833333333334	332.4736461016311	1
48	control	nor_q_e	0	371	50	nor	631.5833333333334	332.4736461016311	1
48	control	nor_q_o	1	398	50	nor	631.5833333333334	332.4736461016311	1
48	control	nor_q_e	1	640	50	nor	631.5833333333334	332.4736461016311	1
48	control	nor_q_o	1	787	50	nor	631.5833333333334	332.4736461016311	1
48	control	nor_q_o	1	877	50	nor	631.5833333333334	332.4736461016311	1
48	control	nor_q_e	0	379	50	nor	631.5833333333334	332.4736461016311	1
48	control	nor_q_e	1	358	50	nor	631.5833333333334	332.4736461016311	1
48	control	nor_q_e	0	2484	50	nor	631.5833333333334	332.4736461016311	0
48	control	nor_q_e	1	1404	50	nor	631.5833333333334	332.4736461016311	0
48	control	nor_q_o	1	1124	50	nor	631.5833333333334	332.4736461016311	1
48	control	nor_q_e	0	421	50	nor	631.5833333333334	332.4736461016311	1
48	control	nor_q_o	1	352	50	nor	631.5833333333334	332.4736461016311	1
48	control	nor_q_o	1	390	50	nor	631.5833333333334	332.4736461016311	1
48	control	nor_q_e	1	688	50	nor	631.5833333333334	332.4736461016311	1
48	control	nor_q_e	0	872	50	nor	631.5833333333334	332.4736461016311	1
48	control	nor_q_o	1	486	50	nor	631.5833333333334	332.4736461016311	1
48	control	nor_q_o	1	892	50	nor	631.5833333333334	332.4736461016311	1
48	control	nor_q_o	1	692	50	nor	631.5833333333334	332.4736461016311	1
48	control	nor_q_e	1	1103	50	nor	631.5833333333334	332.4736461016311	1
48	control	nor_q_o	1	886	50	nor	631.5833333333334	332.4736461016311	1
48	control	nor_q_o	1	911	50	nor	631.5833333333334	332.4736461016311	1
48	control	nor_q_o	1	771	50	nor	631.5833333333334	332.4736461016311	1
48	control	nor_q_e	0	800	50	nor	631.5833333333334	332.4736461016311	1
48	control	nor_q_o	1	988	50	nor	631.5833333333334	332.4736461016311	1
50	control	nor_q_e	1	730	51	nor	707.0555555555555	238.44914944304068	1
50	control	nor_q_o	1	554	51	nor	707.0555555555555	238.44914944304068	1
50	control	nor_q_o	1	746	51	nor	707.0555555555555	238.44914944304068	1
50	control	nor_q_e	1	535	51	nor	707.0555555555555	238.44914944304068	1
50	control	nor_q_o	1	493	51	nor	707.0555555555555	238.44914944304068	1
50	control	nor_q_o	1	838	51	nor	707.0555555555555	238.44914944304068	1
50	control	nor_q_o	1	496	51	nor	707.0555555555555	238.44914944304068	1
50	control	nor_q_o	1	576	51	nor	707.0555555555555	238.44914944304068	1
50	control	nor_q_o	1	435	51	nor	707.0555555555555	238.44914944304068	1
50	control	nor_q_e	1	432	51	nor	707.0555555555555	238.44914944304068	1
50	control	nor_q_o	1	556	51	nor	707.0555555555555	238.44914944304068	1
50	control	nor_q_e	1	532	51	nor	707.0555555555555	238.44914944304068	1
50	control	nor_q_o	1	528	51	nor	707.0555555555555	238.44914944304068	1
50	control	nor_q_e	1	527	51	nor	707.0555555555555	238.44914944304068	1
50	control	nor_q_e	1	543	51	nor	707.0555555555555	238.44914944304068	1
50	control	nor_q_e	1	637	51	nor	707.0555555555555	238.44914944304068	1
50	control	nor_q_e	1	991	51	nor	707.0555555555555	238.44914944304068	1
50	control	nor_q_e	1	531	51	nor	707.0555555555555	238.44914944304068	1
50	control	nor_q_e	1	545	51	nor	707.0555555555555	238.44914944304068	1
50	control	nor_q_e	1	856	51	nor	707.0555555555555	238.44914944304068	1
50	control	nor_q_o	1	571	51	nor	707.0555555555555	238.44914944304068	1
50	control	nor_q_o	1	596	51	nor	707.0555555555555	238.44914944304068	1
50	control	nor_q_e	1	547	51	nor	707.0555555555555	238.44914944304068	1
50	control	nor_q_e	1	510	51	nor	707.0555555555555	238.44914944304068	1
50	control	nor_q_o	1	801	51	nor	707.0555555555555	238.44914944304068	1
50	control	nor_q_e	1	482	51	nor	707.0555555555555	238.44914944304068	1
50	control	nor_q_e	1	638	51	nor	707.0555555555555	238.44914944304068	1
50	control	nor_q_e	1	686	51	nor	707.0555555555555	238.44914944304068	1
50	control	nor_q_e	1	798	51	nor	707.0555555555555	238.44914944304068	1
50	control	nor_q_e	1	549	51	nor	707.0555555555555	238.44914944304068	1
50	control	nor_q_o	1	557	51	nor	707.0555555555555	238.44914944304068	1
50	control	nor_q_o	1	611	51	nor	707.0555555555555	238.44914944304068	1
50	control	nor_q_e	1	959	51	nor	707.0555555555555	238.44914944304068	1
50	control	nor_q_e	1	760	51	nor	707.0555555555555	238.44914944304068	1
50	control	nor_q_e	1	972	51	nor	707.0555555555555	238.44914944304068	1
50	control	nor_q_o	1	761	51	nor	707.0555555555555	238.44914944304068	1
50	control	nor_q_o	1	660	51	nor	707.0555555555555	238.44914944304068	1
50	control	nor_q_e	1	1014	51	nor	707.0555555555555	238.44914944304068	1
50	control	nor_q_o	1	645	51	nor	707.0555555555555	238.44914944304068	1
50	control	nor_q_o	1	708	51	nor	707.0555555555555	238.44914944304068	1
50	control	nor_q_e	1	1098	51	nor	707.0555555555555	238.44914944304068	1
50	control	nor_q_o	1	875	51	nor	707.0555555555555	238.44914944304068	1
50	control	nor_q_e	1	558	51	nor	707.0555555555555	238.44914944304068	1
50	control	nor_q_o	1	516	51	nor	707.0555555555555	238.44914944304068	1
50	control	nor_q_o	1	516	51	nor	707.0555555555555	238.44914944304068	1
50	control	nor_q_e	1	609	51	nor	707.0555555555555	238.44914944304068	1
50	control	nor_q_o	1	444	51	nor	707.0555555555555	238.44914944304068	1
50	control	nor_q_e	1	788	51	nor	707.0555555555555	238.44914944304068	1
50	control	nor_q_e	1	1013	51	nor	707.0555555555555	238.44914944304068	1
50	control	nor_q_o	1	555	51	nor	707.0555555555555	238.44914944304068	1
50	control	nor_q_e	1	551	51	nor	707.0555555555555	238.44914944304068	1
50	control	nor_q_o	1	917	51	nor	707.0555555555555	238.44914944304068	1
50	control	nor_q_e	1	563	51	nor	707.0555555555555	238.44914944304068	1
50	control	nor_q_o	1	1009	51	nor	707.0555555555555	238.44914944304068	1
50	control	nor_q_o	1	534	51	nor	707.0555555555555	238.44914944304068	1
50	control	nor_q_e	1	476	51	nor	707.0555555555555	238.44914944304068	1
50	control	nor_q_e	1	958	51	nor	707.0555555555555	238.44914944304068	1
50	control	nor_q_o	1	956	51	nor	707.0555555555555	238.44914944304068	1
50	control	nor_q_e	1	410	51	nor	707.0555555555555	238.44914944304068	1
50	control	nor_q_o	1	475	51	nor	707.0555555555555	238.44914944304068	1
50	control	nor_q_e	1	1264	51	nor	707.0555555555555	238.44914944304068	0
50	control	nor_q_e	1	1130	51	nor	707.0555555555555	238.44914944304068	1
50	control	nor_q_o	1	473	51	nor	707.0555555555555	238.44914944304068	1
50	control	nor_q_e	1	1030	51	nor	707.0555555555555	238.44914944304068	1
50	control	nor_q_o	1	785	51	nor	707.0555555555555	238.44914944304068	1
50	control	nor_q_o	1	403	51	nor	707.0555555555555	238.44914944304068	1
50	control	nor_q_e	1	1636	51	nor	707.0555555555555	238.44914944304068	0
50	control	nor_q_o	1	760	51	nor	707.0555555555555	238.44914944304068	1
50	control	nor_q_o	1	1097	51	nor	707.0555555555555	238.44914944304068	1
50	control	nor_q_o	1	635	51	nor	707.0555555555555	238.44914944304068	1
50	control	nor_q_o	1	963	51	nor	707.0555555555555	238.44914944304068	1
50	control	nor_q_o	1	1005	51	nor	707.0555555555555	238.44914944304068	1
51	control	nor_q_e	1	903	52	nor	718.0833333333334	244.18180423841324	1
51	control	nor_q_e	1	768	52	nor	718.0833333333334	244.18180423841324	1
51	control	nor_q_e	1	411	52	nor	718.0833333333334	244.18180423841324	1
51	control	nor_q_e	1	700	52	nor	718.0833333333334	244.18180423841324	1
51	control	nor_q_e	1	817	52	nor	718.0833333333334	244.18180423841324	1
51	control	nor_q_e	1	471	52	nor	718.0833333333334	244.18180423841324	1
51	control	nor_q_o	1	382	52	nor	718.0833333333334	244.18180423841324	1
51	control	nor_q_e	1	618	52	nor	718.0833333333334	244.18180423841324	1
51	control	nor_q_o	1	1005	52	nor	718.0833333333334	244.18180423841324	1
51	control	nor_q_o	1	641	52	nor	718.0833333333334	244.18180423841324	1
51	control	nor_q_o	1	395	52	nor	718.0833333333334	244.18180423841324	1
51	control	nor_q_e	1	672	52	nor	718.0833333333334	244.18180423841324	1
51	control	nor_q_e	0	714	52	nor	718.0833333333334	244.18180423841324	1
51	control	nor_q_o	1	601	52	nor	718.0833333333334	244.18180423841324	1
51	control	nor_q_e	1	421	52	nor	718.0833333333334	244.18180423841324	1
51	control	nor_q_e	1	378	52	nor	718.0833333333334	244.18180423841324	1
51	control	nor_q_o	1	928	52	nor	718.0833333333334	244.18180423841324	1
51	control	nor_q_o	1	399	52	nor	718.0833333333334	244.18180423841324	1
51	control	nor_q_o	1	366	52	nor	718.0833333333334	244.18180423841324	1
51	control	nor_q_o	1	675	52	nor	718.0833333333334	244.18180423841324	1
51	control	nor_q_o	1	397	52	nor	718.0833333333334	244.18180423841324	1
51	control	nor_q_e	1	342	52	nor	718.0833333333334	244.18180423841324	1
51	control	nor_q_o	1	653	52	nor	718.0833333333334	244.18180423841324	1
51	control	nor_q_o	1	445	52	nor	718.0833333333334	244.18180423841324	1
51	control	nor_q_e	1	657	52	nor	718.0833333333334	244.18180423841324	1
51	control	nor_q_o	1	823	52	nor	718.0833333333334	244.18180423841324	1
51	control	nor_q_o	1	984	52	nor	718.0833333333334	244.18180423841324	1
51	control	nor_q_e	1	572	52	nor	718.0833333333334	244.18180423841324	1
51	control	nor_q_e	1	761	52	nor	718.0833333333334	244.18180423841324	1
51	control	nor_q_e	1	647	52	nor	718.0833333333334	244.18180423841324	1
51	control	nor_q_o	1	437	52	nor	718.0833333333334	244.18180423841324	1
51	control	nor_q_e	1	673	52	nor	718.0833333333334	244.18180423841324	1
51	control	nor_q_e	1	730	52	nor	718.0833333333334	244.18180423841324	1
51	control	nor_q_e	1	442	52	nor	718.0833333333334	244.18180423841324	1
51	control	nor_q_o	1	636	52	nor	718.0833333333334	244.18180423841324	1
51	control	nor_q_o	1	811	52	nor	718.0833333333334	244.18180423841324	1
51	control	nor_q_o	1	448	52	nor	718.0833333333334	244.18180423841324	1
51	control	nor_q_e	1	1391	52	nor	718.0833333333334	244.18180423841324	0
51	control	nor_q_e	1	637	52	nor	718.0833333333334	244.18180423841324	1
51	control	nor_q_e	1	1003	52	nor	718.0833333333334	244.18180423841324	1
51	control	nor_q_e	1	695	52	nor	718.0833333333334	244.18180423841324	1
51	control	nor_q_o	1	728	52	nor	718.0833333333334	244.18180423841324	1
51	control	nor_q_e	1	829	52	nor	718.0833333333334	244.18180423841324	1
51	control	nor_q_e	1	896	52	nor	718.0833333333334	244.18180423841324	1
51	control	nor_q_e	1	812	52	nor	718.0833333333334	244.18180423841324	1
51	control	nor_q_o	1	593	52	nor	718.0833333333334	244.18180423841324	1
51	control	nor_q_o	1	758	52	nor	718.0833333333334	244.18180423841324	1
51	control	nor_q_e	1	636	52	nor	718.0833333333334	244.18180423841324	1
51	control	nor_q_o	1	621	52	nor	718.0833333333334	244.18180423841324	1
51	control	nor_q_o	1	429	52	nor	718.0833333333334	244.18180423841324	1
51	control	nor_q_o	1	896	52	nor	718.0833333333334	244.18180423841324	1
51	control	nor_q_e	1	721	52	nor	718.0833333333334	244.18180423841324	1
51	control	nor_q_o	1	573	52	nor	718.0833333333334	244.18180423841324	1
51	control	nor_q_e	1	908	52	nor	718.0833333333334	244.18180423841324	1
51	control	nor_q_e	1	719	52	nor	718.0833333333334	244.18180423841324	1
51	control	nor_q_o	1	1179	52	nor	718.0833333333334	244.18180423841324	1
51	control	nor_q_e	1	1369	52	nor	718.0833333333334	244.18180423841324	0
51	control	nor_q_o	1	544	52	nor	718.0833333333334	244.18180423841324	1
51	control	nor_q_o	1	1224	52	nor	718.0833333333334	244.18180423841324	0
51	control	nor_q_e	1	787	52	nor	718.0833333333334	244.18180423841324	1
51	control	nor_q_e	1	857	52	nor	718.0833333333334	244.18180423841324	1
51	control	nor_q_e	1	829	52	nor	718.0833333333334	244.18180423841324	1
51	control	nor_q_e	1	534	52	nor	718.0833333333334	244.18180423841324	1
51	control	nor_q_o	1	1014	52	nor	718.0833333333334	244.18180423841324	1
51	control	nor_q_o	1	873	52	nor	718.0833333333334	244.18180423841324	1
51	control	nor_q_o	1	1026	52	nor	718.0833333333334	244.18180423841324	1
51	control	nor_q_o	1	573	52	nor	718.0833333333334	244.18180423841324	1
51	control	nor_q_o	1	831	52	nor	718.0833333333334	244.18180423841324	1
51	control	nor_q_o	1	773	52	nor	718.0833333333334	244.18180423841324	1
51	control	nor_q_o	1	487	52	nor	718.0833333333334	244.18180423841324	1
51	control	nor_q_o	1	1376	52	nor	718.0833333333334	244.18180423841324	0
51	control	nor_q_e	1	858	52	nor	718.0833333333334	244.18180423841324	1
49	control	nor_q_o	1	856	53	nor	804.375	217.37430802358497	1
49	control	nor_q_o	1	748	53	nor	804.375	217.37430802358497	1
49	control	nor_q_o	1	585	53	nor	804.375	217.37430802358497	1
49	control	nor_q_e	1	814	53	nor	804.375	217.37430802358497	1
49	control	nor_q_o	1	601	53	nor	804.375	217.37430802358497	1
49	control	nor_q_e	1	1013	53	nor	804.375	217.37430802358497	1
49	control	nor_q_e	1	776	53	nor	804.375	217.37430802358497	1
49	control	nor_q_e	1	1000	53	nor	804.375	217.37430802358497	1
49	control	nor_q_e	1	678	53	nor	804.375	217.37430802358497	1
49	control	nor_q_o	1	799	53	nor	804.375	217.37430802358497	1
49	control	nor_q_o	1	516	53	nor	804.375	217.37430802358497	1
49	control	nor_q_e	1	758	53	nor	804.375	217.37430802358497	1
49	control	nor_q_e	1	636	53	nor	804.375	217.37430802358497	1
49	control	nor_q_o	0	559	53	nor	804.375	217.37430802358497	1
49	control	nor_q_e	1	693	53	nor	804.375	217.37430802358497	1
49	control	nor_q_e	1	546	53	nor	804.375	217.37430802358497	1
49	control	nor_q_o	1	833	53	nor	804.375	217.37430802358497	1
49	control	nor_q_o	1	1278	53	nor	804.375	217.37430802358497	0
49	control	nor_q_o	1	607	53	nor	804.375	217.37430802358497	1
49	control	nor_q_o	1	1419	53	nor	804.375	217.37430802358497	0
49	control	nor_q_o	1	616	53	nor	804.375	217.37430802358497	1
49	control	nor_q_e	1	640	53	nor	804.375	217.37430802358497	1
49	control	nor_q_o	1	851	53	nor	804.375	217.37430802358497	1
49	control	nor_q_o	1	637	53	nor	804.375	217.37430802358497	1
49	control	nor_q_e	1	768	53	nor	804.375	217.37430802358497	1
49	control	nor_q_e	1	586	53	nor	804.375	217.37430802358497	1
49	control	nor_q_o	1	585	53	nor	804.375	217.37430802358497	1
49	control	nor_q_e	1	675	53	nor	804.375	217.37430802358497	1
49	control	nor_q_e	1	701	53	nor	804.375	217.37430802358497	1
49	control	nor_q_e	1	973	53	nor	804.375	217.37430802358497	1
49	control	nor_q_e	1	547	53	nor	804.375	217.37430802358497	1
49	control	nor_q_o	1	908	53	nor	804.375	217.37430802358497	1
49	control	nor_q_e	1	625	53	nor	804.375	217.37430802358497	1
49	control	nor_q_e	1	1127	53	nor	804.375	217.37430802358497	1
49	control	nor_q_o	1	723	53	nor	804.375	217.37430802358497	1
49	control	nor_q_o	1	748	53	nor	804.375	217.37430802358497	1
49	control	nor_q_o	1	436	53	nor	804.375	217.37430802358497	1
49	control	nor_q_o	1	968	53	nor	804.375	217.37430802358497	1
49	control	nor_q_o	1	554	53	nor	804.375	217.37430802358497	1
49	control	nor_q_e	1	856	53	nor	804.375	217.37430802358497	1
49	control	nor_q_o	1	807	53	nor	804.375	217.37430802358497	1
49	control	nor_q_e	1	902	53	nor	804.375	217.37430802358497	1
49	control	nor_q_e	0	722	53	nor	804.375	217.37430802358497	1
49	control	nor_q_e	1	1562	53	nor	804.375	217.37430802358497	0
49	control	nor_q_o	1	932	53	nor	804.375	217.37430802358497	1
49	control	nor_q_e	1	811	53	nor	804.375	217.37430802358497	1
49	control	nor_q_e	1	771	53	nor	804.375	217.37430802358497	1
49	control	nor_q_o	1	1184	53	nor	804.375	217.37430802358497	1
49	control	nor_q_o	1	1035	53	nor	804.375	217.37430802358497	1
49	control	nor_q_o	1	739	53	nor	804.375	217.37430802358497	1
49	control	nor_q_e	1	705	53	nor	804.375	217.37430802358497	1
49	control	nor_q_o	1	750	53	nor	804.375	217.37430802358497	1
49	control	nor_q_o	1	894	53	nor	804.375	217.37430802358497	1
49	control	nor_q_e	1	759	53	nor	804.375	217.37430802358497	1
49	control	nor_q_e	1	658	53	nor	804.375	217.37430802358497	1
49	control	nor_q_o	1	574	53	nor	804.375	217.37430802358497	1
49	control	nor_q_e	1	768	53	nor	804.375	217.37430802358497	1
49	control	nor_q_e	1	1019	53	nor	804.375	217.37430802358497	1
49	control	nor_q_o	1	710	53	nor	804.375	217.37430802358497	1
49	control	nor_q_o	1	667	53	nor	804.375	217.37430802358497	1
49	control	nor_q_o	1	728	53	nor	804.375	217.37430802358497	1
49	control	nor_q_e	1	833	53	nor	804.375	217.37430802358497	1
49	control	nor_q_e	1	1172	53	nor	804.375	217.37430802358497	1
49	control	nor_q_o	1	698	53	nor	804.375	217.37430802358497	1
49	control	nor_q_o	1	924	53	nor	804.375	217.37430802358497	1
49	control	nor_q_e	1	694	53	nor	804.375	217.37430802358497	1
49	control	nor_q_e	1	1087	53	nor	804.375	217.37430802358497	1
49	control	nor_q_o	1	816	53	nor	804.375	217.37430802358497	1
49	control	nor_q_e	1	787	53	nor	804.375	217.37430802358497	1
49	control	nor_q_e	1	682	53	nor	804.375	217.37430802358497	1
49	control	nor_q_e	1	1347	53	nor	804.375	217.37430802358497	0
49	control	nor_q_o	1	939	53	nor	804.375	217.37430802358497	1
52	control	nor_q_o	1	1053	54	nor	653.9583333333334	458.48686950341585	1
52	control	nor_q_o	1	607	54	nor	653.9583333333334	458.48686950341585	1
52	control	nor_q_e	1	917	54	nor	653.9583333333334	458.48686950341585	1
52	control	nor_q_o	1	687	54	nor	653.9583333333334	458.48686950341585	1
52	control	nor_q_o	1	119	54	nor	653.9583333333334	458.48686950341585	0
52	control	nor_q_e	1	1277	54	nor	653.9583333333334	458.48686950341585	1
52	control	nor_q_e	1	75	54	nor	653.9583333333334	458.48686950341585	0
52	control	nor_q_o	1	47	54	nor	653.9583333333334	458.48686950341585	0
52	control	nor_q_e	1	951	54	nor	653.9583333333334	458.48686950341585	1
52	control	nor_q_o	1	485	54	nor	653.9583333333334	458.48686950341585	1
52	control	nor_q_o	1	544	54	nor	653.9583333333334	458.48686950341585	1
52	control	nor_q_e	1	1411	54	nor	653.9583333333334	458.48686950341585	1
52	control	nor_q_e	1	6	54	nor	653.9583333333334	458.48686950341585	0
52	control	nor_q_e	1	680	54	nor	653.9583333333334	458.48686950341585	1
52	control	nor_q_e	1	251	54	nor	653.9583333333334	458.48686950341585	1
52	control	nor_q_e	1	387	54	nor	653.9583333333334	458.48686950341585	1
52	control	nor_q_o	1	577	54	nor	653.9583333333334	458.48686950341585	1
52	control	nor_q_e	1	59	54	nor	653.9583333333334	458.48686950341585	0
52	control	nor_q_e	1	405	54	nor	653.9583333333334	458.48686950341585	1
52	control	nor_q_e	1	731	54	nor	653.9583333333334	458.48686950341585	1
52	control	nor_q_e	1	681	54	nor	653.9583333333334	458.48686950341585	1
52	control	nor_q_o	1	1391	54	nor	653.9583333333334	458.48686950341585	1
52	control	nor_q_e	1	2832	54	nor	653.9583333333334	458.48686950341585	0
52	control	nor_q_o	1	731	54	nor	653.9583333333334	458.48686950341585	1
52	control	nor_q_e	0	803	54	nor	653.9583333333334	458.48686950341585	1
52	control	nor_q_o	1	623	54	nor	653.9583333333334	458.48686950341585	1
52	control	nor_q_e	1	491	54	nor	653.9583333333334	458.48686950341585	1
52	control	nor_q_o	1	372	54	nor	653.9583333333334	458.48686950341585	1
52	control	nor_q_o	1	482	54	nor	653.9583333333334	458.48686950341585	1
52	control	nor_q_e	1	578	54	nor	653.9583333333334	458.48686950341585	1
52	control	nor_q_e	1	303	54	nor	653.9583333333334	458.48686950341585	1
52	control	nor_q_e	1	508	54	nor	653.9583333333334	458.48686950341585	1
52	control	nor_q_o	1	494	54	nor	653.9583333333334	458.48686950341585	1
52	control	nor_q_o	1	462	54	nor	653.9583333333334	458.48686950341585	1
52	control	nor_q_e	1	1246	54	nor	653.9583333333334	458.48686950341585	1
52	control	nor_q_e	1	557	54	nor	653.9583333333334	458.48686950341585	1
52	control	nor_q_o	1	699	54	nor	653.9583333333334	458.48686950341585	1
52	control	nor_q_e	0	718	54	nor	653.9583333333334	458.48686950341585	1
52	control	nor_q_o	1	657	54	nor	653.9583333333334	458.48686950341585	1
52	control	nor_q_e	1	792	54	nor	653.9583333333334	458.48686950341585	1
52	control	nor_q_e	1	1907	54	nor	653.9583333333334	458.48686950341585	0
52	control	nor_q_o	1	523	54	nor	653.9583333333334	458.48686950341585	1
52	control	nor_q_o	1	443	54	nor	653.9583333333334	458.48686950341585	1
52	control	nor_q_e	1	701	54	nor	653.9583333333334	458.48686950341585	1
52	control	nor_q_o	1	586	54	nor	653.9583333333334	458.48686950341585	1
52	control	nor_q_o	1	643	54	nor	653.9583333333334	458.48686950341585	1
52	control	nor_q_o	1	536	54	nor	653.9583333333334	458.48686950341585	1
52	control	nor_q_o	1	558	54	nor	653.9583333333334	458.48686950341585	1
52	control	nor_q_e	0	593	54	nor	653.9583333333334	458.48686950341585	1
52	control	nor_q_e	1	766	54	nor	653.9583333333334	458.48686950341585	1
52	control	nor_q_o	1	513	54	nor	653.9583333333334	458.48686950341585	1
52	control	nor_q_e	1	824	54	nor	653.9583333333334	458.48686950341585	1
52	control	nor_q_o	1	533	54	nor	653.9583333333334	458.48686950341585	1
52	control	nor_q_o	1	432	54	nor	653.9583333333334	458.48686950341585	1
52	control	nor_q_o	1	538	54	nor	653.9583333333334	458.48686950341585	1
52	control	nor_q_o	1	526	54	nor	653.9583333333334	458.48686950341585	1
52	control	nor_q_e	1	443	54	nor	653.9583333333334	458.48686950341585	1
52	control	nor_q_o	1	587	54	nor	653.9583333333334	458.48686950341585	1
52	control	nor_q_e	1	629	54	nor	653.9583333333334	458.48686950341585	1
52	control	nor_q_e	1	376	54	nor	653.9583333333334	458.48686950341585	1
52	control	nor_q_e	1	390	54	nor	653.9583333333334	458.48686950341585	1
52	control	nor_q_o	1	501	54	nor	653.9583333333334	458.48686950341585	1
52	control	nor_q_e	1	509	54	nor	653.9583333333334	458.48686950341585	1
52	control	nor_q_o	1	866	54	nor	653.9583333333334	458.48686950341585	1
52	control	nor_q_o	1	428	54	nor	653.9583333333334	458.48686950341585	1
52	control	nor_q_o	1	521	54	nor	653.9583333333334	458.48686950341585	1
52	control	nor_q_o	1	384	54	nor	653.9583333333334	458.48686950341585	1
52	control	nor_q_o	1	2381	54	nor	653.9583333333334	458.48686950341585	0
52	control	nor_q_e	1	575	54	nor	653.9583333333334	458.48686950341585	1
52	control	nor_q_e	1	277	54	nor	653.9583333333334	458.48686950341585	1
52	control	nor_q_o	1	350	54	nor	653.9583333333334	458.48686950341585	1
52	control	nor_q_e	1	557	54	nor	653.9583333333334	458.48686950341585	1
53	control	nor_q_e	1	741	55	nor	562.1388888888889	140.5583739750951	1
53	control	nor_q_o	1	830	55	nor	562.1388888888889	140.5583739750951	1
53	control	nor_q_o	1	1277	55	nor	562.1388888888889	140.5583739750951	0
53	control	nor_q_e	1	746	55	nor	562.1388888888889	140.5583739750951	1
53	control	nor_q_e	1	805	55	nor	562.1388888888889	140.5583739750951	1
53	control	nor_q_o	1	801	55	nor	562.1388888888889	140.5583739750951	1
53	control	nor_q_e	1	649	55	nor	562.1388888888889	140.5583739750951	1
53	control	nor_q_o	1	717	55	nor	562.1388888888889	140.5583739750951	1
53	control	nor_q_e	1	606	55	nor	562.1388888888889	140.5583739750951	1
53	control	nor_q_o	1	593	55	nor	562.1388888888889	140.5583739750951	1
53	control	nor_q_o	1	440	55	nor	562.1388888888889	140.5583739750951	1
53	control	nor_q_e	1	611	55	nor	562.1388888888889	140.5583739750951	1
53	control	nor_q_e	1	660	55	nor	562.1388888888889	140.5583739750951	1
53	control	nor_q_o	1	450	55	nor	562.1388888888889	140.5583739750951	1
53	control	nor_q_o	1	505	55	nor	562.1388888888889	140.5583739750951	1
53	control	nor_q_o	1	507	55	nor	562.1388888888889	140.5583739750951	1
53	control	nor_q_e	1	450	55	nor	562.1388888888889	140.5583739750951	1
53	control	nor_q_e	1	758	55	nor	562.1388888888889	140.5583739750951	1
53	control	nor_q_e	1	732	55	nor	562.1388888888889	140.5583739750951	1
53	control	nor_q_o	1	555	55	nor	562.1388888888889	140.5583739750951	1
53	control	nor_q_o	1	535	55	nor	562.1388888888889	140.5583739750951	1
53	control	nor_q_e	1	542	55	nor	562.1388888888889	140.5583739750951	1
53	control	nor_q_e	1	445	55	nor	562.1388888888889	140.5583739750951	1
53	control	nor_q_o	1	623	55	nor	562.1388888888889	140.5583739750951	1
53	control	nor_q_o	1	442	55	nor	562.1388888888889	140.5583739750951	1
53	control	nor_q_o	1	551	55	nor	562.1388888888889	140.5583739750951	1
53	control	nor_q_e	1	727	55	nor	562.1388888888889	140.5583739750951	1
53	control	nor_q_o	1	572	55	nor	562.1388888888889	140.5583739750951	1
53	control	nor_q_o	1	606	55	nor	562.1388888888889	140.5583739750951	1
53	control	nor_q_o	1	615	55	nor	562.1388888888889	140.5583739750951	1
53	control	nor_q_o	1	536	55	nor	562.1388888888889	140.5583739750951	1
53	control	nor_q_e	1	703	55	nor	562.1388888888889	140.5583739750951	1
53	control	nor_q_e	1	636	55	nor	562.1388888888889	140.5583739750951	1
53	control	nor_q_o	1	591	55	nor	562.1388888888889	140.5583739750951	1
53	control	nor_q_o	1	451	55	nor	562.1388888888889	140.5583739750951	1
53	control	nor_q_e	1	500	55	nor	562.1388888888889	140.5583739750951	1
53	control	nor_q_e	1	722	55	nor	562.1388888888889	140.5583739750951	1
53	control	nor_q_o	1	545	55	nor	562.1388888888889	140.5583739750951	1
53	control	nor_q_o	1	416	55	nor	562.1388888888889	140.5583739750951	1
53	control	nor_q_e	1	481	55	nor	562.1388888888889	140.5583739750951	1
53	control	nor_q_e	1	464	55	nor	562.1388888888889	140.5583739750951	1
53	control	nor_q_o	1	473	55	nor	562.1388888888889	140.5583739750951	1
53	control	nor_q_e	1	448	55	nor	562.1388888888889	140.5583739750951	1
53	control	nor_q_e	1	397	55	nor	562.1388888888889	140.5583739750951	1
53	control	nor_q_o	1	527	55	nor	562.1388888888889	140.5583739750951	1
53	control	nor_q_e	1	430	55	nor	562.1388888888889	140.5583739750951	1
53	control	nor_q_e	1	474	55	nor	562.1388888888889	140.5583739750951	1
53	control	nor_q_e	1	595	55	nor	562.1388888888889	140.5583739750951	1
53	control	nor_q_e	1	525	55	nor	562.1388888888889	140.5583739750951	1
53	control	nor_q_o	1	415	55	nor	562.1388888888889	140.5583739750951	1
53	control	nor_q_e	1	507	55	nor	562.1388888888889	140.5583739750951	1
53	control	nor_q_e	1	669	55	nor	562.1388888888889	140.5583739750951	1
53	control	nor_q_e	1	534	55	nor	562.1388888888889	140.5583739750951	1
53	control	nor_q_o	1	508	55	nor	562.1388888888889	140.5583739750951	1
53	control	nor_q_e	1	561	55	nor	562.1388888888889	140.5583739750951	1
53	control	nor_q_o	1	496	55	nor	562.1388888888889	140.5583739750951	1
53	control	nor_q_o	1	448	55	nor	562.1388888888889	140.5583739750951	1
53	control	nor_q_e	1	490	55	nor	562.1388888888889	140.5583739750951	1
53	control	nor_q_e	1	496	55	nor	562.1388888888889	140.5583739750951	1
53	control	nor_q_e	1	451	55	nor	562.1388888888889	140.5583739750951	1
53	control	nor_q_e	1	411	55	nor	562.1388888888889	140.5583739750951	1
53	control	nor_q_o	1	444	55	nor	562.1388888888889	140.5583739750951	1
53	control	nor_q_e	1	393	55	nor	562.1388888888889	140.5583739750951	1
53	control	nor_q_o	1	395	55	nor	562.1388888888889	140.5583739750951	1
53	control	nor_q_o	1	664	55	nor	562.1388888888889	140.5583739750951	1
53	control	nor_q_o	1	410	55	nor	562.1388888888889	140.5583739750951	1
53	control	nor_q_o	1	436	55	nor	562.1388888888889	140.5583739750951	1
53	control	nor_q_e	1	552	55	nor	562.1388888888889	140.5583739750951	1
53	control	nor_q_o	1	558	55	nor	562.1388888888889	140.5583739750951	1
53	control	nor_q_o	1	547	55	nor	562.1388888888889	140.5583739750951	1
53	control	nor_q_o	1	486	55	nor	562.1388888888889	140.5583739750951	1
53	control	nor_q_e	1	598	55	nor	562.1388888888889	140.5583739750951	1
54	control	nor_q_e	1	377	56	nor	413.93055555555554	93.29965753132034	1
54	control	nor_q_o	1	372	56	nor	413.93055555555554	93.29965753132034	1
54	control	nor_q_e	1	479	56	nor	413.93055555555554	93.29965753132034	1
54	control	nor_q_e	1	392	56	nor	413.93055555555554	93.29965753132034	1
54	control	nor_q_e	1	398	56	nor	413.93055555555554	93.29965753132034	1
54	control	nor_q_e	1	407	56	nor	413.93055555555554	93.29965753132034	1
54	control	nor_q_o	1	322	56	nor	413.93055555555554	93.29965753132034	1
54	control	nor_q_e	1	646	56	nor	413.93055555555554	93.29965753132034	0
54	control	nor_q_o	1	387	56	nor	413.93055555555554	93.29965753132034	1
54	control	nor_q_o	1	436	56	nor	413.93055555555554	93.29965753132034	1
54	control	nor_q_e	1	406	56	nor	413.93055555555554	93.29965753132034	1
54	control	nor_q_o	1	376	56	nor	413.93055555555554	93.29965753132034	1
54	control	nor_q_e	1	441	56	nor	413.93055555555554	93.29965753132034	1
54	control	nor_q_o	1	464	56	nor	413.93055555555554	93.29965753132034	1
54	control	nor_q_e	1	379	56	nor	413.93055555555554	93.29965753132034	1
54	control	nor_q_o	1	697	56	nor	413.93055555555554	93.29965753132034	0
54	control	nor_q_e	1	386	56	nor	413.93055555555554	93.29965753132034	1
54	control	nor_q_e	1	467	56	nor	413.93055555555554	93.29965753132034	1
54	control	nor_q_o	1	341	56	nor	413.93055555555554	93.29965753132034	1
54	control	nor_q_e	1	540	56	nor	413.93055555555554	93.29965753132034	1
54	control	nor_q_e	1	363	56	nor	413.93055555555554	93.29965753132034	1
54	control	nor_q_e	1	468	56	nor	413.93055555555554	93.29965753132034	1
54	control	nor_q_o	1	365	56	nor	413.93055555555554	93.29965753132034	1
54	control	nor_q_o	1	417	56	nor	413.93055555555554	93.29965753132034	1
54	control	nor_q_o	1	372	56	nor	413.93055555555554	93.29965753132034	1
54	control	nor_q_o	1	444	56	nor	413.93055555555554	93.29965753132034	1
54	control	nor_q_e	1	428	56	nor	413.93055555555554	93.29965753132034	1
54	control	nor_q_o	1	383	56	nor	413.93055555555554	93.29965753132034	1
54	control	nor_q_e	1	382	56	nor	413.93055555555554	93.29965753132034	1
54	control	nor_q_o	1	360	56	nor	413.93055555555554	93.29965753132034	1
54	control	nor_q_o	1	335	56	nor	413.93055555555554	93.29965753132034	1
54	control	nor_q_e	1	401	56	nor	413.93055555555554	93.29965753132034	1
54	control	nor_q_e	1	385	56	nor	413.93055555555554	93.29965753132034	1
54	control	nor_q_o	1	342	56	nor	413.93055555555554	93.29965753132034	1
54	control	nor_q_o	1	317	56	nor	413.93055555555554	93.29965753132034	1
54	control	nor_q_o	1	370	56	nor	413.93055555555554	93.29965753132034	1
54	control	nor_q_o	1	361	56	nor	413.93055555555554	93.29965753132034	1
54	control	nor_q_e	1	393	56	nor	413.93055555555554	93.29965753132034	1
54	control	nor_q_o	1	366	56	nor	413.93055555555554	93.29965753132034	1
54	control	nor_q_e	1	356	56	nor	413.93055555555554	93.29965753132034	1
54	control	nor_q_o	1	362	56	nor	413.93055555555554	93.29965753132034	1
54	control	nor_q_o	1	415	56	nor	413.93055555555554	93.29965753132034	1
54	control	nor_q_o	1	416	56	nor	413.93055555555554	93.29965753132034	1
54	control	nor_q_o	1	385	56	nor	413.93055555555554	93.29965753132034	1
54	control	nor_q_e	1	406	56	nor	413.93055555555554	93.29965753132034	1
54	control	nor_q_o	1	370	56	nor	413.93055555555554	93.29965753132034	1
54	control	nor_q_o	1	399	56	nor	413.93055555555554	93.29965753132034	1
54	control	nor_q_o	1	355	56	nor	413.93055555555554	93.29965753132034	1
54	control	nor_q_e	1	418	56	nor	413.93055555555554	93.29965753132034	1
54	control	nor_q_e	1	439	56	nor	413.93055555555554	93.29965753132034	1
54	control	nor_q_o	1	324	56	nor	413.93055555555554	93.29965753132034	1
54	control	nor_q_o	1	363	56	nor	413.93055555555554	93.29965753132034	1
54	control	nor_q_e	1	334	56	nor	413.93055555555554	93.29965753132034	1
54	control	nor_q_o	1	346	56	nor	413.93055555555554	93.29965753132034	1
54	control	nor_q_e	1	421	56	nor	413.93055555555554	93.29965753132034	1
54	control	nor_q_o	1	672	56	nor	413.93055555555554	93.29965753132034	0
54	control	nor_q_e	1	683	56	nor	413.93055555555554	93.29965753132034	0
54	control	nor_q_e	1	378	56	nor	413.93055555555554	93.29965753132034	1
54	control	nor_q_e	1	383	56	nor	413.93055555555554	93.29965753132034	1
54	control	nor_q_o	1	393	56	nor	413.93055555555554	93.29965753132034	1
54	control	nor_q_e	1	430	56	nor	413.93055555555554	93.29965753132034	1
54	control	nor_q_e	1	455	56	nor	413.93055555555554	93.29965753132034	1
54	control	nor_q_o	1	376	56	nor	413.93055555555554	93.29965753132034	1
54	control	nor_q_e	1	414	56	nor	413.93055555555554	93.29965753132034	1
54	control	nor_q_e	1	851	56	nor	413.93055555555554	93.29965753132034	0
54	control	nor_q_e	1	357	56	nor	413.93055555555554	93.29965753132034	1
54	control	nor_q_e	1	387	56	nor	413.93055555555554	93.29965753132034	1
54	control	nor_q_o	1	328	56	nor	413.93055555555554	93.29965753132034	1
54	control	nor_q_e	1	443	56	nor	413.93055555555554	93.29965753132034	1
54	control	nor_q_o	1	333	56	nor	413.93055555555554	93.29965753132034	1
54	control	nor_q_o	1	406	56	nor	413.93055555555554	93.29965753132034	1
54	control	nor_q_e	1	440	56	nor	413.93055555555554	93.29965753132034	1
64	control	nor_q_e	1	1141	67	nor	611.2777777777778	181.65461906039738	0
64	control	nor_q_o	1	781	67	nor	611.2777777777778	181.65461906039738	1
64	control	nor_q_e	1	801	67	nor	611.2777777777778	181.65461906039738	1
64	control	nor_q_o	1	813	67	nor	611.2777777777778	181.65461906039738	1
64	control	nor_q_e	1	697	67	nor	611.2777777777778	181.65461906039738	1
64	control	nor_q_o	1	908	67	nor	611.2777777777778	181.65461906039738	1
64	control	nor_q_o	1	483	67	nor	611.2777777777778	181.65461906039738	1
64	control	nor_q_o	1	732	67	nor	611.2777777777778	181.65461906039738	1
64	control	nor_q_o	1	504	67	nor	611.2777777777778	181.65461906039738	1
64	control	nor_q_e	1	484	67	nor	611.2777777777778	181.65461906039738	1
64	control	nor_q_e	1	597	67	nor	611.2777777777778	181.65461906039738	1
64	control	nor_q_e	1	475	67	nor	611.2777777777778	181.65461906039738	1
64	control	nor_q_e	1	603	67	nor	611.2777777777778	181.65461906039738	1
64	control	nor_q_e	1	787	67	nor	611.2777777777778	181.65461906039738	1
64	control	nor_q_e	1	573	67	nor	611.2777777777778	181.65461906039738	1
64	control	nor_q_o	1	461	67	nor	611.2777777777778	181.65461906039738	1
64	control	nor_q_e	1	983	67	nor	611.2777777777778	181.65461906039738	0
64	control	nor_q_e	1	484	67	nor	611.2777777777778	181.65461906039738	1
64	control	nor_q_o	1	714	67	nor	611.2777777777778	181.65461906039738	1
64	control	nor_q_o	1	470	67	nor	611.2777777777778	181.65461906039738	1
64	control	nor_q_e	1	511	67	nor	611.2777777777778	181.65461906039738	1
64	control	nor_q_o	1	511	67	nor	611.2777777777778	181.65461906039738	1
64	control	nor_q_o	1	702	67	nor	611.2777777777778	181.65461906039738	1
64	control	nor_q_e	1	541	67	nor	611.2777777777778	181.65461906039738	1
64	control	nor_q_o	1	604	67	nor	611.2777777777778	181.65461906039738	1
64	control	nor_q_o	1	493	67	nor	611.2777777777778	181.65461906039738	1
64	control	nor_q_e	1	542	67	nor	611.2777777777778	181.65461906039738	1
64	control	nor_q_e	1	490	67	nor	611.2777777777778	181.65461906039738	1
64	control	nor_q_e	1	512	67	nor	611.2777777777778	181.65461906039738	1
64	control	nor_q_e	1	569	67	nor	611.2777777777778	181.65461906039738	1
64	control	nor_q_o	1	527	67	nor	611.2777777777778	181.65461906039738	1
64	control	nor_q_e	1	550	67	nor	611.2777777777778	181.65461906039738	1
64	control	nor_q_e	1	425	67	nor	611.2777777777778	181.65461906039738	1
64	control	nor_q_e	1	453	67	nor	611.2777777777778	181.65461906039738	1
64	control	nor_q_e	1	435	67	nor	611.2777777777778	181.65461906039738	1
64	control	nor_q_o	1	696	67	nor	611.2777777777778	181.65461906039738	1
64	control	nor_q_o	1	477	67	nor	611.2777777777778	181.65461906039738	1
64	control	nor_q_o	1	536	67	nor	611.2777777777778	181.65461906039738	1
64	control	nor_q_e	1	820	67	nor	611.2777777777778	181.65461906039738	1
64	control	nor_q_e	1	453	67	nor	611.2777777777778	181.65461906039738	1
64	control	nor_q_o	1	471	67	nor	611.2777777777778	181.65461906039738	1
64	control	nor_q_e	1	641	67	nor	611.2777777777778	181.65461906039738	1
64	control	nor_q_o	1	404	67	nor	611.2777777777778	181.65461906039738	1
64	control	nor_q_o	1	512	67	nor	611.2777777777778	181.65461906039738	1
64	control	nor_q_o	1	566	67	nor	611.2777777777778	181.65461906039738	1
64	control	nor_q_o	1	716	67	nor	611.2777777777778	181.65461906039738	1
64	control	nor_q_o	1	624	67	nor	611.2777777777778	181.65461906039738	1
64	control	nor_q_e	1	478	67	nor	611.2777777777778	181.65461906039738	1
64	control	nor_q_o	1	621	67	nor	611.2777777777778	181.65461906039738	1
64	control	nor_q_o	1	512	67	nor	611.2777777777778	181.65461906039738	1
64	control	nor_q_o	1	376	67	nor	611.2777777777778	181.65461906039738	1
64	control	nor_q_o	1	515	67	nor	611.2777777777778	181.65461906039738	1
64	control	nor_q_e	1	658	67	nor	611.2777777777778	181.65461906039738	1
64	control	nor_q_e	1	561	67	nor	611.2777777777778	181.65461906039738	1
64	control	nor_q_e	1	653	67	nor	611.2777777777778	181.65461906039738	1
64	control	nor_q_o	1	604	67	nor	611.2777777777778	181.65461906039738	1
64	control	nor_q_e	1	471	67	nor	611.2777777777778	181.65461906039738	1
64	control	nor_q_o	1	514	67	nor	611.2777777777778	181.65461906039738	1
64	control	nor_q_e	1	1050	67	nor	611.2777777777778	181.65461906039738	0
64	control	nor_q_o	1	604	67	nor	611.2777777777778	181.65461906039738	1
64	control	nor_q_e	1	829	67	nor	611.2777777777778	181.65461906039738	1
64	control	nor_q_o	1	518	67	nor	611.2777777777778	181.65461906039738	1
64	control	nor_q_o	1	430	67	nor	611.2777777777778	181.65461906039738	1
64	control	nor_q_e	1	663	67	nor	611.2777777777778	181.65461906039738	1
64	control	nor_q_e	1	1238	67	nor	611.2777777777778	181.65461906039738	0
64	control	nor_q_o	1	1192	67	nor	611.2777777777778	181.65461906039738	0
64	control	nor_q_o	1	526	67	nor	611.2777777777778	181.65461906039738	1
64	control	nor_q_o	1	549	67	nor	611.2777777777778	181.65461906039738	1
64	control	nor_q_e	1	486	67	nor	611.2777777777778	181.65461906039738	1
64	control	nor_q_o	1	601	67	nor	611.2777777777778	181.65461906039738	1
64	control	nor_q_e	1	548	67	nor	611.2777777777778	181.65461906039738	1
64	control	nor_q_e	1	543	67	nor	611.2777777777778	181.65461906039738	1
65	control	nor_q_e	0	681	68	nor	761.9166666666666	204.28747695205553	1
65	control	nor_q_o	1	706	68	nor	761.9166666666666	204.28747695205553	1
65	control	nor_q_o	1	503	68	nor	761.9166666666666	204.28747695205553	1
65	control	nor_q_o	1	474	68	nor	761.9166666666666	204.28747695205553	1
65	control	nor_q_o	1	681	68	nor	761.9166666666666	204.28747695205553	1
65	control	nor_q_e	1	680	68	nor	761.9166666666666	204.28747695205553	1
65	control	nor_q_e	1	601	68	nor	761.9166666666666	204.28747695205553	1
65	control	nor_q_o	1	690	68	nor	761.9166666666666	204.28747695205553	1
65	control	nor_q_e	1	693	68	nor	761.9166666666666	204.28747695205553	1
65	control	nor_q_o	1	523	68	nor	761.9166666666666	204.28747695205553	1
65	control	nor_q_o	1	469	68	nor	761.9166666666666	204.28747695205553	1
65	control	nor_q_o	1	927	68	nor	761.9166666666666	204.28747695205553	1
65	control	nor_q_o	1	554	68	nor	761.9166666666666	204.28747695205553	1
65	control	nor_q_e	1	1118	68	nor	761.9166666666666	204.28747695205553	1
65	control	nor_q_o	1	757	68	nor	761.9166666666666	204.28747695205553	1
65	control	nor_q_o	1	483	68	nor	761.9166666666666	204.28747695205553	1
65	control	nor_q_e	1	659	68	nor	761.9166666666666	204.28747695205553	1
65	control	nor_q_e	1	928	68	nor	761.9166666666666	204.28747695205553	1
65	control	nor_q_o	1	571	68	nor	761.9166666666666	204.28747695205553	1
65	control	nor_q_e	1	981	68	nor	761.9166666666666	204.28747695205553	1
65	control	nor_q_e	1	699	68	nor	761.9166666666666	204.28747695205553	1
65	control	nor_q_o	1	949	68	nor	761.9166666666666	204.28747695205553	1
65	control	nor_q_e	1	985	68	nor	761.9166666666666	204.28747695205553	1
65	control	nor_q_o	1	551	68	nor	761.9166666666666	204.28747695205553	1
65	control	nor_q_e	1	667	68	nor	761.9166666666666	204.28747695205553	1
65	control	nor_q_e	1	900	68	nor	761.9166666666666	204.28747695205553	1
65	control	nor_q_e	1	788	68	nor	761.9166666666666	204.28747695205553	1
65	control	nor_q_e	1	783	68	nor	761.9166666666666	204.28747695205553	1
65	control	nor_q_e	1	716	68	nor	761.9166666666666	204.28747695205553	1
65	control	nor_q_o	1	985	68	nor	761.9166666666666	204.28747695205553	1
65	control	nor_q_e	1	901	68	nor	761.9166666666666	204.28747695205553	1
65	control	nor_q_o	1	650	68	nor	761.9166666666666	204.28747695205553	1
65	control	nor_q_e	1	645	68	nor	761.9166666666666	204.28747695205553	1
65	control	nor_q_o	1	679	68	nor	761.9166666666666	204.28747695205553	1
65	control	nor_q_e	1	567	68	nor	761.9166666666666	204.28747695205553	1
65	control	nor_q_o	1	1421	68	nor	761.9166666666666	204.28747695205553	0
65	control	nor_q_e	1	746	68	nor	761.9166666666666	204.28747695205553	1
65	control	nor_q_e	1	721	68	nor	761.9166666666666	204.28747695205553	1
65	control	nor_q_o	1	789	68	nor	761.9166666666666	204.28747695205553	1
65	control	nor_q_o	1	534	68	nor	761.9166666666666	204.28747695205553	1
65	control	nor_q_o	1	1010	68	nor	761.9166666666666	204.28747695205553	1
65	control	nor_q_e	1	689	68	nor	761.9166666666666	204.28747695205553	1
65	control	nor_q_o	1	567	68	nor	761.9166666666666	204.28747695205553	1
65	control	nor_q_e	1	901	68	nor	761.9166666666666	204.28747695205553	1
65	control	nor_q_e	1	1194	68	nor	761.9166666666666	204.28747695205553	0
65	control	nor_q_o	1	654	68	nor	761.9166666666666	204.28747695205553	1
65	control	nor_q_o	1	621	68	nor	761.9166666666666	204.28747695205553	1
65	control	nor_q_o	1	1576	68	nor	761.9166666666666	204.28747695205553	0
65	control	nor_q_e	1	667	68	nor	761.9166666666666	204.28747695205553	1
65	control	nor_q_o	1	597	68	nor	761.9166666666666	204.28747695205553	1
65	control	nor_q_e	1	643	68	nor	761.9166666666666	204.28747695205553	1
65	control	nor_q_e	1	862	68	nor	761.9166666666666	204.28747695205553	1
65	control	nor_q_o	1	796	68	nor	761.9166666666666	204.28747695205553	1
65	control	nor_q_e	1	605	68	nor	761.9166666666666	204.28747695205553	1
65	control	nor_q_e	1	1050	68	nor	761.9166666666666	204.28747695205553	1
65	control	nor_q_o	1	748	68	nor	761.9166666666666	204.28747695205553	1
65	control	nor_q_e	1	895	68	nor	761.9166666666666	204.28747695205553	1
65	control	nor_q_e	1	793	68	nor	761.9166666666666	204.28747695205553	1
65	control	nor_q_e	1	803	68	nor	761.9166666666666	204.28747695205553	1
65	control	nor_q_o	1	748	68	nor	761.9166666666666	204.28747695205553	1
65	control	nor_q_o	1	701	68	nor	761.9166666666666	204.28747695205553	1
65	control	nor_q_o	1	659	68	nor	761.9166666666666	204.28747695205553	1
65	control	nor_q_o	1	519	68	nor	761.9166666666666	204.28747695205553	1
65	control	nor_q_o	1	828	68	nor	761.9166666666666	204.28747695205553	1
65	control	nor_q_e	1	916	68	nor	761.9166666666666	204.28747695205553	1
65	control	nor_q_e	1	880	68	nor	761.9166666666666	204.28747695205553	1
65	control	nor_q_e	1	969	68	nor	761.9166666666666	204.28747695205553	1
65	control	nor_q_e	1	708	68	nor	761.9166666666666	204.28747695205553	1
65	control	nor_q_o	1	894	68	nor	761.9166666666666	204.28747695205553	1
65	control	nor_q_e	1	622	68	nor	761.9166666666666	204.28747695205553	1
65	control	nor_q_o	1	788	68	nor	761.9166666666666	204.28747695205553	1
65	control	nor_q_o	1	600	68	nor	761.9166666666666	204.28747695205553	1
66	control	nor_q_e	1	664	69	nor	793.6388888888889	278.1285195659214	1
66	control	nor_q_e	1	847	69	nor	793.6388888888889	278.1285195659214	1
66	control	nor_q_e	1	699	69	nor	793.6388888888889	278.1285195659214	1
66	control	nor_q_e	1	1012	69	nor	793.6388888888889	278.1285195659214	1
66	control	nor_q_o	1	626	69	nor	793.6388888888889	278.1285195659214	1
66	control	nor_q_o	1	799	69	nor	793.6388888888889	278.1285195659214	1
66	control	nor_q_e	1	677	69	nor	793.6388888888889	278.1285195659214	1
66	control	nor_q_o	1	508	69	nor	793.6388888888889	278.1285195659214	1
66	control	nor_q_e	1	478	69	nor	793.6388888888889	278.1285195659214	1
66	control	nor_q_o	1	621	69	nor	793.6388888888889	278.1285195659214	1
66	control	nor_q_o	0	455	69	nor	793.6388888888889	278.1285195659214	1
66	control	nor_q_e	1	1033	69	nor	793.6388888888889	278.1285195659214	1
66	control	nor_q_o	1	453	69	nor	793.6388888888889	278.1285195659214	1
66	control	nor_q_o	1	677	69	nor	793.6388888888889	278.1285195659214	1
66	control	nor_q_o	1	966	69	nor	793.6388888888889	278.1285195659214	1
66	control	nor_q_o	1	828	69	nor	793.6388888888889	278.1285195659214	1
66	control	nor_q_o	1	671	69	nor	793.6388888888889	278.1285195659214	1
66	control	nor_q_o	1	664	69	nor	793.6388888888889	278.1285195659214	1
66	control	nor_q_o	1	608	69	nor	793.6388888888889	278.1285195659214	1
66	control	nor_q_e	1	377	69	nor	793.6388888888889	278.1285195659214	1
66	control	nor_q_o	1	465	69	nor	793.6388888888889	278.1285195659214	1
66	control	nor_q_o	1	656	69	nor	793.6388888888889	278.1285195659214	1
66	control	nor_q_e	0	642	69	nor	793.6388888888889	278.1285195659214	1
66	control	nor_q_e	1	858	69	nor	793.6388888888889	278.1285195659214	1
66	control	nor_q_o	1	582	69	nor	793.6388888888889	278.1285195659214	1
66	control	nor_q_o	1	414	69	nor	793.6388888888889	278.1285195659214	1
66	control	nor_q_e	1	1074	69	nor	793.6388888888889	278.1285195659214	1
66	control	nor_q_e	1	508	69	nor	793.6388888888889	278.1285195659214	1
66	control	nor_q_o	1	1300	69	nor	793.6388888888889	278.1285195659214	1
66	control	nor_q_o	1	960	69	nor	793.6388888888889	278.1285195659214	1
66	control	nor_q_o	0	1174	69	nor	793.6388888888889	278.1285195659214	1
66	control	nor_q_o	1	856	69	nor	793.6388888888889	278.1285195659214	1
66	control	nor_q_e	1	810	69	nor	793.6388888888889	278.1285195659214	1
66	control	nor_q_o	1	427	69	nor	793.6388888888889	278.1285195659214	1
66	control	nor_q_e	1	625	69	nor	793.6388888888889	278.1285195659214	1
66	control	nor_q_e	0	1521	69	nor	793.6388888888889	278.1285195659214	0
66	control	nor_q_o	1	873	69	nor	793.6388888888889	278.1285195659214	1
66	control	nor_q_o	1	455	69	nor	793.6388888888889	278.1285195659214	1
66	control	nor_q_o	1	430	69	nor	793.6388888888889	278.1285195659214	1
66	control	nor_q_e	0	1242	69	nor	793.6388888888889	278.1285195659214	1
66	control	nor_q_o	1	857	69	nor	793.6388888888889	278.1285195659214	1
66	control	nor_q_e	1	851	69	nor	793.6388888888889	278.1285195659214	1
66	control	nor_q_e	1	1493	69	nor	793.6388888888889	278.1285195659214	0
66	control	nor_q_o	1	992	69	nor	793.6388888888889	278.1285195659214	1
66	control	nor_q_o	1	796	69	nor	793.6388888888889	278.1285195659214	1
66	control	nor_q_e	0	1098	69	nor	793.6388888888889	278.1285195659214	1
66	control	nor_q_o	1	752	69	nor	793.6388888888889	278.1285195659214	1
66	control	nor_q_e	1	1006	69	nor	793.6388888888889	278.1285195659214	1
66	control	nor_q_e	0	834	69	nor	793.6388888888889	278.1285195659214	1
66	control	nor_q_o	1	375	69	nor	793.6388888888889	278.1285195659214	1
66	control	nor_q_e	1	846	69	nor	793.6388888888889	278.1285195659214	1
66	control	nor_q_e	1	782	69	nor	793.6388888888889	278.1285195659214	1
66	control	nor_q_e	1	754	69	nor	793.6388888888889	278.1285195659214	1
66	control	nor_q_e	1	816	69	nor	793.6388888888889	278.1285195659214	1
66	control	nor_q_e	1	889	69	nor	793.6388888888889	278.1285195659214	1
[truncated: 3,689 more rows]
