# Supplementary material for: Strength of socio-political attitudes moderates electrophysiological responses to perceptual anomalies
Source: PLoS One. 2019 Aug 5;14(8):e0220732. doi: 10.1371/journal.pone.0220732 (PMC6681971; doi:10.1371/journal.pone.0220732)
Supplement: S1 Dataset — (ZIP) [file pone.0220732.s002.zip › pub_data/data2.tsv]

subject	date	time	susp1	susp1_txt	susp2	susp2_txt	eo_nor_q_e	eo_nor_q_o	eo_rev_q_e	eo_rev_q_o	eth1	eth2	eth3	eth4	eth5	eth6	eth7	eth8	eth9	eth10	revcards	gender	age
1	33017	0.394039352	0	NA	0	NA	3913.722222	3845.941176	3933.277778	3956.611111	3	3	3	2	4	3	4	2	5	3	1	NA	NA
2	33017	0.549039352	0	NA	0	NA	3568.777778	3489.535714	NA	NA	3	4	3	1	3	1	5	2	5	2	0	NA	NA
3	33117	0.395231481	0	NA	0	NA	3887.928571	3507.909091	3646.692308	3688.357143	2	6	1	1	2	1	5	2	6	1	1	NA	NA
4	33117	0.482407407	0	NA	0	NA	2785.56	2969.111111	NA	NA	3	6	2	1	2	2	5	2	6	2	0	NA	NA
5	40317	0.379849537	0	NA	0	NA	3152	3109.071429	3094.857143	3154.428571	4	6	3	1	2	1	5	2	6	1	1	NA	NA
6	40417	0.382118056	0	NA	0	NA	3834.285714	3955.307692	NA	NA	3	5	2	1	4	1	6	2	6	2	0	NA	NA
7	40417	0.52125	0	NA	0	NA	3521.230769	3638.214286	3700.461538	3526.25	1	6	1	1	2	1	5	2	5	1	1	NA	NA
8	40617	0.457222222	1	gleiche Frage	0	NA	3325.185185	3327.64	NA	NA	2	4	4	2	4	2	4	1	5	1	0	NA	NA
9	40617	0.538391204	0	NA	0	NA	3639.230769	3624.571429	3601.636364	3568.5	3	5	2	1	4	1	5	2	5	2	1	NA	NA
10	40717	0.381828704	0	NA	0	NA	4194.913043	4108.05	NA	NA	5	6	2	1	2	1	5	2	6	4	0	NA	NA
11	40717	0.480185185	0	NA	1	Konzentration	4160.214286	4607	4193.307692	4088.6	5	2	4	5	5	4	3	3	3	4	1	NA	NA
12	40817	0.393402778	0	NA	0	NA	4719	5041.678571	NA	NA	5	2	1	2	2	2	4	3	3	4	0	NA	NA
13	40817	0.479583333	1	2 Fragen gleich	0	NA	3697.071429	3527.285714	3574.785714	3603.714286	6	2	4	5	5	2	1	2	3	5	1	NA	NA
14	42017	0.494421296	1	auslÃ¤ndischer Name Polizist, kein auslÃ¤nd. Name Angeklagte	0	NA	3642.5	3433.689655	NA	NA	3	6	1	1	1	1	5	1	6	1	0	1	23
15	42517	0.407280093	0	NA	0	NA	4127.214286	3822.714286	3981.214286	3807.714286	4	6	3	2	5	2	4	4	4	5	1	1	20
16	42517	0.480115741	1	Nachnamen und das Vergehen bringt mich zum schmunzeln	0	NA	3766.071429	3669.964286	NA	NA	3	4	1	1	2	1	4	3	5	2	0	1	27
17	42517	0.559733796	1	was ist positive im Vgl zu negativen Diskriminieruzng? Gibt es positive Diskrimini	0	NA	3473.785714	3420.461538	3446.571429	3565	2	5	5	1	5	1	4	2	5	3	1	1	21
18	42717	0.368032407	0	NA	0	NA	3662.590909	3706.473684	NA	NA	2	6	2	1	1	1	5	2	5	2	0	1	20
19	42717	0.447662037	0	NA	0	NA	3972.5	3778.714286	3821.857143	3713.714286	5	3	2	2	4	4	6	3	6	5	1	1	25
20	42717	0.552048611	0	NA	0	NA	3896.76	4016.875	NA	NA	2	5	2	1	4	1	1	3	6	3	0	1	23
21	42817	0.371377315	1	Die Mimik der Bildkarten hat sich verÃ¤ndert (gelÃ¤chelt zB)	1	die Mimik	3817.5	3789.071429	3739.214286	3781.428571	2	4	4	3	4	2	5	3	5	3	1	1	27
22	42817	0.460729167	0	NA	0	NA	3936.071429	3950.535714	NA	NA	3	5	1	2	1	1	6	2	6	2	0	1	21
23	42917	0.400497685	0	NA	0	NA	5156.375	5648.25	5253.888889	5160.333333	5	6	5	1	1	1	6	1	6	1	1	1	20
24	42917	0.475081019	1	was ist eine positive Diskriminierung? *wÃ¤hrend	0	NA	4505.821429	4391.964286	NA	NA	3	4	2	3	4	3	5	6	5	6	0	2	21
25	42917	0.561759259	1	die Intervalle (Dauer und wechsel des Kreuzes und der Karten) variieren.	0	NA	3567.153846	3518.714286	3603.769231	3539.5	1	6	2	2	2	1	3	4	5	2	1	2	22
26	42917	0.656435185	0	NA	0	NA	4578.75	4282.214286	NA	NA	5	6	1	1	2	1	5	1	6	2	0	1	23
27	43017	0.48125	0	NA	0	NA	3744.714286	3752	3808.571429	3865.571429	3	6	4	1	3	1	5	2	5	1	1	1	27
28	43017	0.584456019	1	genau das gegensÃ¤tzliche abgefragt	1	viele bilder	3717.642857	3820.714286	NA	NA	4	5	2	1	3	3	4	2	6	2	0	2	23
29	43017	0.666805556	0	NA	1	Die Anzahl der Zeichen bei manchen 7 war ungleich verteilt	3817.428571	3720.785714	3799.714286	3733.5	1	3	1	1	1	1	4	4	5	2	1	2	23
30	50117	0.504293981	1	was ist "positive Diskriminierung"?	0	NA	3574.111111	3524.535714	NA	NA	2	3	2	2	2	1	3	2	4	4	0	2	21
31	50217	0.463900463	1	Die Bescheibung des Ortes der Straftat lieÃŸ mich eine hÃ¶here BuÃŸe festlegen	0	NA	3692.714286	3591.928571	3467	3526	4	6	1	1	2	1	6	1	6	1	1	1	21
32	50217	0.54443287	0	NA	0	NA	3920.607143	3856.37037	NA	NA	3	4	2	2	4	5	4	3	5	3	0	1	20
33	50417	0.497106481	0	NA	0	NA	3918.166667	3789.538462	3972.214286	3699.615385	5	3	2	3	5	5	2	4	5	4	1	1	23
34	50417	0.569965278	0	NA	0	NA	3449.178571	3454.407407	NA	NA	2	6	1	1	1	1	6	1	6	1	0	1	29
35	50517	0.349768519	0	NA	0	NA	3940.692308	3781.428571	4075.071429	3851.285714	3	5	4	2	4	1	4	5	6	4	1	2	22
36	50517	0.451273148	1	Es war die selbe Frage nur invers formuliert	0	NA	3676.107143	3642.5	NA	NA	2	4	1	1	2	1	6	1	6	1	0	1	21
37	50617	0.472615741	0	NA	0	NA	4140.857143	3974.571429	4313	4201.285714	4	6	1	1	3	1	3	3	4	4	1	1	27
38	50617	0.589351852	0	NA	1	HÃ¤ufiger gerade Karten.	3638.071429	3635.538462	NA	NA	2	6	1	3	2	1	6	1	6	1	0	2	26
39	50717	0.524305556	0	NA	0	NA	3501.615385	3426.571429	3453	3479.642857	4	5	2	1	4	1	5	1	6	2	1	1	21
40	50717	0.605821759	1	Hatte oft zu wenig Informationen um redliche Antworten zu geben.	0	NA	5187.4375	4832.789474	NA	NA	5	1	1	1	1	1	4	2	6	2	0	1	22
41	50817	0.342696759	1	Die drei Zeugen behaupten, sie habe Geld gegeben, ist das auch wirklich wahr?	0	NA	3560.785714	3415.071429	3604	3526.428571	5	4	2	1	2	1	6	1	5	4	1	1	21
42	50817	0.419189815	0	NA	0	NA	4781.740741	4315.035714	NA	NA	3	5	2	4	1	1	6	2	5	2	0	1	24
43	50917	0.387731481	0	NA	0	NA	4028.285714	4034.923077	4185.692308	4154.285714	1	5	2	1	1	5	2	2	6	3	1	1	22
44	50917	0.456296296	0	NA	0	NA	3562.464286	3513.285714	NA	NA	2	5	1	1	4	1	4	2	5	2	0	1	25
45	50917	0.530046296	0	NA	0	NA	3586.428571	3582.230769	3508.428571	3587.357143	2	4	3	1	2	1	5	1	5	1	1	1	23
46	51117	0.409490741	0	NA	0	NA	3553.307692	3386.642857	3513.642857	3472.142857	3	6	2	1	4	1	5	1	6	2	1	1	20
47	51117	0.478715278	1	d fehlt bei wÃ¤hrend - karten: manchmal rot und schwarz vertauscht	1	rot und schwarz vertauscht	3911.214286	3988.642857	3934.285714	3867.714286	1	6	2	2	2	1	6	1	6	1	1	2	25
48	51117	0.576226852	0	NA	0	NA	4300.434783	4604.45	NA	NA	1	6	1	1	4	1	6	2	6	2	0	2	22
49	51217	0.392280093	0	NA	0	NA	3642.928571	3631.692308	3579.928571	3735.071429	1	6	1	1	1	1	5	1	6	2	1	2	25
50	51317	0.360613426	0	NA	0	NA	3873.296296	3772.37037	NA	NA	1	6	1	1	2	1	5	2	6	2	0	1	23
51	51317	0.438298611	0	NA	0	NA	3471.142857	3549.285714	3420.214286	3404.153846	6	6	4	1	1	1	5	1	6	1	1	2	22
52	51317	0.537893519	1	Sobald ich leicht abgelenkt/unkonzentriert war, kam sofort das Fragezeichen.	1	Es kamen meist nur Rote Buben/Damen/KÃ¶nige.	4557.178571	4213.785714	NA	NA	5	3	3	3	4	4	5	5	4	6	0	2	23
53	51517	0.399409722	0	NA	0	NA	4004.285714	3807.214286	3862.071429	3805.357143	4	5	3	1	4	1	4	2	5	2	1	2	27
54	51617	0.388541667	0	NA	0	NA	3765.928571	3792.041667	NA	NA	2	2	1	1	2	1	6	1	6	4	0	1	22
55	51617	0.47306713	0	NA	0	NA	3669.538462	3583.428571	3608.071429	3575.214286	5	4	3	1	5	1	5	3	5	5	1	1	21
56	51617	0.530416667	0	NA	0	NA	4126.111111	4126.84	NA	NA	4	2	3	2	5	1	6	2	5	4	0	1	23
57	51917	0.376168981	1	Ist quasi die gleiche Frage	0	NA	3460.727273	3495.5	3419.875	3420.846154	4	6	1	1	1	6	6	1	5	3	1	2	25
58	51917	0.458275463	1	Die beiden Fragestellungen zielten auf das selbe ab.	0	NA	3849.678571	3730.892857	NA	NA	2	6	1	2	2	1	3	4	6	5	0	2	22
59	52017	0.488136574	0	NA	0	NA	3843.714286	3702.071429	3770.571429	3767	2	6	2	1	2	1	6	1	6	2	1	2	27
60	61917	0.436585648	1	dass eben die gleiche frage nur umgedreht gestellt wurde vielleicht?	0	NA	3627.214286	3527.555556	NA	NA	2	6	1	1	1	1	6	1	6	1	0	1	24
61	61917	0.525706019	0	NA	0	NA	3525.923077	3427.928571	3437.285714	3413.071429	4	5	2	1	1	1	5	1	5	2	1	1	23
62	62017	0.440208333	1	Ich weiÃŸ nicht was positive Diskriminierung bedeuten soll	0	NA	3837.428571	3860.269231	NA	NA	3	3	2	1	2	1	4	2	6	2	0	1	24
63	62017	0.516747685	1	fragen waren genau gegenteilig gestellt	0	NA	3682.461538	3794.928571	3593.285714	3644.571429	1	5	1	1	1	1	4	1	6	2	1	2	24
64	62017	0.681180556	1	Name des Polizeibeamten war ungewÃ¶hnlich	1	Zahlen immer links oben und rechts unten	3845.32	3829.24	NA	NA	2	2	2	1	2	1	4	2	6	3	0	1	24
65	62217	0.60087963	0	NA	0	NA	3637.25	3565.428571	3613.5	3596.928571	1	6	1	1	1	1	6	2	5	2	1	1	26
66	62217	0.765219907	0	NA	0	NA	2714.416667	2622.115385	NA	NA	4	2	2	1	2	1	5	2	6	1	0	2	25
67	101617	0.684548611	1	Frage falsch beantwortet: bin fÃ¼r Bevorzugung BeeintrÃ¤chtigter bei Wohnungss.	0	NA	3497.833333	3452.5	3485.636364	3467.083333	3	6	1	1	1	1	4	1	6	1	1	1	21
68	101617	0.751203704	0	NA	0	NA	3761.125	3673.363636	NA	NA	4	5	1	1	1	1	4	2	6	2	0	2	22
69	101717	0.432071759	1	Die letzten beiden Aufgaben waren im Prinzip die selbe	0	NA	3447.642857	3436	3435.214286	3483.642857	1	2	1	3	5	1	2	3	6	5	1	2	22
70	101717	0.511168981	0	NA	0	NA	3538.692308	3527.32	NA	NA	5	3	2	3	4	3	3	4	4	4	0	1	23
71	101717	0.585532407	1	Die Farben waren manchmal nicht richtig (rot statt schwarz und andersrum)	1	Die Farben waren manchmal nicht richtig (rot statt schwarz und andersrum)	3938.615385	3965.846154	4020.75	3860.833333	4	6	3	1	2	5	6	2	6	2	1	1	24
72	101717	0.677152778	0	NA	0	NA	4691.833333	4672.833333	NA	NA	3	6	1	1	1	1	4	1	5	4	0	1	19
73	101917	0.432175926	1	es wurde nicht erklÃ¤rt was positive diskriminierung ist	0	NA	3451.428571	3446.071429	3501.428571	3498.642857	3	6	1	1	4	1	4	1	6	1	1	1	23
74	101917	0.514791667	0	NA	0	NA	3761.28	3720.48	NA	NA	1	6	1	1	1	1	6	1	6	1	0	1	21
75	101917	0.605810185	0	NA	0	NA	3558.923077	3581.928571	3537.642857	3493.071429	1	5	1	1	5	2	5	2	5	6	1	2	20
76	101917	0.677986111	0	NA	0	NA	3795.8	3709.173913	NA	NA	4	5	2	1	4	2	5	3	6	4	0	1	20
77	101917	0.761412037	1	Es war die gleiche Frage nur einmal dafÃ¼r, einmal dagegen.	0	NA	3963.916667	3798.75	3700.384615	3728.928571	4	6	2	1	4	1	5	3	5	2	1	2	21
78	102017	0.502858796	0	NA	0	NA	3870.32	3797.043478	NA	NA	2	1	1	1	1	1	6	1	6	1	0	1	20
79	102317	0.585706019	0	NA	0	NA	4382	4019.166667	4352.857143	4013.166667	2	1	1	1	2	5	6	1	6	1	1	2	26
80	102317	0.670706019	0	NA	1	andere Muster als Ã¼blich	3542.962963	3508.214286	NA	NA	2	3	2	2	3	3	4	3	5	5	0	1	20
81	102317	0.767141204	0	NA	0	NA	3677.333333	3672.230769	3694.857143	3600.928571	2	2	2	2	2	2	4	3	6	2	1	1	20
82	102417	0.554953704	0	NA	1	sie waren nicht ganz symmetrisch	3829.08	3925.666667	NA	NA	1	2	1	1	5	1	4	4	6	1	0	2	19
83	102517	0.564166667	0	NA	0	NA	3699.444444	3953.666667	4021.625	3800.416667	5	3	5	2	4	2	3	4	3	5	1	1	24
84	102517	0.626481481	0	NA	0	NA	4121.611111	4078.333333	NA	NA	3	6	1	1	2	2	5	4	5	2	0	1	18
85	102617	0.516215278	1	es ging viel um Frauen	0	NA	3882.75	3874.461538	3787.571429	3822.5	4	6	1	1	4	1	6	1	6	1	1	2	20
86	102617	0.583611111	0	NA	0	NA	4118	4009.5	NA	NA	2	6	2	1	2	5	5	1	5	1	0	1	19
87	102717	0.421689815	0	NA	0	NA	3794.166667	3672.571429	3747.461538	3795.923077	1	3	1	1	2	4	4	2	4	3	1	2	22
88	102717	0.512638889	0	NA	1	j bei buben	4417.461538	4323.111111	NA	NA	4	6	1	1	1	1	6	1	6	1	0	1	42
89	102717	0.587511574	0	NA	0	NA	3663	3547.642857	3586.714286	3537.5	1	4	1	1	3	2	4	1	5	3	1	1	21
90	110617	0.593101852	0	NA	0	NA	3546.5	3619.407407	NA	NA	2	6	1	1	4	1	6	2	6	4	0	1	23
91	110617	0.676018519	0	NA	0	NA	3782.3	3766.461538	3855	3791.5	1	5	2	1	4	3	4	3	5	3	1	1	21
92	110617	0.780277778	0	NA	1	Buchstaben (Q,...) auf den Karten	3755	3781.555556	NA	NA	2	1	1	2	2	3	4	1	5	2	0	2	23
93	113017	0.606446759	0	NA	0	NA	3835	3812.666667	3716.428571	3743.461538	2	3	2	2	4	5	3	4	5	4	1	2	33
94	113017	0.684583333	0	NA	0	NA	3698.346154	3623.555556	NA	NA	4	5	4	2	4	2	5	2	5	2	0	1	27
95	120417	0.648553241	1	Im Kartenspiel passten bei einigen Karten Form und typische Farbe nicht zsm	1	Farbe und Symbol passten teils nicht zusammen	3596.571429	3545.142857	3651.538462	3512.071429	2	5	1	1	2	1	4	1	6	1	1	1	21
96	120417	0.739606481	0	NA	0	NA	3821.730769	3732.916667	NA	NA	2	6	2	1	2	1	5	2	5	1	0	1	21
97	121117	0.598506944	0	NA	0	NA	3583.071429	3528.071429	3548.285714	3530.846154	1	4	1	1	1	1	5	1	6	1	1	1	19
98	121117	0.671076389	1	zensur des wohnorts/ verbot von prost. in at /begriff d. positiven diskriminierung.	1	ich kann mich an viele zahlen nur an eine farbe erinnern	4336.875	4449.6	NA	NA	1	6	1	1	1	4	4	1	6	1	0	2	19
99	121117	0.762002315	1	positive Diskriminierung wurde nich erklärt	0	NA	3984.25	3972	4341.2	4169.75	4	5	4	3	3	4	4	4	5	4	1	2	21
100	121317	0.646747685	0	NA	0	NA	3867.777778	3724.48	NA	NA	2	6	1	1	1	1	5	1	1	1	0	2	23
101	121417	0.589895833	0	NA	0	NA	3984.125	3981.333333	3769	3799.454545	2	2	3	1	3	3	3	2	5	3	1	2	20
102	10918	0.394247685	1	sprunghaft von einem Thema zum anderen.	0	NA	3888.545455	3763.269231	NA	NA	6	6	3	2	3	1	6	2	6	1	0	1	26
103	10918	0.472743056	0	NA	0	NA	3684.416667	3708.833333	3679.083333	3714.384615	5	4	1	3	2	1	4	5	5	5	1	1	19
104	11018	0.5490625	0	NA	0	NA	3514.814815	3558.461538	NA	NA	3	5	4	1	2	1	4	2	6	4	0	1	25
105	11118	0.511759259	1	Prostitution in Ö nicht strafbar, solange es legal ist. Was wird angeklagt?	0	NA	3719.461538	3624.153846	3693.692308	3554.5	3	6	4	3	3	3	5	4	5	4	1	1	25
106	11118	0.582453704	0	NA	0	NA	3978.681818	3822.307692	NA	NA	5	6	1	3	3	6	5	3	5	5	0	2	24
107	11118	0.677881944	1	ich habe keinen Plan was "positive Diskriminierung" sein soll.	1	rot und schwarz waren nicht immer bei den richtigen zeichen z.b. schwarze herze	3649.461538	3645.769231	3684.166667	3682.642857	1	5	2	4	4	1	5	2	5	3	1	1	22
108	11218	0.465138889	0	NA	0	NA	3517.703704	3587.962963	NA	NA	1	2	2	1	1	1	6	1	6	2	0	2	26
109	11218	0.554178241	0	NA	0	NA	3635.333333	3549.714286	3681.428571	3517.769231	1	6	2	1	1	1	5	2	6	2	1	1	21
110	11618	0.382465278	0	NA	0	NA	3561.777778	3511.25	NA	NA	3	5	1	1	2	1	6	1	6	2	0	1	24
111	11618	0.473310185	0	NA	1	mir ist vorgekommen, als wären die Karten im Laufe der Zeit größer geworden.	3570.076923	3540.142857	3676.928571	3515.538462	1	6	1	1	1	2	4	3	6	4	1	1	25
112	11618	0.553055556	1	keine Hinweise über die Angeklagte bzgl Kooperation	0	NA	3651.428571	3632.76	NA	NA	2	6	1	1	2	1	5	1	6	3	0	1	22
113	11818	0.504907407	1	Wiederholungstat; Festnehmender Polizist: männlich	0	NA	3379	3384.272727	3523.714286	3495.636364	3	5	2	1	2	1	5	1	5	1	1	1	28
114	11818	0.596018519	1	die letzte frage war 2 mal gestellt nur einmal negativ und einmal positiv	0	NA	4244	4345.428571	NA	NA	5	2	3	1	2	1	6	2	4	4	0	2	21
115	11918	0.464444444	1	Ich glaube, dass die Spielkarten teilweise eine falsche Farbe hatten.	1	Ich glaube, dass die Spielkarten teilweise eine falsche Farbe hatten.	3925.2	3768.5	3826.666667	4056.4	1	2	1	1	1	2	4	2	5	2	1	2	22
