# Supplementary material for: Strength of socio-political attitudes moderates electrophysiological responses to perceptual anomalies
Source: PLoS One. 2019 Aug 5;14(8):e0220732. doi: 10.1371/journal.pone.0220732 (PMC6681971; doi:10.1371/journal.pone.0220732)
Supplement: S1 Dataset — (ZIP) [file pone.0220732.s002.zip › pub_data/data2_N1.txt]

N1

File               L-p1n1_nor_oe L-p1n1_rev_oe      POz-p1n1_nor_oe POz-p1n1_rev_oe O1-p1n1_nor_oe  O1-p1n1_rev_oe  Oz-p1n1_nor_oe  Oz-p1n1_rev_oe  O2-p1n1_nor_oe  O2-p1n1_rev_oe  PO3-p1n1_nor_oe PO3-p1n1_rev_oe PO4-p1n1_nor_oe PO4-p1n1_rev_oe PO7-p1n1_nor_oe PO7-p1n1_rev_oe PO8-p1n1_nor_oe PO8-p1n1_rev_oe 

BAS17_007          156.25        160.15625          -8.489434       -8.159330       -11.887550      -12.853932      -12.335236      -11.932207      -12.181988      -12.209112      -8.656857       -8.385065       -7.962844       -7.283768       -9.015900       -9.851836       -8.707779       -7.938810
BAS17_008          160.15625       ???              -2.157461         ???           -3.773196         ???           -6.540086         ???           -6.546544         ???           -1.473167         ???           -1.956543         ???           -0.529663         ???           0.094574          ???
BAS17_009          152.34375     144.53125          -5.018221       -4.641644       -4.038596       -4.217088       -3.436433       -4.102081       -3.903280       -3.416645       -4.015940       -4.168311       -4.512764       -4.415679       -5.213559       -6.053457       -5.608189       -6.158825
BAS17_009_bnoroe     ???           ???                ???             ???             ???             ???             ???             ???             ???             ???             ???             ???             ???             ???             ???             ???             ???             ???
BAS17_010          152.34375       ???              -3.814853         ???           -5.356719         ???           -8.827426         ???           -8.802100         ???           -3.317588         ???           -6.918675         ???           -0.572352         ???           -9.998356         ???
BAS17_011            ???           ???                ???             ???             ???             ???             ???             ???             ???             ???             ???             ???             ???             ???             ???             ???             ???             ???
BAS17_012          140.625         ???              -11.888693        ???           -18.102226        ???           -18.726725        ???           -10.654501        ???           -13.794699        ???           -10.696436        ???           -5.827913         ???           -6.920953         ???
BAS17_013          136.71875     140.625            1.243784        -2.183300       -2.079971       -2.402253       -0.869260       -1.320751       -1.576853       -0.473291       -0.610888       -3.301820       0.346696        -0.368318       -1.348039       -0.524785       -1.546609       -0.065343
BAS17_014          148.4375        ???              -12.945065        ???           -16.284439        ???           -15.467541        ???           -15.251892        ???           -18.070194        ???           -14.456809        ???           -14.343818        ???           -16.731356        ???
BAS17_014_cal        ???           ???                ???             ???             ???             ???             ???             ???             ???             ???             ???             ???             ???             ???             ???             ???             ???             ???
BAS17_016            ???           ???                ???             ???             ???             ???             ???             ???             ???             ???             ???             ???             ???             ???             ???             ???             ???             ???
BAS17_017            ???           ???                ???             ???             ???             ???             ???             ???             ???             ???             ???             ???             ???             ???             ???             ???             ???             ???
BAS17_018            ???           ???                ???             ???             ???             ???             ???             ???             ???             ???             ???             ???             ???             ???             ???             ???             ???             ???
BAS17_019          148.4375      152.34375          -2.088434       -1.280756       -1.662314       -1.158571       -4.384224       -3.029244       -4.528173       -4.514277       -1.205440       -0.965127       -2.051047       -1.731187       1.961261        -0.617518       -1.116210       -2.061511
BAS17_020          167.96875       ???              -4.433248         ???           -9.868583         ???           -9.135214         ???           -9.096803         ???           -8.137329         ???           -5.677981         ???           -4.905780         ???           -8.038041         ???
BAS17_021          121.09375     121.09375          -3.485758       -3.465606       -5.208133       -5.527975       -4.854423       -5.176608       -1.030105       -1.170417       -4.013735       -4.360791       -0.603692       -0.888937       -2.194002       -2.946698       1.387798        1.129075
BAS17_022            ???           ???                ???             ???             ???             ???             ???             ???             ???             ???             ???             ???             ???             ???             ???             ???             ???             ???
BAS17_023          132.8125      132.8125           2.408397        1.759435        3.484811        3.195070        0.739166        -0.280159       2.614440        2.185512        3.168147        3.085330        1.574596        2.236223        5.582353        6.126081        4.829878        6.059213
BAS17_024          117.1875        ???              -1.159608         ???           1.897443          ???           0.651264          ???           4.108099          ???           -1.714721         ???           1.355698          ???           1.011262          ???           2.987284          ???
BAS17_025          109.375       109.375            5.544569        3.135022          ???             ???           -0.256019       -0.017098       -0.285871       -0.491071       1.207744        2.653762        0.529286        4.262224          ???             ???             ???             ???
BAS17_027          109.375       109.375            0.686559        -2.391103       -1.201442       -2.837828       -1.330058       -2.809336       -1.331720       -2.762744       -0.780509       -3.432212       2.384101        0.558478        -0.683258       -3.407244       1.862167        1.563764
BAS17_028          140.625         ???              2.546306          ???           8.999572          ???           6.854207          ???           8.761740          ???           2.537157          ???           3.279521          ???           2.733161          ???           8.257992          ???
BAS17_029          140.625       140.625            1.713243        -0.343225       5.665880        7.274832        3.273461        3.779030        3.282657        3.736666        3.219715        2.625604        2.349241        4.536144        4.527737        5.069497        7.543620        7.145326
BAS17_030          160.15625       ???              1.099548          ???           4.014744          ???           -2.605762         ???           -3.981241         ???           1.085692          ???           -2.872159         ???           1.980360          ???           0.787322          ???
BAS17_031          167.96875     167.96875          -1.362998       -1.233064       -0.234462       -0.218749       -2.211659       -2.945629       -0.100721       -0.694375       -1.330688       -1.416829       1.356118        2.134494        3.964265        4.994168        5.499428        4.359898
BAS17_032          167.96875       ???              -1.250006         ???           -1.814827         ???           -3.310674         ???           -6.211366         ???           -0.036464         ???           -1.841430         ???           -0.161105         ???           -8.073809         ???
BAS17_033          156.25        160.15625          -5.333105       -5.424942       -5.103754       -5.381291       -5.199189       -5.360425       -5.058376       -5.257980       -5.225959       -5.387158       -4.455173       -4.887087       -3.265624       -2.598338       -5.047359       -5.186790
BAS17_034          121.09375       ???              -12.426506        ???           -5.702922         ???           -12.529222        ???           -21.134264        ???           -5.706698         ???           -15.847589        ???           -0.710256         ???           -11.581580        ???
BAS17_035          167.96875     167.96875          -1.830119       -1.497440       -4.466512       -3.001740       -4.546530       -3.455253       -1.539354       -0.837405       -2.800656       -1.664640       -0.013243       1.051242        -2.681193       -1.074852       0.076814        0.790740
BAS17_036            ???           ???                ???             ???             ???             ???             ???             ???             ???             ???             ???             ???             ???             ???             ???             ???             ???             ???
BAS17_037          156.25        160.15625          -5.877976       -4.804915       -7.317806       -6.605396       -6.019723       -4.857940       -5.945903       -4.904760       -7.334539       -6.591870       -6.157780       -5.303250       -7.385172       -6.497076       -6.823473       -6.120332
BAS17_038          167.96875       ???              -0.495832         ???           -1.559345         ???           -3.045321         ???           -3.101077         ???           -0.575487         ???           -0.886562         ???           -1.281680         ???           -1.441344         ???
BAS17_039          167.96875     167.96875          -0.150095       1.877123        0.082281        1.345773        -0.784456       -0.043931       -0.824944       -0.046065       0.690493        2.150347        2.192460        3.088103        0.976939        1.745754        2.107081        3.374621
BAS17_041          140.625       160.15625          -0.742491       1.265531        3.857540        4.145190        0.986345        2.994311        0.350118        3.089253        -0.052576       1.311626        -0.086236       2.530519        4.189903        1.808052        1.780521        3.292553
BAS17_042          136.71875       ???              -2.100010         ???           -8.969543         ???           -10.668571        ???           -10.310143        ???           -2.798878         ???           -1.784822         ???           -5.780928         ???           -5.958097         ???
BAS17_043          121.09375     117.1875           -12.712890      -13.447010      -15.594613      -19.150564      -15.753879      -19.221243      -8.882071       -11.259987      -12.712205      -13.405721      -12.711097      -13.400832      -4.487787       -1.944427       -6.574011       -8.294784
BAS17_044          156.25          ???              -4.152122         ???           -7.321267         ???           -8.193208         ???           -5.659110         ???           -4.183872         ???           -3.422280         ???           -6.057734         ???           0.639039          ???
BAS17_045          148.4375      148.4375           -7.083131       -9.436211       -10.558566      -11.166169      -11.846758      -13.610674      -6.131795       -6.753929       -6.030667       -9.414290       -4.631732       -6.969148       -4.767726       -5.134074       1.267030        2.096053
BAS17_046          156.25        160.15625          -0.965623       -1.946923       0.468103        -0.756365       0.798049        -1.284936       2.153540        1.342075        -0.232419       -0.650281       1.287768        -1.758854       1.806334        2.351048        1.770024        1.200242
BAS17_047          109.375       167.96875          -0.163285       -0.841850       0.222718        0.579953        0.287474        0.451410        -0.397557       1.535126        -0.226530       -0.873448       1.361954        1.341520        -0.646734       0.920539        0.809493        4.830866
BAS17_050          152.34375       ???              1.623042          ???           6.165386          ???           2.450642          ???           1.555229          ???           1.680574          ???           0.887640          ???           4.055085          ???           6.218508          ???
BAS17_051          140.625       140.625            -3.740066       -2.934226       -3.414889       -4.141534       -3.583986       -4.486083       -2.066611       -2.637052       -1.317177       -2.835738       -2.435724       -2.781383       0.272334        -1.427371       -1.638510       -1.883326
BAS17_052          167.96875       ???              -1.691370         ???           -7.422598         ???           -7.416010         ???           -5.847126         ???           -1.720250         ???           -0.714154         ???           -3.244363         ???           1.333958          ???
BAS17_055            ???           ???                ???             ???             ???             ???             ???             ???             ???             ???             ???             ???             ???             ???             ???             ???             ???             ???
Bas17_055_2        117.1875      117.1875           0.000000        0.000000        0.000000        0.000000        0.000000        0.000000        0.000000        0.000000        0.000000        0.000000        0.000000        0.000000        0.000000        0.000000        0.000000        0.000000
BAS17_056          109.375         ???              -1.145336         ???           0.799320          ???           1.358986          ???           5.029376          ???           2.395454          ???           3.350569          ???           1.627434          ???           7.190268          ???
BAS17_057          121.09375     152.34375          -3.135256       -3.185052       -1.569584       -1.204774       -3.683421       -3.856561       -0.973434       -0.912836       -1.592380       -1.227949       -2.796895       -2.785373       -1.230494       2.260656        -0.981215       -0.879114
BAS17_058          167.96875       ???              -3.883180         ???           -3.830130         ???           -4.624160         ???           -2.577678         ???           0.574400          ???           -1.170643         ???           0.533954          ???           0.195879          ???
BAS17_059          125           117.1875           -3.229889       -3.496322       0.508753        0.566153        -3.717323       -5.497754       -4.233090       -5.515443       -0.324722       0.506911        -3.866326       -4.239962       4.159769        -4.116350       -1.553602       -0.734638
BAS17_060          144.53125       ???              -1.407919         ???           -0.805472         ???           -2.370843         ???           -4.111941         ???           -1.060601         ???           -3.416530         ???           0.347807          ???           -6.264997         ???
BAS17_061          156.25        156.25             -2.839921       -2.862352       -6.591901       -5.281893       -6.961743       -6.012745       -5.867175       -4.518043       -3.405200       -3.545245       -2.908127       -1.747048       -5.413231       -4.944474       -1.460373       0.579396
BAS17_062          160.15625       ???              3.972829          ???           5.062001          ???           4.722517          ???           6.777906          ???           4.603217          ???           3.552778          ???           9.135353          ???           6.482761          ???
BAS17_063          167.96875     167.96875          2.233064        2.472562        1.049674        2.375095        3.964355        4.128143        -0.112010       -0.993161       3.090241        3.464828        2.089532        1.829285        0.379158        0.925673        -0.528562       -1.837409
BAS17_064          125             ???              0.586161          ???           2.599991          ???           -0.496624         ???           -0.009820         ???           2.481512          ???           1.575287          ???           3.343413          ???           1.473337          ???
BAS17_065          125           125                -4.992634       -5.193054       -5.192735       -3.414873       -8.394297       -6.762262       -6.994149       -4.319164       -4.630293       -3.623378       -4.927095       -3.074852       -0.957387       -0.548080       -0.219254       2.033056
BAS17_066          167.96875       ???              -0.161643         ???           0.973237          ???           -1.497346         ???           -2.116092         ???           1.174155          ???           -0.950478         ???           1.847020          ???           1.344503          ???
BAS17_067          156.25        109.375            5.411401        6.028273        5.803518        4.580348        3.059395        7.508553        4.755229        5.089842        6.834898        3.903813        5.568841        5.281126        1.571079        3.399302        4.812027        6.210672
BAS17_068          167.96875       ???              0.980831          ???           -1.031596         ???           -0.350924         ???           -0.988903         ???           1.710879          ???           1.600822          ???           -0.972391         ???           -0.208702         ???
BAS17_069            ???           ???                ???             ???             ???             ???             ???             ???             ???             ???             ???             ???             ???             ???             ???             ???             ???             ???
BAS17_070            ???           ???                ???             ???             ???             ???             ???             ???             ???             ???             ???             ???             ???             ???             ???             ???             ???             ???
BAS17_071            ???           ???                ???             ???             ???             ???             ???             ???             ???             ???             ???             ???             ???             ???             ???             ???             ???             ???
BAS17_072            ???           ???                ???             ???             ???             ???             ???             ???             ???             ???             ???             ???             ???             ???             ???             ???             ???             ???
BAS17_073          156.25        109.375            -1.982110       -2.756216       -1.712208       -3.768809       -0.561782       -6.206219       1.094774        -4.501503       -1.972597       -2.768775       -2.892124       -3.793933       -1.878850       0.324663        2.993018        2.019374
BAS17_074          167.96875       ???              -2.750485         ???           0.090566          ???           -1.003101         ???           -0.459649         ???           -0.852556         ???           -1.144373         ???           -0.567621         ???           0.733009          ???
BAS17_075          167.96875     167.96875          -0.259922       -0.783498       -1.703688       -0.010832       -1.273589       1.199694        1.781523        0.147496        -0.627154       -0.432702       0.735481        1.103443        -0.047689       -0.109028       3.301168        2.655257
BAS17_076          152.34375       ???              -5.006540         ???           -1.978275         ???           -3.448656         ???           -0.956990         ???           -5.181490         ???           -5.336892         ???           -0.502734         ???           0.825749          ???
BAS17_077          167.96875     160.15625          -0.433465       -1.111987       -2.863339       -3.268924       -2.780463       -3.003019       -3.009083       -3.230093       -0.412785       -1.197645       -0.234982       -0.419815       -1.870358       -2.318349       -3.190458       -2.678628
BAS17_078          117.1875        ???              1.565722          ???           1.332792          ???           0.261366          ???           1.977087          ???           1.177004          ???           1.931821          ???           0.961978          ???           3.656602          ???
BAS17_079          140.625       156.25             -3.324931       -2.907869       -1.458595       2.589679        -4.169344       -1.727687       -2.449589       -0.098947       -1.934142       -0.942897       -2.350407       -0.948106       2.258050        1.968014        2.586628        -0.238376
BAS17_080          152.34375       ???              2.247212          ???           4.429990          ???           2.216893          ???           1.098105          ???           2.313553          ???           1.911130          ???           3.757862          ???           -1.864317         ???
BAS17_081          152.34375     156.25             0.893315        -0.774358       0.578138        -0.593884       0.481513        -0.915207       1.672978        -0.688497       0.576168        -0.600832       1.648324        -0.658641       -0.680499       0.901974        3.652373        0.027246
BAS17_082          167.96875       ???              2.022529          ???           2.048487          ???           -2.500195         ???           -3.623533         ???           2.973603          ???           1.158987          ???           3.732104          ???           1.252867          ???
BAS17_083          167.96875     167.96875          0.482548        1.632023        -4.796162       -1.978565       -5.403749       -2.380916       -5.648608       -2.394325       -1.227852       0.747525        -1.943311       0.327533        -0.748935       0.039576        -3.116631       0.668308
BAS17_084          160.15625       ???              -2.060392         ???           -1.000856         ???           -1.120078         ???           -0.710546         ???           0.040944          ???           -2.311409         ???           1.872366          ???           1.689323          ???
BAS17_085          109.375       109.375            4.897557        2.023554        0.484317        0.471813        0.136439        -0.315306       1.220778        0.092529        3.024844        2.218629        6.812134        2.897902        0.413858        0.404984        3.531496        3.254649
BAS17_086          167.96875       ???              -2.579188         ???           0.537269          ???           -0.791230         ???           0.494451          ???           -2.424090         ???           -0.224838         ???           1.920717          ???           1.964659          ???
BAS17_087          109.375       132.8125           0.269243        0.219889        1.058721        -1.359311       -1.468088       -5.015575       1.606218        -3.144214       6.204712        2.036520        4.591880        2.005504        2.217301        2.592585        8.632447        3.659025
BAS17_088          152.34375       ???              -2.435485         ???           -6.344700         ???           -7.207308         ???           -4.320691         ???           -2.106331         ???           -4.001643         ???           -1.733752         ???           -1.472767         ???
BAS17_089          152.34375     156.25             2.415170        0.919680        3.488322        2.156324        2.992870        1.966202        7.035824        5.237223        3.423591        2.172244        4.752699        3.312106        2.355094        4.506304        9.880008        3.492725
BAS17_090          160.15625       ???              0.255220          ???           -2.196869         ???           -1.373493         ???           -0.495766         ???           -0.579021         ???           1.486328          ???           1.043335          ???           -0.364022         ???
BAS17_091          167.96875     167.96875          0.153317        0.123955        -1.975155       -1.416254       -1.780010       -2.125621       -3.583737       -2.498375       -0.541341       0.887573        -3.632817       -2.386736       -2.908879       -1.345544       -4.542526       -3.901411
BAS17_092          117.1875        ???              0.000000          ???           0.000000          ???           0.000000          ???           0.000000          ???           0.000000          ???           0.000000          ???           0.000000          ???           0.000000          ???
BAS17_093          144.53125     140.625            -2.004363       1.327012        -8.408045       -5.373881       -8.431334       -5.295110       -8.505046       -5.378590       -1.943773       1.436032        -2.496313       0.603166        -5.688237       -2.208030       -6.464605       -3.990972
BAS17_094          109.375         ???              -0.294850         ???           -0.331200         ???           -0.566078         ???           0.494283          ???           -0.258242         ???           2.855048          ???           -2.146462         ???           1.386666          ???
BAS17_095          109.375       109.375            -3.206125       -2.041414       -3.160884       -1.769933       -1.130661       -0.108708       1.789601        3.839006        -2.566989       -1.726936       3.468864        4.477031        -0.251731       1.630131        5.001001        5.291960
BAS17_096          125             ???              4.311665          ???           6.519388          ???           4.408992          ???           5.194164          ???           4.275658          ???           3.950668          ???           3.711216          ???           3.216776          ???
BAS17_097          109.375       121.09375          0.969293        0.113475        -0.963793       -3.222881       -0.968457       -3.160638       -1.034124       -2.202532       4.653806        2.663295        3.814337        2.510883        5.351707        3.871308        1.967963        -2.624105
BAS17_098          148.4375        ???              -3.616245         ???           -6.409614         ???           -7.454106         ???           -4.831520         ???           -3.864103         ???           -2.443364         ???           -1.701995         ???           2.463894          ???
BAS17_099          109.375       109.375            2.471959        2.864301        0.658901        1.796693        0.376109        1.559366        2.886569        1.972302        3.209481        4.122645        4.123832        3.335763        0.412488        -0.347309       2.194939        2.225070
BAS17_100          152.34375       ???              -6.985938         ???           -7.348823         ???           -7.768382         ???           -10.981749        ???           -2.885993         ???           -5.840363         ???           1.216894          ???           -0.081010         ???
BAS17_101          148.4375      152.34375          -2.359078       -3.265453       -5.335384       -6.905905       -5.210125       -6.236023       -5.215792       -6.224019       -2.358593       -3.273893       -2.199974       -2.765163       -3.065147       -3.958681       -0.957168       -0.958357
BAS17_102          140.625         ???              -2.472538         ???           -2.312678         ???           -2.436753         ???           -2.188761         ???           -2.450802         ???           -2.382762         ???           -0.181377         ???           0.432262          ???
BAS17_103            ???           ???                ???             ???             ???             ???             ???             ???             ???             ???             ???             ???             ???             ???             ???             ???             ???             ???
BAS17_104          148.4375        ???              -2.277255         ???           -1.126644         ???           -0.774930         ???           -0.164222         ???           -2.257153         ???           2.005373          ???           -1.050884         ???           -0.496804         ???
BAS17_105          167.96875     167.96875          -1.257377       -2.318531       -2.924681       -2.406204       -1.270787       -2.353108       -1.889314       -1.602104       1.197811        -0.070444       -1.919721       -1.521345       -5.361794       -3.381321       -4.006644       -1.945043
BAS17_106          140.625         ???              -4.085602         ???           -3.160584         ???           -6.254690         ???           -0.866416         ???           -4.475661         ???           -2.089282         ???           0.815676          ???           -2.697735         ???
BAS17_107          144.53125     144.53125          -7.398869       -7.682266       0.713515        -2.935680       -2.687082       -3.107851       -2.579799       -3.118218       -3.566025       -3.754697       1.015132        1.444801        4.162874        4.747324        2.036492        2.721528
BAS17_108          144.53125       ???              -3.046624         ???           -4.036856         ???           -5.652770         ???           -5.299942         ???           -1.934958         ???           -2.657185         ???           2.116320          ???           -0.748546         ???
BAS17_109          136.71875     136.71875          -3.998798       -2.273605       -6.792963       -4.552971       -6.748910       -4.496323       -6.157537       -4.132527       -3.948510       -2.300453       -3.684422       -2.628115       -4.101962       -3.080571       -1.393979       -1.401451
BAS17_110            ???           ???                ???             ???             ???             ???             ???             ???             ???             ???             ???             ???             ???             ???             ???             ???             ???             ???
BAS17_111            ???           ???                ???             ???             ???             ???             ???             ???             ???             ???             ???             ???             ???             ???             ???             ???             ???             ???
BAS17_112            ???           ???                ???             ???             ???             ???             ???             ???             ???             ???             ???             ???             ???             ???             ???             ???             ???             ???
BAS17_113          140.625       140.625            -5.365620       -5.329306       -6.271795       -6.105583       -7.623876       -8.710564       -4.482084       -4.678514       -6.226649       -6.069556       -4.444378       -4.722468       -4.979745       -5.060419       -4.282324       -4.332968
BAS17_114          109.375         ???              0.741427          ???           2.723294          ???           0.918737          ???           1.482046          ???           1.776741          ???           0.496490          ???           3.202864          ???           1.469281          ???
BAS17_115          109.375         ???              -0.060190         ???           1.186253          ???           -1.109105         ???           0.120373          ???           1.178189          ???           4.064834          ???           9.177916          ???           6.494467          ???
BAS17_49           109.375       152.34375          -0.325574       1.486922        0.142559        2.488520        0.137261        2.573784        -0.513585       0.959966        -0.330177       2.708304        -0.934314       1.421353        -0.073248       -0.086701       -1.148828       0.109192
BAS17_53           167.96875     167.96875          1.192943        0.824275        1.057197        0.842282        1.115181        0.820418        0.945133        -0.123943       1.117563        0.181772        0.929736        -0.113024       1.108512        0.836448        -0.308273       -1.099736
BAS17001             ???           ???                ???             ???             ???             ???             ???             ???             ???             ???             ???             ???             ???             ???             ???             ???             ???             ???
BAS17001b            ???           ???                ???             ???             ???             ???             ???             ???             ???             ???             ???             ???             ???             ???             ???             ???             ???             ???
BAS17001c            ???           ???                ???             ???             ???             ???             ???             ???             ???             ???             ???             ???             ???             ???             ???             ???             ???             ???
BAS17001d            ???           ???                ???             ???             ???             ???             ???             ???             ???             ???             ???             ???             ???             ???             ???             ???             ???             ???
BAS17002           160.15625       ???              -9.296239         ???           -16.323141        ???           -14.527960        ???           -10.250291        ???           -11.258226        ???           -5.816665         ???           -13.450225        ???           -3.064916         ???
BAS17003           144.53125     148.4375           -2.200678       -2.794361       0.419626        0.167675        -2.080301       -2.599963       -0.883366       -1.355433       -0.672881       -0.423473       -1.043353       -1.690072       0.606897        1.780135        2.271753        1.493863
BAS17004           140.625         ???              0.813756          ???           -2.563918         ???           -3.284476         ???           0.282456          ???           0.326113          ???           1.836052          ???           0.483510          ???           2.345252          ???
BAS17005           117.1875      117.1875           0.000000        0.000000        0.000000        0.000000        0.000000        0.000000        0.000000        0.000000        0.000000        0.000000        0.000000        0.000000        0.000000        0.000000        0.000000        0.000000
test                 ???           ???                ???             ???             ???             ???             ???             ???             ???             ???             ???             ???             ???             ???             ???             ???             ???             ???
