# Supplementary material for: Strength of socio-political attitudes moderates electrophysiological responses to perceptual anomalies
Source: PLoS One. 2019 Aug 5;14(8):e0220732. doi: 10.1371/journal.pone.0220732 (PMC6681971; doi:10.1371/journal.pone.0220732)
Supplement: S1 Dataset — (ZIP) [file pone.0220732.s002.zip › pub_data/data2_P1.txt]

P1

File               L-p1n1_nor_oe L-p1n1_rev_oe      POz-p1n1_nor_oe POz-p1n1_rev_oe O1-p1n1_nor_oe  O1-p1n1_rev_oe  Oz-p1n1_nor_oe  Oz-p1n1_rev_oe  O2-p1n1_nor_oe  O2-p1n1_rev_oe  PO3-p1n1_nor_oe PO3-p1n1_rev_oe PO4-p1n1_nor_oe PO4-p1n1_rev_oe PO7-p1n1_nor_oe PO7-p1n1_rev_oe PO8-p1n1_nor_oe PO8-p1n1_rev_oe 

BAS17_007          109.375       113.28125          1.808505        1.066562        4.365439        4.009687        1.074686        1.689790        1.186389        1.969693        2.512232        2.197082        1.092774        0.679778        6.436842        6.437943        4.251970        0.686696
BAS17_008          117.1875        ???              4.865750          ???           9.154904          ???           7.196057          ???           7.124292          ???           6.482599          ???           3.393375          ???           6.602582          ???           4.193233          ???
BAS17_009          109.375       113.28125          4.501215        5.639889        3.386238        4.526559        0.980770        1.662953        2.274440        3.853385        3.524375        4.485398        4.607772        6.110156        3.042974        4.174781        5.004037        7.356759
BAS17_009_bnoroe     ???           ???                ???             ???             ???             ???             ???             ???             ???             ???             ???             ???             ???             ???             ???             ???             ???             ???
BAS17_010          113.28125       ???              3.390343          ???           1.956328          ???           1.761368          ???           1.755198          ???           3.118115          ???           2.816023          ???           0.894452          ???           2.346344          ???
BAS17_011            ???           ???                ???             ???             ???             ???             ???             ???             ???             ???             ???             ???             ???             ???             ???             ???             ???             ???
BAS17_012          105.46875       ???              1.546031          ???           5.896804          ???           4.360851          ???           5.783317          ???           4.134030          ???           5.829862          ???           4.385715          ???           12.258286         ???
BAS17_013          85.9375       89.84375           0.114094        -0.149867       0.159165        -0.347022       0.108511        -0.407290       -0.181173       0.001738        0.300201        -0.407682       -0.065734       -0.477136       -0.268446       -0.357614       0.247646        -0.270593
BAS17_014          113.28125       ???              14.073446         ???           17.663330         ???           15.276003         ???           19.488077         ???           21.995457         ???           19.723402         ???           24.580864         ???           28.487968         ???
BAS17_014_cal        ???           ???                ???             ???             ???             ???             ???             ???             ???             ???             ???             ???             ???             ???             ???             ???             ???             ???
BAS17_016            ???           ???                ???             ???             ???             ???             ???             ???             ???             ???             ???             ???             ???             ???             ???             ???             ???             ???
BAS17_017            ???           ???                ???             ???             ???             ???             ???             ???             ???             ???             ???             ???             ???             ???             ???             ???             ???             ???
BAS17_018            ???           ???                ???             ???             ???             ???             ???             ???             ???             ???             ???             ???             ???             ???             ???             ???             ???             ???
BAS17_019          74.21875      125                2.918423        2.723254        -0.194036       7.132682        6.368130        6.236139        5.886046        5.381192        3.015731        2.935288        2.894933        2.839289        6.917254        5.365404        6.642768        6.395905
BAS17_020          85.9375         ???              3.301700          ???           -0.716239         ???           2.539890          ???           2.597153          ???           0.002139          ???           0.295981          ???           0.433711          ???           0.014157          ???
BAS17_021          93.75         82.03125           0.525108        0.560811        0.031803        1.051478        0.266968        0.738631        0.355025        0.364352        0.715554        0.666528        0.795916        0.523270        0.479893        0.221116        1.752561        0.094660
BAS17_022            ???           ???                ???             ???             ???             ???             ???             ???             ???             ???             ???             ???             ???             ???             ???             ???             ???             ???
BAS17_023          113.28125     113.28125          3.165845        3.271269        8.835581        9.922080        3.253754        3.755753        3.443638        3.395868        5.297004        6.040188        2.445777        3.257326        9.499098        10.978538       5.811915        7.054675
BAS17_024          109.375         ???              3.466801          ???           1.984817          ???           1.199448          ???           1.972296          ???           5.070204          ???           4.093626          ???           5.514279          ???           5.194493          ???
BAS17_025          101.5625      78.125             4.723356        0.952058          ???             ???           0.271276        0.720607        -0.186459       0.338244        3.832011        4.525894        4.507807        0.943780          ???             ???             ???             ???
BAS17_027          74.21875      125                9.886929        10.566256       1.607144        10.458632       1.592986        10.569090       1.647538        10.655270       1.996898        9.386996        14.328472       16.000566       2.046659        9.439869        13.722162       15.756134
BAS17_028          78.125          ???              0.992419          ???           1.140705          ???           6.827101          ???           8.485350          ???           0.980520          ???           6.329528          ???           6.854037          ???           1.806695          ???
BAS17_029          125           125                1.805027        -0.131035       7.466257        8.019644        0.609446        6.640815        5.343372        6.644338        4.755370        2.629488        3.474634        0.096044        5.578846        5.229112        2.008662        8.631381
BAS17_030          125             ???              0.197947          ???           3.910666          ???           0.281386          ???           0.142664          ???           0.184025          ???           0.620922          ???           2.959791          ???           -0.679391         ???
BAS17_031          78.125        93.75              1.176365        0.341915        0.364113        1.287124        0.566862        0.938731        18.637793       16.632116       1.001740        11.896367       0.966070        0.846583        0.621373        15.335148       13.446963       0.204861
BAS17_032          113.28125       ???              1.532286          ???           8.450360          ???           3.267202          ???           3.489889          ???           2.799793          ???           1.907824          ???           8.244927          ???           8.019791          ???
BAS17_033          113.28125     113.28125          4.565866        5.464548        4.559703        5.345361        4.527829        5.469627        4.545538        5.371055        4.533535        5.423451        6.972160        7.744071        3.152418        3.416426        4.594211        5.403178
BAS17_034          82.03125        ???              -0.187476         ???           -0.124042         ???           -0.191990         ???           0.837602          ???           -0.134198         ???           0.300448          ???           -0.324986         ???           0.580814          ???
BAS17_035          125           125                -0.041789       0.774901        6.553730        3.904270        5.974214        1.902322        6.339796        2.146484        4.758873        3.039896        0.582223        1.641899        5.301837        3.188504        1.381816        2.843972
BAS17_036            ???           ???                ???             ???             ???             ???             ???             ???             ???             ???             ???             ???             ???             ???             ???             ???             ???             ???
BAS17_037          117.1875      117.1875           5.273359        5.337873        7.556816        7.784090        5.333910        5.469082        5.245381        5.414457        7.509581        7.765114        9.732633        9.419265        7.493380        7.783295        10.728752       10.561197
BAS17_038          125             ???              3.819763          ???           4.312147          ???           5.418477          ???           6.108387          ???           0.116615          ???           4.709157          ???           0.040143          ???           6.244487          ???
BAS17_039          125           74.21875           4.463464        0.808056        5.509155        0.665931        -0.644418       1.736899        -0.617978       1.846813        8.663919        0.464572        7.796316        1.861175        -0.738263       10.036954       8.043826        2.013180
BAS17_041          125           74.21875           2.084730        3.570243        6.175937        0.394375        5.419210        6.308497        7.085423        8.299710        2.327319        3.592363        4.569077        5.873921        1.240366        5.972977        15.263232       16.467724
BAS17_042          105.46875       ???              2.188196          ???           1.254284          ???           1.140725          ???           3.229798          ???           1.679021          ???           2.997220          ???           0.532944          ???           7.856766          ???
BAS17_043          85.9375       78.125             -0.537566       0.297947        -0.893501       -0.178556       -0.852950       -0.228129       0.504188        -0.963698       -0.527869       0.347287        -0.518180       0.361272        1.711829        -0.732976       0.888458        -0.798909
BAS17_044          117.1875        ???              3.037632          ???           3.273181          ???           -0.359159         ???           5.756580          ???           3.108977          ???           -0.510206         ???           2.344545          ???           14.162924         ???
BAS17_045          125           74.21875           4.250846        2.284420        5.216593        2.761673        6.622257        3.315692        11.862137       3.960170        5.646321        2.101710        7.368613        2.728456        2.311266        1.835326        9.835807        3.595116
BAS17_046          125           89.84375           2.421659        2.859996        7.220538        0.685259        0.490215        5.607772        5.697227        6.745490        3.636190        3.590545        0.005374        0.225896        7.803394        -0.369688       0.151719        5.690851
BAS17_047          125           125                6.476430        6.802257        3.375164        5.106329        3.428584        5.040592        2.324169        4.447173        6.349773        6.822139        6.796246        7.235399        -0.646959       2.782068        -1.241745       1.254169
BAS17_050          117.1875        ???              3.019996          ???           9.167638          ???           9.687105          ???           12.106443         ???           3.002439          ???           4.237213          ???           5.925114          ???           13.005443         ???
BAS17_051          113.28125     113.28125          5.056014        4.309192        1.404119        2.142959        2.661061        3.091665        3.652110        3.791618        5.195886        3.418697        7.306953        4.750819        1.985289        2.116681        4.992242        3.484468
BAS17_052          113.28125       ???              5.376696          ???           13.648288         ???           13.690625         ???           14.125641         ???           5.357189          ???           7.126902          ???           9.045828          ???           0.954478          ???
BAS17_055            ???           ???                ???             ???             ???             ???             ???             ???             ???             ???             ???             ???             ???             ???             ???             ???             ???             ???
Bas17_055_2        74.21875      74.21875           0.000000        0.000000        0.000000        0.000000        0.000000        0.000000        0.000000        0.000000        0.000000        0.000000        0.000000        0.000000        0.000000        0.000000        0.000000        0.000000
BAS17_056          89.84375        ???              1.380423          ???           0.126144          ???           0.576405          ???           12.792764         ???           0.838383          ???           8.598324          ???           4.900015          ???           15.782376         ???
BAS17_057          85.9375       93.75              0.659115        1.038402        0.244113        0.576071        0.654360        0.468896        1.165938        1.210054        0.097881        0.545581        0.813020        1.155850        0.490445        0.308552        1.195385        0.893831
BAS17_058          85.9375         ???              1.031395          ???           0.537613          ???           1.105297          ???           0.639889          ???           4.415963          ???           0.941565          ???           4.395053          ???           0.680572          ???
BAS17_059          117.1875      101.5625           2.243011        -0.356501       0.699863        0.878262        2.225236        1.232773        1.936018        0.299569        1.639618        1.339514        2.117460        -0.013584       0.564269        4.628472        1.519800        2.209294
BAS17_060          85.9375         ???              2.556703          ???           1.031919          ???           0.911773          ???           1.013007          ???           3.743446          ???           1.039653          ???           0.850121          ???           1.823880          ???
BAS17_061          117.1875      117.1875           4.829467        4.278466        3.633535        5.113345        4.497449        5.109652        8.408077        8.756695        3.643815        3.843072        5.837670        6.542421        2.521535        3.322760        15.544393       15.909879
BAS17_062          125             ???              3.164610          ???           10.170839         ???           8.586382          ???           13.662143         ???           6.209624          ???           7.885551          ???           13.135417         ???           14.091888         ???
BAS17_063          125           125                5.559728        5.340855        5.510947        5.934897        4.378793        4.473395        6.484746        5.058860        6.571643        6.371730        6.368507        5.483080        7.675901        7.440463        6.160924        4.613042
BAS17_064          113.28125       ???              1.107049          ???           3.298507          ???           0.777401          ???           -0.058127         ???           3.448600          ???           2.311669          ???           4.126200          ???           1.805120          ???
BAS17_065          89.84375      66.40625           0.146368        -1.605555       0.444632        1.035821        1.020085        0.763563        0.942631        1.147344        0.205448        1.965515        0.918532        1.200130        1.137234        -0.048855       1.928469        3.607017
BAS17_066          78.125          ???              6.132854          ???           -0.184967         ???           9.143497          ???           9.683451          ???           0.009899          ???           7.085926          ???           -0.343681         ???           10.048238         ???
BAS17_067          85.9375       78.125             0.585574        6.034310        0.348630        0.050098        5.673574        7.578071        1.541766        8.894313        0.155283        6.531115        0.644976        7.701840        -0.356854       6.842492        0.538326        9.965280
BAS17_068          125             ???              -0.568331         ???           8.803596          ???           5.496398          ???           3.599228          ???           -0.777195         ???           1.920481          ???           -1.440297         ???           4.786725          ???
BAS17_069            ???           ???                ???             ???             ???             ???             ???             ???             ???             ???             ???             ???             ???             ???             ???             ???             ???             ???
BAS17_070            ???           ???                ???             ???             ???             ???             ???             ???             ???             ???             ???             ???             ???             ???             ???             ???             ???             ???
BAS17_071            ???           ???                ???             ???             ???             ???             ???             ???             ???             ???             ???             ???             ???             ???             ???             ???             ???             ???
BAS17_072            ???           ???                ???             ???             ???             ???             ???             ???             ???             ???             ???             ???             ???             ???             ???             ???             ???             ???
BAS17_073          89.84375      74.21875           0.911332        0.456101        -0.232031       0.716154        -0.533224       0.547258        -0.801808       1.114422        1.065459        0.354406        -0.174899       0.427872        3.091307        1.425689        3.975225        3.421135
BAS17_074          89.84375        ???              2.705154          ???           0.323934          ???           0.632542          ???           2.105919          ???           3.866069          ???           4.340459          ???           0.493168          ???           5.082718          ???
BAS17_075          85.9375       125                3.135096        2.321251        0.196242        2.862283        -0.416347       1.449603        0.517763        2.897984        3.215801        2.469209        -0.807236       4.136184        3.901855        0.783088        0.025041        5.371932
BAS17_076          113.28125       ???              4.923650          ???           9.637730          ???           8.127860          ???           14.400072         ???           6.469237          ???           7.995364          ???           11.149221         ???           15.947295         ???
BAS17_077          78.125        125                1.056147        0.915700        -0.033769       2.675272        1.618541        2.535964        1.564676        1.879207        0.151483        1.484151        -0.156142       0.899676        -0.009588       2.225848        1.439874        2.288532
BAS17_078          113.28125       ???              1.989730          ???           1.407313          ???           1.684530          ???           2.135302          ???           1.878166          ???           2.089595          ???           3.164321          ???           3.819403          ???
BAS17_079          97.65625      117.1875           4.543571        2.582688        -0.721881       3.919417        1.869742        1.868329        2.048500        2.156272        4.388809        3.663899        5.211711        4.262515        0.438020        3.855441        5.039781        4.111959
BAS17_080          125             ???              0.662516          ???           8.449469          ???           0.356443          ???           -0.185435         ???           7.049332          ???           0.653992          ???           8.184839          ???           -0.627589         ???
BAS17_081          89.84375      113.28125          2.415898        2.180167        0.173995        1.843345        0.620007        2.278610        4.829723        3.866884        0.189940        1.845189        4.771952        3.884784        -0.124274       3.134600        5.986004        4.153760
BAS17_082          125             ???              5.565796          ???           15.599006         ???           10.020497         ???           6.505592          ???           8.634673          ???           6.511260          ???           8.249655          ???           11.604486         ???
BAS17_083          125           89.84375           5.451853        1.056327        8.246686        2.026033        7.956691        8.186445        10.475043       9.515750        5.692907        1.077386        7.857344        6.310707        0.679489        12.091248       12.340718       9.925945
BAS17_084          66.40625        ???              0.313596          ???           -0.076100         ???           0.588126          ???           5.523167          ???           6.370040          ???           8.124249          ???           7.453171          ???           12.034725         ???
BAS17_085          125           93.75              5.055934        4.483977        2.186365        0.645431        1.334280        0.306506        1.243143        0.198847        5.190500        5.076213        7.197579        7.208951        2.036105        1.934908        9.322307        1.068001
BAS17_086          78.125          ???              0.370540          ???           0.718188          ???           0.532340          ???           0.461125          ???           0.137678          ???           0.646610          ???           -0.173818         ???           0.811941          ???
BAS17_087          125           89.84375           3.910480        1.780643        2.053069        3.614298        0.558052        3.655142        2.325278        3.589216        5.431140        2.894127        -0.343710       2.115575        4.372748        5.185324        1.350258        2.694533
BAS17_088          125             ???              1.976183          ???           1.948200          ???           1.708865          ???           1.804890          ???           2.029255          ???           1.528704          ???           2.005188          ???           1.808411          ???
BAS17_089          125           89.84375           3.918840        2.628754        4.325705        0.778609        2.385396        0.770714        5.038155        4.486243        4.316107        0.666567        5.120577        4.062911        2.000270        0.749192        7.122036        6.396134
BAS17_090          117.1875        ???              1.802844          ???           2.035337          ???           1.204740          ???           2.728450          ???           3.234892          ???           3.897097          ???           1.777945          ???           4.632948          ???
BAS17_091          125           125                2.262412        2.992048        4.590128        5.491669        0.039758        2.081858        0.109183        3.504178        6.810760        1.792357        0.078753        3.574189        7.959232        8.605939        -0.010915       5.254557
BAS17_092          74.21875        ???              0.000000          ???           0.000000          ???           0.000000          ???           0.000000          ???           0.000000          ???           0.000000          ???           0.000000          ???           0.000000          ???
BAS17_093          78.125        93.75              0.613897        -0.189447       1.418785        0.767103        1.447924        0.767623        1.482695        0.776087        0.543945        -0.121810       1.241672        1.927221        0.811937        4.209865        2.317400        2.022850
BAS17_094          125             ???              9.419806          ???           9.379068          ???           10.413237         ???           0.789401          ???           9.416608          ???           15.293624         ???           7.709475          ???           0.537677          ???
BAS17_095          85.9375       89.84375           12.644164       14.032184       -0.415294       -0.191949       -0.025947       -0.222912       -0.211337       10.945143       -1.428981       -0.142314       17.718584       19.633860       -2.080831       11.300270       8.999870        0.684351
BAS17_096          117.1875        ???              5.124354          ???           6.667723          ???           5.121685          ???           6.867432          ???           5.190685          ???           0.687881          ???           5.424874          ???           0.433563          ???
BAS17_097          89.84375      82.03125           3.882780        3.713967        1.874151        1.296009        1.906939        1.370547        2.472192        1.319397        7.401126        4.524382        1.793080        1.545531        2.924866        1.752534        3.154546        0.404507
BAS17_098          109.375         ???              2.421213          ???           1.719470          ???           2.807600          ???           2.451702          ???           1.917457          ???           2.346353          ???           -0.037819         ???           3.034312          ???
BAS17_099          89.84375      125                8.044868        8.129528        -0.195912       4.040668        0.357019        3.997156        0.915066        0.426423        9.674706        10.055466       6.853676        0.267966        4.924610        4.124402        0.649262        5.939467
BAS17_100          109.375         ???              6.021217          ???           3.303310          ???           3.219468          ???           1.866490          ???           5.997633          ???           4.120070          ???           3.357799          ???           3.410248          ???
BAS17_101          78.125        113.28125          0.495677        0.089833        0.801946        -0.355203       0.409562        -0.154874       0.445612        -0.150048       0.481643        0.042843        0.317111        0.325950        1.034972        0.351760        1.244078        1.491192
BAS17_102          113.28125       ???              4.138774          ???           2.347658          ???           2.265892          ???           1.516101          ???           4.106890          ???           3.575196          ???           -0.170547         ???           1.839938          ???
BAS17_103            ???           ???                ???             ???             ???             ???             ???             ???             ???             ???             ???             ???             ???             ???             ???             ???             ???             ???
BAS17_104          89.84375        ???              4.727745          ???           0.329703          ???           -0.101674         ???           0.463635          ???           2.366893          ???           3.422065          ???           -0.049078         ???           0.080202          ???
BAS17_105          89.84375      85.9375            1.379836        -0.439346       0.315867        0.223173        1.268775        -0.392486       0.962303        -0.309006       3.131585        -0.526606       1.009734        -0.316370       4.444319        0.527157        0.156797        6.566123
BAS17_106          109.375         ???              8.422209          ???           5.019556          ???           1.135952          ???           6.323630          ???           8.230919          ???           7.520682          ???           10.336932         ???           5.173939          ???
BAS17_107          85.9375       117.1875           1.750736        1.329487        3.948541        1.493163        1.310866        1.822604        1.445124        2.000577        5.474184        6.296245        5.902685        6.238795        7.564193        8.618714        6.804256        8.525311
BAS17_108          117.1875        ???              3.975118          ???           3.809830          ???           4.012557          ???           3.930870          ???           4.511684          ???           4.163531          ???           3.492329          ???           3.637944          ???
BAS17_109          109.375       109.375            2.655788        3.445344        2.596377        3.213856        2.581505        3.200458        3.019281        4.997180        2.616623        3.425025        3.049625        4.201502        2.354860        2.007591        3.524201        5.209807
BAS17_110            ???           ???                ???             ???             ???             ???             ???             ???             ???             ???             ???             ???             ???             ???             ???             ???             ???             ???
BAS17_111            ???           ???                ???             ???             ???             ???             ???             ???             ???             ???             ???             ???             ???             ???             ???             ???             ???             ???
BAS17_112            ???           ???                ???             ???             ???             ???             ???             ???             ???             ???             ???             ???             ???             ???             ???             ???             ???             ???
BAS17_113          113.28125     85.9375            1.425873        1.018860        3.176797        1.175236        2.867167        0.999731        1.604133        1.085736        3.175539        1.356748        1.614860        1.071243        4.717956        0.052113        1.593621        1.177018
BAS17_114          125             ???              6.091768          ???           6.513434          ???           0.970576          ???           1.101091          ???           7.390373          ???           7.232076          ???           7.416858          ???           4.521289          ???
BAS17_115          97.65625        ???              0.764433          ???           1.165152          ???           0.389556          ???           0.450508          ???           1.153087          ???           0.607818          ???           6.311776          ???           -0.032424         ???
BAS17_49           125           93.75              -0.249340       1.592890        0.894867        1.283698        0.884334        1.307559        -0.114357       1.633145        0.227388        2.257380        -0.246652       1.564374        0.563943        0.502671        -0.408202       1.295481
BAS17_53           74.21875      125                0.816558        9.242197        0.755628        9.295094        9.642870        9.303632        9.206018        8.422542        6.558047        5.987036        9.203512        8.312248        9.587136        9.318847        8.727365        8.199400
BAS17001             ???           ???                ???             ???             ???             ???             ???             ???             ???             ???             ???             ???             ???             ???             ???             ???             ???             ???
BAS17001b            ???           ???                ???             ???             ???             ???             ???             ???             ???             ???             ???             ???             ???             ???             ???             ???             ???             ???
BAS17001c            ???           ???                ???             ???             ???             ???             ???             ???             ???             ???             ???             ???             ???             ???             ???             ???             ???             ???
BAS17001d            ???           ???                ???             ???             ???             ???             ???             ???             ???             ???             ???             ???             ???             ???             ???             ???             ???             ???
BAS17002           105.46875       ???              2.289815          ???           2.075435          ???           1.714795          ???           3.119244          ???           3.150203          ???           2.972843          ???           5.135437          ???           1.655227          ???
BAS17003           125           125                3.026226        3.403420        3.285546        5.198621        3.733586        4.451697        5.028780        4.878526        -0.197358       3.716089        4.720705        4.494417        -0.353172       3.161016        7.062992        6.208641
BAS17004           113.28125       ???              3.291484          ???           4.986653          ???           2.351695          ???           3.120201          ???           4.232407          ???           3.014978          ???           5.245327          ???           3.009665          ???
BAS17005           74.21875      74.21875           0.000000        0.000000        0.000000        0.000000        0.000000        0.000000        0.000000        0.000000        0.000000        0.000000        0.000000        0.000000        0.000000        0.000000        0.000000        0.000000
test                 ???           ???                ???             ???             ???             ???             ???             ???             ???             ???             ???             ???             ???             ???             ???             ???             ???             ???
