# Supplementary material for: Strength of socio-political attitudes moderates electrophysiological responses to perceptual anomalies
Source: PLoS One. 2019 Aug 5;14(8):e0220732. doi: 10.1371/journal.pone.0220732 (PMC6681971; doi:10.1371/journal.pone.0220732)
Supplement: S1 Dataset — (ZIP) [file pone.0220732.s002.zip › pub_data/data2_p3_nor.txt]

File          Fp1-bnoroe  AFz-bnoroe  Fp2-bnoroe  F7-bnoroe   F3-bnoroe   Fz-bnoroe   F4-bnoroe   F8-bnoroe   FC5-bnoroe  FC1-bnoroe  FC2-bnoroe  FC6-bnoroe  TP9-bnoroe  T7-bnoroe   C3-bnoroe   Cz-bnoroe   C4-bnoroe   T8-bnoroe   TP10-bnoroe CP5-bnoroe  CP1-bnoroe  CP2-bnoroe  CP6-bnoroe  P7-bnoroe   P3-bnoroe   Pz-bnoroe   P4-bnoroe   P8-bnoroe   POz-bnoroe  O1-bnoroe   Oz-bnoroe   O2-bnoroe   AF7-bnoroe  AF3-bnoroe  AF4-bnoroe  AF8-bnoroe  F5-bnoroe   F1-bnoroe   F2-bnoroe   F6-bnoroe   FC3-bnoroe  FCz-bnoroe  FC4-bnoroe  C5-bnoroe   C1-bnoroe   C2-bnoroe   C6-bnoroe   CP3-bnoroe  CPz-bnoroe  CP4-bnoroe  P5-bnoroe   P1-bnoroe   P2-bnoroe   P6-bnoroe   FT9-bnoroe  PO3-bnoroe  PO4-bnoroe  FT10-bnoroe FT7-bnoroe  FT8-bnoroe  TP7-bnoroe  TP8-bnoroe  PO7-bnoroe  PO8-bnoroe  EOG-bnoroe  

BAS17_0048    -4.438395   -3.027896   -4.864500   0.899203    -1.251695   -3.915118   -4.040715   -6.641854   0.406832    0.645451    -0.458011   -3.769727   0.020050    -0.391284   1.941140    1.425497    -0.599420   -3.694597   -1.875805   1.984804    2.977010    2.128122    1.155881    0.086092    3.884945    4.296326    4.273103    2.803913    4.981791    2.563658    2.374069    3.667052    -4.437337   -1.371781   -5.391109   -5.462379   -0.761524   -0.874517   -4.044647   -5.271476   0.739195    0.134717    -1.466347   0.874600    2.019158    0.733196    -2.055970   2.523401    2.716578    1.241773    0.091799    4.154664    4.288532    4.306029    -0.385892   4.090487    6.191607    -8.097720   -0.318830   -6.093770   0.029342    -0.922265   3.130961    6.143230    -0.000006
BAS17_006     -7.709971   -6.446688   -9.484659   -3.775794   -3.979786   -4.554380   -5.937307   -10.147673  -2.230143   -1.790352   -3.319427   -5.496642   1.963607    -0.890249   0.741203    0.218627    -1.009632   -4.707059   -2.589875   2.084100    4.165960    3.622016    0.069867    7.097707    7.078174    7.183781    7.076321    4.079368    10.893704   8.957728    9.201198    10.476104   -6.338974   -6.870546   -8.096848   -10.605727  -4.051537   -3.998248   -5.549479   -7.235034   -1.617873   -3.044996   -3.812315   -0.314851   0.632258    -0.164061   -3.271454   4.219882    3.231504    2.671656    7.083281    7.158904    6.684867    5.098707    -3.299116   10.876623   10.840138   -7.909003   -3.249063   -7.366863   2.092094    -1.845313   8.752409    8.459099    0.000011
BAS17_007     -0.054963   -2.910935   -2.077336   -0.519495   -1.023782   -3.903104   -3.474340   -7.163730   -0.125216   -0.410459   -2.430797   -4.414689   -1.100524   -0.463699   1.039087    -0.227933   -2.292772   -3.467694   -2.576710   2.318197    2.616044    0.581245    -0.656154   3.694962    3.801916    2.290679    2.035434    1.898499    4.350984    6.530540    5.042172    5.092101    1.604403    -1.250945   -4.226316   -3.715226   -1.566961   -3.030936   -3.429442   -4.274707   0.655071    -2.038801   -2.696503   -0.183731   1.088143    -0.965525   -3.618253   2.728859    1.566699    0.218857    3.828048    3.871421    1.994947    2.370794    1.186895    4.635786    4.154420    -5.773742   -0.731984   -4.419683   0.819951    -1.819794   4.555210    3.994874    0.000004
BAS17_008     -6.539823   -6.769752   -6.985055   -8.733436   -4.549179   -5.653385   -4.402002   -7.163461   -4.560593   -4.376602   -2.763703   -2.667639   -1.444183   -2.219677   -0.737076   -1.191609   0.699250    -1.450863   4.087519    2.038228    2.675854    2.579822    2.295434    3.734706    4.829608    5.581016    5.939633    6.030405    8.511794    11.698179   11.257974   11.193475   -7.929859   -6.508047   -6.226580   -8.145352   -5.463947   -6.043425   -4.895995   -4.105176   -3.633168   -4.033503   -1.780653   -0.609458   -0.665273   -0.168966   -0.196843   2.888864    1.945546    2.748881    5.286261    5.635582    5.416934    6.182486    -5.068408   9.773975    9.123946    -6.603508   -6.019405   -4.657368   1.007711    1.532519    9.267042    11.000243   0.000021
BAS17_009     -6.248934   -4.823371   -7.152233   -2.391460   -1.891207   -2.527963   -4.551872   -10.341127  -1.930217   1.578474    0.639839    -6.095843   0.768177    -3.694249   3.799766    5.583251    1.490558    -8.232079   -9.551003   2.193955    7.829948    7.341444    -0.224557   3.979680    7.628244    8.310172    7.109093    -1.903956   9.051916    6.093970    0.335539    1.811349    -5.672321   -4.626157   -6.312733   -9.336905   -1.981093   -1.910843   -3.561481   -7.271767   -1.927026   1.321451    -1.758849   1.524948    7.718662    4.174253    -4.538962   7.676318    7.863121    4.913942    4.001381    7.945830    8.714203    2.750412    -6.518846   6.135378    8.438114    -11.967933  -2.088313   -9.538265   0.782651    -4.871731   3.033638    2.903344    -0.000002
BAS17_010     -2.280976   -4.316046   -4.116435   -5.053953   -3.640676   -3.872964   -4.169874   -2.507949   -4.453907   -2.853246   -3.073170   -2.392761   3.218555    -1.409695   -0.286077   -0.409166   -0.452385   -0.635578   3.603630    0.901518    1.697041    1.702516    1.320667    3.285762    3.178625    3.621084    4.142859    5.256458    5.262779    4.602747    4.744142    4.776670    -5.472732   -3.527179   -3.978821   -2.710007   -4.523726   -3.403019   -4.160933   -3.065461   -2.526804   -2.250410   -2.347517   -1.353902   -0.376813   -0.309815   -0.940597   1.566340    1.299744    1.762157    3.314641    3.547678    3.689842    4.080421    -2.628467   4.555911    5.955269    -0.458887   -3.413411   -1.230994   1.110219    1.066414    4.387358    6.952692    -0.000005
BAS17_012     -3.369068   -4.555661   -5.045743   0.334350    0.449668    -2.996246   -3.620603   -6.644504   1.032853    -0.575734   -2.293944   -2.850493   -0.238167   0.839607    1.474654    -0.501460   -0.516341   -2.039176   0.777177    2.200249    2.130691    1.127389    1.629306    3.428907    3.451951    2.525114    2.712998    3.505991    2.746716    3.353426    0.173881    2.712830    -0.055714   0.390874    -5.123629   -6.182289   0.408626    -2.526881   -3.640355   -4.728672   -0.551412   -2.316543   -1.994833   0.830714    0.201705    -0.474160   -1.222920   2.215574    0.959998    1.892815    3.400145    3.445205    2.634258    3.494635    -0.411251   5.327993    2.712061    -6.454153   1.044742    -4.105084   1.713938    0.496480    3.391518    3.865901    0.000002
BAS17_013     -0.914929   -2.104756   -2.482653   -1.101344   -0.515116   -1.316086   -2.872227   -3.343144   0.477881    -0.433388   -2.337744   -3.135870   -0.679772   0.029390    0.847913    -1.418908   -1.936083   -2.580009   -3.167366   1.891196    2.115614    0.907892    -1.489923   1.814775    3.497476    2.730136    1.553190    -0.246440   5.273887    6.143845    5.405324    4.002976    -0.208710   -1.403200   -2.478383   -2.922731   -0.141637   -1.173762   -2.390167   -3.294704   0.011139    -1.406808   -2.345019   0.891525    -0.385052   -1.027874   -2.630692   1.845355    0.614737    0.159354    3.514320    3.234660    2.239646    0.517156    -1.727962   5.902343    4.131592    -4.118109   -0.756982   -4.064079   0.911405    -2.233470   4.662577    1.457611    0.000015
BAS17_014     -2.199691   -2.527440   -2.381739   0.195445    -0.201112   -2.451551   -1.468374   -1.458982   1.171164    -1.026629   -1.747941   0.330425    -6.629960   0.320490    2.747494    -0.560598   0.238938    -1.714302   -3.174546   2.376051    4.075236    2.244290    -2.208942   2.097146    5.118097    5.302886    0.812195    -3.821367   3.712319    0.517378    -1.194546   -3.124126   -0.293377   0.008271    -1.082732   -1.031649   0.956394    -1.752589   -2.217047   0.379219    0.865855    -2.647791   0.360644    0.470745    1.473024    -0.117919   -1.674920   4.174757    2.025185    0.546780    4.448417    5.494022    0.813085    0.782054    -1.370616   4.872354    0.164064    -2.700792   0.403510    -1.471011   0.440450    -3.133262   2.659094    -5.211890   -0.000004
BAS17_019     -4.911191   -5.519871   -9.355916   -1.785371   -2.173722   -4.038324   -6.778358   -14.052624  -1.576364   -1.464092   -3.055891   -8.548481   0.732358    -1.467870   0.109279    -0.401022   -2.368241     ???       0.307809    1.599650    1.902133    2.263009    0.498954    4.630755    4.055418    5.284723    5.497232    7.658664    10.028303   15.978005   16.992981   16.299774   -3.466440   -4.963409   -7.920205   -14.499783  -2.200396   -3.045668   -4.946074   -8.651980   -0.669927   -2.214818   -4.791015   0.093228    -0.323840   -1.052010   -4.722743   1.439958    1.470937    1.818052    4.678289    4.702486    5.281668    6.110769    -2.384538   9.411054    10.293187     ???       -2.279593   -11.129409  0.680181    -0.128304   11.455832   14.244379   0.000011
BAS17_020     0.867367    0.289793    -0.006600   0.429536    0.175769    0.507594    0.174151    -0.946588   -0.562874   0.577264    0.482416    -0.463874   -2.386761   -0.578070   1.292286    1.616034    0.328176    -1.927044   -4.889304   0.479062    1.481731    1.142568    -0.159728   0.347140    0.786055    0.901133    1.416800    -1.705120   1.318271    -1.821549   -0.814082   -0.791106   0.117145    0.105068    0.371072    -0.404704   0.099318    0.169591    0.322440    -0.376802   0.551735    0.329228    0.399485    -0.503170   1.138821    0.981987    -0.059498   0.755730    1.375763    0.917883    0.774375    0.797261    1.594898    0.245353    -0.308011   -0.044694   1.894145      ???       -0.555603   -1.188503   -2.352840   -1.853303   0.415482    -0.521273   -0.000004
BAS17_021     0.144418    -1.477615   -0.566567   -0.156530   -0.422922   -1.834981   -2.783264   -3.632535   -0.276650   -0.879624   -1.756430   -3.034431   -1.098352   -0.185849   0.875979    -0.594659   -1.687010   -3.198867   -2.504970   1.333808    2.014846    0.278631    -1.523181   1.810699    3.058157    2.297402    1.334802    0.724303    3.974319    1.974743    2.622796    4.057377    0.107952    -0.190534   -2.300616   -2.233713   -0.444301   -0.922818   -1.895133   -2.719649   0.405105    -1.078807   -2.252809   0.787190      ???       -0.693748   -2.598109     ???       0.530887    -0.873914   3.077967    3.070280    2.152806    0.982716    -0.287068   3.757102    4.228996      ???       -0.237447   -2.966379   0.850669    -1.835189   2.663512    5.032259    0.000005
BAS17_023       ???       -3.511143   -9.772508   -4.923647   -4.620144   -2.935171   -4.467833   -11.677290  -1.614580   0.213958    -1.434817   -10.986740  2.773646    0.162544    0.254735    1.220820    -1.476498   -8.619005   -4.582726   2.812682    5.055841    2.918123    -1.715984   7.421702    7.399279    6.403414    3.990069    4.353988    11.126684   15.164995   11.192259   10.175855   -6.953567   -6.962931   -10.282949  -10.302659  -4.851393   -2.341239   -4.473549   -11.757641  -1.613163   -0.650960   -3.568310   0.224947    2.118355    0.430823    -7.014715   2.917803    3.627549    1.388732    7.482329    7.303048    5.702960    4.114151    -1.732713   12.151979   8.606736      ???       -1.730117   -11.035069  2.808043    -4.681761   13.380435   9.501960    0.000014
BAS17_024     -2.266305   -2.862607   -2.725886   0.044881    -1.481531   -2.435627   -2.511462   -2.890909   -0.659000   -1.561332   -1.539745   -1.815086   0.449382    -0.148111   0.497705    0.333143    -0.187625   -1.418807   -0.891579   0.579396    1.388433    1.639836    1.330668    1.857170    2.037367    2.613275    2.972643    2.615116    2.881791    1.673164    2.148471    2.642213    -0.413709   -1.499786   -2.655192   -2.628497   -1.467565   -2.426724   -2.640000   -2.472511   -1.417252   -1.344283   -1.575845   0.138263    0.265961    -0.065996   -0.715854   1.401080    1.373679    1.505195    2.055942    2.070148    2.585797    2.616852    -0.946521   3.295842    3.969484    -4.536780   -0.935078   -2.417797   0.210399    0.146476    2.116587    4.098596    0.000011
BAS17_025     -3.514632   -4.539403   -4.365631   -1.704550   -2.769439   -3.165080   -3.311401   -3.422463   -0.942407   -1.669228   -1.573185   -2.030350   -1.547264   -0.722709   0.370051    0.202686    0.047782    -1.664306   -1.263761   1.761558    2.843333    2.507002    1.186340    1.736411    3.437181    5.489096    4.041782    2.220937    6.361885      ???       2.767318    2.983141    -2.843162   -2.806993   -4.166995   -4.000268   -2.755050   -3.313299   -3.304296   -3.431321   -1.172986   -2.039426   -1.574636   -0.064044   -0.029043   0.108556    -0.640997   2.062947    2.783915    2.074763    1.737536    4.629356    4.696502    3.505612    -1.390516   5.012524    6.037179      ???       -0.814962   -2.561025     ???       0.128208      ???         ???       0.000008
BAS17_027     -4.136750   -4.253022   -4.263372   -3.208999   -3.556796   -3.842965   -2.734269   -2.999432   -2.383991   -2.252077   -1.838827   -1.836042   -7.051834   -3.559148   -1.234863   -0.217430   0.603369    -1.789640   1.115124    -0.954133   0.783720    3.423357    3.990232    -1.933087   -1.897896   5.189151    9.291500    8.306691    8.449347    5.280029    5.302269    5.294870    -4.627776   -3.524546   -2.792907   -3.364923   -3.245342   -3.627180   -4.029113   -2.828029   -2.432558   -2.436430   -1.645416   -3.580518   -0.525595   0.407352    0.202698    0.827606    2.296993    4.865582    -1.963876   5.172607    7.466629    8.433110    -4.618262   3.072722    12.437410   -3.338558   -4.639849   -3.374190   -4.254354   1.037431    3.063896    10.481004   -0.000000
BAS17_028     -4.485064   -4.734234   -4.625417   -2.955564   -4.303340   -4.753352   -4.086456   -4.782996   -2.687661   -3.305793   -4.169860   -3.716629   0.228150    -1.543243   -0.712839   -2.830572   -2.544876   -2.197807   -0.265139   2.126867    1.089986    0.159856    -0.815202   6.379558    5.389182    3.817988    1.963663    3.400310    9.464067    13.305884   12.150942   12.426000   -3.212008   -4.493120   -5.034921   -4.794240   -3.450582   -4.829898   -5.295858   -4.589797   -2.946922   -5.164585   -3.296479   -0.788405   -2.216300   -2.706728   -3.086975   1.585348    0.036485    -0.134787   5.677942    5.417575    2.625564    3.244259    -3.480096   9.453156    9.428658    -5.095969   -2.623803   -4.787579   0.901220    -0.230628   11.262235   10.240787   -0.000000
BAS17_029     -4.461040   -5.202692   -5.980166   -4.101835   -5.780852   -5.598264   -4.893739   -5.687604   -4.061299   -5.549965   -4.170736   -4.374903   0.851073    -3.002882   -2.894891   -2.623752   -2.609257   -4.724270   3.206625    -1.459473   0.166237    0.787483    1.450225    4.850513    3.439478    4.418807    5.035210    6.251976    9.480147    15.392894   13.221327   13.214256   -5.293827   -5.924741   -4.083423   -4.514335   -5.848651   -6.086468   -5.580375   -5.445537   -3.815761   -4.730922   -4.344781   -2.502734   -2.413248   -2.166868   -1.760583   3.386474    0.438937    0.913486    4.804489    3.535083    5.077976    7.104628    -3.575991   12.313409   11.572488   -5.788426   -3.153689   -4.552544   -0.105152   -0.262861   12.681346   15.533902   -0.000011
BAS17_030     -1.223302   -2.830583   -6.569851   1.192518    1.081648    -2.512308   -2.654883   -6.365824   0.287013    -1.512959   -1.628034   -4.225187   -1.992705   2.153547    0.929041    -0.169100   -0.810310   -3.702635   -4.853770   1.162600    1.991744    3.019068    1.228637    -0.370529   2.435003    4.875022    5.040372    3.603781    5.319239    2.915686    1.528134    1.844376    0.948419    1.001581    -6.198389   -10.222142  1.001864    -1.561134   -2.646424   -6.201895   0.225110    -1.884339   -2.684443   0.958098    -0.150298   -0.375850   -4.217219   1.457373    2.661957    2.196418    2.423944    2.423994    5.192102    5.109838    6.916800    5.309854    7.512844    -10.376775  4.068372    -5.112144   0.615691    -1.413704   1.677271    2.157360    -0.000019
BAS17_031     -4.675351   -4.145326   -5.576181   -3.478368   -3.185348   -3.452566   -3.537109   -3.219026   -1.837584   -1.542003   -2.513398   -3.907553   0.383877    -1.880136   0.958550    -0.345915   -2.202951   -3.146566   0.530756    1.806183    2.330561    0.331509    -0.584253   3.491905    4.511493    3.959222    3.878857    2.863906    6.247321    5.768587    6.965508    9.693302    -3.815936   -3.078483   -3.967754   -5.064472   -2.347663   -2.172087   -3.390951   -3.379320   -0.823511   -1.940398   -3.651272   -0.074467   -0.046136   -1.501967   -3.051691   2.807607    1.789149    0.045348    4.524442    4.495829    3.925493    3.604515    -2.205802   6.133336    7.782247    -5.344902   -2.905710   -4.321235   0.818592    -0.972077   5.379854    8.258199    0.000000
BAS17_032     -6.586339   -6.784629   -7.949059   -1.713000   -4.869093   -5.317618   -5.246414   -8.227032   -0.607482   -1.604534   -1.846240   -1.756378   -0.136631   0.292684    1.646234    0.254064    1.309335    -2.056684   -0.821002   3.207481    3.644791    3.480503    2.364726    3.189364    5.573099    4.553975    5.132956    2.821009    5.690774    4.858394    3.341667    3.647348    -3.106958   -5.083590   -6.689126   -8.520504   -0.027198   -4.925165   -5.260116   -4.858189   -1.109497   -2.777686   -1.261285   1.203329    1.365339    1.434254    -0.012520   3.925990    2.466295    3.918218    3.195812    5.311353    4.711892    4.134986    -0.297669   5.808262    5.306671    -4.851519   -0.234375   -4.615903   1.952218    0.489705    3.920724    4.999792    0.000000
BAS17_033     2.228466    -0.395995   -0.943787   4.390497    1.194336    -0.691114   -1.135479   -4.435205   1.459095    0.640493    -0.440631   -5.232229   -1.405450   0.715689    2.666090    0.541770    0.217582    -8.580480   -7.505756   4.184356    3.426775    2.111461    -1.340722   2.753203    2.816740    0.334456    4.265522    -0.763433   0.240193    0.273179    0.204608    0.266992    5.385906    2.728270    -3.432686   -4.403344   2.748414    -0.736969   -0.826194   -3.417041   0.781369    -0.336473   -0.861811   1.102235    2.030693    1.640375    -4.394236   4.718867    2.066498    1.558165    2.745602    2.953854    3.138269    4.683321    1.305616    0.232762    1.370858    -16.451111  1.684212    -8.536276   1.076069    -5.560213   2.746305    0.197523      ???
BAS17_034     -0.251143   -1.902199   -3.856344   1.866262    -0.268186   -1.875067   -1.747654   -2.339284   0.961346    -0.487472   -1.245674   -1.930493   0.433245    0.624730    1.786690    -0.855782   0.000332    -2.638404   -3.115889   0.548684    1.803400    1.429581    -0.240062   0.579008    0.618762    2.211619    1.866518    1.029962    2.221162    1.253253    2.184616    1.289004    0.875828    0.848912    -2.417781   -3.086647   0.880485    -0.292169   -2.009812   -2.778496   -0.497267   -0.523134   -0.985782   0.629782    0.932636    -0.402701   -0.680178   0.611618    1.149114    1.330862    0.626851    2.006353    2.508466    1.922774    0.718349    1.244935    3.674428    -4.870909   0.606892    -3.299789   0.489260    -2.057830   0.331445    2.558513    -0.000011
BAS17_035     1.229594    -1.771503   -1.713643   3.253764    0.221110    -0.658070   -3.153898   -8.845533   2.629361    0.694422    -1.794236   -5.788418   0.366020    1.052043    1.783785    0.648242    -2.720957   -4.619806   -3.147647   2.030709    1.600579    0.588914    -2.187850   2.864815    3.156368    1.959255    0.933385    -0.120339   3.550056    4.242462    3.936222    4.312448    1.228834    1.203505    -2.786095   -6.299931   2.516564    0.229002    -2.191207   -6.755089   2.194626    -0.915883   -4.182944   2.110016    0.919755    -0.834286   -4.425210   1.423289    1.264404    -0.589792   2.926123    2.261014    2.183033    0.452525    2.428071    3.566787    3.161894    -6.735646   2.178340    -6.649200   1.656030    -3.228095   4.105059    3.052884    0.000006
BAS17_037     -2.778438   -3.849439   -3.887380   -2.571746   -2.705225   -2.707298   -4.645879   -5.161740   -2.751416   -2.763950   -4.295689   -3.381285   -3.620747   -2.714967   -2.735196   -2.159223   -3.362155   -3.335761   1.311126    5.312434    5.313582    -0.390097   1.277947    5.200534    5.284742    5.447288    6.682310    7.128384    5.646545    6.755731    5.742461    5.718428    -2.554276   -3.074115   -3.916679   -5.195549   -2.774756   -2.788587   -5.270376   -5.106089   -2.763825   -2.799879   -3.414996   -2.756814   -2.124147   -3.304051   -3.385558   5.238541    0.014994    0.801339    5.252464    5.392675    6.691782    7.148974    -2.593518   6.824551    6.733550    -4.538721   -2.625770   -4.467827   -1.114597   1.291587    6.752785    7.422684    0.000000
BAS17_038     -3.197430   -2.185993   -2.525763   -3.602012   -2.333107   -1.433820   -1.293555   -1.819843   -2.148084   -1.082573   -0.357880   -0.089425   -3.256495   -2.790311   -0.622190   0.146237    0.271392    -0.228956   -0.180576   -0.550348   0.820873    1.827670    1.457609    0.177588    1.797163    2.916778    3.380388    3.269004    4.188004    3.699323    4.331131    4.834498    -3.605793   -3.226957   -1.954445   -2.022146   -2.374103   -2.138343   -1.495320   -0.935338   -2.120339   -0.703945   -0.095961   -1.293947   -0.000725   0.762227    0.827296    0.229888    1.062613    2.061595    1.218989    2.292617    3.381575    3.258615    -4.003250   4.139963    4.841460    -2.298120   -4.036144   -1.856261   -1.754815   1.193446    1.897130    5.329542    0.000003
BAS17_039     -4.010406   -3.935573   -3.556520   -3.890373   -3.890482   -3.738641   -3.159720   -3.126131   -3.256799   -3.413906   -2.529919   -1.312630   -1.391639   -3.331587   -0.935754   -2.237213   0.254133    -1.161889   0.922718    0.518627    0.890618    1.502864    1.981071    5.047416    4.971066    3.035253    6.727647    8.806572    4.652246    5.464863    5.017942    5.138000    -4.768265   -4.065586   -3.156460   -3.127036   -4.026754   -3.816097   -3.850357   -3.158163   -3.298113   -3.465854   -1.248795   -3.269348   -1.600679   -1.120476   -0.368472   1.402144    0.227418    2.356020    5.013955    3.797858    6.749495    6.951254    -5.852367   7.129288    6.784599    -3.029533   -5.294665   -2.988297   0.549887    0.974865    6.566107    6.950285    -0.000010
BAS17_041     -5.155013   -6.762903   -7.074102   -0.149719   -5.087409   -6.841063   -8.252870   -10.473043  -2.548831   -5.594599   -6.032204   -6.820418   3.525491    0.687142    -1.780071   -3.282670   -2.606952   -2.351351   4.803015    3.111602    0.296929    -0.146495   2.400346    7.518246    5.150448    3.592676    4.565696    9.480755    8.106282    13.440494   14.442401   15.500778   -3.063938   -5.622098   -8.576109   -10.986210  -3.045141   -6.432597   -7.552888   -9.699931   -4.265448   -5.990338   -6.454253   0.230517    -2.930258   -2.941259   -2.362339   1.465152    -0.472396   1.072978    6.671982    3.398245    4.349875    9.139616    0.391011    7.455643    9.609094    -7.376144   -0.406374   -6.602496   2.799823    4.339072    10.853403   17.340935   -0.000004
BAS17_042     -3.198571   -3.037912   -3.934799   -2.446763   -2.561858   -3.123258   -3.797094   -5.631974   -1.335287   -1.702663   -2.622454   -4.748674   -0.431586   -1.824580   -1.290415   -0.427504   -2.100253   -3.601068   0.711146    0.380912    2.274628    2.511084    0.067876    2.204176    2.898116    4.046310    3.544812    5.387732    6.035403    8.352722    8.755800    10.616722   -4.514105   -3.342158   -3.796532   -5.235785   -1.378657   -2.337497   -3.918590   -4.581345   -1.703279   -2.286414   -4.872418   -1.313341   -0.287742   -0.403471   -4.154329   1.539284    2.102557    0.690259    2.695355    4.032982    4.453102    5.393656    -2.057051   5.886447    6.565314    -5.614396   -2.169014   -5.096475   -0.475581   0.078563    4.917869    11.211864   0.000002
BAS17_043     -1.886490   -3.142582   -3.066057   -1.885491   -2.840251   -2.791065   -3.443137   -1.953379   -1.988266   -2.074121   -2.822487   -2.435202   3.646905    0.170779    -2.057300   -2.266223   -1.861817   -2.392355   0.872567    1.898826    1.059386    0.242107    -1.796702   3.648882    3.254683    2.210129    0.880695    0.917491    5.288483    8.282718    8.328853    6.512246    -1.954663   -1.923152   -3.044182   -2.034234   -2.851391   -2.889993   -3.458950   -3.431155   -2.094436   -4.581614   -2.813554   0.015864    -1.306678   -1.846640   -1.609707   1.455571    -0.326262   -1.810407   4.767397    3.263175    0.256933    0.891103    -1.915298   5.324460    5.321283    -2.422488   -1.935536   -2.355767   3.616531    0.853174    8.924052    5.404761    0.000004
BAS17_044     9.871643    3.286158    2.578972    5.097724    3.102889    1.062826    0.007834    -10.925359  1.885687    -0.877894   -1.348666   -5.524065   -0.803433   -0.995084   -0.487555   -2.288131   -1.748335   -6.226831   -3.071555   -0.486048   -1.195334   -1.620007   -1.235521   0.640862    -0.231026   -0.492882   0.733307    2.137296    1.682473    1.884991    0.335844    2.832381    9.327871    6.110353    -0.515929   -5.053529   4.804117    2.949428    0.119614    -4.170349   1.220654    -1.459708   -1.287201   0.365303    -0.990799   -2.267280   -2.936395   -0.768971   -1.645812   -1.185114   0.230439    0.349989    0.141734    2.302857    1.759587    1.667721    3.100927    -9.559977   3.234370    -9.436669   0.286766    -2.905543   1.866953    6.761406    0.000006
BAS17_045     -5.803062   -5.810807   -6.109090   -6.432450   -4.951773   -4.424298   -3.422307   -5.898366   -4.184982   -2.374894   -1.816492   -2.903304   0.069053    -2.986238   -0.905813   -0.494376   -0.227696   -2.452094   -0.473542   0.623988    1.784663    2.857558    1.664043    5.013188      ???       4.576476    4.644162    4.430947    7.896466    10.589964   10.432927   11.249986   -5.745612   -5.824457   -5.028562   -6.855524   -5.861394   -4.854227   -3.837142   -3.838732   -3.218271   -2.509593   -0.698719   -1.540612   -0.174744   0.263743    -0.863435   0.664658    1.453152    2.579903    4.954926    4.079352    4.854838    5.149317    -4.718376   9.816968    9.100380    -5.406664   -5.015795   -5.171883   0.439384    0.287023    9.164359    10.181246   0.000001
BAS17_046     6.183514    0.238797    3.625183    6.259002    1.353318    0.096407    -0.538042   -4.246369   0.943000    -0.118912   -0.007183   -3.303581   -1.838663   -1.971628   0.207409    -0.525742   -0.512513   -4.960380   -3.853615   -1.433555   -0.213712   0.081259    -1.546578   1.291135    0.860221    -0.438153   0.196369    -1.737311   0.071020    2.124629    1.363714    1.610551    9.453914    3.449427    0.716574    0.132991    2.830492    -0.071179   -0.733248   -3.294710   0.666338    -0.294813   -0.590416   -0.518199   -0.402213   0.357898    -2.722968   0.146164    -0.440254   -0.848611   1.696497    0.506516    0.046702    -0.817693   0.296876    1.660487    -0.036899   -8.505310   3.218525    -5.460721   -1.010664   -3.685108   3.693487    1.300448    0.000000
BAS17_047     -6.164503   -4.522243   -5.051229   -7.061685   -4.146671   -2.504981   -1.158478   -1.080842   -3.506342   -2.622215   -1.165574   -2.868773   -2.379524   -4.706978   0.088911    2.619243    0.940294    -0.514473   0.410956    -0.499676   5.583871    3.388185    2.515684    1.064123    2.761193    3.463601    3.409902    5.617604    7.670115    4.877540    4.937361    3.924004    -8.158566   -4.938901   -1.109162   -1.115013   -5.462779   -3.749215   -1.897688   -1.079083   -2.705858   -2.761266   0.252453    -2.714371   -0.306937   -0.630037   0.830675    2.723369    3.392799    1.663655    2.569984    5.930071    3.487131    5.567402    -7.642114   7.630492    8.126031    -3.060895   -6.192606   -3.009871   -1.666587   1.991847    4.520332    6.196204    0.000002
BAS17_050     -2.514996   -4.427435   -4.040919   0.782818    -2.710714   -4.989257   -5.605993   -9.427505   -2.742309   -2.810165   -3.892620   -4.774423   -0.416185   -1.128817   -1.088155   -1.313842   -1.435939   -4.430072   -0.488052   0.855723    1.634660    1.373256    0.031600    2.663133    3.942908    5.053254    4.140901    4.875768    9.420008    12.252527   12.312499   12.332077   -2.519637   -3.674464   -3.999617   -9.710162   -2.727144   -2.762562   -5.603458   -5.733318   -2.817821   -3.310523   -4.740678   -1.064692   -1.125049   -1.115920   -3.348392   0.864508    0.812514    0.761268    3.925512    5.114482    4.484269    4.287665    -0.701115   9.464043    8.840758    -6.660016   -0.721713   -6.587179   -0.386237   -1.244055   7.842657    10.722520   0.000008
BAS17_051     -1.474776   -2.507592   -2.585222   -0.230894   -0.791697   -2.054786   -3.127054   -8.285933   1.664066    -1.719931   -1.439181   -6.921115   -1.268927   0.025748    1.222711    -0.071216   0.069429    -5.712347   -3.736371   1.354544    1.513238    0.617008    -0.043856   3.267246    4.283823    3.845931    4.099661    3.309956    5.454338    1.666554    3.543102    3.873073    -0.190770   0.702021    -5.448166   -5.701049   -0.448283   -1.445754   -2.080527   -5.190716   1.598024    -1.888511   -2.371449   0.876749    0.299789    -0.377391   -1.666059   2.453512    1.505499    1.360463    4.801027    4.067797    3.674817    4.171803    -0.964167   6.050585    6.894335    -8.929873   -0.660333   -6.448904   0.137434    -0.216306   2.416724    5.178048    -0.000034
BAS17_052     -5.074493   -5.301245   -5.510115   -3.472342   -3.363471   -4.443399   -5.327765   -7.269713   -2.198287   -3.354684   -2.931133   -5.122354   1.980317    -0.580066   0.554543    -1.312837   -1.802907   -4.440514   -2.795510   2.268275    4.557598    2.467831    -0.460311   6.688135    5.601024    7.693625    4.780730    2.722919    7.611308    11.490569   11.550182   11.555777   -4.968956   -5.005422   -6.162346   -7.622962   -3.451606   -3.489552   -4.675642   -5.951102   -3.366485   -1.293870   -3.887162   0.064796    -3.134135   -1.013728   -1.776646   2.714973    -1.181148   4.737942    6.684872    4.574058    4.797899    2.757760    -2.787938   7.615911    8.574192    -8.045521   -2.860345   -6.730456   2.454870    -0.454206   9.297492    6.822758    0.000007
Bas17_055_2   -4.427250   -1.212072   -4.197912   -0.426885   0.415953    -2.367799   -3.087841   -10.007004  -0.587315   -0.659755   0.828898    -3.525078   -5.636232   -3.475945   0.413643    3.666790    2.045786    -3.921618   -0.856919   1.153148    2.763112    4.293872    1.331517    0.309147    3.040498    4.707775    5.542952    3.909108    5.661977    3.206565    2.220194    0.824468    -4.743136   -1.077423   -4.300036   -9.586926   -0.953194   -1.084096   -1.740770   -3.008325   -0.398458   0.784009    0.192204    -1.107488   2.172700    3.223325    -1.071755   1.149386    3.867722    3.612787    1.858728    3.258322    5.102314    6.063293    -2.634733   6.294325    6.701833    -10.926325  -2.222197   -7.356168   -2.680568   -1.326513   4.574327    5.418055    3.281007
BAS17_056     -8.162579   -7.387668   -10.814996  -4.924173   -4.897207   -5.286096   -6.425540   -9.815598   -3.561888   -3.128534   -3.877361   -7.774147   -1.259900   -2.934816   -0.691671   -1.475181   -1.219971   -5.731964   -2.625445   2.753214    3.054243    2.689330    2.347139    9.667657    9.637601    6.897073    6.584387    6.292482    15.070983   12.933229   12.608276   15.328436   -7.710277   -6.160197   -8.763537   -10.645281  -5.279383   -5.266685   -5.838491   -9.550222   -2.968049   -3.761337   -4.941136   -1.560856   -0.540162   -1.094397   -2.739529   3.325863    0.859459    3.592149    9.653375    8.646383    7.276740    8.343299    -7.300406   15.890552   14.572351   -11.743638  -4.857304   -8.922515   0.244925    -1.039753   9.710443    14.697933   -0.000013
BAS17_057     -0.827111   2.472162    3.761634    -1.518104   3.407542    3.343522    0.991862    -1.001944   2.316481    2.753851    2.577312    -0.052684   -3.077137   -0.121170   2.081221    2.381931    -0.055322   -0.610159   -2.985130   -0.316789   1.971448    1.234426    -2.871482   -0.121721   -0.130657   -0.109034   -0.583140   -2.904327   -0.753812   -2.797718   -3.852223   -4.471088   0.813411    0.928123    -0.503303   -0.829812   0.044528    3.242635    2.744880    -0.833898   2.853976    2.716773    1.441696    1.929588    2.690782    2.246441    -0.006746   0.952182    2.258254    0.053367    -0.067414   -0.077419   -0.237455   -2.976276   -0.166387   -2.750804   -1.346511   -2.677380   1.108950    -1.431422   -0.294672   -2.944519   -4.560213   -4.454062   -0.000000
BAS17_058     -4.402287   -5.659275   -6.639705   -1.053637   -3.233896   -5.586601   -5.184700   -9.574697   -0.612254   -2.715069   -2.671585   -5.121724   -0.911622   -0.197184   1.264487    -0.433644   -0.780597   -2.780450   0.486362    2.553324    4.970833    4.353061    1.357413    3.066175    6.989664    6.895807    7.185929    2.955134    6.530296    1.426008    0.598854    1.246743    -2.443866   -2.574970   -7.041965   -9.349361   -2.534590   -5.372229   -5.014868   -7.067276   -0.515961   -1.038155   -3.343395   0.714048    1.133482    0.855485    -2.243386   3.665527    3.851956    2.982011    5.448532    7.514058    7.020077    6.244954    2.190614    8.880670    7.157718    -6.110973   -0.654522   -5.609427   1.091797    0.564030    3.973178    3.305809    -0.000010
BAS17_059     -1.585856   -4.274353   -5.364612   1.774325    -4.077694   -3.925581   -4.944304   -7.706865   -2.623892   -2.567753   -3.011216   -3.035217   1.802492    0.980033    -1.336002   -0.808806   0.381387    -2.501374   5.140044    -1.333499   1.322622    2.103059    -0.697703   2.649892    3.059368    2.723314    4.915972    5.724578    4.551419    6.336413    2.893892    4.522680    -0.055012   -2.014034   -4.493242   -8.174169   -0.649190   -3.680162   -4.316917   -4.478899   -3.928305   -3.152339   -2.886033   -1.917843   -2.259040   -0.521863   -1.380149   0.807830    1.379368    1.911461    3.490960    3.136703    2.617803    5.689189    2.774879    5.426445    4.436158    -2.496352   1.807352    -3.872633   1.467275    2.000125    4.149259    8.094177    -0.000009
BAS17_060     -4.608884   -5.113928   -5.874091   -4.120074   -4.126386   -4.335316   -4.150171   -7.919825   -3.644667   -1.880324   -1.192473   -3.981327   -4.457957   -4.726364   -0.244431   0.891330    0.164627    -5.881169   -3.142945   0.761302    4.552193    4.869809    1.447438    1.544158    2.483853    8.793534    8.244272    5.135203    12.331776   7.521852    7.281582    6.887144    -4.130251   -4.974038   -5.589244   -6.449656   -4.569317   -4.428564   -4.177565   -5.036587   -2.719128   -1.820649   -1.869766   -2.438557   1.473119    0.816717    -2.471393   2.549111    4.198193    4.193205    2.444818    7.650291    8.932996    7.065381    -5.623777   11.959899   12.851278   -8.368469   -5.157501   -7.339149   -1.080217   -1.075240   2.300391    9.373866    0.000004
BAS17_061     6.629577    0.718278    -0.245558   5.517334    2.273601    -1.457561   -2.549351   -6.628739   0.742440    -1.828925   -2.910576   -5.989255   -0.065128   -0.505593   -0.877478   -2.032226   -2.606342   -5.418056   -2.488492   -0.939230   -0.541008   -0.903512   -0.145975   1.544277    0.459939    1.080735    1.930472    2.982325    3.847534    3.474896    3.414550    5.206031    5.928403    3.958876    -0.488040   -3.243534   4.057258    0.264682    -1.506733   -3.991018   -0.955523   -3.965907   -2.791336   -0.281297   -1.269628   -2.327451   -3.211747   -0.431499   -1.021819   -0.406996   1.464854    0.699452    1.151574    2.866497    1.129091    3.151098    4.126019    -9.307414   1.579483    -7.396014   -0.977968   -0.416773   3.527765    8.396348    0.000005
BAS17_062     -2.506341   -4.493595   -3.641590   -2.805315   -3.802021   -5.319225   -6.420041   -11.536206  -2.839767   -4.392271   -5.124295   -6.587059   4.281024    -1.121385   -0.773813   -3.193414   -1.424835   -6.276527   -0.427090   3.157725    0.534086    1.218628    1.831621    10.048589   5.958192    3.986810    7.350237    7.634476    7.583267    8.769591    8.664944    12.334885   -0.998034   -3.065483   -6.501874   -8.487819   -2.895573   -4.475248   -5.766952   -7.607164   -4.303196   -5.199183   -4.902377   -0.297505   -2.629915   -2.424644   -3.023124   2.171764    -0.623386   2.528039    8.003153    4.167966    5.748699    7.827617    -4.784708   8.740921    11.195456   -12.062769  -3.022904   -9.007072   3.414332    -1.198643   13.453843   15.356369   0.000002
BAS17_063     -3.517764   -3.599735   -4.925643   -1.940672   -3.149186   -4.438701   -4.645638   -5.413656   -0.749755   -2.259903   -2.587620   -4.095119   -0.771098   -0.281616   -1.191207   -1.171806   -2.020470   -3.623726   -1.185909   0.808471    1.482207    1.280437    0.436876    5.092097    4.026067    3.631221    3.848686    2.651522    7.054236    7.545196    7.394843    8.336545    -3.217002   -3.046509   -5.029078   -5.038567   -3.048660   -3.328552   -3.302478   -4.837789   -1.583602   -2.884860   -3.219750   -1.694512   0.296932    -1.834095   -2.051189   1.879343    1.228720    1.099397    4.299306    4.837137    4.741907    4.754939    -2.499941   7.540363    7.916846    -4.710207   -3.861862   -4.193009   0.899999    -0.071767   8.810431    9.129040    0.000000
BAS17_064     -5.301007   -5.003209   -5.618265   -3.794331   -2.919781   -4.559906   -3.664097   -4.048302   -1.080732   -2.093476   -3.139753   -3.656017   -0.434739   -1.045621   0.546119    -1.820982   1.125696    -0.714177   2.574706    3.035013    2.655956    0.616515    2.757333    3.712523    3.500360    3.273612    3.901627    4.840455    4.769099    6.867126    5.238362    3.907234    -4.411851   -4.770252   -4.895508   -5.186378   -2.461073   -3.989771   -4.180387   -3.346788   -1.258599   -3.373411   -2.550581   -0.371030   -1.070577   -1.250054   0.298194    2.072341    0.281558    1.636873    3.175843    2.909630    1.636522    5.075683    -2.416418   6.096708    5.425686    -1.514095   -1.423124   -1.456766   3.362870    2.467574    4.688315    6.371150    0.000015
BAS17_065     8.416389    3.147445    6.151758    6.310049    2.655616    0.424373    0.624974    -3.316723   1.977708    -1.754049   -2.703277   -3.667129   1.245382    1.492894    -1.483249   -3.667197   -2.273962   -5.384879   -4.134604   0.937368    -0.808881   -0.594063   -2.858076   0.145177    1.461741    0.197179    0.602874    -0.429274   1.601911    -0.749072   -2.389743   -1.090017   7.925459    4.905259    3.260628    2.681778    4.408319    1.026471    -0.208571   -2.916269   1.341936    -2.880482   -2.629842   0.634489    -2.157657   -2.981630   -4.201294   -0.123829   -1.169224   -0.464152   1.396224    0.766794    1.528451    -0.299637   3.206018    2.312502    1.953182    -14.524426  2.100451    -6.165710   0.225447    -2.911925   1.635360    2.236956    -0.000002
BAS17_066     -2.886599   -2.681610   -4.371355   -0.250449   -1.355895   -1.476701   -1.470716   -5.568168   -0.990118   -1.131407   -0.413378   -1.531556   -4.689919   -2.352515   -0.097293   0.010730    0.887094    -3.668227   -3.465156   -0.652348   1.468650    2.036801    0.648539    -2.063889   1.400906    3.874120    4.439515    2.606503    6.111192    4.912960    5.639115    7.934167    -1.790155   -1.789195   -3.032771   -4.716314   -1.433039   -1.607210   -1.940980   -2.817579   -0.686891   -1.010658   0.117901    -0.742908   0.108735    0.571072    -0.826471   0.213902    1.712234    2.541331    -0.011644   2.442701    4.316372    5.163380    -1.421618   4.812486    7.255063    -7.646941   -1.319285   -5.057344   -2.274540   -0.833197   1.437379    9.413201    -0.000003
BAS17_067     0.661049    -0.528370   0.204073    -0.997376   -0.880504   -0.617023   -2.188954   -4.420797   -1.350407   -0.356998   -0.911886   -4.102795   1.366560    -1.778352   0.312580    -0.180662   -1.664647   -6.418287   -2.108091   -0.165027   1.603894    0.721197    -0.823680   3.512073    2.664229    3.067858    2.271544    0.771724    4.752322    3.842347    2.772131    4.701329    0.273889    0.061575    -2.286828   -1.534059   -0.972516   -0.196006   -1.416909   -3.979483   -0.425254   -0.728778   -2.642357   -1.630913   0.621952    -0.488143   -4.415702   1.916748    1.519489    -0.039204   3.545601    3.502165    2.286672    2.207642    -2.916280   4.648663    5.019859    -6.318466   -1.148429   -5.445640   0.344639    -2.525645   4.754610    4.676153    0.000000
BAS17_068     -8.358907   -1.356084   -9.266862   -5.208666   -0.194748   4.025513    -1.904059   -7.100111   -4.140352   3.777818    5.150715    -5.029507   -3.120713   -1.277694   -0.139028   5.439872    4.038471    -1.125455   -1.680407   0.584935    3.684179    6.170143    2.702721    -1.300509   0.464544    5.245721    4.634859    2.515180    3.072793    3.152011    2.773502    2.643353    -12.936259  -3.601240   -0.457104   -10.999286  -5.159523   1.118006    -1.647722   0.921532    3.960436    2.760212    2.826888    -3.572834   5.328090    6.133972    1.634910    1.689781    6.550011    2.800947    -1.240736   3.030490    5.919451    1.386900    -11.819143  2.913272    4.126335    -6.630529   -2.167993   -4.948043   -0.471877   -0.394735   0.680814    3.391927    -0.000023
BAS17_073     -4.218956   -5.696580   -3.946581   -4.647274   -4.523624   -5.260956   -5.136199   -7.039383   -2.877685   -3.384748   -4.857067   -4.931587   2.952672    0.559125    0.459018    -2.163223   -1.350126   -1.863039   1.795448    3.892414    2.022392    1.917331    2.261341    8.046227    5.910304    3.338934    5.666388    6.839241    6.042491    4.187702    4.325240    5.960957    -4.023625   -5.573846   -4.264156   -6.543966   -4.933560   -5.382615   -5.012600   -6.035372   -1.603327   -4.174914   -3.837515   0.034871    -0.644161   -2.176959   -1.694208   3.774825    0.465890    2.448043    8.055648    4.315482    4.297943    6.928618    -3.294261   6.083687    6.728897    -5.706172   -2.469510   -5.746820   3.976468    2.732557    8.468515    10.525845   0.000000
BAS17_074     -1.512794   -1.525772   -3.658092   -0.173420   -0.784260   -0.664580   -2.279383   -3.720053   -1.705477   1.575397    1.146266    -4.590165   -0.956869   -0.496015   2.151566    3.097321    -0.907468   -4.063690   -8.844378   0.078234    2.767827    2.748609    -2.064623   0.233538    4.066942    3.816548    3.223065    -1.292907   3.186477    1.642411    -0.431770   0.991851    -1.176530   -1.843476   -3.248062   -3.799115   -1.468413   -0.346173   -0.658367   -2.776073   1.395276    1.664239    -1.078781   -0.461315   2.521868    1.288776    -4.243182   2.266528    3.242408    0.795784    3.793403    3.757825    3.487593    3.209847    2.325796    4.961553    3.540498    -4.623946   0.296256    -2.785309   0.005542    -4.296649   1.797451    1.400554    -0.000010
BAS17_075     -1.554366   -2.653177   -3.009985   -0.176778   -0.766541   -0.628650   -3.563281   -4.105819   1.645801    -0.004919   -1.267457   -2.852375   -1.266591   0.437096    2.603086    0.574134    -0.689561   -3.511235   -4.526031   2.307324    3.043437    2.214621    -0.840364   1.507038    3.483986    3.700485    2.329288    -0.481578   4.062100    1.186219    -0.243356   0.684695    -0.587893   -1.180453   -2.729384   -4.192882   -0.309857   -1.376448   -1.657715   -3.388680   0.855567    -0.616234   -2.259444   2.001064    1.377586    -0.031819   -1.223863   3.082720    2.334502    0.913363    1.652397    3.177850    3.795952    1.804678    -1.675438   4.133309    4.354186    -5.486906   -0.099923   -3.202923   0.913338    -3.213374   3.665442    1.534297    -0.000008
BAS17_076     5.952957    -1.231866   -1.418749   5.857644    2.165984    -4.487485   -2.255331   -11.901382  2.583903    12.901024   -2.070526   -4.063880   -3.967900   -0.525376   2.416978    0.260135    -4.148142   -8.802122   -5.232431   -1.813102   0.742106    -2.390281   -6.542609   -0.870730   4.328307    1.821784    -0.560565   -3.046853   6.206550    5.835667    6.007106    7.165893    3.765665    6.076520    -0.754289   -2.567273   7.293932    -4.232604   7.382669    -1.539918   -2.704850   -3.092654   1.694901    0.176903    5.951153    -0.008887   -5.546102   2.004087    -1.773402   1.051176    1.660102    2.041103    2.531698    -1.568510   -4.336782   6.017822    4.824957    -15.515450  -0.332006   -5.606934   0.361732    -8.724563   3.354824    3.198547    0.000000
BAS17_077     -1.078605   -1.602969   -1.145670   -0.579706   -0.554560   -0.445675   -0.940043   -1.979433   0.181375    0.242815    -0.301227   -1.287660   -2.112489   0.526858      ???       0.490509    -0.263371   -2.491029   -2.778368   1.409942    2.127837    0.831376    -0.409485   1.223593    1.994676    2.122232    0.916290    -1.395335   1.984929    1.711082    1.300391    1.306172    -0.318387   -0.115303   -1.324141   -1.856144   0.741234    -0.598581   -0.759109   -1.625358   0.150908    -0.134669   -0.732050   0.419784    1.502002    0.484278    -0.788832     ???       1.565128    0.534935    1.507789    2.373570    1.241705    -0.475427   -1.629248   2.220789    1.547580    -3.644064   -0.261006   -2.838674   -0.175715   -1.271005   2.181599    -0.733652   -0.000013
BAS17_078     -1.028872   -1.710740   -2.209306   -0.332564   -0.090133   -1.276537   -2.556857   -4.041138   -0.740923   0.311384    -1.157711   -3.203557   -1.300597   -0.367345   0.459933    0.884893    -0.880327   -2.572794   -1.096938   -0.007019   1.754739    1.170145    -0.911069   1.683103    3.182178    2.256900    1.333017    1.290537    4.041214    5.003746    4.328229    3.381372    -1.867042   -1.143698   -2.929876   -2.976644   -0.229063   -0.787580   -1.955066   -3.362762   0.255373    -0.549500   -2.177230   -0.393124   0.792479    0.180302    -1.932059   1.539543    1.427395    0.085206    1.725150    2.984403    1.548915    1.105965    -1.506682   4.368422    3.332143    -4.830093   -1.241639   -3.590583   0.006719    -1.516872   4.208560    3.831972    -0.000019
BAS17_079     -6.390342   -4.622988   -7.163244   0.963734    -1.936207   -3.528962   -4.727931   -10.372270  0.081304    0.308820    -1.602134   -5.232248   -5.171403   -1.036934   2.035880    0.826098    -0.073129   -5.677440   -2.418767   1.746536    5.604885    3.752795    1.796409    0.157838    5.316544    6.401698    7.219014    3.753736    10.586604   3.278581    6.840380    5.117694    -4.299422   -2.719949   -5.771630   -11.579319  -1.614288   -2.406815   -3.985749   -4.035593   0.297805    -1.125283   -3.071237   1.272498    2.113171    0.445795    -3.507322   5.452342    3.003280    3.300318    3.566721    7.577654    5.335858    5.436727    -1.024608   8.699147    10.582889   -12.973778  -1.988195   -9.138019   -1.477877   -2.919006   1.219743    9.499662    -0.000000
BAS17_080     -8.268379   -1.774332   -3.419511   -1.517872   -0.473320   -0.171896   -1.982040   -5.983744   1.176081    1.319984    -0.652981   -2.098864   0.685183    -0.568980   3.130877    2.223385    -0.621704   -4.652286   -3.559177   0.922217    2.531156    2.780085    -1.479442   3.580569    3.665081    3.901553    2.162490    0.689892    4.571922    4.572159    1.788929    3.722183    -4.867791   -2.918194   -3.528237   -6.093073   -1.516477   0.820588    -1.964717   -3.330118   1.236267    1.334820    -1.323778   0.662416    2.501685    1.524757    -4.641839   3.295366    2.809244    -0.000462   3.603570    3.801156    2.489773    0.625568    -2.112590   5.395291    5.262660    -7.990510   -0.779313   -5.673309   0.665260    -3.639424   4.685107    3.467082    0.000011
BAS17_081     -1.590157   -0.555373   -0.888540   -0.840566   -0.656374   -0.660228   -0.799524   -2.271871   -0.098078   -0.163865   -0.061130   -1.408640   -1.170819   -1.940192   -0.014678   0.653890    0.086569    -0.772882   -1.099960   0.869201    1.642768    1.208127    -1.019682   0.809222    2.101029    2.643662    1.924729    0.350807    2.719725    1.613968    -0.303474   2.475747    -0.912644   -0.914531   -1.407994   -1.973083   -0.745929   -0.796127   -0.670563   -1.408592   -0.164412   -0.105052   -1.022690   0.398548    0.648897    0.633710    -0.778583   1.010128    1.044093    1.833234    0.917490    2.647369    2.407224    0.371496    -1.474880   1.614037    2.438035    -3.274837   -1.279071   -1.974431   -0.373651   -1.093158   0.042195    1.581058    -0.000002
BAS17_082     -3.862830   -4.343795   -4.564918   -3.867543   -3.558559   -3.520086   -3.673864   -4.789731   -3.330743   -3.091099   -2.654527   -3.718393   -0.841857   -4.037489   -2.518749   -2.108198   -3.448125   -4.419809   4.494429    -1.549459   -0.680416   -0.948754   -1.888159   4.595297    2.361651    1.954038    3.006673    6.525868    6.209130    20.481728   15.824640   13.393944   -3.788246   -3.654943   -4.005257   -5.261781   -3.610772   -3.629640   -3.724698   -3.700511   -3.519644   -2.786105   -3.779740   -2.626684   -1.832342   -2.136894   -4.289151   -0.626009   -1.075491   -0.947947   4.610217    2.998151    1.913252    5.072234    -3.980414   10.278399   8.142743    -4.878108   -3.424130   -4.624877   -0.941711   -1.032219   13.910900   15.521098   0.000000
BAS17_083     -1.642291   -2.438717   -4.158998   -2.542336   -0.953273   -2.100702   -3.981733   -7.014878   -0.964057   -0.249300   -2.515347   -3.683431   1.723335    -1.727304   1.515870    -0.798844   -1.455440   -3.941156   -1.018003   3.681110    2.807740    1.169446    0.613911    5.880046    4.556955    2.973054    3.493301    4.637203    3.659130    2.884840    2.928882    4.755695    -2.046992   -1.481609   -4.068749   -6.105761   -1.133790   -1.862583   -3.109141   -6.700693   0.016315    -2.015354   -2.735546   0.940474    -0.013905   -1.459802   -1.681056   3.564153    0.496662    1.832728    5.811377    4.506776    3.432530    5.226161    -3.014186   3.609985    5.282629    -10.479181  -3.000125   -7.246497   1.890823    -0.657923   7.415674    8.691878    0.000000
BAS17_084     -7.874873   -7.511021   -8.061765   -5.890160   -5.820807   -6.601381   -6.782105   -9.050359   -2.481068   -3.265648   -4.891204   -7.048088   8.044626    -1.577069   0.273086    -2.220351   -4.128870   -6.759086   0.259324    3.054903    3.198359    0.697607    -0.926192   10.263018   9.421705    7.707072    6.613700    6.537316    13.666041   8.677728    10.716355   13.965993   -8.223599   -7.112967   -7.859904   -10.334179  -6.005474   -6.648324   -6.970698   -7.884513   -2.484014   -4.394254   -5.664359   -0.732385   0.298534    -2.919248   -5.302605   3.846629    1.232101    -0.151504   10.312361   9.193000    5.859916    7.958479    -5.528123   13.012914   15.893914   -8.300504   -4.325274   -8.187582   3.510272    -2.235495   12.250391   15.689563   -0.000004
BAS17_085     -8.929172   -9.458205   -9.307412   -6.598504   -7.300260   -7.869639   -7.803337   -7.909441   -4.850798   -4.954976   -5.458632   -3.986378   0.598383    -3.396442   -1.697026   -0.222858   -0.165029   -1.524161   5.892110    0.755513    2.631495    3.297780    5.483001    5.860691    7.293187    7.297207    9.096738    10.805816   11.971728   10.910074   9.499084    11.210081   -8.482462   -8.442428   -8.426299   -8.265419   -7.650571   -7.778901   -8.099931   -7.877562   -4.802854   -5.490445   -4.442519   -3.038934   -1.404532   -0.840204   -0.204715   0.772420    3.878722    4.915478    7.287825    6.713655    9.078151    12.304423   -7.088346   12.449437   12.416850   -7.706591   -5.514814   -3.856543   0.733299    5.521407    7.533129    14.638947   -0.000003
BAS17_086     -2.286000   -2.342834   -3.723188   -1.205865   -1.255560   -1.334766   -2.902848   -6.130524   -0.617878   -0.767574   -1.582534   -4.236161   0.645552    -0.918614   0.452925    -0.111754   -1.438035   -5.488844   -2.298587   2.000249    1.825750    0.758395    -0.405790   4.521450    3.533628    2.788344    3.108696    3.403504    2.831831    5.674956    5.419701    7.753820    -1.427856   -2.263860   -3.699044   -6.003312   -1.162137   -1.433124   -2.143446   -3.635311   -0.773993   -1.292455   -2.275406   0.492331    0.379283    -0.945177   -2.596826   1.822091    0.136766    0.189190    4.215453    2.827547    2.503199    3.366335    -2.446356   3.909274    5.136400    -9.680288   -2.343126   -4.348844   1.994965    -0.442590   6.903609    9.365166    0.000004
BAS17_087     -7.969936   -1.909140   -8.724484   4.858025    -2.296723   -2.199946   -3.969053   -1.155720   -1.721013   -2.145037   -3.118586   -4.587609   0.347373    -0.922262   0.009733    -1.235726   -2.507556   -2.495226   1.463659    1.625338    0.996070    -0.444275   0.737009    3.653253    2.527807    1.881326    2.660694    2.768888    4.045801    5.647310    4.554181    7.562057    5.798455    4.065147    -3.639448   -4.656579   1.587650    -2.381527   -2.799277   -2.305076   -2.116207   -2.337877   -2.236301   -0.785319   -1.431530   -1.300997   -2.368212   2.063055    0.124004    -0.310376   3.603029    2.004707    1.595137    3.134367    -4.313738   5.917468    4.846710    -6.251284   -2.874137   -3.913460   0.010339    0.545308    4.621294    8.168789    0.000002
BAS17_088     -13.451738  -0.397870   -7.940918   -0.803323   0.210110    -0.689899   -3.359030   -3.490201   1.332640    0.550252    0.477480    -0.447062   0.445825    0.279576    1.297444    1.994454    -0.550529   -4.227492   -1.707265   1.245477    2.088786    2.680639    -1.077598   2.467839    2.412326    3.499908    2.990652    1.556278    4.735707    3.502629    4.955835    5.199678    -10.495521  -2.424724   -9.697156   -6.233070   -0.630610   -0.767069   0.176664    -3.401922   1.320683    0.606011    -0.083115   0.450173    1.857029    0.793443    -2.010030   1.263088    2.569123    1.674700    2.460315    2.512606    3.936631    1.718690    -2.747562   4.886243    5.072903    -1.521456   -2.793875   -1.808967   0.251104    -1.790791   3.984854    5.091843    0.000004
BAS17_089     -5.645975   -6.079728   -5.884343   -3.356580   -4.574073   -5.519451   -5.086245   -9.023974   -4.222517   -4.148387   -3.515361   -3.485750   4.971201    -0.921658   -0.181722   -1.455604   -0.198279   -3.852662   1.731525    1.677537    3.022790    1.755872    1.040465    5.803355    5.423286    5.037031    4.253694    7.520599    8.525156    9.457359    8.813390    10.016271   -3.684379   -5.147507   -6.374948   -7.613890   -4.849903   -5.181800   -5.168363   -6.304754   -4.251858   -4.437154   -2.527341   -0.676756   -0.166871   -0.325227   -2.828359   2.478591    2.003998    1.466798    5.808011    5.703594    4.792623    5.614299    -2.008267   9.482377    8.847519    -9.191845   -4.280750   -7.135576   1.691225    1.382951    9.541703    11.445695   0.000014
BAS17_090     -4.570068   -3.677525   -3.975651   -3.157107   -2.651405   -2.536640   -2.738646   -3.293745   -3.375875   -2.080151   -1.177497   -2.304262   -1.270301   -3.061387   -0.909937   0.128274    0.466356    -0.901133   2.465292    0.404082    0.980389    1.902595    2.872800    2.208838    2.187685    2.683009    4.865794    7.458766    2.921800    4.154425    2.878737    5.765568    -3.401515   -3.686381   -3.209116   -4.293943   -3.309649   -2.654710   -2.654798   -3.215688   -2.097976   0.016211    -1.168909   -1.995357   -0.910914   -0.377584   -0.086889   0.473992    0.191897    2.434296    2.250942    2.433297    3.974639    6.241303    -3.185722   4.685656    6.939569    -4.621203   -3.414385   -3.496827   -1.282861   2.466558    3.304741    10.988434   -0.000025
BAS17_091     -1.363055   -2.078845   -4.937862   -1.632300   -1.433632   -1.489175   -3.359227   -5.167942   -0.824392   -0.378128   -0.398765   -2.603224   -1.284888   0.181454    0.888202    1.591703    1.211171    -1.939401   -2.163942   0.681976    1.763459    2.494068    1.433661    0.756748    3.517123    3.613438    3.605568    2.331818    4.036182    1.958170    2.991477    3.870852    -4.988490   -1.589399   -4.741141   -5.829733   -1.566772   -1.450651   -1.488601   -4.709172   -0.192969   -0.386339   -1.281649   0.207089    1.476579    1.624635    -0.244142   2.264673    2.357243    2.429091    0.765855    3.581078    3.534328    3.571678    -0.485739   3.688963    4.027483    -4.002576   -0.934292   -3.855332   0.116553    -0.490480   0.810016    1.909472    -0.000003
BAS17_092     0.000000    0.000000    0.000000    0.000000    0.000000    0.000000    0.000000    0.000000    0.000000    0.000000    0.000000    0.000000    0.000000    0.000000    0.000000    0.000000    0.000000    0.000000    0.000000    0.000000    0.000000    0.000000    0.000000    0.000000    0.000000    0.000000    0.000000    0.000000    0.000000    0.000000    0.000000    0.000000    0.000000    0.000000    0.000000    0.000000    0.000000    0.000000    0.000000    0.000000    0.000000    0.000000    0.000000    0.000000    0.000000    0.000000    0.000000    0.000000    0.000000    0.000000    0.000000    0.000000    0.000000    0.000000    0.000000    0.000000    0.000000    0.000000    0.000000    0.000000    0.000000    0.000000    0.000000    0.000000    0.000000
BAS17_093     1.391494    -0.496302   -1.087452   0.673726    0.752129    -1.591277   -1.458862   -1.721085   -0.041278   -1.403788   -1.560178   -0.553817   -0.815892   -1.410483   -0.645115   -1.083435   -1.353731   -1.613284   -1.011238   -0.569542   -0.277949   -0.979082   -0.255739   2.951997    1.312464    0.961217    0.191817    0.679863    2.983238    4.260839    4.278947    4.265817    1.245166    1.266497    -1.259494   -1.249501   0.701306    0.044991    -1.718214   -1.692618   -0.886248   -1.407150   -1.149900   -1.673493   -1.094831   -1.077047   -1.190771   -0.016834   -1.089532   0.460428    1.210630    1.331432    0.942117    0.446937    -0.716807   3.008993    3.176488    -4.665996   -0.706377   -2.495366   -0.780433   -0.529151   3.747607    3.043257    0.000010
BAS17_094     -2.422129   -2.102996   -2.384281   -1.948195   -1.842632   -1.363974   -1.519411   -1.273938   -1.223187   -1.205464   -0.671023   -0.870539   -8.425882   -3.111453   -0.012416   0.391094    0.709511    -1.974931   -2.618305   -0.461804   2.421109    2.468411    0.263811    -0.351689   -0.227136   4.743418    4.597160    0.874840    4.793369    4.715012    4.893825    4.954062    -2.173697   -1.956093   -1.200332   -1.234592   -1.949361   -1.765904   -1.537800   -1.235200   -0.998375   -1.208124   -0.044675   -1.299404   0.498571    0.398807    0.246904    -0.312373   2.535997    2.264689    -0.325770   4.746338    5.216094    3.276409    -4.183900   4.751680    8.937083    -3.002290   -2.189974   -1.392083   -0.537809   -2.191706   -3.022420   1.075312    0.000003
BAS17_095     -5.341501   -3.485534   -4.779069   -3.519341   -2.889902   -1.109454   -3.736562   -4.709667   -0.019511   1.176108    -0.223574   -3.059105   -1.580723   -1.984705   2.375580    2.269528    0.882642    -3.092756   -4.376661   1.982975    4.308008    3.669379    0.715050    0.318344    4.497422    6.362518    5.294992    1.276718    6.126223    0.152692    1.294671    1.515175    -3.785341   -3.112653   -5.029257   -5.269587   -3.049570   -1.209111   -2.514464   -5.148835   1.163134    0.682668    -1.666571   0.698733    2.439888    1.276867    -1.637444   3.549058    4.195104    2.719913    2.409141    4.998883    6.397324    3.883405    -3.190332   3.400126    7.472338    -4.549415   -2.027792   -3.880249   -1.440544   -1.897740   -0.005036   3.818188    0.000019
BAS17_096     -6.354937   -6.876911   -7.719872   -5.442242   -4.876204   -5.477647   -6.772195   -9.875710   -3.164182   -2.576772   -2.793865   -6.997296   -0.468655   -3.608583   -0.712288   -0.221263   -1.936543   -6.160645   -1.539161   0.673868    3.753228    3.810487    0.023587    5.014213    5.688684    7.460879    6.868875    5.925491    13.892028   16.784250   14.467896   18.689219   -5.476371   -6.416403   -7.869706   -8.989014   -5.524366   -5.084540   -5.514538   -8.592654   -2.771990   -3.203869   -4.586995   -1.951897   -0.198643   -2.798507   -4.503526   2.161200    2.355105    2.226918    5.676425    5.272481    8.126986    6.415697    -6.332627   13.504241   13.770941   -10.691311  -5.163853   -8.920483   0.206824    -0.616072   12.650033   13.362509   0.000013
BAS17_097     -9.421222   -8.686489   -9.303452   -7.395788   -6.848699   -6.904591   -5.460900   -7.726517   -4.355026   -4.320906   -3.075446   -4.840710   -1.032155   -3.392363   0.105182    0.496688    -0.567314   -3.302551   -0.566312   3.030748    4.183913    4.655964    2.208879    9.635606    9.642158    9.675382    11.276991   7.196572    12.538816   6.795266    6.908597    7.248779    -8.847188   -6.987781   -7.651716   -7.646657   -6.953904   -6.984469   -6.596315   -7.595392   -4.352273   -3.961642   -3.519606   -3.382951   0.448902    -0.248509   -3.256475   3.397839    4.135204    4.716143    9.626878    9.632288    10.665339   11.367583   -6.654906   12.152799   14.633435   -9.168963   -6.169536   -9.144938   0.811012    -0.193159   10.450902   8.878942    -0.000002
BAS17_098     -2.475928   -0.491674   -2.181742   -1.851123   -0.509440   -0.079322   -2.644138   -6.155401   -0.507131   0.267309    -0.408230   -3.191458   0.434574    -0.690561   1.232649    0.298657    -0.899469   -3.217569   -2.535694   1.232780    1.542628    0.111453    -2.579864   4.156855    3.198109    1.159519    -1.255968   -0.641671   3.770585    6.560784    6.532705    6.077486    -2.236251   -0.430633   -1.849145   -5.649713   -0.532733   -0.495480   -0.734596   -2.673802   0.867492    -0.082516   -1.407272   0.649839    1.030446    0.022218    -2.147640   1.987979    0.141200    -1.054035   3.982255    1.573781    0.938415    0.258007    -1.486967   5.065421    3.321352    -4.855358   -1.285768   -5.256275   0.948035    -2.489001   5.669734    3.951165    -0.000011
BAS17_099     -4.289151   -5.042806   -4.131391   -2.751650   -4.056407   -4.451112   -4.511207   -4.439291   -2.837151   -3.273569   -4.090008   -3.252359   2.419303    0.353042    -0.064106   -3.282663   -2.135230   -2.574685   1.429973    2.785784    0.540775    -0.006590   0.245556    8.034790    4.526096    4.512359    4.295690    4.381938    6.256875    6.422307    5.713456    7.260946    -5.783208   -3.309639   -4.479467   -4.531368   -3.310487   -4.089584   -4.576041   -4.469508   -3.248466   -3.427035   -3.731209   1.173590    -1.634909   -3.568166   -2.363219   3.465572    0.560192    0.220031    8.825729    4.513835    4.497615    4.326613    -2.791206   8.782863    8.438773    -4.294086   -2.844833   -4.194152   2.477853    -0.330337   7.384522    8.320140    -0.000000
BAS17_100     -2.592517   -2.347225   -2.323838   -2.919628   -1.464587   -1.367326   -1.223767   -2.469707   -1.753826   -1.093879   -0.986809   -1.652472   -0.608992   -1.016873   0.941800    0.904582    -0.056149   -2.202257   -1.453558   -0.444415   2.540308    2.902489    1.174176    1.200865    3.653524    3.734795    3.393913    2.196124    4.312322    1.330242    1.266524    1.355910    -3.793666   -2.011636   -1.928151   -2.385226   -2.824342   -1.511584   -1.763014   -2.007762   -1.733764   -1.141797   -0.163241   0.848456    0.905555    1.090972    -0.672160   1.330128    2.553328    2.242733    1.232226    3.668266    3.807822    3.721923    -2.790911   4.777101    4.055889    -2.823324   -2.718180   -2.813046   -0.616293   -1.227512   -0.973906   2.735204    0.000003
BAS17_101     -4.420607   -1.991847   -3.623341   -3.731925   -1.387611   -1.860071   -2.282178   -3.589771   -1.667967   1.082457    -0.262753   -2.104337   -1.116830   -1.158492   -1.334297   1.153239    -0.140989   -1.018534   0.627379    0.894656    2.957592    3.276688    0.672943    0.845299    0.883959    3.643353    3.727679    3.299757    4.165658    2.110115    3.531608    3.498188    -4.245112   -3.222119   -4.032350   -3.576205   -1.525994   -2.001404   -2.265354   -3.549750   -1.356880   -1.829864   -1.470393   -0.938117   1.103260    1.790103    -0.798119   1.237687    3.400043    2.079016    0.851895    3.696503    3.840677    3.382851    -2.820612   4.186952    4.498699    -3.054468   -2.812305   -3.057153   -0.798840   0.602576    2.052544    5.953618    0.000006
BAS17_102     -2.926605   -3.324594   -3.447941   -0.629499   -2.508027   -2.499815   -2.340772   -3.897310   0.994013    -0.713148   -1.424359   -1.793175   3.318439    1.548649    1.923620    -1.074085   0.154484    -0.837951   -0.750839   3.302613    2.436515    0.950438    0.205173    4.108624    3.705966    3.539371    1.506691    0.645054    2.490525    1.215051    1.131393    0.018533    -1.926781   -2.185927   -3.449565   -4.171232   0.055555    -2.594072   -2.441644   -1.953442   -0.746583   -2.237013   -1.506854   2.366217    1.028935    -1.380438   -1.043678   3.034467    1.000997    0.619260    4.118088    3.655968    1.452460    0.920167    -0.467723   2.492462    1.081711    -3.621823   -0.460435   -2.846051   3.304558    -0.684837   3.740384    -0.180152   0.000011
BAS17_104     -7.110710   -7.396869   -10.660139  -1.020815   -4.121021   -5.163461   -5.677603   -10.175844  -0.981588   -2.434117   -3.629708   -5.576593   8.727138    -0.320112   1.687977    -0.235223   -0.710838   -5.499609   -2.049332   5.872300    5.168769    4.209818    2.090741    8.872608    9.097113    7.794714    9.279355    3.907659    7.759454    2.911890    1.943041    2.652565    -3.745676   -4.029367   -10.540222  -10.316916  -3.966112   -4.200618   -5.290788   -10.103652  -1.079486   -3.229767   -3.596935   -0.366689   0.909508    0.074258    -2.772728   6.612419    3.789087    4.410379    8.919798    9.328738    9.294896    9.306996    -1.966187   4.933954    7.733835    -9.859506   -1.983697   -7.226233   5.895724    -1.351825   2.684531    2.521015    -0.000010
BAS17_105     1.103796    0.039502    0.744792    1.027012    0.015074    -0.433335   -0.454887   0.815769    0.893478    -0.790951   -0.898291   -0.494246   1.502760    0.242147    -0.570893   -2.062013   -1.678427   -1.152867   1.539041    0.130923    -1.665315   -2.140256   -0.961119   2.486711    0.695866    -2.178859   0.001474    2.530909    -0.301136   2.414451    -0.169804   1.261824    0.768239    0.518280    0.033842    0.512578    0.951065    -0.037943   -0.439131   0.131367    -0.275024   -1.058715   -1.173020   -0.038914   -1.644109   -2.036689   -1.806981   -0.222165   -2.273932   -1.752891   2.215047    -0.962701   -1.885277   0.150133    0.548249    0.898418    1.207478    -1.541422   0.826843    -0.387463   0.509353    -0.229549   2.470142    4.531873    -0.000009
BAS17_106     5.416703    3.151747    7.893481    -1.892988   -1.424558   0.726618    0.159501    -26.273191  -1.843556   -2.319897   -0.180657   -17.896076  2.322596    -1.975469   -3.906138   -2.150208   -7.556343   -9.439435   2.332491    1.603934    0.105393    -3.337047   -6.685713   7.137007    4.439640    4.258307    0.527693    -1.630450   10.947362   7.335847    8.046236    8.813658    2.624499    -1.136177   0.410383    -1.415737   -1.162959   0.646221    0.714286    -1.659232   -5.853229   -2.461383   -3.663424   -3.556315   -2.170655   -4.126977   -20.732159  2.808461    -1.185032   -2.962758   7.236368    4.506217    3.909057    0.692209    2.655781    10.896398   8.657556    8.543355    -1.582373   4.287116    4.227422    -12.009972  11.333490   4.823289    0.000008
BAS17_107     -2.713300   -5.165513   -7.121570   0.582842    -2.564713   -4.150368   -5.608018   -8.798785   0.845372    -2.377439   -3.179017   -6.110251   0.671773    2.990014    2.900947    -0.359784   -2.018919   -6.731158   -3.234686   3.302771    2.983877    1.235691    0.918044    8.621193    8.580463    2.756717    6.731893    6.096972    3.121179    5.074327    3.546560    3.660938    -3.021975   -2.887104   -7.975988   -8.655445   0.577133    -3.757294   -5.619459   -8.584342   -0.082430   -2.395109   -3.707040   3.025557    0.576741    -0.476466   -3.877840   3.312159    1.645418    2.638070    8.568142    4.044688    4.622819    9.343838    0.555144    6.335091    6.726954    -11.138930  0.636099    -9.211058   3.351847    -4.251013   8.506518    6.687325    0.000000
BAS17_108     -1.507967   -3.097570   -2.829782   -0.037737   -1.199556   -2.240209   -3.407059   -3.445329   0.102793    -1.082499   -1.242052   -2.117317   0.820640    0.533007    0.474090    -0.493783   -0.057165   -2.079745   0.303642    0.825798    1.409639    1.351441    0.247673    1.552747    1.793098    2.465584    2.027781    1.626249    4.249190    3.406589    3.942423    3.376185    -0.771475   -1.972713   -3.414103   -3.479027   -0.421068   -2.037812   -3.370316   -3.459180   -0.215627   -1.624368   -1.341764   0.588639    -0.384839   0.012205    -1.111742   1.778418    1.177480    0.635965    1.550286    2.429853    2.493556    1.311270    0.994674    3.417649    3.704374    -4.179992   0.503642    -2.585700   0.836443    -0.094080   1.793650    1.565440    -0.000025
BAS17_109     -5.287944   -5.140121   -7.921256   0.112234    -2.501054   -2.436291   -4.419486   -7.956511   0.571566    1.089314    -0.928061   -3.704528   -1.276271   0.113200    3.848707    2.597707    0.097316    -5.871055   -3.705749   2.327670    4.798894    3.504218    -0.939842   4.628885    4.642300    5.864797    3.444160    1.678329    6.447799    4.139321    4.157568    3.871544    -4.257022   -4.103115   -7.619022   -8.966079   0.371783    -2.563527   -3.747438   -5.947371   1.119546    1.127694    -2.117692   1.441427    3.697352    1.460557    -2.686004   4.775684    4.384527    1.623427    4.641434    5.868715    4.630314    1.777177    -0.711370   6.429805    5.480349    -10.453662  -0.044571   -7.919464   2.151275    -2.626338   2.851610    4.082561    -0.000003
BAS17_113     -1.690330   -1.926226   -0.368408   -1.615955   -1.535193   -2.149118   -2.816629   -2.876222   -1.068246   -0.827576   -1.319025   -3.267644   0.478825    -0.289210   0.603369    0.953011    -2.544437   -2.831873   -3.378776   0.561653    4.124085    1.036210    1.707265    0.322471    3.659039    4.362257    3.195931    3.100062    4.414005    4.201044    1.859314    3.166385    -0.561584   -1.668284   -2.740848   -2.344122   -1.647576   -1.583162   -2.272578   -2.815709   -0.828939   -1.253916   -1.377676   -0.240458   1.006592    0.915727    -2.717340   0.618623    1.479303    1.342543    0.476578    4.126217    4.253531    3.174218    -0.911732   4.191706    3.171706    -4.311280   -1.028066   -4.293851   0.544292    -3.475279   0.423437    3.107759    -0.000011
BAS17_114     -3.776244   -2.185730   -5.217096   -1.883331   -1.559984   -1.989506   -3.641248   -5.346123   -1.256617   0.241250    0.758021    -3.311006   -0.908563   -1.042792   0.853992    1.826061    -0.870172   -3.197488   -2.102106   2.336027    4.089149    4.131309    -0.935996   2.956595    3.578053    5.359368    5.642988    1.621235    4.645261    2.857502    2.425872    3.082129    -2.023975   -2.334543   -5.166905   -5.860317   -1.870094   -1.705497   -3.647310   -4.711787   -1.305887   0.192756    -1.653943   0.761284    0.868096    1.033632    -1.248370   2.303813    3.120859    3.176107    2.980586    3.634949    5.644952    1.643734    -1.235241   5.223315    5.429559    -5.424217   -1.272898   -5.386085   -0.935119   -0.967693   2.164756    1.390620    0.000000
BAS17_115     -2.264725   -2.856760   -3.163940   -3.578039   -4.044006   -2.481566   -4.082129   -6.818899   -1.111937   -0.155805   -1.885976   -6.067379   3.463126    0.073165    2.116479    0.810272    -1.349452   -7.664594   -6.918697   3.194530    2.736389    1.673512    0.463592    5.673992    4.548395    4.264712    3.940939    2.482824    5.387544    6.558306    5.426156    6.967935    -2.504667   -1.779989   -13.554121  2.186017    -4.196456   -1.873873   -3.011889   -5.059997   1.478775    -1.214221   -2.234361   1.696786    0.872340    -0.236190   -2.598420   3.446534    2.670704    1.148851    4.942606    4.432345    3.427388    3.435890    -6.288373   6.591596    7.221900    -9.426556   -0.568408   -9.694067   2.781494    -1.524963   6.424017    7.671884    -0.000002
BAS17_49      1.975070    0.132839    -0.893740   1.519724    0.776267    0.768634    -1.075903   -1.108731   -0.277710   -1.536263   -2.015253   -2.184909   -0.588307   -0.198934   -1.145600   -1.234401   -1.712485   -1.413672   0.802536    -0.665733   -0.694720   -0.244287   -1.531140   0.480908    -0.079728   -0.264885   -0.254137   0.868104    2.228334    3.938360    3.973200    4.771559    1.969627    1.914859    -0.944626   -0.919724   0.756062    0.530066    0.605783    -0.974839   -0.255607   -1.555866   -2.159984   -0.431665   -1.201817   -2.079144   -1.757866   -0.538198   -1.251034   -0.887695   -0.046391   -0.605719   -0.235652   0.831509    -0.018942   2.191238    2.209886    -0.911679   0.119924    -1.347848   -0.287851   0.252252    0.547239    3.369207    0.000000
BAS17_53      -5.272587   -5.748057   -5.954082   -5.227284   -5.110548   -4.380073   -4.471271   -5.921280   -5.115196   -2.341036   -2.656658   -2.699955   3.456075    -5.056841   -4.649632   -2.316947   0.033531    0.528764    4.100463    2.527502    2.767471    3.158899    4.214989    3.488643    4.707012    5.307938    4.318963    4.257444    8.908369    8.828506    8.928878    8.710039    -5.244000   -5.313918   -5.976196   -5.952364   -5.202096   -4.879740   -4.476795   -4.499006   -4.072959   -4.405456   -4.487654   -5.082906   -2.337827   -2.662150   -0.069437   2.708772    2.665788    3.167422    4.772440    6.380101    4.334718    4.287406    -5.014197   6.428310    8.742700    -2.986554   -5.154542   0.508211    0.922138    4.165083    8.885882    8.526311    -0.000001
BAS17002      -4.082494   -3.134203   -2.852788   -0.401913   -1.320737   -2.788081   -3.001745   -7.271865   0.336731    -1.797126   -2.084770   -4.018340   -0.383689   0.625425    2.014561    -0.449180   -0.901978   -5.087862   -2.769120   3.332482    2.626788    1.315778    -0.817798   4.184969    4.730160    4.181196    3.062670    1.359276    5.224388    2.741782    3.544452    5.259322    -2.453140   -1.336813   -3.391383   -5.204941   -0.371478   -2.228639   -3.122880   -3.858390   -0.063481   -2.501094   -1.747679   2.015251    0.171719    -0.487745   -3.399944   3.591658    1.498503    0.863109    5.342559    4.478335    2.830782    2.952309    -0.620163   4.685271    5.345325    -8.304914   -0.373075   -5.494753   1.978860    -2.591720   4.682334    5.740093    -0.000000
BAS17003        ???       -6.189668   -6.002037   -4.404568   -4.729890   -4.701124   -4.921966   -5.984074   -3.865078   -3.489725   -3.306258   -4.530838   -1.970491   -3.298856   -1.998166   -1.312413   -1.094915   -2.493333   2.452947    0.029797    1.546780    2.062061    2.536066    2.650061    4.034791    5.085111    6.117862    5.800988    9.951238    11.003098   11.082668   11.365556   -6.787860   -5.778199   -3.934813   -6.827417   -5.094779   -4.954616   -4.884525   -5.947129   -3.358907   -3.741951   -3.555795   -2.471590   -1.375364   -1.109282   -2.306288   1.121780    1.219085    2.255258    2.856659    5.167607    5.655592    6.208148    -4.448460   9.526184    10.152680   -4.889231   -4.183240   -4.608731   -1.197702   1.086616    7.122373    10.451837   -0.000001
BAS17004        ???       -3.786534   -2.581639   -0.934870   -2.370188   -3.499307   -4.210159   -5.345273   -2.015127   -2.211250   -2.915744   -4.431737   1.520754    -2.561460   -0.856184   -1.398212   -1.753279   -3.621786   -0.852332   0.386131    1.522021    1.643970    0.577895    2.519461    3.848644    4.661555    4.255680    3.949986    7.331626    8.288658    8.150745    8.695677    -1.778073   -1.826431   -3.830642   -4.199962   -1.330808   -3.446763   -3.945599   -4.868453   -1.862742   -2.796540   -3.593196   -1.875296   -0.849048   -1.514127   -2.694827   1.390363    0.831771    1.262316    2.672053    4.221080    4.283164    3.786742    -2.608144   7.150195    7.322918    -5.603389   -2.593838   -4.989804   1.569110    -0.291913   7.800382    7.915559    0.000027
BAS17005      -0.229679   -1.286461   -0.852411   0.692403    -2.245433   -3.759629   -3.472966   -5.636195   -1.542617   -3.566702   -3.553570   -3.175699   -3.646404   -2.065699   -0.119763   -2.210680   -0.570330   -2.948602   -3.497235   1.040772    1.617535    0.851012    0.827721    1.422304    3.905495    3.474130    1.533814    4.344085    5.453324    4.032954    1.594588    3.186822    1.679031    -0.387067   -3.070655   -4.578241   -0.229767   -3.894732   -4.331917   -4.235785   -2.250055   -4.491380   -2.834831   0.050213    -1.572173   -1.162850   -2.199989   1.883147    1.342343    1.342791    3.376439    3.760921    3.471519    5.245867    -1.365738   6.117886    6.598522    -8.263590   -1.582758   -5.453427   0.207429    -0.358031   5.730712    6.793437    11.248300
