# Supplementary material for: Strength of socio-political attitudes moderates electrophysiological responses to perceptual anomalies
Source: PLoS One. 2019 Aug 5;14(8):e0220732. doi: 10.1371/journal.pone.0220732 (PMC6681971; doi:10.1371/journal.pone.0220732)
Supplement: S1 Dataset — (ZIP) [file pone.0220732.s002.zip › pub_data/data2_p3_rev.txt]

File          Fp1-brevoe  AFz-brevoe  Fp2-brevoe  F7-brevoe   F3-brevoe   Fz-brevoe   F4-brevoe   F8-brevoe   FC5-brevoe  FC1-brevoe  FC2-brevoe  FC6-brevoe  TP9-brevoe  T7-brevoe   C3-brevoe   Cz-brevoe   C4-brevoe   T8-brevoe   TP10-brevoe CP5-brevoe  CP1-brevoe  CP2-brevoe  CP6-brevoe  P7-brevoe   P3-brevoe   Pz-brevoe   P4-brevoe   P8-brevoe   POz-brevoe  O1-brevoe   Oz-brevoe   O2-brevoe   AF7-brevoe  AF3-brevoe  AF4-brevoe  AF8-brevoe  F5-brevoe   F1-brevoe   F2-brevoe   F6-brevoe   FC3-brevoe  FCz-brevoe  FC4-brevoe  C5-brevoe   C1-brevoe   C2-brevoe   C6-brevoe   CP3-brevoe  CPz-brevoe  CP4-brevoe  P5-brevoe   P1-brevoe   P2-brevoe   P6-brevoe   FT9-brevoe  PO3-brevoe  PO4-brevoe  FT10-brevoe FT7-brevoe  FT8-brevoe  TP7-brevoe  TP8-brevoe  PO7-brevoe  PO8-brevoe  EOG-brevoe  

BAS17_007     0.013310    -3.896531   -2.366287   -0.727765   -2.808685   -3.550844   -3.304286   -3.477215   -0.805131   -2.222907   -2.978100   -2.574776   -0.924502   -1.374747   0.531624    -1.016705   -1.222563   -2.025831   -1.804961   1.364110    1.912384    1.054364    0.868142    3.344558    2.743391    2.114396    2.878482    3.059563    4.854318    5.610991    6.638609    6.275687    -0.229499   -1.221464   -2.990004   -3.513651   -1.933226   -2.631460   -3.450932   -3.096384   -1.122261   -3.096237   -2.342090   -1.387080   -0.372606   -1.313994   -1.976795   1.986798    0.430408    1.036901    3.586852    2.766136    2.767789    3.522501    -2.744334   5.199136    4.722517    -5.855100   -0.657209   -2.632048   -0.389261   -0.532429   4.667918    5.639930    -0.000042
BAS17_009     -6.017187   -4.984446   -7.643274   -1.950190   -1.702109   -2.412080   -4.729402   -9.890247   -1.700158   0.920287    0.020148    -5.889935   0.908195    -2.552656   3.491108    3.852337    1.054051    -7.013370   -7.860332   2.100341    7.167041    6.413413    0.336736    3.769278    7.159945    7.655519    6.855067    -0.860848   8.715164    5.066041    0.048760    1.858009    -4.823902   -4.336272   -6.145566   -9.162952   -1.754511   -1.719075   -3.662652   -7.072198   -1.667072   0.881450    -1.801728   1.442844    7.043596    3.552145    -3.830760   6.988050    7.241024    4.409995    3.797758    7.270367    8.263966    3.318708    -5.420951   5.072505    8.104646    -11.261335  -1.852561   -8.512408   0.907030    -3.566539   2.634627    3.476310    -0.000004
BAS17_013     -2.204309   -2.772163   -2.990642   -0.587580   -1.433215   -2.662031   -2.878212   -2.652423   -0.340459   -1.443026   -2.512712   -2.342451   -0.456126   0.881691    0.023771    -2.572919   -1.506778   -1.354428   -1.640361   1.772278    1.278537    0.262727    -0.677163   2.903160    3.030046    2.558505    1.726471    1.152365    5.358846    5.628775    5.257289    5.151626    -0.841779   -2.175849   -3.195427   -2.559598   -0.561950   -2.646147   -3.117123   -2.611768   -0.765791   -2.033379   -2.508283   0.271588    -0.812113   -1.195747   -1.897658   1.739414    -0.021965   -0.039432   4.033150    2.904976    2.149564    1.557249    -0.381949   5.736904    4.085777    -3.492774   -0.647560   -3.421815   1.492410    -0.902801   4.704577    3.196480    -0.000005
BAS17_019     -2.838276   -4.088245   -8.467520   -0.292434   -0.935345   -3.150211   -5.883772   -12.784080  0.015055    -0.396619   -2.571724   -7.522184   0.622458    0.001806    0.692044    -1.086302   -2.744842     ???       -0.231469   1.044890    1.067495    0.730088    -0.569024   4.088176    3.768707    3.503313    4.161860    6.207538    8.509885    14.618467   15.587569   14.769863   -0.902588   -2.777765   -7.120247   -12.307309  -1.152347   -1.781893   -4.352793   -9.708129   0.681742    -1.737168   -4.584227   0.713832    -0.252590   -1.273469   -4.841766   0.839934    -0.157834   0.772636    3.709181    3.435502    3.637463    4.997116    -0.526852   7.898889    8.559410      ???       0.515845    -12.142965  0.739166    -0.747400   9.536707    12.405937   0.000023
BAS17_021     -0.308626   -1.135912   -1.509551   -0.118500   -0.555684   -1.391564   -1.932425   -3.588740   -0.055977   -0.917604   -1.598992   -2.916647   -0.759656   -0.250326   0.871655    -0.072818   -1.881976   -3.332050   -2.863536   0.934791    1.798421    0.779987    -1.276664   1.793938    2.603142    2.694166    1.513247    0.742541    3.486108    2.134635    2.477447    3.630861    -0.263781   -0.576549   -1.638520   -1.560481   -0.652068   -1.472476   -1.805941   -2.449652   0.714398    -0.924338   -1.959238   0.890508      ???       -1.048923   -2.676816     ???       1.300830    -0.405581   2.600593    2.702413    2.194499    1.278743    -0.041952   3.467367    3.779803      ???       -0.002488   -4.097614   0.456265    -1.664804   2.393196    5.296240    0.000000
BAS17_023       ???       -3.950466   -10.126258  -5.664653   -5.488511   -3.270673   -4.666408   -11.919047  -2.159486   0.798701    -0.993947   -11.213737  2.370924    -0.603602   -0.515775   1.945395    -1.047881   -8.820930   -4.358800   2.430416    4.268129    2.949343    -1.903299   7.295349    7.257195    6.568446    3.743773    4.200565    10.330057   15.461394   10.823887   9.768337    -7.432300   -7.493187   -10.271572  -10.324193  -5.559882   -2.159132   -4.746279   -11.971771  -2.181197   0.384296    -3.070204   -0.645796   2.290510    1.137364    -7.195227   2.542696    2.891192    1.396036    7.310757    7.823051    5.226399    3.727318    -2.319116   12.038427   8.750171      ???       -2.303706   -11.259546  2.415312    -4.334024   13.772794   10.419643   -0.000023
BAS17_025     -3.430850   -3.006398   -3.031509   -1.214359   -1.463128   -2.497594   -2.494414   -3.993983   -0.220443   -0.616134   -1.687634   -1.993555   -1.491262   -0.482727   1.238296    0.499069    -0.089254   -1.951935   -2.646762   1.909915    3.145383    2.509474    -0.015399   2.036473    3.892353    4.955103    3.594348    0.435065    5.561075      ???       1.220851    1.723260    -2.857897   -1.493705   -3.364188   -3.751082   -1.467160   -2.470660   -2.518802   -3.079854   0.440610    -0.557286   -1.658594   0.383803    0.973866    -0.022290   -1.005847   3.021961    3.115439    1.370196    2.016932    5.040730    3.846610    2.377297    -2.103022   4.982662    4.817214      ???       -1.244001   -3.044549     ???       -1.557407     ???         ???       -0.000005
BAS17_027     -2.802130   -3.139935   -2.871047   -2.573221   -2.154349   -2.820554   -2.442559   -1.859656   -1.734872   -1.713483   -1.455170   -0.554754   -7.098093   -4.034236   -1.511488   -0.185396   0.150443    -1.277845   1.310951    -2.751645   0.158971    2.624488    2.833680    -3.194042   -3.181679   3.997710    7.790105    7.573839    6.922704    4.357176    4.419606    4.464192    -2.731058   -3.353889   -1.566166   -1.259982   -2.598820   -2.214443   -2.880018   -1.513699   -1.692285   -1.876277   -2.022336   -4.099868   -0.034569   0.434100    -0.270988   0.117474    1.930016    3.628256    -3.210040   3.951373    5.974195    7.737015    -3.883130   1.849844    11.135386   -1.479474   -3.892183   -1.434206   -4.281781   1.331006    1.797766    9.161624    -0.000003
BAS17_029     -6.599813   -4.841602   -6.143697   -4.530644   -5.218827   -4.606439   -5.613215   -6.658652   -2.741120   -3.995473   -3.816133   -4.760898   2.611659    -3.079199   -1.779677   -2.044461   -2.713138   -3.847005   3.383275    0.604140    0.907306    0.927265    0.412165    4.602300    2.838097    4.353566    4.754127    8.258446    8.419088    15.216101   12.752759   12.738100   -5.842677   -5.317279   -5.171283   -7.690826   -5.245880   -4.890581   -4.572108   -5.242112   -3.694131   -3.698894   -4.237558   -1.980039   -2.208255   -2.348497   -3.000662   2.828819    0.820678    1.397080    4.616510    2.915007    4.781453    6.623758    -2.680430   10.032932   9.578710    -6.229950   -3.097538   -5.622147   1.956817    1.874982    11.881014   13.674664   -0.000021
BAS17_031     -6.383480   -4.422763   -5.729461   -4.666512   -3.542835   -3.472411   -4.736270   -6.688669   -2.528905   -1.063356   -1.957771   -4.719382   -0.277006   -2.874707   1.056041    0.595605    -1.788218   -3.994509   -0.076805   1.999732    3.483023    3.304173    -0.096384   3.625045    5.688434    6.582262    5.253209    4.143698    7.989597    6.859124    7.908680    10.442650   -6.183740   -3.512222   -4.711358   -5.528199   -5.100198   -3.621711   -3.430875   -5.399181   -1.903018   -2.077215   -3.429411   -0.194565   0.960132    -0.541318   -3.297816   3.314213    3.276993    1.069908    4.911820    6.393781    5.279944    4.301178    -6.380598   7.401957    9.258974    -5.354593   -4.259310   -5.075202   -0.092904   -1.179211   6.057564    9.134213    0.000012
BAS17_033     3.319811    -0.001948   -0.894406   6.010490    1.196735    -1.046045   -2.080504   -5.949993   2.081372    -0.439425   -0.992526   -7.110330   -0.482053   1.484579    2.053820    0.623066    -0.845609   -10.605114  -6.266361   5.118259    2.950938    1.579801    -2.001772   3.100684    3.201591    0.816761    4.519392    -0.353651   0.710933    0.762678    0.719061    0.754708    5.953140    3.376774    -3.909279   -5.960945   3.348211    0.148475    -1.091212   -3.931908   0.282256    -1.273569   -1.474764   1.740613    1.348358    0.320121    -5.309718   4.062150    1.770176    0.750762    3.165958    3.332725    2.959340    5.702247    3.147974    0.766774    1.984378    -16.103737  3.320873    -10.591003  1.719115    -5.295057   3.111569    0.694353      ???
BAS17_035     0.850845    -1.466982   -0.423731   2.598578    -0.344001   -1.141420   -2.590562   -9.544416   1.473718    0.111678    -1.817291   -4.848485   0.240057    0.174223    0.798120    0.428339    -2.385072   -6.906725   -4.209164   0.191018    2.388892    1.726079    -2.241374   3.257586    3.042667    3.501503    2.150664    0.792954    4.345087    4.948228    4.637681    4.380593    0.896413    0.839563    -2.662095   -3.576740   0.708570    -0.404818   -1.839958   -5.378464   0.609468    -0.676490   -2.568831   0.914180    0.866520    -0.556403   -4.218412   1.674030    1.910610    -0.307954   3.196728    3.449581    2.905768    0.717701    -0.253540   4.588513    4.512213    -8.683849   0.661901    -8.641320   1.440750    -2.611067   4.722941    3.645075    -0.000011
BAS17_037     -2.231256   -4.420132   -4.291171   -2.354365   -3.646721   -3.736985   -5.939307   -5.542541   -3.697887   -3.658023   -5.367787   -3.559243   -3.427976   -3.660754   -3.643636   -2.535937   -3.518024   -3.445976   1.618530    5.811604    5.970606    -0.158118   1.593759    5.759674    5.825959    6.065288    7.802158    8.213754    6.290095    7.355683    6.377064    6.390263    -2.299738   -3.481150   -4.158141   -5.112685   -3.636429   -3.752516   -5.994423   -5.483803   -3.698480   -3.679538   -3.544737   -3.705540   -2.607300   -3.469418   -3.441832   5.838772    -0.318923   1.773346    5.814786    5.996417    7.833871    8.230816    -2.285615   7.383101    7.873527    -4.845063   -3.631617   -4.867407   -0.453507   1.619440    7.356013    8.508494    -0.000013
BAS17_039     -4.666566   -4.714722   -4.184326   -5.248166   -4.677232   -4.514070   -3.312343   -3.354564   -3.470707   -4.099226   -2.798990   -1.851980   -1.128566   -3.549195   -0.297200   -2.498679   -0.466538   -0.795390   1.091292    0.634239    1.185464    1.411639    3.054031    5.354165    5.283905    3.012753    7.711148    9.599723    5.540323    5.982053    5.185750    5.222167    -5.219933   -4.748900   -3.292636   -3.366698   -4.686865   -4.593658   -4.566103   -3.382308   -3.424558   -4.125769   -1.877572   -3.474245   -1.947775   -0.799909   -0.577983   1.437461    0.350412    3.216452    5.293757    3.734171    7.741491    7.871853    -5.512352   7.897700    7.813057    -3.068233   -4.607961   -3.097150   0.640113    1.106615    6.732140    7.894942    -0.000013
BAS17_041     -4.693753   -6.430559   -7.523783   -0.059706   -4.905735   -6.177398   -8.074951   -12.612292  -2.124634   -4.611718   -5.823610   -7.732213   2.921633    0.640428    -1.245165   -3.184581   -3.395840   -3.349020   3.438951    3.203837    1.437907    1.132748    2.281668    6.484526    5.135427    4.070366    5.064386    9.575593    8.413679    12.752669   13.999839   15.709441   -3.017891   -5.118227   -8.610762   -10.394808  -2.665668   -5.629789   -7.335291   -11.034038  -3.715084   -5.679086   -6.245379   -0.203827   -2.400589   -3.549654   -2.956014   2.185560    0.334426    1.292229    6.292220    3.610263    4.863614    9.229210    -0.303633   7.702578    10.291125   -8.497175   1.034957    -7.686409   3.074727    3.769291    9.673459    17.371132   0.000006
BAS17_043     -2.091308   -3.537233   -4.168558   -2.114817   -3.348416   -3.382346   -3.465666   -2.312001   -1.922437   -1.879325   -2.883936   -2.699017   2.405434    -0.218387   -1.926049   -1.492624   -1.296387   -2.657978   1.266848    1.260986    1.928212    1.177881    -1.223108   2.396105    3.257963    2.913981    1.311554    1.302026    5.923130    8.742690    8.743263    6.734955    -2.135386   -2.124947   -4.135863   -2.107152   -3.377551   -3.355785   -3.393578   -3.413075   -1.959206   -3.876962   -2.906236   -0.669391   -0.589174   -1.362401   -1.695568   1.373895    0.645978    -1.313960   3.433410    3.223232    1.155557    1.305458    -2.111203   5.946324    5.920414    -2.665743   -2.161397   -2.651832   2.428033    1.258230    8.217783    6.352684    -0.000005
BAS17_045     -3.915476   -4.563386   -4.186725   -3.441256   -3.501418   -3.255097   -2.275801   -4.740272   -2.613281   -2.281836   -1.616177   -2.008227   -0.328340   -3.617218   -1.230997   -1.123601   -0.211157   -2.418159   -0.569940   0.342659    1.086207    1.697013    0.757147    2.887390      ???       3.193468    3.435906    3.490203    6.213761    8.935504    8.499352    9.201526    -3.163567   -4.114905   -4.403421   -4.863478   -3.429031   -3.182969   -2.873396   -2.916676   -2.639941   -1.873090   -1.252825   -1.516165   -0.897257   -0.133797   -0.470970   0.623955    0.727841    1.358811    3.552322    4.002032    3.973744    4.324788    -4.702437   7.059164    7.092577    -4.342930   -3.983405   -4.070864   0.425061    -0.123325   7.563809    8.750692    -0.000000
BAS17_046     7.069701    1.858336    4.939803    6.456043    2.533114    1.447141    0.558226    -4.283911   2.032821    1.082501    0.848131    -4.091605   -3.367692   -2.306623   -0.197648   0.096716    -1.137022   -6.743893   -7.965994   -0.850275   0.018310    -0.409605   -3.221852   0.834632    0.753829    0.307901    -1.115795   -2.013722   -0.273097   1.912499    -0.863966   -0.026409   14.027394   5.754939    1.786580    0.771121    3.451582    2.116475    1.543798    -5.121292   1.337074    0.689494    -0.457642   -0.135220   -0.211971   -0.123535   -2.515971   -0.055077   0.108332    -1.115778   0.787370    0.385009    -0.324828   -2.032943   0.010782    1.469687    -0.896980   -8.614758   3.862093    -5.468360   -3.182044   -5.275312   3.971643    -0.422235   0.000000
BAS17_047     -7.983175   -4.682279   -5.537684   -10.146712  -4.746132   -2.844167   -0.243815   -0.262442   -4.667743   -2.155224   -1.672742   -1.054830   -4.272756   -5.526441   -1.116089   3.195846    0.577671    0.371607    -0.108613   -0.625950   3.053994    4.039986    2.627306    1.289584    2.191978    4.096805    4.072513    6.531737    8.478874    5.039856    5.023058    4.900236    -9.496693   -6.207326   -0.348303   -0.323480   -6.389437   -3.973264   -2.393335   -0.291844   -2.670038   -1.607301   -0.071493   -3.134661   0.049433    0.957044    0.326537    2.121521    4.022966    3.606027    3.373500    7.546716    4.073904    6.532442    -11.237782  8.512247    8.998969    -1.080433   -8.221498   -1.043105   -2.810135   1.412604    5.784472    6.137863    -0.000001
BAS17_051     -2.925779   -2.341084   -3.102103   -0.060188   -0.774418   -2.603946   -3.022296   -7.355753   -2.116328   -1.516827   -2.482943   -3.795789   0.392002    -0.360923   0.767666    -2.261013   -3.552727   -3.867321   -1.358629   1.926720    2.802410    -0.159144   -0.088593   4.372411    4.285604    3.711598    4.502662    4.841171    6.132656    3.973636    5.375189    4.864453    -0.386295   0.508947    -5.738330   -5.971840   0.266434    -0.858681   -1.994456   -4.244999   -1.080926   -1.647785   -2.614708   0.098963    -0.682303   -1.701512   -3.725128   2.960580    1.058280    0.490378    5.135424    3.675117    4.762413    5.015620    -0.291794   5.828799    6.887395    -9.158071   -1.558569   -7.913518   0.738643    -2.369401   3.775797    6.533231    0.000004
Bas17_055_2   0.974272    -2.574972   -0.715429   1.680169    -1.421093   -1.581183   -4.009736   -8.218633   -1.258562   -0.487984   -0.539502   -6.017676   -3.512961   -0.150549   -0.874989   -0.113825   0.057309    -4.257580   -0.476134   -0.334173   2.066707    1.280846    0.806669    0.676560    2.948863    3.302206    4.234974    3.146372    4.658381    3.224807    2.743334    2.886844    3.305021    0.476630    -2.955917   -5.181595   0.636906    -0.830668   -2.380105   -4.000964   -1.366773   -1.581449   -1.352088   -1.622703   -0.535185   0.118106    -2.278656   1.261392    0.574491    2.513289    2.584734    2.710719    3.263838    4.221341    -0.477604   5.139344    4.939971    -9.587060   -0.532168   -6.138578   -0.202633   1.048600    5.013836    5.072225    11.066019
BAS17_057     -1.596490   3.433912    -0.979032   1.961948    4.171081    3.117325    0.305530    -3.121151   4.043946    3.229355    2.234312    -0.324404   -3.051574   0.998980    2.919236    2.788455    -0.462871   -3.460959   -3.796646   0.453353    2.404801    1.227343    -3.760134   0.401614    0.416475    0.410190    -0.848651   -3.912269   -0.348502   -2.058401   -4.711622   -4.732361   2.412506    2.489031    -1.089375   -3.109428   2.370042    3.314584    2.469841    -3.107836   4.063873    3.379129    1.186629    3.024069    3.134470    2.153222    -0.432234   2.238926    2.598331    -0.282149   0.481547    0.472187    -0.208967   -3.970041   0.196220    -1.995725   -1.407682   -3.984204   1.764257    -3.804302   0.488993    -3.753582   -3.672537   -4.772863   -0.000001
BAS17_059     -1.711057   -5.110964   -6.482989   1.937936    -4.605592   -4.401648   -6.222813   -7.923892   -1.497023   -3.421565   -3.270320   -2.907018   2.110637    1.853814    -1.693550   -2.157286   0.372434    -0.653415   2.697154    0.452834    0.406828    0.945688    2.901189    3.895971    3.348326    2.051410    5.668581    7.479124    3.631855    7.348761    3.645514    3.268650    -0.848241   -3.184178   -7.895724   -10.424915  -1.075148   -4.277286   -4.504234   -5.164828   -2.131911   -4.165124   -2.271840   0.098045    -2.028257   -1.047997   -1.300007   1.012367    0.273420    2.118692    3.287002    3.359122    3.808752    7.483908    3.423897    5.585331    3.503014    -3.624620   1.987110    -4.690218   2.043237    3.906988    5.340602    9.445030    0.000005
BAS17_061     4.822115    0.202759    0.629299    2.835669    0.929790    -1.695698   -2.716409   -4.929240   0.884458    -1.952504   -2.923733   -5.696126   0.912785    -0.461911   -0.820818   -3.420729   -2.651491   -4.205056   -1.357622   0.008713    -0.615681   -1.264241   -0.405405   1.793639    1.014377    1.272295    1.541337    3.770790    3.915963    4.938517    4.476019    5.917015    3.861583    2.967882    -1.020620   -2.944252   2.671491    -0.445534   -1.838612   -4.323364   -0.635777   -4.026531   -3.033019   -0.043897   -1.586298   -2.289801   -3.235607   0.056321    -1.093672   -1.083441   1.889463    1.328909    0.890955    2.501287    0.634501    3.025946    4.496649    -8.745807   0.918632    -7.175484   0.863870    -0.945312   4.051488    9.558987    0.000004
BAS17_063     -4.432461   -5.743607   -4.762397   -2.070191   -2.143139   -4.287092   -5.417484   -5.247169   -2.122643   -2.678807   -3.751227   -3.552410   -0.574413   -0.840751   -0.929314   -1.458764   -1.803970   -2.852932   -2.406594   1.522992    2.719515    1.514632    0.336009    5.336102    4.173156    4.581382    4.172530    2.707154    8.742423    9.459011    9.153992    9.582445    -4.151737   -5.044056   -5.585050   -5.697484   -3.403278   -3.599237   -5.482363   -5.650559   -2.572317   -3.527045   -4.277792   -0.065966   -0.658166   -1.498204   -2.436336   1.601966    1.106828    1.259907    6.851805    4.633828    3.578399    4.294260    -2.315650   8.727981    8.398010    -4.993927   -3.410918   -4.262701   0.888490    1.326615    10.126796   8.912718    -0.000001
BAS17_065     9.255703    2.384362    7.090254    8.811960    2.804823    -0.656161   -0.953182   -2.637722   0.429615    -2.397233   -2.874123   -3.488461   0.429022    1.993919    -1.363549   -4.581399   -2.959563   -4.168609   -2.573080   -0.327059   -1.777749   -2.176317   -2.357853   3.035725    0.404435    -0.444270   0.306638    -0.187435   0.786433    -0.360996   -1.261049   -0.179159   8.627280    5.888226    3.199525    4.213426    6.081774    0.724108    -0.727179   -2.276756   -0.020555   -4.097594   -2.943345   -0.430226   -3.144688   -3.710397   -3.825168   -1.046360   -2.167955   -1.772977   0.112048    -0.844487   1.428170    0.587137    4.069858    0.687646    2.396720    -12.317719  3.221804    -4.013674   -0.165828   -2.317170   0.735330    3.840813    0.000040
BAS17_067     -0.587086   -1.483634   -1.175077   -1.904112   -1.930349   -2.140907   -2.750329   -5.954983   -2.428221   -1.212901   -1.706179   -3.348661   1.930264    -1.545319   -0.120859   -0.104809   -1.411601   -4.371260   -1.417618   1.442808    1.202347    0.882907    -0.397786   4.555757    3.776471    2.948246    3.001295    1.948298    5.697398    5.095054    4.558420    5.381617    -0.934928   -1.167351   -2.453833   -2.774627   -1.997353   -1.435006   -1.644125   -3.731520   -0.737174   -0.531867   -2.364260   -1.356866   -0.190473   -1.020670   -3.970003   1.292977    0.804498    0.262341    4.562654    3.762868    3.007769    3.073931    -3.473460   5.653507    5.174471    -6.818908   -3.457938   -5.220467   0.953003    -1.543684   6.436252    5.411098    0.000000
BAS17_073     -4.533115   -5.288865   -5.269017   -6.034746   -3.677694   -4.753661   -4.783280   -8.204989   -3.226311   -2.336268   -4.139195   -4.623286   4.645417    0.227763    -0.274590   -1.047313   -1.134002   -3.077949   0.901085    3.879142    1.958664    2.652255    1.962023    8.041177    6.113299    4.307792    5.069340    6.340117    6.280017    4.543596    3.497746    6.302847    -4.469676   -4.769001   -5.148544   -6.042438   -4.061903   -3.972988   -4.747286   -5.564268   -1.657279   -3.294259   -3.640639   0.298290    0.097994    -0.867263   -3.415818   3.363472    1.650303    2.623927    8.007179    5.243782    4.525346    6.366076    -3.498059   6.289670    6.146753    -9.761255   -2.861269   -7.089482   4.407243    1.317697    9.177402    11.028210   0.000000
BAS17_075     -1.855133   -1.489120   -2.647999   -0.793408   -0.880361   -1.388627   -2.903198   -3.701832   0.577301    0.459392    -1.490930   -3.150289   -1.697563   1.289085    1.580347    0.852841    -0.030114   -2.727957   -3.186211   1.477052    2.182254    2.331730    -0.066942   1.307840    3.167137    3.882865    3.627617    0.213397    4.968109    0.770998    -0.646255   0.123397    -1.050192   -2.024236   -3.207959   -3.782536   -0.745482   -2.103921   -2.073128   -3.063970   0.046913    -0.955689   -1.478041   0.611959    1.246578    -0.102444   -1.646419   2.179505    2.078566    1.725026    1.719705    3.885792    4.227880    1.843246    -1.844764   3.770461    5.432910    -4.621018   -0.387962   -4.188920   0.304329    -1.722561   2.127643    3.643231    -0.000001
BAS17_077     -1.405768   -0.131676   -1.286934   -1.043362   0.758867    -0.689562   -1.370012   -3.129877   0.247840    0.631678    -0.530180   -2.523220   -1.320980   -1.483043     ???       0.936154    -0.431704   -2.519411   -2.025006   0.836062    2.301829    1.641616    -0.118689   1.069454    2.313307    2.426117    0.911314    -1.155200   2.030423    2.375365    2.019250    1.200235    -0.835113   -0.136372   -2.125627   -2.289262   0.666316    -0.664101   -1.248438   -2.958240   0.764667    -0.166551   -0.547281   0.340000    1.176299    0.731942    -1.652187     ???       2.150874    0.653255    1.598114    2.402994    2.238186    0.232688    -3.405607   2.530829    1.908520    -2.510134   -0.962054   -2.631948   -0.146159   -2.574772   2.164065    0.153319    0.000013
BAS17_079     -2.741514   -5.342969   -5.370048   1.240272    -3.556509   -4.591408   -5.167560   -9.568675   -2.897511   -1.863879   -2.865801   -5.842506   -4.846341   1.033148    2.655436    0.356449    -1.254803   -6.003039   -1.953139   1.459825    5.124556    3.970784    -0.000627   0.134337    6.604928    8.689490    6.833742    3.012419    9.329567    6.090514    6.700595    5.612105    1.623333    -3.008480   -6.378030   -6.832534   -1.570946   -3.826131   -4.834808   -5.932835   -1.200179   -2.683065   -4.069236   0.194649    1.278925    -0.061795   -3.453183   3.874180    2.510801    3.493895    3.762356    7.677569    7.744947    5.540068    -1.255858   8.124987    10.113715   -11.365373  -3.247049   -8.632797   0.211120    -2.526389   1.849436    7.896616    0.000005
BAS17_081     -1.377085   -0.871324   -0.770720   -0.849295   -0.887515   -0.796905   -0.675186   -2.843260   -0.139071   -0.088200   -0.031541   -1.678701   -1.389922   -2.543440   0.059978    0.910143    0.086490    -0.768697   -0.648154   0.956511    1.292852    1.750930    -0.556087   1.003824    1.787640    2.264546    1.942543    1.166861    2.331893    1.188819    -0.689165   2.032512    -0.521957   -0.524611   -1.438426   -1.964250   -0.817496   -0.872095   -0.686994   -1.433262   -0.088313   -0.095765   0.269576    -1.006025   0.869931    0.856945    -0.698299   1.465665    1.276289    1.541261    1.470509    2.311476    2.096699    1.147851    -0.658194   1.235425    2.042134    -3.378263   -1.412538   -2.221011   -0.382254   -0.604456   0.412166    0.637321    0.000003
BAS17_083     -2.179040   -3.501608   -5.361392   0.232134    -0.415737   -2.994878   -4.134275   -6.889539   0.641883    -1.554806   -3.488858   -2.712884   2.712955    -0.239642   1.033034    -1.375961   -1.682472   -4.596679   -1.492479   2.901440    2.267046    1.107430    0.866841    5.590717    4.309880    3.040188    4.259512    3.945390    3.574972    3.425372    3.391288    5.539228    -0.906042   -1.916298   -4.547345   -6.606385   -0.038993   -2.570707   -4.396896   -6.480194   -0.231930   -3.053964   -3.389363   0.738445    -0.631308   -2.278419   -2.463705   3.030334    0.734115    1.855508    5.553042    4.334324    3.606317    4.375412    -0.783801   4.031554    5.463357    -10.135605  -0.769629   -6.715393   2.629476    -1.175987   7.109421    9.411566    0.000000
BAS17_085     -8.960251   -8.821119   -8.652053   -7.170125   -7.210974   -7.823902   -7.562801   -7.737397   -4.999666   -4.634502   -5.269793   -3.776744   0.652371    -4.516096   -1.531981   -1.223834   -0.392719   -2.193291   5.190645    0.699763    2.265473    2.875406    5.236912    7.310083    7.998426    7.872153    9.312322    11.770844   11.598710   10.789886   9.429829    10.710972   -8.376479   -8.340562   -7.844135   -7.890454   -7.336493   -7.467207   -7.310404   -7.644877   -3.654433   -5.304675   -4.211857   -3.094841   -1.232414   -2.269297   -0.406973   0.702212    2.841190    4.748872    7.956763    6.333364    9.310769    11.204254   -4.415534   12.425308   12.642971   -7.384584   -7.621795   -5.819668   0.670177    4.845073    8.100948    14.607961   0.000000
BAS17_087     -4.856946   -3.735201   -11.954721  3.180261    -2.331990   -2.955104   -4.607224   -0.203542   -2.131942   -1.508973   -3.219226   -4.511376   0.161471    -1.311352   2.352544    -0.747802   -0.907809   -3.015764   -1.403741   1.679978    2.424271    0.643987    0.139705    4.002687    4.666241    3.564116    3.631224    2.159001    3.062184    3.733722    2.979932    4.908297    6.712343    5.175852    -4.444261   -3.941153   2.062776    -3.577157   -3.712565   -3.340128   -1.451553   -2.520923   -2.026846   -1.332139   0.030910    -1.112069   -2.029700   3.357431    1.459093    1.030596    3.995829    3.536366    1.556199    3.410615    -4.636718   5.795925    4.906721    -4.841317   1.354190    -7.500393   -0.477114   -1.608956   3.669611    6.611619    0.000003
BAS17_089     -5.428994   -6.909648   -7.010275   -5.185277   -4.255465   -5.822048   -5.997680   -10.214687  -3.603211   -3.753956   -4.129507   -3.660231   6.278857    -0.202068   0.371645    -1.287356   -0.630411   -3.792011   2.888406    2.135683    2.655987    1.784661    1.201961    6.533783    5.586010    4.967502    3.979741    8.189061    8.212883    9.787191    8.738318    10.335607   -4.135362   -4.848136   -8.066901   -9.178101   -4.366296   -4.906419   -6.057039   -7.916584   -3.668915   -4.338949   -3.843289   -0.117663   0.290854    -0.457425   -3.080627   2.538083    2.044371    1.500801    6.423498    5.805883    4.191677    5.924055    -1.355365   9.848996    8.620273    -8.618383   -3.684692   -7.175116   2.073409    2.517588    10.180955   12.090339   0.000007
BAS17_091     -2.837852   -3.319735   -5.866164   -0.804513   -0.955043   -1.103675   -3.368101   -7.226942   -0.055826   0.185178    0.178541    -3.122919   -1.325210   0.514202    0.850757    1.951045    1.755670    -2.748835   -1.412683   0.837162    2.239005    2.720087    0.829414    1.125865    3.924590    3.897741    3.600473    1.100632    4.213237    2.055166    2.440032    3.868619    -3.882657   -0.889456   -5.324238   -8.344745   -0.900022   -0.973536   -1.170374   -5.347076   0.711810    0.134911    -0.329707   0.496629    1.852464    1.760573    -0.616459   3.083600    3.021701    2.413710    1.113259    3.878612    3.682166    3.629135    -0.531022   4.407336    4.037908    -5.733844   -0.088410   -5.853355   0.228189    -1.692495   2.099890    0.985918    0.000003
BAS17_093     -2.715273   -2.479079   -4.046295   -1.942935   -1.929867   -2.551113   -2.927346   -5.718428   -0.210024   -1.638651   -1.352143   -2.033350   1.349167    -0.337072   0.010141    -0.248220   -0.806871   -1.972935   -2.050967   1.997506    0.641774    -0.180199   0.616486    4.253667    4.151852    2.807359    3.032162    1.491924    4.578250    6.453636    6.495184    6.479926    -2.941611   -2.702657   -3.967438   -4.077204   -1.861323   -2.211534   -2.576627   -3.593564   -1.483458   -1.658245   -0.868646   -0.663194   -0.262173   -0.296160   -0.541526   1.591073    -0.242823   1.096027    4.093099    2.902947    2.300717    2.330642    -2.556598   4.634655    4.668545    -6.821329   -2.600147   -4.530555   1.527656    0.186507    7.259274    4.647398    0.000002
BAS17_095     -5.253809   -4.128279   -5.244844   -4.205005   -3.869253   -2.334212   -4.583083   -6.019602   -0.776137   0.846230    -0.481181   -3.735785   -2.024024   -2.437810   2.771450    3.045165    0.985073    -4.425432   -5.986860   2.649656    5.578859    5.512584    1.474701    0.402451    6.033974    8.761998    7.254992    1.551520    7.472782    -0.472098   0.523222    1.354589    -3.863045   -3.997677   -4.933066   -5.734313   -3.931906   -2.494872   -2.650991   -5.282724   0.569119    0.679498    -1.992058   0.184793    2.912006    2.515319    -2.119309   5.101577    5.928274    3.902741    3.122804    7.007433    7.528177    5.020589    -4.765441   4.270212    9.000710    -7.720881   -3.084605   -5.499042   -1.915880   -2.073648   -0.266793   4.343004    -0.000013
BAS17_097     -7.324208   -7.268070   -7.493462   -3.442170   -4.903800   -5.086018   -5.593172   -8.142640   -3.432443   -3.407419   -2.921342   -5.988072   -0.368882   -3.018456   -0.344395   -0.095750   -1.099353   -4.990574   -0.341903   2.275269    3.638264    4.332516    2.094945    9.201172    9.273745    9.401371    10.611561   7.617816    12.166529   6.112371    6.157996    6.661281    -5.957779   -4.639249   -8.078062   -8.349074   -4.598916   -5.019529   -6.419151   -7.996697   -3.435739   -4.477890   -4.692701   -2.980314   0.402952    -0.691127   -5.015661   3.763579    3.543469    3.592937    9.164575    9.350387    10.194314   9.519369    -5.221963   11.722149   14.128854   -9.971338   -4.725964   -9.868704   -1.781131   -1.845115   10.702616   5.398325    0.000006
BAS17_099     -3.059052   -4.701242   -4.638973   -2.606794   -4.029745   -4.878180   -4.868048   -4.886727   -2.462534   -3.454898   -3.897437   -3.467122   2.242863    0.236916    0.087590    -3.003920   -2.360654   -2.724880   0.164347    2.548198    0.884767    0.392237    0.824214    7.911850    5.328657    5.304964    4.382607    4.228845    6.699931    5.581053    6.590185    6.416036    -3.715953   -3.034609   -5.030232   -4.772797   -3.002405   -4.107895   -4.919536   -4.901235   -3.436516   -3.646541   -4.342370   0.871769    -1.134453   -3.413020   -2.285994   2.841552    0.872720    0.578812    8.418370    5.299923    5.268007    4.431464    -2.604878   9.055470    7.769258    -5.046357   -2.602451   -5.037780   2.332844    -0.133664   6.153984    8.489467    0.000009
BAS17_101     -3.552466   -1.888335   -2.683433   -3.500022   -1.348726   -1.863372   -2.027448   -2.316585   -1.498653   1.033369    -0.114138   -1.516107   -1.156035   -1.122146   -1.245803   1.102232    0.548414    -0.778932   0.885766    0.889436    2.454917    2.339368    0.939708    0.709223    0.766795    3.130057    3.460474    3.261274    2.940369    0.633972    2.000757    1.977900    -3.560092   -3.002504   -3.335055   -2.565676   -1.407426   -1.868649   -1.913132   -2.353941   -1.203690   -1.734709   -0.404243   -0.650425   1.085748    1.518167    -0.380448   1.141317    3.179027    2.064268    0.743811    3.183532    3.412182    3.294642    -2.663425   2.869982    3.465762    -2.476240   -2.607965   -2.477001   -0.687508   0.967478    0.914837    4.989871    -0.000000
BAS17_105     -1.190408   -1.471295   1.045505    0.060358    -0.765365   -1.224509   -1.341866   -0.190515   -0.146547   -1.915404   -2.155330   -0.442418   4.054032    1.192330    -1.482722   -2.517580   -2.201143   0.135108    3.202188    0.323156    -2.967799   -2.262515   0.171940    3.591050    0.446023    -2.629335   1.189391    4.300620    -0.001112   3.213592    0.137932    2.027168    0.351722    -0.285327   -0.242805   0.800268    0.035903    -1.319610   -1.356980   -0.408167   -1.083296   -1.934007   -2.118652   -0.533365   -2.448661   -2.714850   -0.516666   -1.442234   -3.127603   -0.995420   3.006389    -1.823913   -2.371931   1.351948    0.854583    1.070906    2.011810    -0.206323   0.844150    -0.076034   2.207578    1.400931    4.584991    6.300298    0.000008
BAS17_107     -1.277996   -4.928265   -6.036047   1.488765    -1.978006   -3.709040   -5.207253   -8.764893   1.190830    -2.178541   -2.663411   -6.624996   0.049084    3.755998    2.895806    -0.173827   -1.813924   -7.571425   -5.408364   4.015294    3.312444    1.957244    0.113947    8.444640    8.448313    2.608083    6.640577    5.139403    2.858889    0.697496    2.494102    2.564626    -1.685939   -2.111525   -7.879388   -7.431096   1.281981    -3.284261   -5.208334   -8.623039   0.223083    -2.174437   -3.442239   3.776715    0.454295    -0.328615   -4.337649   3.973045    0.791225    2.223185    8.408262    4.232257    4.467209    8.870556    1.472410    6.146505    6.683065    -12.053309  1.335604    -9.005572   4.032662    -5.086825   8.214458    5.725784    0.000000
BAS17_109     -5.430097   -6.323842   -6.994327   -1.698733   -3.355186   -3.389141   -4.589400   -6.103022   -0.391776   -0.306537   -0.836836   -2.657893   -0.431050   -0.623428   1.438961    1.087817    -0.541060   -4.501969   -1.861631   2.151335    3.523602    3.243754    -0.215512   4.196349    4.183519    5.512560    3.527339    2.763132    7.008732    5.180991    5.188130    5.797659    -4.649365   -5.432371   -6.421418   -7.842253   -1.629790   -3.332466   -4.013983   -4.843163   -0.241541   -0.310794   -1.900077   0.992419    2.114179    1.299383    -0.951077   3.462132    3.040354    2.187261    4.215451    5.170365    4.751005    2.794161    -1.059157   6.968468    5.882755    -8.288511   -0.748736   -6.079649   2.057184    -1.475568   3.995476    5.737089    0.000000
BAS17_113     -3.147698   -2.223767   -1.342139   -2.085364   -2.044921   -1.960036   -1.934090   -2.095368   -1.604778   -0.967749   -0.220413   -2.288190   -0.371082   -1.052478   -0.350914   2.012404    -1.036211   -1.488508   -3.463166   -0.594634   4.164591    2.005672    2.068096    -0.818883   3.733294    4.514778    3.373971    3.408586    4.734386    3.442321    0.131918    3.305324    -2.583910   -1.875715   -2.078515   -2.372629   -1.977694   -1.968790   -1.900882   -1.907248   -1.023631   -0.384536   -0.416278   -1.021920   1.810404    2.096340    -1.373737   -0.530840   2.044789    2.543758    -0.648776   4.174744    4.631090    3.460231    -2.383230   3.607954    3.282357    -2.287250   -2.812731   -2.321736   -0.597554   -3.624111   -0.777875   3.412738    -0.000004
BAS17_49      0.044325    -0.926133   -2.210188   0.111086    -0.158849   -0.069142   -2.316785   -2.306781   -0.584321   -0.410335   -0.798242   -2.137333   -2.183276   -1.220085   -0.098833   0.010719    -2.044495   -2.001676   1.252661    -0.608040   0.764812    2.015044    -0.749105   0.037527    0.599519    2.076079    2.052324    1.353487    3.538551    4.231676    4.295193    5.453411    0.085905    0.029023    -2.264019   -2.291204   -0.239887   -0.305264   -0.199758   -2.333663   -0.668012   -0.380765   -2.091021   -1.171707   -0.092428   -0.675312   -2.055749   -0.053282   0.029222    -0.362772   0.545883    0.812998    2.042770    1.329982    -0.447529   3.559629    3.541683    -2.542523   -0.441140   -2.035739   -1.099726   -1.345236   0.070558    4.037247    0.000000
BAS17_53      -4.441218   -5.046430   -4.365454   -4.435012   -4.378843   -4.083655   -4.028164   -4.398279   -4.431775   -2.057623   -2.040576   -1.901009   1.862976    -4.384372   -3.967399   -2.098460   0.030993    0.203470    3.453434    3.018099    2.514474    2.425992    3.483153    1.889362    4.159013    4.223214    3.614276    3.586679    7.755499    7.850301    7.824440    7.547390    -4.522784   -4.571095   -4.431679   -4.400289   -4.467606   -5.185239   -4.048862   -4.050032   -3.870079   -4.174856   -4.011482   -4.367273   -2.101657   -2.002167   0.212623    2.519574    2.510245    2.430791    4.179760    5.394228    3.543097    3.607776    -4.441457   5.392289    7.566617    -1.803820   -4.488436   0.129923    0.584210    3.428873    7.848685    8.205461    0.000013
BAS17003        ???       -6.243370   -5.097329   -3.688815   -5.104787   -5.577979   -5.421142   -6.124177   -3.753661   -4.159650   -4.102174   -4.783744   -1.313409   -2.146324   -1.845045   -1.798726   -1.759818   -2.505007   2.728802    0.367370    0.975842    1.472590    2.386379    3.361876    4.126416    5.736190    6.022764    6.244277    9.831415    11.547323   11.310898   11.859241   -6.282995   -5.730502   -4.648877   -7.759345   -4.451306   -5.405261   -5.482553   -6.061727   -3.409256   -4.501763   -4.115477   -2.489511   -1.569535   -1.819872   -2.461834   1.257175    0.623012    1.832190    3.575344    4.631881    5.281429    6.443007    -3.751423   9.837454    10.268496   -5.012337   -3.904191   -4.783528   -0.723467   1.207103    7.963188    10.786287   -0.000009
BAS17005      -0.286408   -1.035767   0.250885    -0.103948   -1.501219   -3.563986   -1.568890   -4.638405   -2.609434   -3.132217   -2.443672   -3.451813   -2.925886   -2.069682   -0.538022   -1.915002   -0.334048   -3.000997   -2.623836   -0.085369   1.415345    0.934933    0.928977    0.899366    3.498747    2.970121    1.055654    3.972435    4.202793    3.091091    0.717557    1.152437    3.391157    -0.265810   -1.425364   -2.418693   -3.996010   -2.186362   -2.943022   -2.253842   -1.832501   -3.522633   -1.299762   -0.829569   -1.936032   -0.928111   -1.469861   1.526505    0.557122    1.591681    2.315014    2.472861    3.441705    5.030240    -2.963541   5.807853    3.253020    -6.470416   -1.984207   -3.083608   -1.274744   0.150772    4.808043    5.690228    9.973112
