# Supplementary material for: Strength of socio-political attitudes moderates electrophysiological responses to perceptual anomalies
Source: PLoS One. 2019 Aug 5;14(8):e0220732. doi: 10.1371/journal.pone.0220732 (PMC6681971; doi:10.1371/journal.pone.0220732)
Supplement: S1 Dataset — (ZIP) [file pone.0220732.s002.zip › pub_data/data2_rt.csv]

subject	color_task_half_nor	color_task_half_rev	eo_nor	eo_rev
1	880.6060606060606	916.8709677419355	843.9117647058823	944.9444444444445
2	478.22222222222223	514.2307692307693	509.60377358490564	NA
3	846.52	814.1666666666666	546.3333333333334	668.2962962962963
4	936.52	1313.9615384615386	826.8888888888889	NA
5	754.8846153846154	696.4814814814815	614.7692307692307	588.1538461538462
6	742.36	835.925925925926	788.9615384615385	NA
7	903.952380952381	871.95	581.8888888888889	652
8	380.95454545454544	367.2	344.27450980392155	NA
9	561.6521739130435	477.51851851851853	609.1923076923077	584.3478260869565
10	1810.076923076923	1460.2142857142858	1076.952380952381	NA
11	1394.16	1448.423076923077	1258.1304347826087	1147.7826086956522
12	1514.92	1737.72	1880.3392857142858	NA
13	748.7307692307693	792.3809523809524	612.1785714285714	589.25
14	670.3571428571429	579.925925925926	608.5	NA
15	747.0370370370371	737.9615384615385	891.92	837.0384615384615
16	695.0833333333334	673.3076923076923	704.709090909091	NA
17	433.22222222222223	413.76	448.1111111111111	474.6296296296296
18	696.3703703703703	592.5	682.9268292682926	NA
19	861.3076923076923	1012.125	875.6071428571429	767.7857142857143
20	1015.125	1046.2083333333333	951.1489361702128	NA
21	611.12	586.7142857142857	719.2307692307693	760.3214285714286
22	475.85185185185185	427.10714285714283	850.0980392156863	NA
23	1571.090909090909	1358.952380952381	3031.3888888888887	2894.95
24	1129.7777777777778	1254.037037037037	1324.9807692307693	NA
25	597.7777777777778	493.81481481481484	542.0370370370371	570.4444444444445
26	1379.4444444444443	1564.1304347826087	1386.9272727272728	NA
27	993.5925925925926	1029.64	748.3571428571429	837.0714285714286
28	824.375	726.5384615384615	754	NA
29	804.4	705.1538461538462	769.1071428571429	766.6071428571429
30	725.8461538461538	700.48	548.8727272727273	NA
31	660.52	573.304347826087	642.3214285714286	621.52
32	793.8148148148148	673.92	867.9615384615385	NA
33	1041.5384615384614	1099.5238095238096	851.28	840.9629629629629
34	470.9130434782609	426.25	427.8301886792453	NA
35	1324.3703703703704	1347.2692307692307	858.1111111111111	963.1785714285714
36	638.6	582.92	599.0769230769231	NA
37	968.7777777777778	815.5555555555555	1057.7142857142858	1154.32
38	767.56	788.76	636.8518518518518	NA
39	503.9130434782609	583.5	462.7037037037037	429.2692307692308
40	2663.9166666666665	2046.8846153846155	2195	NA
41	526.7916666666666	453.0740740740741	515.2962962962963	515.3461538461538
42	1175.5185185185185	1274.1153846153845	1340.4313725490197	NA
43	1155.64	1096.7857142857142	1094.56	1169.4074074074074
44	656.7916666666666	583.25	537.875	NA
45	526.2307692307693	446.76	553.1538461538462	523.2962962962963
46	433.03846153846155	443.16	471.04	445.9230769230769
47	828.1071428571429	760.1538461538462	916.7777777777778	849.1153846153846
48	1180.6785714285713	941.12	1248.9024390243903	NA
49	785	709.1153846153846	637.5185185185185	605.8888888888889
50	1055.5	1094.2592592592594	859.9622641509434	NA
51	390.24	400.44444444444446	435.34615384615387	412.48148148148147
52	1758.5185185185185	1334.28	1385.482142857143	NA
53	857.75	826.8076923076923	877.8518518518518	833.7142857142857
54	649.9285714285714	586	760.8823529411765	NA
55	592	517.8518518518518	578.48	591.6428571428571
56	1004.2727272727273	1347.64	1123.2272727272727	NA
57	462.7142857142857	404.1304347826087	461.5	420.4761904761905
58	1221.16	1210.3461538461538	790.2857142857143	NA
59	1029.5	1177.5714285714287	772.8928571428571	768.7857142857143
60	660.4814814814815	675.3846153846154	627.7037037037037	NA
61	578.4761904761905	524.64	475.1111111111111	425.17857142857144
62	1012.2307692307693	1010.75	848.425925925926	NA
63	623.1785714285714	647.7407407407408	711.1923076923077	592.8148148148148
64	1064.2173913043478	1083.625	859.8367346938776	NA
65	495.962962962963	531.5384615384615	598.5769230769231	605.2142857142857
66	1272.3333333333333	254	450	NA
67	632.6666666666666	564.304347826087	477.22727272727275	470.48
68	815.1153846153846	653.6666666666666	742.2708333333334	NA
69	492.1304347826087	515.5416666666666	444.14285714285717	459.42857142857144
70	783.5454545454545	649.04	529.2075471698113	NA
71	1111.96	1073.5416666666667	956.2592592592592	947.6923076923077
72	1254.7692307692307	1317.4615384615386	1994.2857142857142	NA
73	782.8333333333334	721.6818181818181	448.75	500.0357142857143
74	938.5	810.5652173913044	746.2545454545455	NA
75	528.6071428571429	490.0416666666667	541.72	500.18518518518516
76	690.5769230769231	723.04	812.2777777777778	NA
77	1045.4545454545455	1001.2592592592592	943.1851851851852	715.1851851851852
78	1258.037037037037	1015.8695652173913	887.0754716981132	NA
79	1379.2	1172.3333333333333	1456.0666666666666	1378.388888888889
80	502.5769230769231	525.4074074074074	506.22222222222223	NA
81	601.12	634.4444444444445	669.12	647.8928571428571
82	844.7142857142857	909.074074074074	880.8518518518518	NA
83	968.1666666666666	1045	901.4782608695652	902.5714285714286
84	1609.5	1369.4583333333333	1364.8727272727272	NA
85	816.2962962962963	725.76	926.8148148148148	850.6538461538462
86	1684	2025.1666666666667	1289.2115384615386	NA
87	882.5454545454545	1020.9230769230769	743.4642857142857	783.4074074074074
88	1365.1851851851852	1541.25	1412.2592592592594	NA
89	605.2142857142857	562.4814814814815	598.4	562.1071428571429
90	536.074074074074	475.6666666666667	550.2941176470588	NA
91	708.8	714.4166666666666	785.875	816.9
92	1146.9565217391305	985	848.90625	NA
93	834	767.36	815.6538461538462	713.8148148148148
94	712.2272727272727	754.9130434782609	662.7407407407408	NA
95	644.2083333333334	593.24	570.8571428571429	579.2222222222222
96	746.7307692307693	742.6153846153846	751.28	NA
97	509.65384615384613	535	540.925925925926	538.3571428571429
98	1252.5416666666667	1140.88	1491.3214285714287	NA
99	1970.7037037037037	2063.8571428571427	1901.3333333333333	1781.0740740740741
100	887	858.5555555555555	862	NA
101	569.3214285714286	577.5555555555555	916.5882352941177	834.9545454545455
102	1244.1666666666667	877.44	867.0181818181818	NA
103	857.625	779.24	728.44	724.8571428571429
104	529.7777777777778	524.5416666666666	527.7115384615385	NA
105	1106.65	963.8695652173913	688.7037037037037	621.5185185185185
106	1347.5416666666667	1407.6315789473683	1048.5714285714287	NA
107	673.3076923076923	767.2307692307693	672.3333333333334	676.5925925925926
108	483.17391304347825	479.18518518518516	541.3333333333334	NA
109	535.2083333333334	539.6923076923077	589.2307692307693	557.8076923076923
110	641.5416666666666	643.1363636363636	536.0545454545454	NA
111	645.5384615384615	655.6086956521739	554.5555555555555	599.2222222222222
112	619	718.2307692307693	639.6	NA
113	392.88	417.84615384615387	353.17857142857144	403.8076923076923
114	2159.3478260869565	2106.695652173913	1638.764705882353	NA
115	1692.88	1731.84	960.4615384615385	1216.1818181818182
500	1226.5	1442.4	1588.1923076923076	NA
