# Supplementary material for: Strength of socio-political attitudes moderates electrophysiological responses to perceptual anomalies
Source: PLoS One. 2019 Aug 5;14(8):e0220732. doi: 10.1371/journal.pone.0220732 (PMC6681971; doi:10.1371/journal.pone.0220732)
Supplement: S1 Dataset — (ZIP) [file pone.0220732.s002.zip › pub_data/data2_rt2.csv]

date	time	group	subject	build	blocknum	trialnum	blockcode	trialcode	correct	latency	rt	card	mean	sd	filter
33017	09:54:25	1	1	4.0.9.0	2	3	experiment_half	nor_q_e	1	3691	691	nor	972.0347222222222	415.2055420422271	1
33017	09:54:25	1	1	4.0.9.0	2	5	experiment_half	rev_q_o	1	3700	700	rev	972.0347222222222	415.2055420422271	1
33017	09:54:25	1	1	4.0.9.0	2	8	experiment_half	rev_q_e	1	4737	1737	rev	972.0347222222222	415.2055420422271	1
33017	09:54:25	1	1	4.0.9.0	2	9	experiment_half	rev_q_o	1	3922	922	rev	972.0347222222222	415.2055420422271	1
33017	09:54:25	1	1	4.0.9.0	2	12	experiment_half	rev_q_o	1	4223	1223	rev	972.0347222222222	415.2055420422271	1
33017	09:54:25	1	1	4.0.9.0	2	15	experiment_half	nor_q_o	1	3641	641	nor	972.0347222222222	415.2055420422271	1
33017	09:54:25	1	1	4.0.9.0	2	18	experiment_half	rev_q_o	1	3809	809	rev	972.0347222222222	415.2055420422271	1
33017	09:54:25	1	1	4.0.9.0	2	20	experiment_half	rev_q_o	1	4212	1212	rev	972.0347222222222	415.2055420422271	1
33017	09:54:25	1	1	4.0.9.0	2	22	experiment_half	nor_q_e	1	4335	1335	nor	972.0347222222222	415.2055420422271	1
33017	09:54:25	1	1	4.0.9.0	2	27	experiment_half	rev_q_e	1	3824	824	rev	972.0347222222222	415.2055420422271	1
33017	09:54:25	1	1	4.0.9.0	2	29	experiment_half	rev_q_o	1	3675	675	rev	972.0347222222222	415.2055420422271	1
33017	09:54:25	1	1	4.0.9.0	2	33	experiment_half	nor_q_o	1	3624	624	nor	972.0347222222222	415.2055420422271	1
33017	09:54:25	1	1	4.0.9.0	2	38	experiment_half	nor_q_e	1	3893	893	nor	972.0347222222222	415.2055420422271	1
33017	09:54:25	1	1	4.0.9.0	2	39	experiment_half	rev_q_e	1	4289	1289	rev	972.0347222222222	415.2055420422271	1
33017	09:54:25	1	1	4.0.9.0	2	40	experiment_half	nor_q_e	1	3761	761	nor	972.0347222222222	415.2055420422271	1
33017	09:54:25	1	1	4.0.9.0	2	46	experiment_half	rev_q_o	1	3495	495	rev	972.0347222222222	415.2055420422271	1
33017	09:54:25	1	1	4.0.9.0	2	48	experiment_half	rev_q_o	1	3671	671	rev	972.0347222222222	415.2055420422271	1
33017	09:54:25	1	1	4.0.9.0	2	49	experiment_half	nor_q_o	1	3794	794	nor	972.0347222222222	415.2055420422271	1
33017	09:54:25	1	1	4.0.9.0	2	58	experiment_half	rev_q_e	1	3610	610	rev	972.0347222222222	415.2055420422271	1
33017	09:54:25	1	1	4.0.9.0	2	61	experiment_half	nor_q_o	1	3548	548	nor	972.0347222222222	415.2055420422271	1
33017	09:54:25	1	1	4.0.9.0	2	64	experiment_half	rev_q_e	1	4000	1e3	rev	972.0347222222222	415.2055420422271	1
33017	09:54:25	1	1	4.0.9.0	2	66	experiment_half	rev_q_e	1	4123	1123	rev	972.0347222222222	415.2055420422271	1
33017	09:54:25	1	1	4.0.9.0	2	72	experiment_half	nor_q_o	1	3748	748	nor	972.0347222222222	415.2055420422271	1
33017	09:54:25	1	1	4.0.9.0	2	74	experiment_half	nor_q_o	1	4290	1290	nor	972.0347222222222	415.2055420422271	1
33017	09:54:25	1	1	4.0.9.0	2	80	experiment_half	rev_q_o	1	3443	443	rev	972.0347222222222	415.2055420422271	1
33017	09:54:25	1	1	4.0.9.0	2	81	experiment_half	nor_q_o	1	3814	814	nor	972.0347222222222	415.2055420422271	1
33017	09:54:25	1	1	4.0.9.0	2	95	experiment_half	rev_q_e	1	3755	755	rev	972.0347222222222	415.2055420422271	1
33017	09:54:25	1	1	4.0.9.0	2	96	experiment_half	rev_q_e	1	4060	1060	rev	972.0347222222222	415.2055420422271	1
33017	09:54:25	1	1	4.0.9.0	2	99	experiment_half	nor_q_e	1	3964	964	nor	972.0347222222222	415.2055420422271	1
33017	09:54:25	1	1	4.0.9.0	2	105	experiment_half	nor_q_e	1	3867	867	nor	972.0347222222222	415.2055420422271	1
33017	09:54:25	1	1	4.0.9.0	2	111	experiment_half	nor_q_e	1	3789	789	nor	972.0347222222222	415.2055420422271	1
33017	09:54:25	1	1	4.0.9.0	2	112	experiment_half	nor_q_o	1	4059	1059	nor	972.0347222222222	415.2055420422271	1
33017	09:54:25	1	1	4.0.9.0	2	116	experiment_half	nor_q_o	0	4079	1079	nor	972.0347222222222	415.2055420422271	1
33017	09:54:25	1	1	4.0.9.0	2	121	experiment_half	nor_q_e	1	4139	1139	nor	972.0347222222222	415.2055420422271	1
33017	09:54:25	1	1	4.0.9.0	2	124	experiment_half	nor_q_e	1	3767	767	nor	972.0347222222222	415.2055420422271	1
33017	09:54:25	1	1	4.0.9.0	2	125	experiment_half	rev_q_e	1	3807	807	rev	972.0347222222222	415.2055420422271	1
33017	09:54:25	1	1	4.0.9.0	4	1	experiment_half	nor_q_e	1	5135	2135	nor	972.0347222222222	415.2055420422271	0
33017	09:54:25	1	1	4.0.9.0	4	6	experiment_half	rev_q_o	1	4081	1081	rev	972.0347222222222	415.2055420422271	1
33017	09:54:25	1	1	4.0.9.0	4	9	experiment_half	rev_q_e	1	3694	694	rev	972.0347222222222	415.2055420422271	1
33017	09:54:25	1	1	4.0.9.0	4	12	experiment_half	nor_q_e	1	3761	761	nor	972.0347222222222	415.2055420422271	1
33017	09:54:25	1	1	4.0.9.0	4	15	experiment_half	rev_q_o	1	4276	1276	rev	972.0347222222222	415.2055420422271	1
33017	09:54:25	1	1	4.0.9.0	4	17	experiment_half	rev_q_o	1	3965	965	rev	972.0347222222222	415.2055420422271	1
33017	09:54:25	1	1	4.0.9.0	4	18	experiment_half	nor_q_e	1	3771	771	nor	972.0347222222222	415.2055420422271	1
33017	09:54:25	1	1	4.0.9.0	4	22	experiment_half	rev_q_e	1	3830	830	rev	972.0347222222222	415.2055420422271	1
33017	09:54:25	1	1	4.0.9.0	4	23	experiment_half	nor_q_o	1	4089	1089	nor	972.0347222222222	415.2055420422271	1
33017	09:54:25	1	1	4.0.9.0	4	24	experiment_half	nor_q_e	1	3716	716	nor	972.0347222222222	415.2055420422271	1
33017	09:54:25	1	1	4.0.9.0	4	28	experiment_half	nor_q_o	1	3743	743	nor	972.0347222222222	415.2055420422271	1
33017	09:54:25	1	1	4.0.9.0	4	37	experiment_half	rev_q_o	1	4697	1697	rev	972.0347222222222	415.2055420422271	1
33017	09:54:25	1	1	4.0.9.0	4	38	experiment_half	nor_q_o	1	3707	707	nor	972.0347222222222	415.2055420422271	1
33017	09:54:25	1	1	4.0.9.0	4	40	experiment_half	nor_q_o	1	3635	635	nor	972.0347222222222	415.2055420422271	1
33017	09:54:25	1	1	4.0.9.0	4	47	experiment_half	rev_q_e	1	3876	876	rev	972.0347222222222	415.2055420422271	1
33017	09:54:25	1	1	4.0.9.0	4	50	experiment_half	nor_q_o	1	3796	796	nor	972.0347222222222	415.2055420422271	1
33017	09:54:25	1	1	4.0.9.0	4	53	experiment_half	rev_q_e	1	3814	814	rev	972.0347222222222	415.2055420422271	1
33017	09:54:25	1	1	4.0.9.0	4	58	experiment_half	nor_q_o	1	3851	851	nor	972.0347222222222	415.2055420422271	1
33017	09:54:25	1	1	4.0.9.0	4	61	experiment_half	rev_q_e	1	3772	772	rev	972.0347222222222	415.2055420422271	1
33017	09:54:25	1	1	4.0.9.0	4	66	experiment_half	rev_q_e	1	3764	764	rev	972.0347222222222	415.2055420422271	1
33017	09:54:25	1	1	4.0.9.0	4	79	experiment_half	nor_q_o	1	3670	670	nor	972.0347222222222	415.2055420422271	1
33017	09:54:25	1	1	4.0.9.0	4	83	experiment_half	rev_q_e	1	3860	860	rev	972.0347222222222	415.2055420422271	1
33017	09:54:25	1	1	4.0.9.0	4	84	experiment_half	nor_q_e	1	3574	574	nor	972.0347222222222	415.2055420422271	1
33017	09:54:25	1	1	4.0.9.0	4	90	experiment_half	nor_q_o	1	4300	1300	nor	972.0347222222222	415.2055420422271	1
33017	09:54:25	1	1	4.0.9.0	4	92	experiment_half	nor_q_e	1	3980	980	nor	972.0347222222222	415.2055420422271	1
33017	09:54:25	1	1	4.0.9.0	4	94	experiment_half	rev_q_o	1	4129	1129	rev	972.0347222222222	415.2055420422271	1
33017	09:54:25	1	1	4.0.9.0	4	95	experiment_half	nor_q_e	1	3681	681	nor	972.0347222222222	415.2055420422271	1
33017	09:54:25	1	1	4.0.9.0	4	101	experiment_half	rev_q_e	1	4242	1242	rev	972.0347222222222	415.2055420422271	1
33017	09:54:25	1	1	4.0.9.0	4	102	experiment_half	rev_q_e	1	3742	742	rev	972.0347222222222	415.2055420422271	1
33017	09:54:25	1	1	4.0.9.0	4	103	experiment_half	rev_q_o	1	3839	839	rev	972.0347222222222	415.2055420422271	1
33017	09:54:25	1	1	4.0.9.0	4	104	experiment_half	nor_q_e	1	3827	827	nor	972.0347222222222	415.2055420422271	1
33017	09:54:25	1	1	4.0.9.0	4	107	experiment_half	nor_q_e	1	3796	796	nor	972.0347222222222	415.2055420422271	1
33017	09:54:25	1	1	4.0.9.0	4	108	experiment_half	rev_q_o	1	3961	961	rev	972.0347222222222	415.2055420422271	1
33017	09:54:25	1	1	4.0.9.0	4	113	experiment_half	rev_q_o	1	4185	1185	rev	972.0347222222222	415.2055420422271	1
33017	09:54:25	1	1	4.0.9.0	4	118	experiment_half	nor_q_o	1	4072	1072	nor	972.0347222222222	415.2055420422271	1
33017	09:54:25	1	1	4.0.9.0	4	125	experiment_half	rev_q_o	1	3936	936	rev	972.0347222222222	415.2055420422271	1
33017	13:29:54	1	2	4.0.9.0	2	7	control_half	nor_q_o	1	3556	556	nor	523.3839285714286	151.49597833306984	1
33017	13:29:54	1	2	4.0.9.0	2	10	control_half	nor_q_o	1	3504	504	nor	523.3839285714286	151.49597833306984	1
33017	13:29:54	1	2	4.0.9.0	2	19	control_half	nor_q_e	1	3580	580	nor	523.3839285714286	151.49597833306984	1
33017	13:29:54	1	2	4.0.9.0	2	22	control_half	nor_q_e	1	3567	567	nor	523.3839285714286	151.49597833306984	1
33017	13:29:54	1	2	4.0.9.0	2	24	control_half	nor_q_e	1	3669	669	nor	523.3839285714286	151.49597833306984	1
33017	13:29:54	1	2	4.0.9.0	2	26	control_half	nor_q_e	1	3709	709	nor	523.3839285714286	151.49597833306984	1
33017	13:29:54	1	2	4.0.9.0	2	31	control_half	nor_q_o	1	3431	431	nor	523.3839285714286	151.49597833306984	1
33017	13:29:54	1	2	4.0.9.0	2	32	control_half	nor_q_o	1	3572	572	nor	523.3839285714286	151.49597833306984	1
33017	13:29:54	1	2	4.0.9.0	2	33	control_half	nor_q_e	1	3803	803	nor	523.3839285714286	151.49597833306984	1
33017	13:29:54	1	2	4.0.9.0	2	38	control_half	nor_q_e	1	3498	498	nor	523.3839285714286	151.49597833306984	1
33017	13:29:54	1	2	4.0.9.0	2	39	control_half	nor_q_e	1	3667	667	nor	523.3839285714286	151.49597833306984	1
33017	13:29:54	1	2	4.0.9.0	2	40	control_half	nor_q_e	1	3503	503	nor	523.3839285714286	151.49597833306984	1
33017	13:29:54	1	2	4.0.9.0	2	43	control_half	nor_q_e	1	3525	525	nor	523.3839285714286	151.49597833306984	1
33017	13:29:54	1	2	4.0.9.0	2	44	control_half	nor_q_e	1	4045	1045	nor	523.3839285714286	151.49597833306984	0
33017	13:29:54	1	2	4.0.9.0	2	47	control_half	nor_q_o	1	3549	549	nor	523.3839285714286	151.49597833306984	1
33017	13:29:54	1	2	4.0.9.0	2	51	control_half	nor_q_e	1	3471	471	nor	523.3839285714286	151.49597833306984	1
33017	13:29:54	1	2	4.0.9.0	2	52	control_half	nor_q_o	1	3570	570	nor	523.3839285714286	151.49597833306984	1
33017	13:29:54	1	2	4.0.9.0	2	58	control_half	nor_q_o	1	3472	472	nor	523.3839285714286	151.49597833306984	1
33017	13:29:54	1	2	4.0.9.0	2	62	control_half	nor_q_e	1	3430	430	nor	523.3839285714286	151.49597833306984	1
33017	13:29:54	1	2	4.0.9.0	2	64	control_half	nor_q_o	1	3417	417	nor	523.3839285714286	151.49597833306984	1
33017	13:29:54	1	2	4.0.9.0	2	67	control_half	nor_q_o	1	3561	561	nor	523.3839285714286	151.49597833306984	1
33017	13:29:54	1	2	4.0.9.0	2	71	control_half	nor_q_o	1	3475	475	nor	523.3839285714286	151.49597833306984	1
33017	13:29:54	1	2	4.0.9.0	2	73	control_half	nor_q_o	1	3493	493	nor	523.3839285714286	151.49597833306984	1
33017	13:29:54	1	2	4.0.9.0	2	75	control_half	nor_q_o	1	3510	510	nor	523.3839285714286	151.49597833306984	1
33017	13:29:54	1	2	4.0.9.0	2	83	control_half	nor_q_e	1	3650	650	nor	523.3839285714286	151.49597833306984	1
33017	13:29:54	1	2	4.0.9.0	2	87	control_half	nor_q_o	1	3512	512	nor	523.3839285714286	151.49597833306984	1
33017	13:29:54	1	2	4.0.9.0	2	88	control_half	nor_q_e	1	4010	1010	nor	523.3839285714286	151.49597833306984	0
33017	13:29:54	1	2	4.0.9.0	2	95	control_half	nor_q_o	1	3429	429	nor	523.3839285714286	151.49597833306984	1
33017	13:29:54	1	2	4.0.9.0	4	3	control_half	nor_q_e	1	3426	426	nor	523.3839285714286	151.49597833306984	1
33017	13:29:54	1	2	4.0.9.0	4	6	control_half	nor_q_e	1	3613	613	nor	523.3839285714286	151.49597833306984	1
33017	13:29:54	1	2	4.0.9.0	4	9	control_half	nor_q_o	1	3411	411	nor	523.3839285714286	151.49597833306984	1
33017	13:29:54	1	2	4.0.9.0	4	11	control_half	nor_q_o	1	3622	622	nor	523.3839285714286	151.49597833306984	1
33017	13:29:54	1	2	4.0.9.0	4	18	control_half	nor_q_e	1	3513	513	nor	523.3839285714286	151.49597833306984	1
33017	13:29:54	1	2	4.0.9.0	4	20	control_half	nor_q_e	1	3528	528	nor	523.3839285714286	151.49597833306984	1
33017	13:29:54	1	2	4.0.9.0	4	22	control_half	nor_q_o	1	3464	464	nor	523.3839285714286	151.49597833306984	1
33017	13:29:54	1	2	4.0.9.0	4	26	control_half	nor_q_o	1	3420	420	nor	523.3839285714286	151.49597833306984	1
33017	13:29:54	1	2	4.0.9.0	4	31	control_half	nor_q_o	1	3467	467	nor	523.3839285714286	151.49597833306984	1
33017	13:29:54	1	2	4.0.9.0	4	32	control_half	nor_q_e	0	3486	486	nor	523.3839285714286	151.49597833306984	1
33017	13:29:54	1	2	4.0.9.0	4	37	control_half	nor_q_e	1	3449	449	nor	523.3839285714286	151.49597833306984	1
33017	13:29:54	1	2	4.0.9.0	4	39	control_half	nor_q_e	1	3555	555	nor	523.3839285714286	151.49597833306984	1
33017	13:29:54	1	2	4.0.9.0	4	41	control_half	nor_q_o	1	3512	512	nor	523.3839285714286	151.49597833306984	1
33017	13:29:54	1	2	4.0.9.0	4	42	control_half	nor_q_e	1	3433	433	nor	523.3839285714286	151.49597833306984	1
33017	13:29:54	1	2	4.0.9.0	4	43	control_half	nor_q_e	1	3460	460	nor	523.3839285714286	151.49597833306984	1
33017	13:29:54	1	2	4.0.9.0	4	48	control_half	nor_q_o	1	3465	465	nor	523.3839285714286	151.49597833306984	1
33017	13:29:54	1	2	4.0.9.0	4	51	control_half	nor_q_o	1	3473	473	nor	523.3839285714286	151.49597833306984	1
33017	13:29:54	1	2	4.0.9.0	4	52	control_half	nor_q_o	1	3643	643	nor	523.3839285714286	151.49597833306984	1
33017	13:29:54	1	2	4.0.9.0	4	56	control_half	nor_q_e	1	3418	418	nor	523.3839285714286	151.49597833306984	1
33017	13:29:54	1	2	4.0.9.0	4	59	control_half	nor_q_o	1	3588	588	nor	523.3839285714286	151.49597833306984	1
33017	13:29:54	1	2	4.0.9.0	4	62	control_half	nor_q_o	1	3398	398	nor	523.3839285714286	151.49597833306984	1
33017	13:29:54	1	2	4.0.9.0	4	67	control_half	nor_q_o	1	3437	437	nor	523.3839285714286	151.49597833306984	1
33017	13:29:54	1	2	4.0.9.0	4	71	control_half	nor_q_o	1	3388	388	nor	523.3839285714286	151.49597833306984	1
33017	13:29:54	1	2	4.0.9.0	4	73	control_half	nor_q_e	1	3454	454	nor	523.3839285714286	151.49597833306984	1
33017	13:29:54	1	2	4.0.9.0	4	75	control_half	nor_q_e	1	3442	442	nor	523.3839285714286	151.49597833306984	1
33017	13:29:54	1	2	4.0.9.0	4	82	control_half	nor_q_e	1	3450	450	nor	523.3839285714286	151.49597833306984	1
33017	13:29:54	1	2	4.0.9.0	4	86	control_half	nor_q_o	1	3368	368	nor	523.3839285714286	151.49597833306984	1
33017	13:29:54	1	2	4.0.9.0	4	91	control_half	nor_q_e	1	3489	489	nor	523.3839285714286	151.49597833306984	1
33117	09:56:01	1	3	4.0.9.0	2	3	experiment_half	nor_q_o	0	4239	1239	nor	914.0803571428571	991.6225227972541	1
33117	09:56:01	1	3	4.0.9.0	2	11	experiment_half	rev_q_e	0	4999	1999	rev	914.0803571428571	991.6225227972541	1
33117	09:56:01	1	3	4.0.9.0	2	12	experiment_half	nor_q_o	0	11997	8997	nor	914.0803571428571	991.6225227972541	0
33117	09:56:01	1	3	4.0.9.0	2	16	experiment_half	rev_q_o	1	3588	588	rev	914.0803571428571	991.6225227972541	1
33117	09:56:01	1	3	4.0.9.0	2	17	experiment_half	rev_q_o	1	4090	1090	rev	914.0803571428571	991.6225227972541	1
33117	09:56:01	1	3	4.0.9.0	2	19	experiment_half	nor_q_o	1	3787	787	nor	914.0803571428571	991.6225227972541	1
33117	09:56:01	1	3	4.0.9.0	2	20	experiment_half	nor_q_o	0	4273	1273	nor	914.0803571428571	991.6225227972541	1
33117	09:56:01	1	3	4.0.9.0	2	25	experiment_half	rev_q_e	1	3748	748	rev	914.0803571428571	991.6225227972541	1
33117	09:56:01	1	3	4.0.9.0	2	26	experiment_half	rev_q_o	1	3885	885	rev	914.0803571428571	991.6225227972541	1
33117	09:56:01	1	3	4.0.9.0	2	28	experiment_half	nor_q_o	1	3500	500	nor	914.0803571428571	991.6225227972541	1
33117	09:56:01	1	3	4.0.9.0	2	29	experiment_half	nor_q_e	1	3598	598	nor	914.0803571428571	991.6225227972541	1
33117	09:56:01	1	3	4.0.9.0	2	30	experiment_half	rev_q_e	1	3611	611	rev	914.0803571428571	991.6225227972541	1
33117	09:56:01	1	3	4.0.9.0	2	43	experiment_half	nor_q_o	1	3491	491	nor	914.0803571428571	991.6225227972541	1
33117	09:56:01	1	3	4.0.9.0	2	44	experiment_half	rev_q_e	1	4309	1309	rev	914.0803571428571	991.6225227972541	1
33117	09:56:01	1	3	4.0.9.0	2	46	experiment_half	rev_q_o	1	4277	1277	rev	914.0803571428571	991.6225227972541	1
33117	09:56:01	1	3	4.0.9.0	2	52	experiment_half	nor_q_e	1	3774	774	nor	914.0803571428571	991.6225227972541	1
33117	09:56:01	1	3	4.0.9.0	2	54	experiment_half	nor_q_e	1	3778	778	nor	914.0803571428571	991.6225227972541	1
33117	09:56:01	1	3	4.0.9.0	2	58	experiment_half	rev_q_o	1	3548	548	rev	914.0803571428571	991.6225227972541	1
33117	09:56:01	1	3	4.0.9.0	2	64	experiment_half	nor_q_e	1	3627	627	nor	914.0803571428571	991.6225227972541	1
33117	09:56:01	1	3	4.0.9.0	2	68	experiment_half	nor_q_e	1	3538	538	nor	914.0803571428571	991.6225227972541	1
33117	09:56:01	1	3	4.0.9.0	2	69	experiment_half	rev_q_o	1	3579	579	rev	914.0803571428571	991.6225227972541	1
33117	09:56:01	1	3	4.0.9.0	2	76	experiment_half	rev_q_e	1	3791	791	rev	914.0803571428571	991.6225227972541	1
33117	09:56:01	1	3	4.0.9.0	2	79	experiment_half	nor_q_o	1	3632	632	nor	914.0803571428571	991.6225227972541	1
33117	09:56:01	1	3	4.0.9.0	2	85	experiment_half	nor_q_e	1	3628	628	nor	914.0803571428571	991.6225227972541	1
33117	09:56:01	1	3	4.0.9.0	2	86	experiment_half	rev_q_o	1	3737	737	rev	914.0803571428571	991.6225227972541	1
33117	09:56:01	1	3	4.0.9.0	2	87	experiment_half	nor_q_e	1	3553	553	nor	914.0803571428571	991.6225227972541	1
33117	09:56:01	1	3	4.0.9.0	2	90	experiment_half	rev_q_e	1	3604	604	rev	914.0803571428571	991.6225227972541	1
33117	09:56:01	1	3	4.0.9.0	2	96	experiment_half	rev_q_e	1	3465	465	rev	914.0803571428571	991.6225227972541	1
33117	09:56:01	1	3	4.0.9.0	4	1	experiment_half	nor_q_e	1	7906	4906	nor	914.0803571428571	991.6225227972541	0
33117	09:56:01	1	3	4.0.9.0	4	2	experiment_half	rev_q_e	1	3831	831	rev	914.0803571428571	991.6225227972541	1
33117	09:56:01	1	3	4.0.9.0	4	8	experiment_half	nor_q_o	1	3403	403	nor	914.0803571428571	991.6225227972541	1
33117	09:56:01	1	3	4.0.9.0	4	11	experiment_half	nor_q_o	1	3452	452	nor	914.0803571428571	991.6225227972541	1
33117	09:56:01	1	3	4.0.9.0	4	12	experiment_half	nor_q_e	1	3416	416	nor	914.0803571428571	991.6225227972541	1
33117	09:56:01	1	3	4.0.9.0	4	16	experiment_half	nor_q_o	1	3464	464	nor	914.0803571428571	991.6225227972541	1
33117	09:56:01	1	3	4.0.9.0	4	23	experiment_half	rev_q_e	1	3488	488	rev	914.0803571428571	991.6225227972541	1
33117	09:56:01	1	3	4.0.9.0	4	25	experiment_half	rev_q_e	1	3561	561	rev	914.0803571428571	991.6225227972541	1
33117	09:56:01	1	3	4.0.9.0	4	26	experiment_half	rev_q_e	1	3537	537	rev	914.0803571428571	991.6225227972541	1
33117	09:56:01	1	3	4.0.9.0	4	27	experiment_half	nor_q_o	1	3449	449	nor	914.0803571428571	991.6225227972541	1
33117	09:56:01	1	3	4.0.9.0	4	31	experiment_half	nor_q_o	1	3424	424	nor	914.0803571428571	991.6225227972541	1
33117	09:56:01	1	3	4.0.9.0	4	33	experiment_half	rev_q_o	1	3626	626	rev	914.0803571428571	991.6225227972541	1
33117	09:56:01	1	3	4.0.9.0	4	37	experiment_half	nor_q_o	1	3505	505	nor	914.0803571428571	991.6225227972541	1
33117	09:56:01	1	3	4.0.9.0	4	40	experiment_half	nor_q_o	1	3480	480	nor	914.0803571428571	991.6225227972541	1
33117	09:56:01	1	3	4.0.9.0	4	50	experiment_half	rev_q_o	1	3546	546	rev	914.0803571428571	991.6225227972541	1
33117	09:56:01	1	3	4.0.9.0	4	52	experiment_half	rev_q_e	1	3552	552	rev	914.0803571428571	991.6225227972541	1
33117	09:56:01	1	3	4.0.9.0	4	54	experiment_half	rev_q_o	1	3613	613	rev	914.0803571428571	991.6225227972541	1
33117	09:56:01	1	3	4.0.9.0	4	55	experiment_half	nor_q_e	1	3554	554	nor	914.0803571428571	991.6225227972541	1
33117	09:56:01	1	3	4.0.9.0	4	70	experiment_half	nor_q_e	1	3529	529	nor	914.0803571428571	991.6225227972541	1
33117	09:56:01	1	3	4.0.9.0	4	71	experiment_half	rev_q_o	1	3704	704	rev	914.0803571428571	991.6225227972541	1
33117	09:56:01	1	3	4.0.9.0	4	72	experiment_half	rev_q_e	1	3529	529	rev	914.0803571428571	991.6225227972541	1
33117	09:56:01	1	3	4.0.9.0	4	84	experiment_half	rev_q_o	1	3447	447	rev	914.0803571428571	991.6225227972541	1
33117	09:56:01	1	3	4.0.9.0	4	90	experiment_half	nor_q_e	1	3466	466	nor	914.0803571428571	991.6225227972541	1
33117	09:56:01	1	3	4.0.9.0	4	92	experiment_half	rev_q_o	1	3563	563	rev	914.0803571428571	991.6225227972541	1
33117	09:56:01	1	3	4.0.9.0	4	93	experiment_half	rev_q_o	1	3434	434	rev	914.0803571428571	991.6225227972541	1
33117	09:56:01	1	3	4.0.9.0	4	95	experiment_half	nor_q_e	1	3652	652	nor	914.0803571428571	991.6225227972541	1
33117	09:56:01	1	3	4.0.9.0	4	97	experiment_half	rev_q_e	1	3381	381	rev	914.0803571428571	991.6225227972541	1
33117	09:56:01	1	3	4.0.9.0	4	98	experiment_half	nor_q_e	1	3412	412	nor	914.0803571428571	991.6225227972541	1
33117	12:03:04	1	4	4.0.9.0	2	7	control_half	nor_q_e	1	2910	-90	nor	411.6517857142857	1127.4589919617213	0
33117	12:03:04	1	4	4.0.9.0	2	8	control_half	nor_q_e	1	2631	-369	nor	411.6517857142857	1127.4589919617213	0
33117	12:03:04	1	4	4.0.9.0	2	9	control_half	nor_q_e	1	3299	299	nor	411.6517857142857	1127.4589919617213	1
33117	12:03:04	1	4	4.0.9.0	2	10	control_half	nor_q_o	1	3012	12	nor	411.6517857142857	1127.4589919617213	0
33117	12:03:04	1	4	4.0.9.0	2	14	control_half	nor_q_o	1	2693	-307	nor	411.6517857142857	1127.4589919617213	0
33117	12:03:04	1	4	4.0.9.0	2	19	control_half	nor_q_o	0	3206	206	nor	411.6517857142857	1127.4589919617213	1
33117	12:03:04	1	4	4.0.9.0	2	22	control_half	nor_q_e	1	2686	-314	nor	411.6517857142857	1127.4589919617213	0
33117	12:03:04	1	4	4.0.9.0	2	28	control_half	nor_q_e	1	1180	-1820	nor	411.6517857142857	1127.4589919617213	0
33117	12:03:04	1	4	4.0.9.0	2	32	control_half	nor_q_e	0	4292	1292	nor	411.6517857142857	1127.4589919617213	1
33117	12:03:04	1	4	4.0.9.0	2	40	control_half	nor_q_o	1	518	-2482	nor	411.6517857142857	1127.4589919617213	0
33117	12:03:04	1	4	4.0.9.0	2	43	control_half	nor_q_e	0	3153	153	nor	411.6517857142857	1127.4589919617213	0
33117	12:03:04	1	4	4.0.9.0	2	47	control_half	nor_q_o	0	4377	1377	nor	411.6517857142857	1127.4589919617213	1
33117	12:03:04	1	4	4.0.9.0	2	50	control_half	nor_q_o	0	0	-3e3	nor	411.6517857142857	1127.4589919617213	0
33117	12:03:04	1	4	4.0.9.0	2	51	control_half	nor_q_e	1	2574	-426	nor	411.6517857142857	1127.4589919617213	0
33117	12:03:04	1	4	4.0.9.0	2	53	control_half	nor_q_o	0	3916	916	nor	411.6517857142857	1127.4589919617213	1
33117	12:03:04	1	4	4.0.9.0	2	57	control_half	nor_q_e	1	2605	-395	nor	411.6517857142857	1127.4589919617213	0
33117	12:03:04	1	4	4.0.9.0	2	61	control_half	nor_q_o	1	2733	-267	nor	411.6517857142857	1127.4589919617213	0
33117	12:03:04	1	4	4.0.9.0	2	63	control_half	nor_q_o	0	2739	-261	nor	411.6517857142857	1127.4589919617213	0
33117	12:03:04	1	4	4.0.9.0	2	64	control_half	nor_q_e	1	2739	-261	nor	411.6517857142857	1127.4589919617213	0
33117	12:03:04	1	4	4.0.9.0	2	68	control_half	nor_q_e	1	2574	-426	nor	411.6517857142857	1127.4589919617213	0
33117	12:03:04	1	4	4.0.9.0	2	73	control_half	nor_q_e	1	3221	221	nor	411.6517857142857	1127.4589919617213	1
33117	12:03:04	1	4	4.0.9.0	2	75	control_half	nor_q_o	1	2705	-295	nor	411.6517857142857	1127.4589919617213	0
33117	12:03:04	1	4	4.0.9.0	2	78	control_half	nor_q_o	0	399	-2601	nor	411.6517857142857	1127.4589919617213	0
33117	12:03:04	1	4	4.0.9.0	2	84	control_half	nor_q_o	1	3843	843	nor	411.6517857142857	1127.4589919617213	1
33117	12:03:04	1	4	4.0.9.0	2	86	control_half	nor_q_o	1	2957	-43	nor	411.6517857142857	1127.4589919617213	0
33117	12:03:04	1	4	4.0.9.0	2	91	control_half	nor_q_e	1	2560	-440	nor	411.6517857142857	1127.4589919617213	0
33117	12:03:04	1	4	4.0.9.0	2	94	control_half	nor_q_o	0	13	-2987	nor	411.6517857142857	1127.4589919617213	0
33117	12:03:04	1	4	4.0.9.0	2	96	control_half	nor_q_e	1	2529	-471	nor	411.6517857142857	1127.4589919617213	0
33117	12:03:04	1	4	4.0.9.0	4	1	control_half	nor_q_e	0	3999	999	nor	411.6517857142857	1127.4589919617213	1
33117	12:03:04	1	4	4.0.9.0	4	3	control_half	nor_q_o	1	2722	-278	nor	411.6517857142857	1127.4589919617213	0
33117	12:03:04	1	4	4.0.9.0	4	4	control_half	nor_q_o	1	2995	-5	nor	411.6517857142857	1127.4589919617213	0
33117	12:03:04	1	4	4.0.9.0	4	5	control_half	nor_q_e	1	2567	-433	nor	411.6517857142857	1127.4589919617213	0
33117	12:03:04	1	4	4.0.9.0	4	13	control_half	nor_q_o	1	2567	-433	nor	411.6517857142857	1127.4589919617213	0
33117	12:03:04	1	4	4.0.9.0	4	18	control_half	nor_q_e	1	2734	-266	nor	411.6517857142857	1127.4589919617213	0
33117	12:03:04	1	4	4.0.9.0	4	20	control_half	nor_q_e	1	2763	-237	nor	411.6517857142857	1127.4589919617213	0
33117	12:03:04	1	4	4.0.9.0	4	21	control_half	nor_q_e	1	2547	-453	nor	411.6517857142857	1127.4589919617213	0
33117	12:03:04	1	4	4.0.9.0	4	29	control_half	nor_q_o	1	2922	-78	nor	411.6517857142857	1127.4589919617213	0
33117	12:03:04	1	4	4.0.9.0	4	30	control_half	nor_q_o	1	2843	-157	nor	411.6517857142857	1127.4589919617213	0
33117	12:03:04	1	4	4.0.9.0	4	31	control_half	nor_q_e	1	2742	-258	nor	411.6517857142857	1127.4589919617213	0
33117	12:03:04	1	4	4.0.9.0	4	33	control_half	nor_q_o	1	2684	-316	nor	411.6517857142857	1127.4589919617213	0
33117	12:03:04	1	4	4.0.9.0	4	39	control_half	nor_q_o	0	83	-2917	nor	411.6517857142857	1127.4589919617213	0
33117	12:03:04	1	4	4.0.9.0	4	40	control_half	nor_q_e	1	2774	-226	nor	411.6517857142857	1127.4589919617213	0
33117	12:03:04	1	4	4.0.9.0	4	49	control_half	nor_q_e	1	2646	-354	nor	411.6517857142857	1127.4589919617213	0
33117	12:03:04	1	4	4.0.9.0	4	56	control_half	nor_q_o	1	3879	879	nor	411.6517857142857	1127.4589919617213	1
33117	12:03:04	1	4	4.0.9.0	4	59	control_half	nor_q_e	1	2614	-386	nor	411.6517857142857	1127.4589919617213	0
33117	12:03:04	1	4	4.0.9.0	4	62	control_half	nor_q_e	1	2623	-377	nor	411.6517857142857	1127.4589919617213	0
33117	12:03:04	1	4	4.0.9.0	4	65	control_half	nor_q_o	0	184	-2816	nor	411.6517857142857	1127.4589919617213	0
33117	12:03:04	1	4	4.0.9.0	4	69	control_half	nor_q_o	0	4002	1002	nor	411.6517857142857	1127.4589919617213	1
33117	12:03:04	1	4	4.0.9.0	4	70	control_half	nor_q_e	1	2560	-440	nor	411.6517857142857	1127.4589919617213	0
33117	12:03:04	1	4	4.0.9.0	4	72	control_half	nor_q_o	1	2813	-187	nor	411.6517857142857	1127.4589919617213	0
33117	12:03:04	1	4	4.0.9.0	4	75	control_half	nor_q_o	1	2919	-81	nor	411.6517857142857	1127.4589919617213	0
33117	12:03:04	1	4	4.0.9.0	4	79	control_half	nor_q_o	1	4491	1491	nor	411.6517857142857	1127.4589919617213	1
33117	12:03:04	1	4	4.0.9.0	4	80	control_half	nor_q_o	1	4148	1148	nor	411.6517857142857	1127.4589919617213	1
33117	12:03:04	1	4	4.0.9.0	4	87	control_half	nor_q_e	1	3698	698	nor	411.6517857142857	1127.4589919617213	1
33117	12:03:04	1	4	4.0.9.0	4	94	control_half	nor_q_e	1	3905	905	nor	411.6517857142857	1127.4589919617213	1
33117	12:03:04	1	4	4.0.9.0	4	95	control_half	nor_q_e	1	3958	958	nor	411.6517857142857	1127.4589919617213	1
40317	09:30:32	1	5	4.0.9.0	2	1	experiment_half	nor_q_e	1	2910	-90	nor	474.24107142857144	597.878234093235	0
40317	09:30:32	1	5	4.0.9.0	2	2	experiment_half	rev_q_o	1	2825	-175	rev	474.24107142857144	597.878234093235	0
40317	09:30:32	1	5	4.0.9.0	2	4	experiment_half	nor_q_o	1	2844	-156	nor	474.24107142857144	597.878234093235	0
40317	09:30:32	1	5	4.0.9.0	2	7	experiment_half	nor_q_o	1	2764	-236	nor	474.24107142857144	597.878234093235	0
40317	09:30:32	1	5	4.0.9.0	2	8	experiment_half	rev_q_e	1	2923	-77	rev	474.24107142857144	597.878234093235	0
40317	09:30:32	1	5	4.0.9.0	2	10	experiment_half	rev_q_e	1	2770	-230	rev	474.24107142857144	597.878234093235	0
40317	09:30:32	1	5	4.0.9.0	2	12	experiment_half	rev_q_e	1	2647	-353	rev	474.24107142857144	597.878234093235	0
40317	09:30:32	1	5	4.0.9.0	2	22	experiment_half	nor_q_e	1	2649	-351	nor	474.24107142857144	597.878234093235	0
40317	09:30:32	1	5	4.0.9.0	2	24	experiment_half	nor_q_e	1	2652	-348	nor	474.24107142857144	597.878234093235	0
40317	09:30:32	1	5	4.0.9.0	2	28	experiment_half	rev_q_o	1	2665	-335	rev	474.24107142857144	597.878234093235	0
40317	09:30:32	1	5	4.0.9.0	2	30	experiment_half	nor_q_e	1	2812	-188	nor	474.24107142857144	597.878234093235	0
40317	09:30:32	1	5	4.0.9.0	2	32	experiment_half	nor_q_e	1	2775	-225	nor	474.24107142857144	597.878234093235	0
40317	09:30:32	1	5	4.0.9.0	2	44	experiment_half	rev_q_e	1	2633	-367	rev	474.24107142857144	597.878234093235	0
40317	09:30:32	1	5	4.0.9.0	2	45	experiment_half	nor_q_o	1	2646	-354	nor	474.24107142857144	597.878234093235	0
40317	09:30:32	1	5	4.0.9.0	2	47	experiment_half	rev_q_e	1	2656	-344	rev	474.24107142857144	597.878234093235	0
40317	09:30:32	1	5	4.0.9.0	2	51	experiment_half	nor_q_o	1	2629	-371	nor	474.24107142857144	597.878234093235	0
40317	09:30:32	1	5	4.0.9.0	2	53	experiment_half	rev_q_o	1	2736	-264	rev	474.24107142857144	597.878234093235	0
40317	09:30:32	1	5	4.0.9.0	2	56	experiment_half	nor_q_o	1	2613	-387	nor	474.24107142857144	597.878234093235	0
40317	09:30:32	1	5	4.0.9.0	2	62	experiment_half	nor_q_o	1	2664	-336	nor	474.24107142857144	597.878234093235	0
40317	09:30:32	1	5	4.0.9.0	2	63	experiment_half	rev_q_o	1	2708	-292	rev	474.24107142857144	597.878234093235	0
40317	09:30:32	1	5	4.0.9.0	2	67	experiment_half	rev_q_e	1	2591	-409	rev	474.24107142857144	597.878234093235	0
40317	09:30:32	1	5	4.0.9.0	2	68	experiment_half	nor_q_o	1	2685	-315	nor	474.24107142857144	597.878234093235	0
40317	09:30:32	1	5	4.0.9.0	2	79	experiment_half	rev_q_o	1	2588	-412	rev	474.24107142857144	597.878234093235	0
40317	09:30:32	1	5	4.0.9.0	2	81	experiment_half	nor_q_e	1	2650	-350	nor	474.24107142857144	597.878234093235	0
40317	09:30:32	1	5	4.0.9.0	2	83	experiment_half	rev_q_o	1	2586	-414	rev	474.24107142857144	597.878234093235	0
40317	09:30:32	1	5	4.0.9.0	2	85	experiment_half	rev_q_e	1	2695	-305	rev	474.24107142857144	597.878234093235	0
40317	09:30:32	1	5	4.0.9.0	2	91	experiment_half	rev_q_o	1	2696	-304	rev	474.24107142857144	597.878234093235	0
40317	09:30:32	1	5	4.0.9.0	2	94	experiment_half	nor_q_e	1	2838	-162	nor	474.24107142857144	597.878234093235	0
40317	09:30:32	1	5	4.0.9.0	4	4	experiment_half	nor_q_e	1	2532	-468	nor	474.24107142857144	597.878234093235	0
40317	09:30:32	1	5	4.0.9.0	4	5	experiment_half	rev_q_e	1	3125	125	rev	474.24107142857144	597.878234093235	0
40317	09:30:32	1	5	4.0.9.0	4	9	experiment_half	rev_q_o	1	3920	920	rev	474.24107142857144	597.878234093235	1
40317	09:30:32	1	5	4.0.9.0	4	20	experiment_half	nor_q_e	1	3919	919	nor	474.24107142857144	597.878234093235	1
40317	09:30:32	1	5	4.0.9.0	4	25	experiment_half	rev_q_o	1	3969	969	rev	474.24107142857144	597.878234093235	1
40317	09:30:32	1	5	4.0.9.0	4	26	experiment_half	nor_q_o	1	3752	752	nor	474.24107142857144	597.878234093235	1
40317	09:30:32	1	5	4.0.9.0	4	29	experiment_half	nor_q_o	1	3565	565	nor	474.24107142857144	597.878234093235	1
40317	09:30:32	1	5	4.0.9.0	4	30	experiment_half	nor_q_o	1	3451	451	nor	474.24107142857144	597.878234093235	1
40317	09:30:32	1	5	4.0.9.0	4	33	experiment_half	nor_q_o	1	3522	522	nor	474.24107142857144	597.878234093235	1
40317	09:30:32	1	5	4.0.9.0	4	39	experiment_half	rev_q_e	1	3656	656	rev	474.24107142857144	597.878234093235	1
40317	09:30:32	1	5	4.0.9.0	4	41	experiment_half	nor_q_e	1	3683	683	nor	474.24107142857144	597.878234093235	1
40317	09:30:32	1	5	4.0.9.0	4	45	experiment_half	nor_q_e	1	3680	680	nor	474.24107142857144	597.878234093235	1
40317	09:30:32	1	5	4.0.9.0	4	46	experiment_half	rev_q_e	1	3522	522	rev	474.24107142857144	597.878234093235	1
40317	09:30:32	1	5	4.0.9.0	4	47	experiment_half	rev_q_o	1	3499	499	rev	474.24107142857144	597.878234093235	1
40317	09:30:32	1	5	4.0.9.0	4	48	experiment_half	rev_q_o	1	3476	476	rev	474.24107142857144	597.878234093235	1
40317	09:30:32	1	5	4.0.9.0	4	53	experiment_half	nor_q_e	1	3591	591	nor	474.24107142857144	597.878234093235	1
40317	09:30:32	1	5	4.0.9.0	4	54	experiment_half	nor_q_e	1	3581	581	nor	474.24107142857144	597.878234093235	1
40317	09:30:32	1	5	4.0.9.0	4	55	experiment_half	nor_q_o	1	3452	452	nor	474.24107142857144	597.878234093235	1
40317	09:30:32	1	5	4.0.9.0	4	59	experiment_half	rev_q_e	1	3505	505	rev	474.24107142857144	597.878234093235	1
40317	09:30:32	1	5	4.0.9.0	4	62	experiment_half	rev_q_e	1	3616	616	rev	474.24107142857144	597.878234093235	1
40317	09:30:32	1	5	4.0.9.0	4	65	experiment_half	nor_q_o	1	3417	417	nor	474.24107142857144	597.878234093235	1
40317	09:30:32	1	5	4.0.9.0	4	68	experiment_half	nor_q_o	1	3523	523	nor	474.24107142857144	597.878234093235	1
40317	09:30:32	1	5	4.0.9.0	4	74	experiment_half	rev_q_e	1	3403	403	rev	474.24107142857144	597.878234093235	1
40317	09:30:32	1	5	4.0.9.0	4	77	experiment_half	rev_q_o	1	3557	557	rev	474.24107142857144	597.878234093235	1
40317	09:30:32	1	5	4.0.9.0	4	82	experiment_half	rev_q_o	1	3517	517	rev	474.24107142857144	597.878234093235	1
40317	09:30:32	1	5	4.0.9.0	4	84	experiment_half	rev_q_o	1	3420	420	rev	474.24107142857144	597.878234093235	1
40317	09:30:32	1	5	4.0.9.0	4	94	experiment_half	nor_q_e	1	3856	856	nor	474.24107142857144	597.878234093235	1
40317	09:30:32	1	5	4.0.9.0	4	96	experiment_half	rev_q_e	1	3586	586	rev	474.24107142857144	597.878234093235	1
40417	09:36:11	1	6	4.0.9.0	2	1	control_half	nor_q_o	1	6933	3933	nor	900.5535714285714	802.7896052250555	0
40417	09:36:11	1	6	4.0.9.0	2	2	control_half	nor_q_o	1	4409	1409	nor	900.5535714285714	802.7896052250555	1
40417	09:36:11	1	6	4.0.9.0	2	5	control_half	nor_q_o	0	1843	-1157	nor	900.5535714285714	802.7896052250555	0
40417	09:36:11	1	6	4.0.9.0	2	6	control_half	nor_q_e	1	6239	3239	nor	900.5535714285714	802.7896052250555	0
40417	09:36:11	1	6	4.0.9.0	2	18	control_half	nor_q_o	0	4992	1992	nor	900.5535714285714	802.7896052250555	1
40417	09:36:11	1	6	4.0.9.0	2	27	control_half	nor_q_e	1	4229	1229	nor	900.5535714285714	802.7896052250555	1
40417	09:36:11	1	6	4.0.9.0	2	29	control_half	nor_q_o	1	4216	1216	nor	900.5535714285714	802.7896052250555	1
40417	09:36:11	1	6	4.0.9.0	2	34	control_half	nor_q_o	1	4150	1150	nor	900.5535714285714	802.7896052250555	1
40417	09:36:11	1	6	4.0.9.0	2	37	control_half	nor_q_e	1	4147	1147	nor	900.5535714285714	802.7896052250555	1
40417	09:36:11	1	6	4.0.9.0	2	38	control_half	nor_q_e	1	3531	531	nor	900.5535714285714	802.7896052250555	1
40417	09:36:11	1	6	4.0.9.0	2	46	control_half	nor_q_e	1	4263	1263	nor	900.5535714285714	802.7896052250555	1
40417	09:36:11	1	6	4.0.9.0	2	50	control_half	nor_q_o	1	4300	1300	nor	900.5535714285714	802.7896052250555	1
40417	09:36:11	1	6	4.0.9.0	2	52	control_half	nor_q_e	1	4084	1084	nor	900.5535714285714	802.7896052250555	1
40417	09:36:11	1	6	4.0.9.0	2	57	control_half	nor_q_o	1	3975	975	nor	900.5535714285714	802.7896052250555	1
40417	09:36:11	1	6	4.0.9.0	2	58	control_half	nor_q_o	1	3957	957	nor	900.5535714285714	802.7896052250555	1
40417	09:36:11	1	6	4.0.9.0	2	60	control_half	nor_q_o	1	5314	2314	nor	900.5535714285714	802.7896052250555	1
40417	09:36:11	1	6	4.0.9.0	2	65	control_half	nor_q_e	1	3828	828	nor	900.5535714285714	802.7896052250555	1
40417	09:36:11	1	6	4.0.9.0	2	68	control_half	nor_q_e	1	3524	524	nor	900.5535714285714	802.7896052250555	1
40417	09:36:11	1	6	4.0.9.0	2	71	control_half	nor_q_e	1	3528	528	nor	900.5535714285714	802.7896052250555	1
40417	09:36:11	1	6	4.0.9.0	2	75	control_half	nor_q_o	1	3464	464	nor	900.5535714285714	802.7896052250555	1
40417	09:36:11	1	6	4.0.9.0	2	76	control_half	nor_q_e	1	3558	558	nor	900.5535714285714	802.7896052250555	1
40417	09:36:11	1	6	4.0.9.0	2	83	control_half	nor_q_e	1	4098	1098	nor	900.5535714285714	802.7896052250555	1
40417	09:36:11	1	6	4.0.9.0	2	85	control_half	nor_q_e	1	3569	569	nor	900.5535714285714	802.7896052250555	1
40417	09:36:11	1	6	4.0.9.0	2	89	control_half	nor_q_e	1	3548	548	nor	900.5535714285714	802.7896052250555	1
40417	09:36:11	1	6	4.0.9.0	2	91	control_half	nor_q_o	1	3834	834	nor	900.5535714285714	802.7896052250555	1
40417	09:36:11	1	6	4.0.9.0	2	93	control_half	nor_q_e	1	3548	548	nor	900.5535714285714	802.7896052250555	1
40417	09:36:11	1	6	4.0.9.0	2	94	control_half	nor_q_o	1	3668	668	nor	900.5535714285714	802.7896052250555	1
40417	09:36:11	1	6	4.0.9.0	2	97	control_half	nor_q_o	1	3556	556	nor	900.5535714285714	802.7896052250555	1
40417	09:36:11	1	6	4.0.9.0	4	1	control_half	nor_q_e	1	4646	1646	nor	900.5535714285714	802.7896052250555	1
40417	09:36:11	1	6	4.0.9.0	4	16	control_half	nor_q_e	1	3760	760	nor	900.5535714285714	802.7896052250555	1
40417	09:36:11	1	6	4.0.9.0	4	20	control_half	nor_q_o	1	3785	785	nor	900.5535714285714	802.7896052250555	1
40417	09:36:11	1	6	4.0.9.0	4	23	control_half	nor_q_e	1	3603	603	nor	900.5535714285714	802.7896052250555	1
40417	09:36:11	1	6	4.0.9.0	4	32	control_half	nor_q_o	1	3595	595	nor	900.5535714285714	802.7896052250555	1
40417	09:36:11	1	6	4.0.9.0	4	35	control_half	nor_q_e	1	3541	541	nor	900.5535714285714	802.7896052250555	1
40417	09:36:11	1	6	4.0.9.0	4	38	control_half	nor_q_o	1	3698	698	nor	900.5535714285714	802.7896052250555	1
40417	09:36:11	1	6	4.0.9.0	4	39	control_half	nor_q_o	1	3756	756	nor	900.5535714285714	802.7896052250555	1
40417	09:36:11	1	6	4.0.9.0	4	40	control_half	nor_q_o	1	3684	684	nor	900.5535714285714	802.7896052250555	1
40417	09:36:11	1	6	4.0.9.0	4	42	control_half	nor_q_e	1	3692	692	nor	900.5535714285714	802.7896052250555	1
40417	09:36:11	1	6	4.0.9.0	4	44	control_half	nor_q_e	1	3684	684	nor	900.5535714285714	802.7896052250555	1
40417	09:36:11	1	6	4.0.9.0	4	45	control_half	nor_q_o	1	3646	646	nor	900.5535714285714	802.7896052250555	1
40417	09:36:11	1	6	4.0.9.0	4	49	control_half	nor_q_e	1	3861	861	nor	900.5535714285714	802.7896052250555	1
40417	09:36:11	1	6	4.0.9.0	4	54	control_half	nor_q_e	1	3562	562	nor	900.5535714285714	802.7896052250555	1
40417	09:36:11	1	6	4.0.9.0	4	55	control_half	nor_q_o	1	3504	504	nor	900.5535714285714	802.7896052250555	1
40417	09:36:11	1	6	4.0.9.0	4	60	control_half	nor_q_e	1	3579	579	nor	900.5535714285714	802.7896052250555	1
40417	09:36:11	1	6	4.0.9.0	4	62	control_half	nor_q_e	1	3448	448	nor	900.5535714285714	802.7896052250555	1
40417	09:36:11	1	6	4.0.9.0	4	65	control_half	nor_q_e	1	3640	640	nor	900.5535714285714	802.7896052250555	1
40417	09:36:11	1	6	4.0.9.0	4	67	control_half	nor_q_e	1	3546	546	nor	900.5535714285714	802.7896052250555	1
40417	09:36:11	1	6	4.0.9.0	4	68	control_half	nor_q_o	1	3754	754	nor	900.5535714285714	802.7896052250555	1
40417	09:36:11	1	6	4.0.9.0	4	79	control_half	nor_q_e	1	3678	678	nor	900.5535714285714	802.7896052250555	1
40417	09:36:11	1	6	4.0.9.0	4	81	control_half	nor_q_o	1	3463	463	nor	900.5535714285714	802.7896052250555	1
40417	09:36:11	1	6	4.0.9.0	4	82	control_half	nor_q_e	1	3426	426	nor	900.5535714285714	802.7896052250555	1
40417	09:36:11	1	6	4.0.9.0	4	89	control_half	nor_q_o	1	3661	661	nor	900.5535714285714	802.7896052250555	1
40417	09:36:11	1	6	4.0.9.0	4	93	control_half	nor_q_o	1	3467	467	nor	900.5535714285714	802.7896052250555	1
40417	09:36:11	1	6	4.0.9.0	4	94	control_half	nor_q_o	1	3582	582	nor	900.5535714285714	802.7896052250555	1
40417	09:36:11	1	6	4.0.9.0	4	96	control_half	nor_q_o	1	3698	698	nor	900.5535714285714	802.7896052250555	1
40417	09:36:11	1	6	4.0.9.0	4	98	control_half	nor_q_o	1	3769	769	nor	900.5535714285714	802.7896052250555	1
40417	12:54:15	1	7	4.0.9.0	2	5	experiment_half	nor_q_o	1	4138	1138	nor	893.8035714285714	618.7980770552783	1
40417	12:54:15	1	7	4.0.9.0	2	8	experiment_half	nor_q_e	1	3398	398	nor	893.8035714285714	618.7980770552783	1
40417	12:54:15	1	7	4.0.9.0	2	9	experiment_half	nor_q_o	1	3819	819	nor	893.8035714285714	618.7980770552783	1
40417	12:54:15	1	7	4.0.9.0	2	12	experiment_half	nor_q_o	1	3413	413	nor	893.8035714285714	618.7980770552783	1
40417	12:54:15	1	7	4.0.9.0	2	22	experiment_half	nor_q_e	1	3548	548	nor	893.8035714285714	618.7980770552783	1
40417	12:54:15	1	7	4.0.9.0	2	25	experiment_half	rev_q_e	0	3984	984	rev	893.8035714285714	618.7980770552783	1
40417	12:54:15	1	7	4.0.9.0	2	28	experiment_half	rev_q_o	1	3763	763	rev	893.8035714285714	618.7980770552783	1
40417	12:54:15	1	7	4.0.9.0	2	29	experiment_half	nor_q_o	1	4050	1050	nor	893.8035714285714	618.7980770552783	1
40417	12:54:15	1	7	4.0.9.0	2	31	experiment_half	rev_q_e	1	3483	483	rev	893.8035714285714	618.7980770552783	1
40417	12:54:15	1	7	4.0.9.0	2	32	experiment_half	rev_q_o	1	3629	629	rev	893.8035714285714	618.7980770552783	1
40417	12:54:15	1	7	4.0.9.0	2	35	experiment_half	rev_q_e	1	4190	1190	rev	893.8035714285714	618.7980770552783	1
40417	12:54:15	1	7	4.0.9.0	2	39	experiment_half	nor_q_o	1	3511	511	nor	893.8035714285714	618.7980770552783	1
40417	12:54:15	1	7	4.0.9.0	2	42	experiment_half	nor_q_e	1	3572	572	nor	893.8035714285714	618.7980770552783	1
40417	12:54:15	1	7	4.0.9.0	2	47	experiment_half	rev_q_o	1	3556	556	rev	893.8035714285714	618.7980770552783	1
40417	12:54:15	1	7	4.0.9.0	2	55	experiment_half	rev_q_e	1	3783	783	rev	893.8035714285714	618.7980770552783	1
40417	12:54:15	1	7	4.0.9.0	2	60	experiment_half	rev_q_e	1	3710	710	rev	893.8035714285714	618.7980770552783	1
40417	12:54:15	1	7	4.0.9.0	2	61	experiment_half	rev_q_o	1	3719	719	rev	893.8035714285714	618.7980770552783	1
40417	12:54:15	1	7	4.0.9.0	2	62	experiment_half	rev_q_e	1	3640	640	rev	893.8035714285714	618.7980770552783	1
40417	12:54:15	1	7	4.0.9.0	2	66	experiment_half	nor_q_e	1	3494	494	nor	893.8035714285714	618.7980770552783	1
40417	12:54:15	1	7	4.0.9.0	2	67	experiment_half	nor_q_e	1	3664	664	nor	893.8035714285714	618.7980770552783	1
40417	12:54:15	1	7	4.0.9.0	2	71	experiment_half	rev_q_o	1	3542	542	rev	893.8035714285714	618.7980770552783	1
40417	12:54:15	1	7	4.0.9.0	2	79	experiment_half	nor_q_e	1	3369	369	nor	893.8035714285714	618.7980770552783	1
40417	12:54:15	1	7	4.0.9.0	2	82	experiment_half	rev_q_o	1	3573	573	rev	893.8035714285714	618.7980770552783	1
40417	12:54:15	1	7	4.0.9.0	2	83	experiment_half	rev_q_o	1	3682	682	rev	893.8035714285714	618.7980770552783	1
40417	12:54:15	1	7	4.0.9.0	2	92	experiment_half	rev_q_e	1	3664	664	rev	893.8035714285714	618.7980770552783	1
40417	12:54:15	1	7	4.0.9.0	2	93	experiment_half	nor_q_o	1	3603	603	nor	893.8035714285714	618.7980770552783	1
40417	12:54:15	1	7	4.0.9.0	2	94	experiment_half	nor_q_o	1	3505	505	nor	893.8035714285714	618.7980770552783	1
40417	12:54:15	1	7	4.0.9.0	2	95	experiment_half	nor_q_e	1	3554	554	nor	893.8035714285714	618.7980770552783	1
40417	12:54:15	1	7	4.0.9.0	4	6	experiment_half	nor_q_e	1	3455	455	nor	893.8035714285714	618.7980770552783	1
40417	12:54:15	1	7	4.0.9.0	4	10	experiment_half	nor_q_o	1	3462	462	nor	893.8035714285714	618.7980770552783	1
40417	12:54:15	1	7	4.0.9.0	4	11	experiment_half	nor_q_o	1	3593	593	nor	893.8035714285714	618.7980770552783	1
40417	12:54:15	1	7	4.0.9.0	4	12	experiment_half	rev_q_e	1	3614	614	rev	893.8035714285714	618.7980770552783	1
40417	12:54:15	1	7	4.0.9.0	4	22	experiment_half	rev_q_e	1	3779	779	rev	893.8035714285714	618.7980770552783	1
40417	12:54:15	1	7	4.0.9.0	4	25	experiment_half	rev_q_o	1	3614	614	rev	893.8035714285714	618.7980770552783	1
40417	12:54:15	1	7	4.0.9.0	4	28	experiment_half	rev_q_e	1	3528	528	rev	893.8035714285714	618.7980770552783	1
40417	12:54:15	1	7	4.0.9.0	4	30	experiment_half	rev_q_e	1	3599	599	rev	893.8035714285714	618.7980770552783	1
40417	12:54:15	1	7	4.0.9.0	4	34	experiment_half	nor_q_o	1	3567	567	nor	893.8035714285714	618.7980770552783	1
40417	12:54:15	1	7	4.0.9.0	4	37	experiment_half	rev_q_o	1	3370	370	rev	893.8035714285714	618.7980770552783	1
40417	12:54:15	1	7	4.0.9.0	4	38	experiment_half	rev_q_o	1	3551	551	rev	893.8035714285714	618.7980770552783	1
40417	12:54:15	1	7	4.0.9.0	4	39	experiment_half	nor_q_o	1	3696	696	nor	893.8035714285714	618.7980770552783	1
40417	12:54:15	1	7	4.0.9.0	4	40	experiment_half	nor_q_e	1	3545	545	nor	893.8035714285714	618.7980770552783	1
40417	12:54:15	1	7	4.0.9.0	4	47	experiment_half	nor_q_e	1	3629	629	nor	893.8035714285714	618.7980770552783	1
40417	12:54:15	1	7	4.0.9.0	4	51	experiment_half	nor_q_e	1	3444	444	nor	893.8035714285714	618.7980770552783	1
40417	12:54:15	1	7	4.0.9.0	4	53	experiment_half	nor_q_o	1	3510	510	nor	893.8035714285714	618.7980770552783	1
40417	12:54:15	1	7	4.0.9.0	4	63	experiment_half	rev_q_o	1	3543	543	rev	893.8035714285714	618.7980770552783	1
40417	12:54:15	1	7	4.0.9.0	4	64	experiment_half	nor_q_e	0	3727	727	nor	893.8035714285714	618.7980770552783	1
40417	12:54:15	1	7	4.0.9.0	4	67	experiment_half	nor_q_e	1	3645	645	nor	893.8035714285714	618.7980770552783	1
40417	12:54:15	1	7	4.0.9.0	4	69	experiment_half	rev_q_e	1	3911	911	rev	893.8035714285714	618.7980770552783	1
40417	12:54:15	1	7	4.0.9.0	4	70	experiment_half	nor_q_o	1	3688	688	nor	893.8035714285714	618.7980770552783	1
40417	12:54:15	1	7	4.0.9.0	4	73	experiment_half	nor_q_o	1	3380	380	nor	893.8035714285714	618.7980770552783	1
40417	12:54:15	1	7	4.0.9.0	4	74	experiment_half	rev_q_o	1	2773	-227	rev	893.8035714285714	618.7980770552783	0
40417	12:54:15	1	7	4.0.9.0	4	75	experiment_half	nor_q_e	1	3459	459	nor	893.8035714285714	618.7980770552783	1
40417	12:54:15	1	7	4.0.9.0	4	78	experiment_half	rev_q_e	1	3484	484	rev	893.8035714285714	618.7980770552783	1
40417	12:54:15	1	7	4.0.9.0	4	86	experiment_half	rev_q_o	0	3802	802	rev	893.8035714285714	618.7980770552783	1
40417	12:54:15	1	7	4.0.9.0	4	91	experiment_half	rev_q_e	1	3721	721	rev	893.8035714285714	618.7980770552783	1
40417	12:54:15	1	7	4.0.9.0	4	95	experiment_half	rev_q_o	0	3845	845	rev	893.8035714285714	618.7980770552783	1
40617	11:20:27	1	8	4.0.9.0	2	4	control_half	nor_q_e	1	3426	426	nor	328	325.63822295954793	1
40617	11:20:27	1	8	4.0.9.0	2	6	control_half	nor_q_e	1	3718	718	nor	328	325.63822295954793	1
40617	11:20:27	1	8	4.0.9.0	2	11	control_half	nor_q_o	1	3327	327	nor	328	325.63822295954793	1
40617	11:20:27	1	8	4.0.9.0	2	20	control_half	nor_q_e	1	3288	288	nor	328	325.63822295954793	1
40617	11:20:27	1	8	4.0.9.0	2	28	control_half	nor_q_e	1	3334	334	nor	328	325.63822295954793	1
40617	11:20:27	1	8	4.0.9.0	2	33	control_half	nor_q_o	1	3359	359	nor	328	325.63822295954793	1
40617	11:20:27	1	8	4.0.9.0	2	47	control_half	nor_q_o	1	3311	311	nor	328	325.63822295954793	1
40617	11:20:27	1	8	4.0.9.0	2	50	control_half	nor_q_e	1	3523	523	nor	328	325.63822295954793	1
40617	11:20:27	1	8	4.0.9.0	2	55	control_half	nor_q_e	1	3380	380	nor	328	325.63822295954793	1
40617	11:20:27	1	8	4.0.9.0	2	57	control_half	nor_q_o	1	3329	329	nor	328	325.63822295954793	1
40617	11:20:27	1	8	4.0.9.0	2	61	control_half	nor_q_o	1	3340	340	nor	328	325.63822295954793	1
40617	11:20:27	1	8	4.0.9.0	2	64	control_half	nor_q_o	1	3360	360	nor	328	325.63822295954793	1
40617	11:20:27	1	8	4.0.9.0	2	66	control_half	nor_q_o	1	3357	357	nor	328	325.63822295954793	1
40617	11:20:27	1	8	4.0.9.0	2	67	control_half	nor_q_e	0	3397	397	nor	328	325.63822295954793	1
40617	11:20:27	1	8	4.0.9.0	2	68	control_half	nor_q_o	0	124	-2876	nor	328	325.63822295954793	0
40617	11:20:27	1	8	4.0.9.0	2	71	control_half	nor_q_e	1	3344	344	nor	328	325.63822295954793	1
40617	11:20:27	1	8	4.0.9.0	2	72	control_half	nor_q_e	1	3360	360	nor	328	325.63822295954793	1
40617	11:20:27	1	8	4.0.9.0	2	73	control_half	nor_q_e	1	3343	343	nor	328	325.63822295954793	1
40617	11:20:27	1	8	4.0.9.0	2	75	control_half	nor_q_e	1	3309	309	nor	328	325.63822295954793	1
40617	11:20:27	1	8	4.0.9.0	2	76	control_half	nor_q_o	0	3390	390	nor	328	325.63822295954793	1
40617	11:20:27	1	8	4.0.9.0	2	77	control_half	nor_q_e	1	2413	-587	nor	328	325.63822295954793	0
40617	11:20:27	1	8	4.0.9.0	2	85	control_half	nor_q_o	1	3294	294	nor	328	325.63822295954793	1
40617	11:20:27	1	8	4.0.9.0	2	87	control_half	nor_q_o	1	3334	334	nor	328	325.63822295954793	1
40617	11:20:27	1	8	4.0.9.0	2	88	control_half	nor_q_o	1	3375	375	nor	328	325.63822295954793	1
40617	11:20:27	1	8	4.0.9.0	2	92	control_half	nor_q_o	1	3320	320	nor	328	325.63822295954793	1
40617	11:20:27	1	8	4.0.9.0	2	93	control_half	nor_q_o	0	3393	393	nor	328	325.63822295954793	1
40617	11:20:27	1	8	4.0.9.0	2	97	control_half	nor_q_e	1	3377	377	nor	328	325.63822295954793	1
40617	11:20:27	1	8	4.0.9.0	2	98	control_half	nor_q_e	1	3393	393	nor	328	325.63822295954793	1
40617	11:20:27	1	8	4.0.9.0	4	2	control_half	nor_q_e	1	3363	363	nor	328	325.63822295954793	1
40617	11:20:27	1	8	4.0.9.0	4	8	control_half	nor_q_e	1	3322	322	nor	328	325.63822295954793	1
40617	11:20:27	1	8	4.0.9.0	4	14	control_half	nor_q_e	1	3330	330	nor	328	325.63822295954793	1
40617	11:20:27	1	8	4.0.9.0	4	18	control_half	nor_q_o	1	3366	366	nor	328	325.63822295954793	1
40617	11:20:27	1	8	4.0.9.0	4	19	control_half	nor_q_o	1	3373	373	nor	328	325.63822295954793	1
40617	11:20:27	1	8	4.0.9.0	4	21	control_half	nor_q_e	1	3337	337	nor	328	325.63822295954793	1
40617	11:20:27	1	8	4.0.9.0	4	24	control_half	nor_q_e	1	3343	343	nor	328	325.63822295954793	1
40617	11:20:27	1	8	4.0.9.0	4	28	control_half	nor_q_o	1	3330	330	nor	328	325.63822295954793	1
40617	11:20:27	1	8	4.0.9.0	4	29	control_half	nor_q_e	1	3306	306	nor	328	325.63822295954793	1
40617	11:20:27	1	8	4.0.9.0	4	33	control_half	nor_q_e	1	3333	333	nor	328	325.63822295954793	1
40617	11:20:27	1	8	4.0.9.0	4	34	control_half	nor_q_o	1	3342	342	nor	328	325.63822295954793	1
40617	11:20:27	1	8	4.0.9.0	4	37	control_half	nor_q_o	1	3266	266	nor	328	325.63822295954793	1
40617	11:20:27	1	8	4.0.9.0	4	39	control_half	nor_q_e	1	3289	289	nor	328	325.63822295954793	1
40617	11:20:27	1	8	4.0.9.0	4	47	control_half	nor_q_e	1	3280	280	nor	328	325.63822295954793	1
40617	11:20:27	1	8	4.0.9.0	4	48	control_half	nor_q_o	1	3291	291	nor	328	325.63822295954793	1
40617	11:20:27	1	8	4.0.9.0	4	50	control_half	nor_q_o	1	3301	301	nor	328	325.63822295954793	1
40617	11:20:27	1	8	4.0.9.0	4	56	control_half	nor_q_e	1	3315	315	nor	328	325.63822295954793	1
40617	11:20:27	1	8	4.0.9.0	4	57	control_half	nor_q_e	1	3316	316	nor	328	325.63822295954793	1
40617	11:20:27	1	8	4.0.9.0	4	58	control_half	nor_q_o	1	3365	365	nor	328	325.63822295954793	1
40617	11:20:27	1	8	4.0.9.0	4	64	control_half	nor_q_o	1	3323	323	nor	328	325.63822295954793	1
40617	11:20:27	1	8	4.0.9.0	4	68	control_half	nor_q_e	1	3327	327	nor	328	325.63822295954793	1
40617	11:20:27	1	8	4.0.9.0	4	69	control_half	nor_q_e	1	3431	431	nor	328	325.63822295954793	1
40617	11:20:27	1	8	4.0.9.0	4	74	control_half	nor_q_o	1	3300	300	nor	328	325.63822295954793	1
40617	11:20:27	1	8	4.0.9.0	4	83	control_half	nor_q_o	1	3311	311	nor	328	325.63822295954793	1
40617	11:20:27	1	8	4.0.9.0	4	84	control_half	nor_q_o	1	3288	288	nor	328	325.63822295954793	1
40617	11:20:27	1	8	4.0.9.0	4	86	control_half	nor_q_e	1	3280	280	nor	328	325.63822295954793	1
40617	11:20:27	1	8	4.0.9.0	4	96	control_half	nor_q_o	1	3323	323	nor	328	325.63822295954793	1
40617	11:20:27	1	8	4.0.9.0	4	98	control_half	nor_q_o	1	3306	306	nor	328	325.63822295954793	1
40617	13:20:33	1	9	4.0.9.0	2	4	experiment_half	rev_q_e	1	3555	555	rev	609.1607142857143	218.9089058794983	1
40617	13:20:33	1	9	4.0.9.0	2	6	experiment_half	rev_q_o	1	3729	729	rev	609.1607142857143	218.9089058794983	1
40617	13:20:33	1	9	4.0.9.0	2	11	experiment_half	nor_q_o	1	3554	554	nor	609.1607142857143	218.9089058794983	1
40617	13:20:33	1	9	4.0.9.0	2	13	experiment_half	rev_q_e	1	3480	480	rev	609.1607142857143	218.9089058794983	1
40617	13:20:33	1	9	4.0.9.0	2	20	experiment_half	nor_q_e	1	3744	744	nor	609.1607142857143	218.9089058794983	1
40617	13:20:33	1	9	4.0.9.0	2	22	experiment_half	nor_q_o	1	3454	454	nor	609.1607142857143	218.9089058794983	1
40617	13:20:33	1	9	4.0.9.0	2	26	experiment_half	rev_q_o	1	3410	410	rev	609.1607142857143	218.9089058794983	1
40617	13:20:33	1	9	4.0.9.0	2	27	experiment_half	nor_q_e	0	3832	832	nor	609.1607142857143	218.9089058794983	1
40617	13:20:33	1	9	4.0.9.0	2	28	experiment_half	rev_q_e	0	4020	1020	rev	609.1607142857143	218.9089058794983	1
40617	13:20:33	1	9	4.0.9.0	2	29	experiment_half	nor_q_e	1	3737	737	nor	609.1607142857143	218.9089058794983	1
40617	13:20:33	1	9	4.0.9.0	2	30	experiment_half	nor_q_e	1	3617	617	nor	609.1607142857143	218.9089058794983	1
40617	13:20:33	1	9	4.0.9.0	2	31	experiment_half	rev_q_e	1	3686	686	rev	609.1607142857143	218.9089058794983	1
40617	13:20:33	1	9	4.0.9.0	2	39	experiment_half	nor_q_e	1	3460	460	nor	609.1607142857143	218.9089058794983	1
40617	13:20:33	1	9	4.0.9.0	2	41	experiment_half	rev_q_o	1	3534	534	rev	609.1607142857143	218.9089058794983	1
40617	13:20:33	1	9	4.0.9.0	2	55	experiment_half	nor_q_o	1	3615	615	nor	609.1607142857143	218.9089058794983	1
40617	13:20:33	1	9	4.0.9.0	2	56	experiment_half	nor_q_e	1	3893	893	nor	609.1607142857143	218.9089058794983	1
40617	13:20:33	1	9	4.0.9.0	2	60	experiment_half	nor_q_o	1	3536	536	nor	609.1607142857143	218.9089058794983	1
40617	13:20:33	1	9	4.0.9.0	2	62	experiment_half	rev_q_o	1	3438	438	rev	609.1607142857143	218.9089058794983	1
40617	13:20:33	1	9	4.0.9.0	2	65	experiment_half	rev_q_o	1	3518	518	rev	609.1607142857143	218.9089058794983	1
40617	13:20:33	1	9	4.0.9.0	2	66	experiment_half	nor_q_o	1	3408	408	nor	609.1607142857143	218.9089058794983	1
40617	13:20:33	1	9	4.0.9.0	2	67	experiment_half	nor_q_o	1	3484	484	nor	609.1607142857143	218.9089058794983	1
40617	13:20:33	1	9	4.0.9.0	2	78	experiment_half	rev_q_e	1	3515	515	rev	609.1607142857143	218.9089058794983	1
40617	13:20:33	1	9	4.0.9.0	2	79	experiment_half	rev_q_e	1	3503	503	rev	609.1607142857143	218.9089058794983	1
40617	13:20:33	1	9	4.0.9.0	2	83	experiment_half	rev_q_o	1	3600	600	rev	609.1607142857143	218.9089058794983	1
40617	13:20:33	1	9	4.0.9.0	2	86	experiment_half	nor_q_e	1	3474	474	nor	609.1607142857143	218.9089058794983	1
40617	13:20:33	1	9	4.0.9.0	2	92	experiment_half	rev_q_e	0	4499	1499	rev	609.1607142857143	218.9089058794983	0
40617	13:20:33	1	9	4.0.9.0	2	96	experiment_half	nor_q_o	1	3902	902	nor	609.1607142857143	218.9089058794983	1
40617	13:20:33	1	9	4.0.9.0	2	97	experiment_half	rev_q_o	1	3472	472	rev	609.1607142857143	218.9089058794983	1
40617	13:20:33	1	9	4.0.9.0	4	1	experiment_half	nor_q_o	1	4215	1215	nor	609.1607142857143	218.9089058794983	0
40617	13:20:33	1	9	4.0.9.0	4	3	experiment_half	nor_q_o	1	3722	722	nor	609.1607142857143	218.9089058794983	1
40617	13:20:33	1	9	4.0.9.0	4	4	experiment_half	rev_q_o	1	3523	523	rev	609.1607142857143	218.9089058794983	1
40617	13:20:33	1	9	4.0.9.0	4	6	experiment_half	rev_q_e	0	3490	490	rev	609.1607142857143	218.9089058794983	1
40617	13:20:33	1	9	4.0.9.0	4	12	experiment_half	nor_q_o	1	3538	538	nor	609.1607142857143	218.9089058794983	1
40617	13:20:33	1	9	4.0.9.0	4	14	experiment_half	rev_q_o	1	3520	520	rev	609.1607142857143	218.9089058794983	1
40617	13:20:33	1	9	4.0.9.0	4	16	experiment_half	nor_q_e	1	3782	782	nor	609.1607142857143	218.9089058794983	1
40617	13:20:33	1	9	4.0.9.0	4	19	experiment_half	nor_q_e	1	3751	751	nor	609.1607142857143	218.9089058794983	1
40617	13:20:33	1	9	4.0.9.0	4	22	experiment_half	rev_q_e	1	3733	733	rev	609.1607142857143	218.9089058794983	1
40617	13:20:33	1	9	4.0.9.0	4	25	experiment_half	rev_q_e	1	3913	913	rev	609.1607142857143	218.9089058794983	1
40617	13:20:33	1	9	4.0.9.0	4	26	experiment_half	rev_q_e	1	3579	579	rev	609.1607142857143	218.9089058794983	1
40617	13:20:33	1	9	4.0.9.0	4	28	experiment_half	nor_q_o	1	3567	567	nor	609.1607142857143	218.9089058794983	1
40617	13:20:33	1	9	4.0.9.0	4	29	experiment_half	nor_q_e	1	3709	709	nor	609.1607142857143	218.9089058794983	1
40617	13:20:33	1	9	4.0.9.0	4	34	experiment_half	rev_q_o	1	3918	918	rev	609.1607142857143	218.9089058794983	1
40617	13:20:33	1	9	4.0.9.0	4	35	experiment_half	rev_q_o	0	4096	1096	rev	609.1607142857143	218.9089058794983	0
40617	13:20:33	1	9	4.0.9.0	4	48	experiment_half	rev_q_o	1	3643	643	rev	609.1607142857143	218.9089058794983	1
40617	13:20:33	1	9	4.0.9.0	4	56	experiment_half	nor_q_o	1	3682	682	nor	609.1607142857143	218.9089058794983	1
40617	13:20:33	1	9	4.0.9.0	4	60	experiment_half	nor_q_e	1	3815	815	nor	609.1607142857143	218.9089058794983	1
40617	13:20:33	1	9	4.0.9.0	4	65	experiment_half	rev_q_e	1	3493	493	rev	609.1607142857143	218.9089058794983	1
40617	13:20:33	1	9	4.0.9.0	4	71	experiment_half	rev_q_o	0	4135	1135	rev	609.1607142857143	218.9089058794983	0
40617	13:20:33	1	9	4.0.9.0	4	74	experiment_half	nor_q_e	1	3588	588	nor	609.1607142857143	218.9089058794983	1
40617	13:20:33	1	9	4.0.9.0	4	76	experiment_half	rev_q_o	1	3517	517	rev	609.1607142857143	218.9089058794983	1
40617	13:20:33	1	9	4.0.9.0	4	82	experiment_half	nor_q_e	1	3360	360	nor	609.1607142857143	218.9089058794983	1
40617	13:20:33	1	9	4.0.9.0	4	86	experiment_half	rev_q_e	1	3514	514	rev	609.1607142857143	218.9089058794983	1
40617	13:20:33	1	9	4.0.9.0	4	88	experiment_half	nor_q_o	1	3648	648	nor	609.1607142857143	218.9089058794983	1
40617	13:20:33	1	9	4.0.9.0	4	90	experiment_half	nor_q_o	1	3419	419	nor	609.1607142857143	218.9089058794983	1
40617	13:20:33	1	9	4.0.9.0	4	94	experiment_half	nor_q_e	1	3380	380	nor	609.1607142857143	218.9089058794983	1
40617	13:20:33	1	9	4.0.9.0	4	96	experiment_half	rev_q_e	1	3647	647	rev	609.1607142857143	218.9089058794983	1
40717	09:33:52	1	10	4.0.9.0	2	2	control_half	nor_q_e	1	3706	706	nor	1586.8214285714287	933.8910194950138	1
40717	09:33:52	1	10	4.0.9.0	2	12	control_half	nor_q_o	1	4067	1067	nor	1586.8214285714287	933.8910194950138	1
40717	09:33:52	1	10	4.0.9.0	2	15	control_half	nor_q_e	0	6099	3099	nor	1586.8214285714287	933.8910194950138	1
40717	09:33:52	1	10	4.0.9.0	2	19	control_half	nor_q_e	1	3919	919	nor	1586.8214285714287	933.8910194950138	1
40717	09:33:52	1	10	4.0.9.0	2	25	control_half	nor_q_e	1	3774	774	nor	1586.8214285714287	933.8910194950138	1
40717	09:33:52	1	10	4.0.9.0	2	30	control_half	nor_q_e	1	3885	885	nor	1586.8214285714287	933.8910194950138	1
40717	09:33:52	1	10	4.0.9.0	2	31	control_half	nor_q_o	1	4120	1120	nor	1586.8214285714287	933.8910194950138	1
40717	09:33:52	1	10	4.0.9.0	2	34	control_half	nor_q_e	1	7412	4412	nor	1586.8214285714287	933.8910194950138	0
40717	09:33:52	1	10	4.0.9.0	2	35	control_half	nor_q_o	1	6106	3106	nor	1586.8214285714287	933.8910194950138	1
40717	09:33:52	1	10	4.0.9.0	2	40	control_half	nor_q_e	0	7013	4013	nor	1586.8214285714287	933.8910194950138	0
40717	09:33:52	1	10	4.0.9.0	2	44	control_half	nor_q_o	1	3693	693	nor	1586.8214285714287	933.8910194950138	1
40717	09:33:52	1	10	4.0.9.0	2	50	control_half	nor_q_o	1	3902	902	nor	1586.8214285714287	933.8910194950138	1
40717	09:33:52	1	10	4.0.9.0	2	53	control_half	nor_q_e	1	3716	716	nor	1586.8214285714287	933.8910194950138	1
40717	09:33:52	1	10	4.0.9.0	2	56	control_half	nor_q_o	1	4033	1033	nor	1586.8214285714287	933.8910194950138	1
40717	09:33:52	1	10	4.0.9.0	2	63	control_half	nor_q_o	0	4818	1818	nor	1586.8214285714287	933.8910194950138	1
40717	09:33:52	1	10	4.0.9.0	2	64	control_half	nor_q_o	0	6303	3303	nor	1586.8214285714287	933.8910194950138	1
40717	09:33:52	1	10	4.0.9.0	2	65	control_half	nor_q_o	1	3748	748	nor	1586.8214285714287	933.8910194950138	1
40717	09:33:52	1	10	4.0.9.0	2	67	control_half	nor_q_e	1	3706	706	nor	1586.8214285714287	933.8910194950138	1
40717	09:33:52	1	10	4.0.9.0	2	73	control_half	nor_q_e	1	3491	491	nor	1586.8214285714287	933.8910194950138	1
40717	09:33:52	1	10	4.0.9.0	2	74	control_half	nor_q_o	0	6533	3533	nor	1586.8214285714287	933.8910194950138	0
40717	09:33:52	1	10	4.0.9.0	2	75	control_half	nor_q_o	0	3757	757	nor	1586.8214285714287	933.8910194950138	1
40717	09:33:52	1	10	4.0.9.0	2	80	control_half	nor_q_e	0	5255	2255	nor	1586.8214285714287	933.8910194950138	1
40717	09:33:52	1	10	4.0.9.0	2	82	control_half	nor_q_e	1	4211	1211	nor	1586.8214285714287	933.8910194950138	1
40717	09:33:52	1	10	4.0.9.0	2	83	control_half	nor_q_e	1	3612	612	nor	1586.8214285714287	933.8910194950138	1
40717	09:33:52	1	10	4.0.9.0	2	84	control_half	nor_q_o	1	3857	857	nor	1586.8214285714287	933.8910194950138	1
40717	09:33:52	1	10	4.0.9.0	2	88	control_half	nor_q_o	1	4822	1822	nor	1586.8214285714287	933.8910194950138	1
40717	09:33:52	1	10	4.0.9.0	2	96	control_half	nor_q_e	1	3982	982	nor	1586.8214285714287	933.8910194950138	1
40717	09:33:52	1	10	4.0.9.0	2	97	control_half	nor_q_o	1	4228	1228	nor	1586.8214285714287	933.8910194950138	1
40717	09:33:52	1	10	4.0.9.0	4	2	control_half	nor_q_o	1	5295	2295	nor	1586.8214285714287	933.8910194950138	1
40717	09:33:52	1	10	4.0.9.0	4	3	control_half	nor_q_e	1	3988	988	nor	1586.8214285714287	933.8910194950138	1
40717	09:33:52	1	10	4.0.9.0	4	5	control_half	nor_q_o	0	4665	1665	nor	1586.8214285714287	933.8910194950138	1
40717	09:33:52	1	10	4.0.9.0	4	7	control_half	nor_q_e	1	3694	694	nor	1586.8214285714287	933.8910194950138	1
40717	09:33:52	1	10	4.0.9.0	4	10	control_half	nor_q_o	1	3669	669	nor	1586.8214285714287	933.8910194950138	1
40717	09:33:52	1	10	4.0.9.0	4	14	control_half	nor_q_o	0	7370	4370	nor	1586.8214285714287	933.8910194950138	0
40717	09:33:52	1	10	4.0.9.0	4	23	control_half	nor_q_o	0	5147	2147	nor	1586.8214285714287	933.8910194950138	1
40717	09:33:52	1	10	4.0.9.0	4	26	control_half	nor_q_e	0	4544	1544	nor	1586.8214285714287	933.8910194950138	1
40717	09:33:52	1	10	4.0.9.0	4	27	control_half	nor_q_o	1	4112	1112	nor	1586.8214285714287	933.8910194950138	1
40717	09:33:52	1	10	4.0.9.0	4	32	control_half	nor_q_e	1	4026	1026	nor	1586.8214285714287	933.8910194950138	1
40717	09:33:52	1	10	4.0.9.0	4	35	control_half	nor_q_o	1	3667	667	nor	1586.8214285714287	933.8910194950138	1
40717	09:33:52	1	10	4.0.9.0	4	36	control_half	nor_q_o	1	3637	637	nor	1586.8214285714287	933.8910194950138	1
40717	09:33:52	1	10	4.0.9.0	4	37	control_half	nor_q_e	1	3906	906	nor	1586.8214285714287	933.8910194950138	1
40717	09:33:52	1	10	4.0.9.0	4	39	control_half	nor_q_e	1	5106	2106	nor	1586.8214285714287	933.8910194950138	1
40717	09:33:52	1	10	4.0.9.0	4	41	control_half	nor_q_o	0	3698	698	nor	1586.8214285714287	933.8910194950138	1
40717	09:33:52	1	10	4.0.9.0	4	45	control_half	nor_q_o	1	3598	598	nor	1586.8214285714287	933.8910194950138	1
40717	09:33:52	1	10	4.0.9.0	4	50	control_half	nor_q_o	1	3877	877	nor	1586.8214285714287	933.8910194950138	1
40717	09:33:52	1	10	4.0.9.0	4	54	control_half	nor_q_o	1	3666	666	nor	1586.8214285714287	933.8910194950138	1
40717	09:33:52	1	10	4.0.9.0	4	55	control_half	nor_q_e	1	3733	733	nor	1586.8214285714287	933.8910194950138	1
40717	09:33:52	1	10	4.0.9.0	4	56	control_half	nor_q_o	1	4005	1005	nor	1586.8214285714287	933.8910194950138	1
40717	09:33:52	1	10	4.0.9.0	4	63	control_half	nor_q_e	1	5144	2144	nor	1586.8214285714287	933.8910194950138	1
40717	09:33:52	1	10	4.0.9.0	4	68	control_half	nor_q_e	0	4768	1768	nor	1586.8214285714287	933.8910194950138	1
40717	09:33:52	1	10	4.0.9.0	4	69	control_half	nor_q_e	1	3511	511	nor	1586.8214285714287	933.8910194950138	1
40717	09:33:52	1	10	4.0.9.0	4	76	control_half	nor_q_e	1	3935	935	nor	1586.8214285714287	933.8910194950138	1
40717	09:33:52	1	10	4.0.9.0	4	81	control_half	nor_q_e	1	4383	1383	nor	1586.8214285714287	933.8910194950138	1
40717	09:33:52	1	10	4.0.9.0	4	87	control_half	nor_q_e	1	3797	797	nor	1586.8214285714287	933.8910194950138	1
40717	09:33:52	1	10	4.0.9.0	4	91	control_half	nor_q_e	1	5846	2846	nor	1586.8214285714287	933.8910194950138	1
40717	09:33:52	1	10	4.0.9.0	4	96	control_half	nor_q_o	1	4059	1059	nor	1586.8214285714287	933.8910194950138	1
40717	12:00:52	1	11	4.0.9.0	2	3	experiment_half	nor_q_o	1	6376	3376	nor	1392.1875	589.9155311537377	0
40717	12:00:52	1	11	4.0.9.0	2	6	experiment_half	rev_q_o	1	3709	709	rev	1392.1875	589.9155311537377	1
40717	12:00:52	1	11	4.0.9.0	2	7	experiment_half	rev_q_o	1	4022	1022	rev	1392.1875	589.9155311537377	1
40717	12:00:52	1	11	4.0.9.0	2	10	experiment_half	rev_q_e	1	3863	863	rev	1392.1875	589.9155311537377	1
40717	12:00:52	1	11	4.0.9.0	2	16	experiment_half	nor_q_o	0	4090	1090	nor	1392.1875	589.9155311537377	1
40717	12:00:52	1	11	4.0.9.0	2	19	experiment_half	nor_q_o	1	4502	1502	nor	1392.1875	589.9155311537377	1
40717	12:00:52	1	11	4.0.9.0	2	21	experiment_half	rev_q_o	1	4838	1838	rev	1392.1875	589.9155311537377	1
40717	12:00:52	1	11	4.0.9.0	2	25	experiment_half	rev_q_e	1	4501	1501	rev	1392.1875	589.9155311537377	1
40717	12:00:52	1	11	4.0.9.0	2	26	experiment_half	nor_q_e	1	4183	1183	nor	1392.1875	589.9155311537377	1
40717	12:00:52	1	11	4.0.9.0	2	27	experiment_half	rev_q_o	1	4261	1261	rev	1392.1875	589.9155311537377	1
40717	12:00:52	1	11	4.0.9.0	2	31	experiment_half	rev_q_o	1	3889	889	rev	1392.1875	589.9155311537377	1
40717	12:00:52	1	11	4.0.9.0	2	36	experiment_half	nor_q_e	1	4028	1028	nor	1392.1875	589.9155311537377	1
40717	12:00:52	1	11	4.0.9.0	2	45	experiment_half	nor_q_e	1	4506	1506	nor	1392.1875	589.9155311537377	1
40717	12:00:52	1	11	4.0.9.0	2	52	experiment_half	rev_q_o	1	4200	1200	rev	1392.1875	589.9155311537377	1
40717	12:00:52	1	11	4.0.9.0	2	63	experiment_half	rev_q_e	1	4122	1122	rev	1392.1875	589.9155311537377	1
40717	12:00:52	1	11	4.0.9.0	2	64	experiment_half	rev_q_o	1	4115	1115	rev	1392.1875	589.9155311537377	1
40717	12:00:52	1	11	4.0.9.0	2	65	experiment_half	nor_q_e	1	4076	1076	nor	1392.1875	589.9155311537377	1
40717	12:00:52	1	11	4.0.9.0	2	70	experiment_half	nor_q_e	1	4095	1095	nor	1392.1875	589.9155311537377	1
40717	12:00:52	1	11	4.0.9.0	2	73	experiment_half	rev_q_e	1	4211	1211	rev	1392.1875	589.9155311537377	1
40717	12:00:52	1	11	4.0.9.0	2	76	experiment_half	rev_q_e	1	3927	927	rev	1392.1875	589.9155311537377	1
40717	12:00:52	1	11	4.0.9.0	2	78	experiment_half	rev_q_e	1	4533	1533	rev	1392.1875	589.9155311537377	1
40717	12:00:52	1	11	4.0.9.0	2	79	experiment_half	nor_q_o	0	4173	1173	nor	1392.1875	589.9155311537377	1
40717	12:00:52	1	11	4.0.9.0	2	84	experiment_half	nor_q_o	1	4162	1162	nor	1392.1875	589.9155311537377	1
40717	12:00:52	1	11	4.0.9.0	2	85	experiment_half	nor_q_o	1	5514	2514	nor	1392.1875	589.9155311537377	1
40717	12:00:52	1	11	4.0.9.0	2	89	experiment_half	nor_q_o	1	4141	1141	nor	1392.1875	589.9155311537377	1
40717	12:00:52	1	11	4.0.9.0	2	94	experiment_half	nor_q_e	1	4094	1094	nor	1392.1875	589.9155311537377	1
40717	12:00:52	1	11	4.0.9.0	2	96	experiment_half	rev_q_e	1	4174	1174	rev	1392.1875	589.9155311537377	1
40717	12:00:52	1	11	4.0.9.0	2	98	experiment_half	nor_q_e	1	4057	1057	nor	1392.1875	589.9155311537377	1
40717	12:00:52	1	11	4.0.9.0	4	1	experiment_half	nor_q_e	1	4865	1865	nor	1392.1875	589.9155311537377	1
40717	12:00:52	1	11	4.0.9.0	4	6	experiment_half	nor_q_o	0	4005	1005	nor	1392.1875	589.9155311537377	1
40717	12:00:52	1	11	4.0.9.0	4	7	experiment_half	rev_q_o	1	4003	1003	rev	1392.1875	589.9155311537377	1
40717	12:00:52	1	11	4.0.9.0	4	10	experiment_half	rev_q_o	1	3876	876	rev	1392.1875	589.9155311537377	1
40717	12:00:52	1	11	4.0.9.0	4	11	experiment_half	rev_q_e	0	6798	3798	rev	1392.1875	589.9155311537377	0
40717	12:00:52	1	11	4.0.9.0	4	17	experiment_half	rev_q_e	1	3979	979	rev	1392.1875	589.9155311537377	1
40717	12:00:52	1	11	4.0.9.0	4	18	experiment_half	rev_q_o	0	4617	1617	rev	1392.1875	589.9155311537377	1
40717	12:00:52	1	11	4.0.9.0	4	19	experiment_half	nor_q_e	1	4278	1278	nor	1392.1875	589.9155311537377	1
40717	12:00:52	1	11	4.0.9.0	4	20	experiment_half	rev_q_e	1	4952	1952	rev	1392.1875	589.9155311537377	1
40717	12:00:52	1	11	4.0.9.0	4	22	experiment_half	nor_q_o	1	3933	933	nor	1392.1875	589.9155311537377	1
40717	12:00:52	1	11	4.0.9.0	4	26	experiment_half	nor_q_o	1	3895	895	nor	1392.1875	589.9155311537377	1
40717	12:00:52	1	11	4.0.9.0	4	27	experiment_half	nor_q_o	1	4553	1553	nor	1392.1875	589.9155311537377	1
40717	12:00:52	1	11	4.0.9.0	4	28	experiment_half	nor_q_o	1	4936	1936	nor	1392.1875	589.9155311537377	1
40717	12:00:52	1	11	4.0.9.0	4	30	experiment_half	rev_q_o	0	3605	605	rev	1392.1875	589.9155311537377	1
40717	12:00:52	1	11	4.0.9.0	4	36	experiment_half	nor_q_o	1	4058	1058	nor	1392.1875	589.9155311537377	1
40717	12:00:52	1	11	4.0.9.0	4	37	experiment_half	rev_q_e	1	4133	1133	rev	1392.1875	589.9155311537377	1
40717	12:00:52	1	11	4.0.9.0	4	39	experiment_half	nor_q_e	1	3883	883	nor	1392.1875	589.9155311537377	1
40717	12:00:52	1	11	4.0.9.0	4	46	experiment_half	nor_q_e	1	4459	1459	nor	1392.1875	589.9155311537377	1
40717	12:00:52	1	11	4.0.9.0	4	48	experiment_half	rev_q_e	1	4149	1149	rev	1392.1875	589.9155311537377	1
40717	12:00:52	1	11	4.0.9.0	4	55	experiment_half	rev_q_o	0	4319	1319	rev	1392.1875	589.9155311537377	1
40717	12:00:52	1	11	4.0.9.0	4	58	experiment_half	nor_q_e	1	4053	1053	nor	1392.1875	589.9155311537377	1
40717	12:00:52	1	11	4.0.9.0	4	65	experiment_half	rev_q_o	1	3973	973	rev	1392.1875	589.9155311537377	1
40717	12:00:52	1	11	4.0.9.0	4	70	experiment_half	nor_q_o	0	4235	1235	nor	1392.1875	589.9155311537377	1
40717	12:00:52	1	11	4.0.9.0	4	76	experiment_half	nor_q_e	1	3976	976	nor	1392.1875	589.9155311537377	1
40717	12:00:52	1	11	4.0.9.0	4	81	experiment_half	rev_q_o	0	3743	743	rev	1392.1875	589.9155311537377	1
40717	12:00:52	1	11	4.0.9.0	4	86	experiment_half	rev_q_e	1	3968	968	rev	1392.1875	589.9155311537377	1
40717	12:00:52	1	11	4.0.9.0	4	90	experiment_half	nor_q_e	1	3690	690	nor	1392.1875	589.9155311537377	1
40717	12:00:52	1	11	4.0.9.0	4	93	experiment_half	rev_q_e	1	4001	1001	rev	1392.1875	589.9155311537377	1
40817	09:55:02	1	12	4.0.9.0	2	8	control_half	nor_q_o	1	4867	1867	nor	2219.9910714285716	3984.9136188215066	1
40817	09:55:02	1	12	4.0.9.0	2	9	control_half	nor_q_o	1	5358	2358	nor	2219.9910714285716	3984.9136188215066	1
40817	09:55:02	1	12	4.0.9.0	2	12	control_half	nor_q_o	1	5301	2301	nor	2219.9910714285716	3984.9136188215066	1
40817	09:55:02	1	12	4.0.9.0	2	14	control_half	nor_q_o	1	6152	3152	nor	2219.9910714285716	3984.9136188215066	1
40817	09:55:02	1	12	4.0.9.0	2	16	control_half	nor_q_e	1	4009	1009	nor	2219.9910714285716	3984.9136188215066	1
40817	09:55:02	1	12	4.0.9.0	2	17	control_half	nor_q_e	1	4494	1494	nor	2219.9910714285716	3984.9136188215066	1
40817	09:55:02	1	12	4.0.9.0	2	21	control_half	nor_q_e	1	4466	1466	nor	2219.9910714285716	3984.9136188215066	1
40817	09:55:02	1	12	4.0.9.0	2	24	control_half	nor_q_o	1	4121	1121	nor	2219.9910714285716	3984.9136188215066	1
40817	09:55:02	1	12	4.0.9.0	2	26	control_half	nor_q_e	1	4240	1240	nor	2219.9910714285716	3984.9136188215066	1
40817	09:55:02	1	12	4.0.9.0	2	28	control_half	nor_q_o	1	4123	1123	nor	2219.9910714285716	3984.9136188215066	1
40817	09:55:02	1	12	4.0.9.0	2	29	control_half	nor_q_e	1	5331	2331	nor	2219.9910714285716	3984.9136188215066	1
40817	09:55:02	1	12	4.0.9.0	2	30	control_half	nor_q_o	1	5002	2002	nor	2219.9910714285716	3984.9136188215066	1
40817	09:55:02	1	12	4.0.9.0	2	31	control_half	nor_q_o	1	4329	1329	nor	2219.9910714285716	3984.9136188215066	1
40817	09:55:02	1	12	4.0.9.0	2	36	control_half	nor_q_o	1	5226	2226	nor	2219.9910714285716	3984.9136188215066	1
40817	09:55:02	1	12	4.0.9.0	2	39	control_half	nor_q_e	1	3951	951	nor	2219.9910714285716	3984.9136188215066	1
40817	09:55:02	1	12	4.0.9.0	2	47	control_half	nor_q_e	1	4922	1922	nor	2219.9910714285716	3984.9136188215066	1
40817	09:55:02	1	12	4.0.9.0	2	49	control_half	nor_q_e	1	4616	1616	nor	2219.9910714285716	3984.9136188215066	1
40817	09:55:02	1	12	4.0.9.0	2	51	control_half	nor_q_o	1	6252	3252	nor	2219.9910714285716	3984.9136188215066	1
40817	09:55:02	1	12	4.0.9.0	2	63	control_half	nor_q_o	1	5409	2409	nor	2219.9910714285716	3984.9136188215066	1
40817	09:55:02	1	12	4.0.9.0	2	68	control_half	nor_q_o	1	5026	2026	nor	2219.9910714285716	3984.9136188215066	1
40817	09:55:02	1	12	4.0.9.0	2	71	control_half	nor_q_e	1	4671	1671	nor	2219.9910714285716	3984.9136188215066	1
40817	09:55:02	1	12	4.0.9.0	2	72	control_half	nor_q_e	1	4578	1578	nor	2219.9910714285716	3984.9136188215066	1
40817	09:55:02	1	12	4.0.9.0	2	75	control_half	nor_q_e	1	6437	3437	nor	2219.9910714285716	3984.9136188215066	1
40817	09:55:02	1	12	4.0.9.0	2	76	control_half	nor_q_o	1	4689	1689	nor	2219.9910714285716	3984.9136188215066	1
40817	09:55:02	1	12	4.0.9.0	2	77	control_half	nor_q_e	1	5107	2107	nor	2219.9910714285716	3984.9136188215066	1
40817	09:55:02	1	12	4.0.9.0	2	80	control_half	nor_q_o	1	4760	1760	nor	2219.9910714285716	3984.9136188215066	1
40817	09:55:02	1	12	4.0.9.0	2	81	control_half	nor_q_e	1	4467	1467	nor	2219.9910714285716	3984.9136188215066	1
40817	09:55:02	1	12	4.0.9.0	2	96	control_half	nor_q_e	1	4477	1477	nor	2219.9910714285716	3984.9136188215066	1
40817	09:55:02	1	12	4.0.9.0	4	2	control_half	nor_q_o	1	5427	2427	nor	2219.9910714285716	3984.9136188215066	1
40817	09:55:02	1	12	4.0.9.0	4	4	control_half	nor_q_e	1	4331	1331	nor	2219.9910714285716	3984.9136188215066	1
40817	09:55:02	1	12	4.0.9.0	4	6	control_half	nor_q_e	1	4538	1538	nor	2219.9910714285716	3984.9136188215066	1
40817	09:55:02	1	12	4.0.9.0	4	17	control_half	nor_q_e	1	4552	1552	nor	2219.9910714285716	3984.9136188215066	1
40817	09:55:02	1	12	4.0.9.0	4	19	control_half	nor_q_e	1	4798	1798	nor	2219.9910714285716	3984.9136188215066	1
40817	09:55:02	1	12	4.0.9.0	4	21	control_half	nor_q_o	1	4540	1540	nor	2219.9910714285716	3984.9136188215066	1
40817	09:55:02	1	12	4.0.9.0	4	25	control_half	nor_q_e	1	4551	1551	nor	2219.9910714285716	3984.9136188215066	1
40817	09:55:02	1	12	4.0.9.0	4	26	control_half	nor_q_o	1	5494	2494	nor	2219.9910714285716	3984.9136188215066	1
40817	09:55:02	1	12	4.0.9.0	4	27	control_half	nor_q_e	1	4468	1468	nor	2219.9910714285716	3984.9136188215066	1
40817	09:55:02	1	12	4.0.9.0	4	30	control_half	nor_q_o	1	4971	1971	nor	2219.9910714285716	3984.9136188215066	1
40817	09:55:02	1	12	4.0.9.0	4	31	control_half	nor_q_o	1	5317	2317	nor	2219.9910714285716	3984.9136188215066	1
40817	09:55:02	1	12	4.0.9.0	4	34	control_half	nor_q_o	1	4399	1399	nor	2219.9910714285716	3984.9136188215066	1
40817	09:55:02	1	12	4.0.9.0	4	35	control_half	nor_q_e	1	4317	1317	nor	2219.9910714285716	3984.9136188215066	1
40817	09:55:02	1	12	4.0.9.0	4	38	control_half	nor_q_o	1	4938	1938	nor	2219.9910714285716	3984.9136188215066	1
40817	09:55:02	1	12	4.0.9.0	4	46	control_half	nor_q_o	1	4753	1753	nor	2219.9910714285716	3984.9136188215066	1
40817	09:55:02	1	12	4.0.9.0	4	49	control_half	nor_q_e	1	4512	1512	nor	2219.9910714285716	3984.9136188215066	1
40817	09:55:02	1	12	4.0.9.0	4	51	control_half	nor_q_o	1	5183	2183	nor	2219.9910714285716	3984.9136188215066	1
40817	09:55:02	1	12	4.0.9.0	4	53	control_half	nor_q_e	1	5216	2216	nor	2219.9910714285716	3984.9136188215066	1
40817	09:55:02	1	12	4.0.9.0	4	55	control_half	nor_q_e	1	4749	1749	nor	2219.9910714285716	3984.9136188215066	1
40817	09:55:02	1	12	4.0.9.0	4	64	control_half	nor_q_o	1	5162	2162	nor	2219.9910714285716	3984.9136188215066	1
40817	09:55:02	1	12	4.0.9.0	4	69	control_half	nor_q_e	1	4700	1700	nor	2219.9910714285716	3984.9136188215066	1
40817	09:55:02	1	12	4.0.9.0	4	79	control_half	nor_q_o	1	4767	1767	nor	2219.9910714285716	3984.9136188215066	1
40817	09:55:02	1	12	4.0.9.0	4	83	control_half	nor_q_e	1	4618	1618	nor	2219.9910714285716	3984.9136188215066	1
40817	09:55:02	1	12	4.0.9.0	4	86	control_half	nor_q_e	1	6442	3442	nor	2219.9910714285716	3984.9136188215066	1
40817	09:55:02	1	12	4.0.9.0	4	87	control_half	nor_q_e	1	4574	1574	nor	2219.9910714285716	3984.9136188215066	1
40817	09:55:02	1	12	4.0.9.0	4	89	control_half	nor_q_o	1	4674	1674	nor	2219.9910714285716	3984.9136188215066	1
40817	09:55:02	1	12	4.0.9.0	4	90	control_half	nor_q_o	1	5045	2045	nor	2219.9910714285716	3984.9136188215066	1
40817	09:55:02	1	12	4.0.9.0	4	95	control_half	nor_q_o	1	5882	2882	nor	2219.9910714285716	3984.9136188215066	1
40817	11:54:48	1	13	4.0.9.0	2	2	experiment_half	nor_q_e	1	4135	1135	nor	901.2232142857143	1424.3113822793373	1
40817	11:54:48	1	13	4.0.9.0	2	8	experiment_half	rev_q_o	1	4198	1198	rev	901.2232142857143	1424.3113822793373	1
40817	11:54:48	1	13	4.0.9.0	2	11	experiment_half	nor_q_o	1	4080	1080	nor	901.2232142857143	1424.3113822793373	1
40817	11:54:48	1	13	4.0.9.0	2	14	experiment_half	rev_q_o	1	3792	792	rev	901.2232142857143	1424.3113822793373	1
40817	11:54:48	1	13	4.0.9.0	2	15	experiment_half	nor_q_e	1	3493	493	nor	901.2232142857143	1424.3113822793373	1
40817	11:54:48	1	13	4.0.9.0	2	17	experiment_half	rev_q_o	1	3405	405	rev	901.2232142857143	1424.3113822793373	1
40817	11:54:48	1	13	4.0.9.0	2	21	experiment_half	rev_q_e	1	3446	446	rev	901.2232142857143	1424.3113822793373	1
40817	11:54:48	1	13	4.0.9.0	2	29	experiment_half	nor_q_o	1	3477	477	nor	901.2232142857143	1424.3113822793373	1
40817	11:54:48	1	13	4.0.9.0	2	33	experiment_half	nor_q_e	1	3499	499	nor	901.2232142857143	1424.3113822793373	1
40817	11:54:48	1	13	4.0.9.0	2	37	experiment_half	nor_q_o	1	3478	478	nor	901.2232142857143	1424.3113822793373	1
40817	11:54:48	1	13	4.0.9.0	2	40	experiment_half	rev_q_o	1	4270	1270	rev	901.2232142857143	1424.3113822793373	1
40817	11:54:48	1	13	4.0.9.0	2	41	experiment_half	nor_q_o	1	4025	1025	nor	901.2232142857143	1424.3113822793373	1
40817	11:54:48	1	13	4.0.9.0	2	48	experiment_half	rev_q_o	1	3458	458	rev	901.2232142857143	1424.3113822793373	1
40817	11:54:48	1	13	4.0.9.0	2	56	experiment_half	rev_q_e	1	3415	415	rev	901.2232142857143	1424.3113822793373	1
40817	11:54:48	1	13	4.0.9.0	2	57	experiment_half	nor_q_e	1	3940	940	nor	901.2232142857143	1424.3113822793373	1
40817	11:54:48	1	13	4.0.9.0	2	58	experiment_half	nor_q_e	1	3996	996	nor	901.2232142857143	1424.3113822793373	1
40817	11:54:48	1	13	4.0.9.0	2	65	experiment_half	rev_q_e	1	3983	983	rev	901.2232142857143	1424.3113822793373	1
40817	11:54:48	1	13	4.0.9.0	2	69	experiment_half	rev_q_o	1	3472	472	rev	901.2232142857143	1424.3113822793373	1
40817	11:54:48	1	13	4.0.9.0	2	70	experiment_half	nor_q_o	1	3395	395	nor	901.2232142857143	1424.3113822793373	1
40817	11:54:48	1	13	4.0.9.0	2	72	experiment_half	rev_q_e	1	4151	1151	rev	901.2232142857143	1424.3113822793373	1
40817	11:54:48	1	13	4.0.9.0	2	73	experiment_half	rev_q_e	1	3910	910	rev	901.2232142857143	1424.3113822793373	1
40817	11:54:48	1	13	4.0.9.0	2	76	experiment_half	rev_q_e	1	3420	420	rev	901.2232142857143	1424.3113822793373	1
40817	11:54:48	1	13	4.0.9.0	2	78	experiment_half	rev_q_e	1	3439	439	rev	901.2232142857143	1424.3113822793373	1
40817	11:54:48	1	13	4.0.9.0	2	80	experiment_half	nor_q_o	1	3417	417	nor	901.2232142857143	1424.3113822793373	1
40817	11:54:48	1	13	4.0.9.0	2	84	experiment_half	nor_q_e	1	3737	737	nor	901.2232142857143	1424.3113822793373	1
40817	11:54:48	1	13	4.0.9.0	2	85	experiment_half	nor_q_e	1	4305	1305	nor	901.2232142857143	1424.3113822793373	1
40817	11:54:48	1	13	4.0.9.0	2	87	experiment_half	nor_q_o	1	3378	378	nor	901.2232142857143	1424.3113822793373	1
40817	11:54:48	1	13	4.0.9.0	2	95	experiment_half	rev_q_o	1	3380	380	rev	901.2232142857143	1424.3113822793373	1
40817	11:54:48	1	13	4.0.9.0	4	3	experiment_half	rev_q_o	1	4264	1264	rev	901.2232142857143	1424.3113822793373	1
40817	11:54:48	1	13	4.0.9.0	4	4	experiment_half	nor_q_e	1	3979	979	nor	901.2232142857143	1424.3113822793373	1
40817	11:54:48	1	13	4.0.9.0	4	6	experiment_half	nor_q_o	1	3520	520	nor	901.2232142857143	1424.3113822793373	1
40817	11:54:48	1	13	4.0.9.0	4	9	experiment_half	rev_q_o	1	3326	326	rev	901.2232142857143	1424.3113822793373	1
40817	11:54:48	1	13	4.0.9.0	4	10	experiment_half	rev_q_e	1	3470	470	rev	901.2232142857143	1424.3113822793373	1
40817	11:54:48	1	13	4.0.9.0	4	13	experiment_half	nor_q_o	1	3430	430	nor	901.2232142857143	1424.3113822793373	1
40817	11:54:48	1	13	4.0.9.0	4	17	experiment_half	nor_q_e	1	3677	677	nor	901.2232142857143	1424.3113822793373	1
40817	11:54:48	1	13	4.0.9.0	4	19	experiment_half	rev_q_e	1	3621	621	rev	901.2232142857143	1424.3113822793373	1
40817	11:54:48	1	13	4.0.9.0	4	20	experiment_half	nor_q_e	1	3379	379	nor	901.2232142857143	1424.3113822793373	1
40817	11:54:48	1	13	4.0.9.0	4	22	experiment_half	nor_q_o	1	3359	359	nor	901.2232142857143	1424.3113822793373	1
40817	11:54:48	1	13	4.0.9.0	4	35	experiment_half	rev_q_o	1	3392	392	rev	901.2232142857143	1424.3113822793373	1
40817	11:54:48	1	13	4.0.9.0	4	36	experiment_half	nor_q_e	1	3382	382	nor	901.2232142857143	1424.3113822793373	1
40817	11:54:48	1	13	4.0.9.0	4	38	experiment_half	nor_q_o	1	3434	434	nor	901.2232142857143	1424.3113822793373	1
40817	11:54:48	1	13	4.0.9.0	4	40	experiment_half	rev_q_o	1	3372	372	rev	901.2232142857143	1424.3113822793373	1
40817	11:54:48	1	13	4.0.9.0	4	44	experiment_half	rev_q_e	1	3435	435	rev	901.2232142857143	1424.3113822793373	1
40817	11:54:48	1	13	4.0.9.0	4	49	experiment_half	rev_q_e	1	3431	431	rev	901.2232142857143	1424.3113822793373	1
40817	11:54:48	1	13	4.0.9.0	4	57	experiment_half	rev_q_o	1	3367	367	rev	901.2232142857143	1424.3113822793373	1
40817	11:54:48	1	13	4.0.9.0	4	59	experiment_half	rev_q_e	1	3491	491	rev	901.2232142857143	1424.3113822793373	1
40817	11:54:48	1	13	4.0.9.0	4	68	experiment_half	nor_q_e	1	3415	415	nor	901.2232142857143	1424.3113822793373	1
40817	11:54:48	1	13	4.0.9.0	4	70	experiment_half	nor_q_e	1	3402	402	nor	901.2232142857143	1424.3113822793373	1
40817	11:54:48	1	13	4.0.9.0	4	73	experiment_half	rev_q_o	1	3412	412	rev	901.2232142857143	1424.3113822793373	1
40817	11:54:48	1	13	4.0.9.0	4	79	experiment_half	nor_q_o	1	3440	440	nor	901.2232142857143	1424.3113822793373	1
40817	11:54:48	1	13	4.0.9.0	4	80	experiment_half	nor_q_e	1	3420	420	nor	901.2232142857143	1424.3113822793373	1
40817	11:54:48	1	13	4.0.9.0	4	85	experiment_half	rev_q_e	1	3441	441	rev	901.2232142857143	1424.3113822793373	1
40817	11:54:48	1	13	4.0.9.0	4	89	experiment_half	rev_q_o	1	3344	344	rev	901.2232142857143	1424.3113822793373	1
40817	11:54:48	1	13	4.0.9.0	4	90	experiment_half	nor_q_o	1	3487	487	nor	901.2232142857143	1424.3113822793373	1
40817	11:54:48	1	13	4.0.9.0	4	93	experiment_half	nor_q_o	1	3462	462	nor	901.2232142857143	1424.3113822793373	1
40817	11:54:48	1	13	4.0.9.0	4	98	experiment_half	rev_q_e	1	3394	394	rev	901.2232142857143	1424.3113822793373	1
42017	12:13:37	14	14	4.0.9.0	2	8	control_half	nor_q_e	1	3903	903	nor	618.8392857142857	177.1112415492503	1
42017	12:13:37	14	14	4.0.9.0	2	9	control_half	nor_q_o	1	4304	1304	nor	618.8392857142857	177.1112415492503	0
42017	12:13:37	14	14	4.0.9.0	2	17	control_half	nor_q_o	1	3932	932	nor	618.8392857142857	177.1112415492503	1
42017	12:13:37	14	14	4.0.9.0	2	23	control_half	nor_q_e	1	3875	875	nor	618.8392857142857	177.1112415492503	1
42017	12:13:37	14	14	4.0.9.0	2	25	control_half	nor_q_e	1	3787	787	nor	618.8392857142857	177.1112415492503	1
42017	12:13:37	14	14	4.0.9.0	2	27	control_half	nor_q_e	1	3609	609	nor	618.8392857142857	177.1112415492503	1
42017	12:13:37	14	14	4.0.9.0	2	29	control_half	nor_q_e	1	3507	507	nor	618.8392857142857	177.1112415492503	1
42017	12:13:37	14	14	4.0.9.0	2	38	control_half	nor_q_e	1	3677	677	nor	618.8392857142857	177.1112415492503	1
42017	12:13:37	14	14	4.0.9.0	2	45	control_half	nor_q_o	1	3509	509	nor	618.8392857142857	177.1112415492503	1
42017	12:13:37	14	14	4.0.9.0	2	46	control_half	nor_q_e	1	3662	662	nor	618.8392857142857	177.1112415492503	1
42017	12:13:37	14	14	4.0.9.0	2	47	control_half	nor_q_e	1	3433	433	nor	618.8392857142857	177.1112415492503	1
42017	12:13:37	14	14	4.0.9.0	2	48	control_half	nor_q_o	0	3445	445	nor	618.8392857142857	177.1112415492503	1
42017	12:13:37	14	14	4.0.9.0	2	51	control_half	nor_q_o	1	3532	532	nor	618.8392857142857	177.1112415492503	1
42017	12:13:37	14	14	4.0.9.0	2	52	control_half	nor_q_e	1	3685	685	nor	618.8392857142857	177.1112415492503	1
42017	12:13:37	14	14	4.0.9.0	2	54	control_half	nor_q_o	1	3580	580	nor	618.8392857142857	177.1112415492503	1
42017	12:13:37	14	14	4.0.9.0	2	56	control_half	nor_q_o	1	3480	480	nor	618.8392857142857	177.1112415492503	1
42017	12:13:37	14	14	4.0.9.0	2	62	control_half	nor_q_o	1	3537	537	nor	618.8392857142857	177.1112415492503	1
42017	12:13:37	14	14	4.0.9.0	2	64	control_half	nor_q_e	1	3489	489	nor	618.8392857142857	177.1112415492503	1
42017	12:13:37	14	14	4.0.9.0	2	65	control_half	nor_q_e	0	3722	722	nor	618.8392857142857	177.1112415492503	1
42017	12:13:37	14	14	4.0.9.0	2	66	control_half	nor_q_e	1	3835	835	nor	618.8392857142857	177.1112415492503	1
42017	12:13:37	14	14	4.0.9.0	2	69	control_half	nor_q_o	1	3661	661	nor	618.8392857142857	177.1112415492503	1
42017	12:13:37	14	14	4.0.9.0	2	70	control_half	nor_q_o	1	3775	775	nor	618.8392857142857	177.1112415492503	1
42017	12:13:37	14	14	4.0.9.0	2	76	control_half	nor_q_e	1	3748	748	nor	618.8392857142857	177.1112415492503	1
42017	12:13:37	14	14	4.0.9.0	2	79	control_half	nor_q_o	1	3640	640	nor	618.8392857142857	177.1112415492503	1
42017	12:13:37	14	14	4.0.9.0	2	80	control_half	nor_q_o	1	3860	860	nor	618.8392857142857	177.1112415492503	1
42017	12:13:37	14	14	4.0.9.0	2	86	control_half	nor_q_o	1	3678	678	nor	618.8392857142857	177.1112415492503	1
42017	12:13:37	14	14	4.0.9.0	2	90	control_half	nor_q_e	1	3571	571	nor	618.8392857142857	177.1112415492503	1
42017	12:13:37	14	14	4.0.9.0	2	97	control_half	nor_q_o	1	3368	368	nor	618.8392857142857	177.1112415492503	1
42017	12:13:37	14	14	4.0.9.0	4	1	control_half	nor_q_e	1	3901	901	nor	618.8392857142857	177.1112415492503	1
42017	12:13:37	14	14	4.0.9.0	4	7	control_half	nor_q_e	1	3726	726	nor	618.8392857142857	177.1112415492503	1
42017	12:13:37	14	14	4.0.9.0	4	8	control_half	nor_q_e	0	3542	542	nor	618.8392857142857	177.1112415492503	1
42017	12:13:37	14	14	4.0.9.0	4	9	control_half	nor_q_e	1	3590	590	nor	618.8392857142857	177.1112415492503	1
42017	12:13:37	14	14	4.0.9.0	4	11	control_half	nor_q_o	1	3466	466	nor	618.8392857142857	177.1112415492503	1
42017	12:13:37	14	14	4.0.9.0	4	12	control_half	nor_q_o	1	3765	765	nor	618.8392857142857	177.1112415492503	1
42017	12:13:37	14	14	4.0.9.0	4	14	control_half	nor_q_o	1	3474	474	nor	618.8392857142857	177.1112415492503	1
42017	12:13:37	14	14	4.0.9.0	4	22	control_half	nor_q_e	1	3424	424	nor	618.8392857142857	177.1112415492503	1
42017	12:13:37	14	14	4.0.9.0	4	28	control_half	nor_q_o	1	3420	420	nor	618.8392857142857	177.1112415492503	1
42017	12:13:37	14	14	4.0.9.0	4	34	control_half	nor_q_o	1	3519	519	nor	618.8392857142857	177.1112415492503	1
42017	12:13:37	14	14	4.0.9.0	4	39	control_half	nor_q_o	1	3449	449	nor	618.8392857142857	177.1112415492503	1
42017	12:13:37	14	14	4.0.9.0	4	42	control_half	nor_q_e	1	3752	752	nor	618.8392857142857	177.1112415492503	1
42017	12:13:37	14	14	4.0.9.0	4	47	control_half	nor_q_e	1	3745	745	nor	618.8392857142857	177.1112415492503	1
42017	12:13:37	14	14	4.0.9.0	4	48	control_half	nor_q_o	1	3737	737	nor	618.8392857142857	177.1112415492503	1
42017	12:13:37	14	14	4.0.9.0	4	69	control_half	nor_q_e	1	3565	565	nor	618.8392857142857	177.1112415492503	1
42017	12:13:37	14	14	4.0.9.0	4	79	control_half	nor_q_o	1	3563	563	nor	618.8392857142857	177.1112415492503	1
42017	12:13:37	14	14	4.0.9.0	4	80	control_half	nor_q_e	1	3690	690	nor	618.8392857142857	177.1112415492503	1
42017	12:13:37	14	14	4.0.9.0	4	84	control_half	nor_q_o	1	3615	615	nor	618.8392857142857	177.1112415492503	1
42017	12:13:37	14	14	4.0.9.0	4	85	control_half	nor_q_o	1	3540	540	nor	618.8392857142857	177.1112415492503	1
42017	12:13:37	14	14	4.0.9.0	4	86	control_half	nor_q_e	1	3653	653	nor	618.8392857142857	177.1112415492503	1
42017	12:13:37	14	14	4.0.9.0	4	87	control_half	nor_q_o	1	3504	504	nor	618.8392857142857	177.1112415492503	1
42017	12:13:37	14	14	4.0.9.0	4	88	control_half	nor_q_e	1	3682	682	nor	618.8392857142857	177.1112415492503	1
42017	12:13:37	14	14	4.0.9.0	4	89	control_half	nor_q_o	1	3436	436	nor	618.8392857142857	177.1112415492503	1
42017	12:13:37	14	14	4.0.9.0	4	92	control_half	nor_q_e	1	3421	421	nor	618.8392857142857	177.1112415492503	1
42017	12:13:37	14	14	4.0.9.0	4	93	control_half	nor_q_e	1	3370	370	nor	618.8392857142857	177.1112415492503	1
42017	12:13:37	14	14	4.0.9.0	4	94	control_half	nor_q_o	1	3408	408	nor	618.8392857142857	177.1112415492503	1
42017	12:13:37	14	14	4.0.9.0	4	95	control_half	nor_q_e	1	3405	405	nor	618.8392857142857	177.1112415492503	1
42017	12:13:37	14	14	4.0.9.0	4	97	control_half	nor_q_o	1	3489	489	nor	618.8392857142857	177.1112415492503	1
42017	12:34:34	2	14	4.0.9.0	2	1	control_half	nor_q_o	1	1331	-1669	nor	541.5862068965517	511.2801626492987	0
42017	12:34:34	2	14	4.0.9.0	4	1	control_half	nor_q_o	1	1005	-1995	nor	541.5862068965517	511.2801626492987	0
42517	10:10:58	1	15	4.0.9.0	2	4	experiment_half	rev_q_e	1	4602	1602	rev	853.8571428571429	292.0430937330458	0
42517	10:10:58	1	15	4.0.9.0	2	5	experiment_half	rev_q_e	1	4680	1680	rev	853.8571428571429	292.0430937330458	0
42517	10:10:58	1	15	4.0.9.0	2	10	experiment_half	nor_q_o	1	4131	1131	nor	853.8571428571429	292.0430937330458	1
42517	10:10:58	1	15	4.0.9.0	2	16	experiment_half	rev_q_o	1	4115	1115	rev	853.8571428571429	292.0430937330458	1
42517	10:10:58	1	15	4.0.9.0	2	17	experiment_half	nor_q_e	1	4771	1771	nor	853.8571428571429	292.0430937330458	0
42517	10:10:58	1	15	4.0.9.0	2	20	experiment_half	rev_q_e	1	4103	1103	rev	853.8571428571429	292.0430937330458	1
42517	10:10:58	1	15	4.0.9.0	2	28	experiment_half	nor_q_e	1	4588	1588	nor	853.8571428571429	292.0430937330458	0
42517	10:10:58	1	15	4.0.9.0	2	29	experiment_half	nor_q_e	1	4642	1642	nor	853.8571428571429	292.0430937330458	0
42517	10:10:58	1	15	4.0.9.0	2	30	experiment_half	rev_q_e	1	4255	1255	rev	853.8571428571429	292.0430937330458	1
42517	10:10:58	1	15	4.0.9.0	2	32	experiment_half	rev_q_e	1	3951	951	rev	853.8571428571429	292.0430937330458	1
42517	10:10:58	1	15	4.0.9.0	2	33	experiment_half	nor_q_e	1	4423	1423	nor	853.8571428571429	292.0430937330458	1
42517	10:10:58	1	15	4.0.9.0	2	37	experiment_half	rev_q_o	1	4054	1054	rev	853.8571428571429	292.0430937330458	1
42517	10:10:58	1	15	4.0.9.0	2	38	experiment_half	nor_q_o	1	4162	1162	nor	853.8571428571429	292.0430937330458	1
42517	10:10:58	1	15	4.0.9.0	2	45	experiment_half	nor_q_e	1	3942	942	nor	853.8571428571429	292.0430937330458	1
42517	10:10:58	1	15	4.0.9.0	2	48	experiment_half	nor_q_o	1	3746	746	nor	853.8571428571429	292.0430937330458	1
42517	10:10:58	1	15	4.0.9.0	2	51	experiment_half	nor_q_o	1	3814	814	nor	853.8571428571429	292.0430937330458	1
42517	10:10:58	1	15	4.0.9.0	2	53	experiment_half	rev_q_o	1	3801	801	rev	853.8571428571429	292.0430937330458	1
42517	10:10:58	1	15	4.0.9.0	2	54	experiment_half	nor_q_o	1	3879	879	nor	853.8571428571429	292.0430937330458	1
42517	10:10:58	1	15	4.0.9.0	2	57	experiment_half	rev_q_e	1	3741	741	rev	853.8571428571429	292.0430937330458	1
42517	10:10:58	1	15	4.0.9.0	2	62	experiment_half	rev_q_e	1	3895	895	rev	853.8571428571429	292.0430937330458	1
42517	10:10:58	1	15	4.0.9.0	2	66	experiment_half	rev_q_o	1	3667	667	rev	853.8571428571429	292.0430937330458	1
42517	10:10:58	1	15	4.0.9.0	2	68	experiment_half	nor_q_o	1	3637	637	nor	853.8571428571429	292.0430937330458	1
42517	10:10:58	1	15	4.0.9.0	2	77	experiment_half	nor_q_e	1	4435	1435	nor	853.8571428571429	292.0430937330458	1
42517	10:10:58	1	15	4.0.9.0	2	79	experiment_half	nor_q_e	1	4005	1005	nor	853.8571428571429	292.0430937330458	1
42517	10:10:58	1	15	4.0.9.0	2	82	experiment_half	rev_q_o	1	3694	694	rev	853.8571428571429	292.0430937330458	1
42517	10:10:58	1	15	4.0.9.0	2	83	experiment_half	nor_q_o	1	3881	881	nor	853.8571428571429	292.0430937330458	1
42517	10:10:58	1	15	4.0.9.0	2	91	experiment_half	rev_q_o	1	3942	942	rev	853.8571428571429	292.0430937330458	1
42517	10:10:58	1	15	4.0.9.0	2	92	experiment_half	rev_q_o	1	3821	821	rev	853.8571428571429	292.0430937330458	1
42517	10:10:58	1	15	4.0.9.0	4	2	experiment_half	nor_q_e	1	3985	985	nor	853.8571428571429	292.0430937330458	1
42517	10:10:58	1	15	4.0.9.0	4	9	experiment_half	rev_q_o	1	3652	652	rev	853.8571428571429	292.0430937330458	1
42517	10:10:58	1	15	4.0.9.0	4	13	experiment_half	nor_q_e	1	4164	1164	nor	853.8571428571429	292.0430937330458	1
42517	10:10:58	1	15	4.0.9.0	4	23	experiment_half	rev_q_e	1	3765	765	rev	853.8571428571429	292.0430937330458	1
42517	10:10:58	1	15	4.0.9.0	4	37	experiment_half	nor_q_e	1	3790	790	nor	853.8571428571429	292.0430937330458	1
42517	10:10:58	1	15	4.0.9.0	4	38	experiment_half	nor_q_o	1	3972	972	nor	853.8571428571429	292.0430937330458	1
42517	10:10:58	1	15	4.0.9.0	4	40	experiment_half	nor_q_e	1	3601	601	nor	853.8571428571429	292.0430937330458	1
42517	10:10:58	1	15	4.0.9.0	4	41	experiment_half	rev_q_o	1	3877	877	rev	853.8571428571429	292.0430937330458	1
42517	10:10:58	1	15	4.0.9.0	4	44	experiment_half	nor_q_o	1	3539	539	nor	853.8571428571429	292.0430937330458	1
42517	10:10:58	1	15	4.0.9.0	4	47	experiment_half	nor_q_e	1	3584	584	nor	853.8571428571429	292.0430937330458	1
42517	10:10:58	1	15	4.0.9.0	4	49	experiment_half	nor_q_o	1	3611	611	nor	853.8571428571429	292.0430937330458	1
42517	10:10:58	1	15	4.0.9.0	4	50	experiment_half	rev_q_e	1	3728	728	rev	853.8571428571429	292.0430937330458	1
42517	10:10:58	1	15	4.0.9.0	4	52	experiment_half	rev_q_o	1	3927	927	rev	853.8571428571429	292.0430937330458	1
42517	10:10:58	1	15	4.0.9.0	4	58	experiment_half	rev_q_o	1	3702	702	rev	853.8571428571429	292.0430937330458	1
42517	10:10:58	1	15	4.0.9.0	4	59	experiment_half	nor_q_o	1	4008	1008	nor	853.8571428571429	292.0430937330458	1
42517	10:10:58	1	15	4.0.9.0	4	62	experiment_half	nor_q_e	1	3842	842	nor	853.8571428571429	292.0430937330458	1
42517	10:10:58	1	15	4.0.9.0	4	63	experiment_half	rev_q_e	1	3797	797	rev	853.8571428571429	292.0430937330458	1
42517	10:10:58	1	15	4.0.9.0	4	68	experiment_half	nor_q_o	1	3708	708	nor	853.8571428571429	292.0430937330458	1
42517	10:10:58	1	15	4.0.9.0	4	69	experiment_half	rev_q_e	1	4076	1076	rev	853.8571428571429	292.0430937330458	1
42517	10:10:58	1	15	4.0.9.0	4	71	experiment_half	nor_q_o	1	3798	798	nor	853.8571428571429	292.0430937330458	1
42517	10:10:58	1	15	4.0.9.0	4	76	experiment_half	rev_q_o	1	3549	549	rev	853.8571428571429	292.0430937330458	1
42517	10:10:58	1	15	4.0.9.0	4	78	experiment_half	rev_q_e	1	3762	762	rev	853.8571428571429	292.0430937330458	1
42517	10:10:58	1	15	4.0.9.0	4	79	experiment_half	nor_q_o	1	3632	632	nor	853.8571428571429	292.0430937330458	1
42517	10:10:58	1	15	4.0.9.0	4	82	experiment_half	nor_q_e	1	4009	1009	nor	853.8571428571429	292.0430937330458	1
42517	10:10:58	1	15	4.0.9.0	4	85	experiment_half	rev_q_o	1	3755	755	rev	853.8571428571429	292.0430937330458	1
42517	10:10:58	1	15	4.0.9.0	4	86	experiment_half	rev_q_e	1	3794	794	rev	853.8571428571429	292.0430937330458	1
42517	10:10:58	1	15	4.0.9.0	4	96	experiment_half	rev_q_e	1	3588	588	rev	853.8571428571429	292.0430937330458	1
42517	10:10:58	1	15	4.0.9.0	4	98	experiment_half	rev_q_o	1	3752	752	rev	853.8571428571429	292.0430937330458	1
42517	12:03:51	16	16	4.0.9.0	2	3	control_half	nor_q_o	1	3743	743	nor	745.9821428571429	293.63582832864535	1
42517	12:03:51	16	16	4.0.9.0	2	4	control_half	nor_q_o	1	3702	702	nor	745.9821428571429	293.63582832864535	1
42517	12:03:51	16	16	4.0.9.0	2	18	control_half	nor_q_e	1	3752	752	nor	745.9821428571429	293.63582832864535	1
42517	12:03:51	16	16	4.0.9.0	2	20	control_half	nor_q_e	1	3869	869	nor	745.9821428571429	293.63582832864535	1
42517	12:03:51	16	16	4.0.9.0	2	24	control_half	nor_q_e	1	4450	1450	nor	745.9821428571429	293.63582832864535	0
42517	12:03:51	16	16	4.0.9.0	2	27	control_half	nor_q_e	1	3810	810	nor	745.9821428571429	293.63582832864535	1
42517	12:03:51	16	16	4.0.9.0	2	31	control_half	nor_q_o	1	3777	777	nor	745.9821428571429	293.63582832864535	1
42517	12:03:51	16	16	4.0.9.0	2	32	control_half	nor_q_e	1	3896	896	nor	745.9821428571429	293.63582832864535	1
42517	12:03:51	16	16	4.0.9.0	2	33	control_half	nor_q_e	1	4090	1090	nor	745.9821428571429	293.63582832864535	1
42517	12:03:51	16	16	4.0.9.0	2	38	control_half	nor_q_o	1	3573	573	nor	745.9821428571429	293.63582832864535	1
42517	12:03:51	16	16	4.0.9.0	2	46	control_half	nor_q_e	1	3990	990	nor	745.9821428571429	293.63582832864535	1
42517	12:03:51	16	16	4.0.9.0	2	48	control_half	nor_q_e	1	3842	842	nor	745.9821428571429	293.63582832864535	1
42517	12:03:51	16	16	4.0.9.0	2	50	control_half	nor_q_o	1	3789	789	nor	745.9821428571429	293.63582832864535	1
42517	12:03:51	16	16	4.0.9.0	2	51	control_half	nor_q_o	1	4195	1195	nor	745.9821428571429	293.63582832864535	1
42517	12:03:51	16	16	4.0.9.0	2	53	control_half	nor_q_e	1	3764	764	nor	745.9821428571429	293.63582832864535	1
42517	12:03:51	16	16	4.0.9.0	2	56	control_half	nor_q_o	1	4273	1273	nor	745.9821428571429	293.63582832864535	1
42517	12:03:51	16	16	4.0.9.0	2	58	control_half	nor_q_o	1	3689	689	nor	745.9821428571429	293.63582832864535	1
42517	12:03:51	16	16	4.0.9.0	2	61	control_half	nor_q_o	1	3768	768	nor	745.9821428571429	293.63582832864535	1
42517	12:03:51	16	16	4.0.9.0	2	65	control_half	nor_q_o	1	3513	513	nor	745.9821428571429	293.63582832864535	1
42517	12:03:51	16	16	4.0.9.0	2	72	control_half	nor_q_e	1	3638	638	nor	745.9821428571429	293.63582832864535	1
42517	12:03:51	16	16	4.0.9.0	2	75	control_half	nor_q_e	1	3543	543	nor	745.9821428571429	293.63582832864535	1
42517	12:03:51	16	16	4.0.9.0	2	76	control_half	nor_q_e	1	4110	1110	nor	745.9821428571429	293.63582832864535	1
42517	12:03:51	16	16	4.0.9.0	2	81	control_half	nor_q_e	1	3641	641	nor	745.9821428571429	293.63582832864535	1
42517	12:03:51	16	16	4.0.9.0	2	87	control_half	nor_q_o	1	3564	564	nor	745.9821428571429	293.63582832864535	1
42517	12:03:51	16	16	4.0.9.0	2	93	control_half	nor_q_e	1	3813	813	nor	745.9821428571429	293.63582832864535	1
42517	12:03:51	16	16	4.0.9.0	2	95	control_half	nor_q_o	1	4159	1159	nor	745.9821428571429	293.63582832864535	1
42517	12:03:51	16	16	4.0.9.0	2	96	control_half	nor_q_o	1	3783	783	nor	745.9821428571429	293.63582832864535	1
42517	12:03:51	16	16	4.0.9.0	2	97	control_half	nor_q_o	1	3653	653	nor	745.9821428571429	293.63582832864535	1
42517	12:03:51	16	16	4.0.9.0	4	4	control_half	nor_q_o	1	3540	540	nor	745.9821428571429	293.63582832864535	1
42517	12:03:51	16	16	4.0.9.0	4	5	control_half	nor_q_e	1	3652	652	nor	745.9821428571429	293.63582832864535	1
42517	12:03:51	16	16	4.0.9.0	4	6	control_half	nor_q_e	1	3566	566	nor	745.9821428571429	293.63582832864535	1
42517	12:03:51	16	16	4.0.9.0	4	8	control_half	nor_q_o	1	3540	540	nor	745.9821428571429	293.63582832864535	1
42517	12:03:51	16	16	4.0.9.0	4	9	control_half	nor_q_o	1	3476	476	nor	745.9821428571429	293.63582832864535	1
42517	12:03:51	16	16	4.0.9.0	4	12	control_half	nor_q_o	1	3604	604	nor	745.9821428571429	293.63582832864535	1
42517	12:03:51	16	16	4.0.9.0	4	16	control_half	nor_q_e	1	3612	612	nor	745.9821428571429	293.63582832864535	1
42517	12:03:51	16	16	4.0.9.0	4	18	control_half	nor_q_o	1	3544	544	nor	745.9821428571429	293.63582832864535	1
42517	12:03:51	16	16	4.0.9.0	4	24	control_half	nor_q_o	1	3462	462	nor	745.9821428571429	293.63582832864535	1
42517	12:03:51	16	16	4.0.9.0	4	31	control_half	nor_q_o	1	3506	506	nor	745.9821428571429	293.63582832864535	1
42517	12:03:51	16	16	4.0.9.0	4	34	control_half	nor_q_e	1	3821	821	nor	745.9821428571429	293.63582832864535	1
42517	12:03:51	16	16	4.0.9.0	4	39	control_half	nor_q_e	1	3643	643	nor	745.9821428571429	293.63582832864535	1
42517	12:03:51	16	16	4.0.9.0	4	40	control_half	nor_q_e	1	3879	879	nor	745.9821428571429	293.63582832864535	1
42517	12:03:51	16	16	4.0.9.0	4	42	control_half	nor_q_e	1	3543	543	nor	745.9821428571429	293.63582832864535	1
42517	12:03:51	16	16	4.0.9.0	4	50	control_half	nor_q_o	1	3498	498	nor	745.9821428571429	293.63582832864535	1
42517	12:03:51	16	16	4.0.9.0	4	56	control_half	nor_q_e	1	3708	708	nor	745.9821428571429	293.63582832864535	1
42517	12:03:51	16	16	4.0.9.0	4	62	control_half	nor_q_e	1	3750	750	nor	745.9821428571429	293.63582832864535	1
42517	12:03:51	16	16	4.0.9.0	4	63	control_half	nor_q_e	1	3710	710	nor	745.9821428571429	293.63582832864535	1
42517	12:03:51	16	16	4.0.9.0	4	64	control_half	nor_q_o	1	3719	719	nor	745.9821428571429	293.63582832864535	1
42517	12:03:51	16	16	4.0.9.0	4	65	control_half	nor_q_o	1	3552	552	nor	745.9821428571429	293.63582832864535	1
42517	12:03:51	16	16	4.0.9.0	4	69	control_half	nor_q_o	1	3674	674	nor	745.9821428571429	293.63582832864535	1
42517	12:03:51	16	16	4.0.9.0	4	77	control_half	nor_q_e	1	3889	889	nor	745.9821428571429	293.63582832864535	1
42517	12:03:51	16	16	4.0.9.0	4	83	control_half	nor_q_e	1	3514	514	nor	745.9821428571429	293.63582832864535	1
42517	12:03:51	16	16	4.0.9.0	4	85	control_half	nor_q_o	1	3514	514	nor	745.9821428571429	293.63582832864535	1
42517	12:03:51	16	16	4.0.9.0	4	89	control_half	nor_q_e	1	3447	447	nor	745.9821428571429	293.63582832864535	1
42517	12:03:51	16	16	4.0.9.0	4	93	control_half	nor_q_o	1	3461	461	nor	745.9821428571429	293.63582832864535	1
42517	12:03:51	16	16	4.0.9.0	4	94	control_half	nor_q_o	1	3488	488	nor	745.9821428571429	293.63582832864535	1
42517	12:03:51	16	16	4.0.9.0	4	97	control_half	nor_q_e	1	3508	508	nor	745.9821428571429	293.63582832864535	1
42517	13:46:19	17	17	4.0.9.0	2	4	experiment_half	rev_q_e	1	3774	774	rev	464.0892857142857	157.4150738327034	1
42517	13:46:19	17	17	4.0.9.0	2	7	experiment_half	rev_q_o	1	3465	465	rev	464.0892857142857	157.4150738327034	1
42517	13:46:19	17	17	4.0.9.0	2	10	experiment_half	rev_q_o	1	3776	776	rev	464.0892857142857	157.4150738327034	1
42517	13:46:19	17	17	4.0.9.0	2	11	experiment_half	rev_q_o	1	3654	654	rev	464.0892857142857	157.4150738327034	1
42517	13:46:19	17	17	4.0.9.0	2	13	experiment_half	nor_q_o	1	3385	385	nor	464.0892857142857	157.4150738327034	1
42517	13:46:19	17	17	4.0.9.0	2	15	experiment_half	rev_q_o	1	3373	373	rev	464.0892857142857	157.4150738327034	1
42517	13:46:19	17	17	4.0.9.0	2	17	experiment_half	nor_q_e	1	3305	305	nor	464.0892857142857	157.4150738327034	1
42517	13:46:19	17	17	4.0.9.0	2	19	experiment_half	nor_q_e	1	3361	361	nor	464.0892857142857	157.4150738327034	1
42517	13:46:19	17	17	4.0.9.0	2	23	experiment_half	nor_q_o	1	3331	331	nor	464.0892857142857	157.4150738327034	1
42517	13:46:19	17	17	4.0.9.0	2	34	experiment_half	nor_q_o	1	3384	384	nor	464.0892857142857	157.4150738327034	1
42517	13:46:19	17	17	4.0.9.0	2	39	experiment_half	rev_q_e	1	3368	368	rev	464.0892857142857	157.4150738327034	1
42517	13:46:19	17	17	4.0.9.0	2	44	experiment_half	nor_q_o	1	3376	376	nor	464.0892857142857	157.4150738327034	1
42517	13:46:19	17	17	4.0.9.0	2	45	experiment_half	rev_q_e	1	3694	694	rev	464.0892857142857	157.4150738327034	1
42517	13:46:19	17	17	4.0.9.0	2	46	experiment_half	rev_q_o	1	3463	463	rev	464.0892857142857	157.4150738327034	1
42517	13:46:19	17	17	4.0.9.0	2	50	experiment_half	rev_q_o	1	3461	461	rev	464.0892857142857	157.4150738327034	1
42517	13:46:19	17	17	4.0.9.0	2	51	experiment_half	nor_q_o	1	3600	600	nor	464.0892857142857	157.4150738327034	1
42517	13:46:19	17	17	4.0.9.0	2	54	experiment_half	nor_q_e	1	3363	363	nor	464.0892857142857	157.4150738327034	1
42517	13:46:19	17	17	4.0.9.0	2	56	experiment_half	nor_q_o	1	3508	508	nor	464.0892857142857	157.4150738327034	1
42517	13:46:19	17	17	4.0.9.0	2	59	experiment_half	rev_q_e	1	3322	322	rev	464.0892857142857	157.4150738327034	1
42517	13:46:19	17	17	4.0.9.0	2	60	experiment_half	rev_q_e	1	3660	660	rev	464.0892857142857	157.4150738327034	1
42517	13:46:19	17	17	4.0.9.0	2	61	experiment_half	nor_q_e	1	3390	390	nor	464.0892857142857	157.4150738327034	1
42517	13:46:19	17	17	4.0.9.0	2	69	experiment_half	rev_q_e	1	3384	384	rev	464.0892857142857	157.4150738327034	1
42517	13:46:19	17	17	4.0.9.0	2	73	experiment_half	nor_q_e	1	3729	729	nor	464.0892857142857	157.4150738327034	1
42517	13:46:19	17	17	4.0.9.0	2	75	experiment_half	rev_q_o	1	3552	552	rev	464.0892857142857	157.4150738327034	1
42517	13:46:19	17	17	4.0.9.0	2	85	experiment_half	nor_q_e	1	3359	359	nor	464.0892857142857	157.4150738327034	1
42517	13:46:19	17	17	4.0.9.0	2	88	experiment_half	nor_q_e	1	3370	370	nor	464.0892857142857	157.4150738327034	1
42517	13:46:19	17	17	4.0.9.0	2	91	experiment_half	nor_q_o	1	3342	342	nor	464.0892857142857	157.4150738327034	1
42517	13:46:19	17	17	4.0.9.0	2	98	experiment_half	rev_q_e	1	3384	384	rev	464.0892857142857	157.4150738327034	1
42517	13:46:19	17	17	4.0.9.0	4	1	experiment_half	rev_q_o	1	4347	1347	rev	464.0892857142857	157.4150738327034	0
42517	13:46:19	17	17	4.0.9.0	4	4	experiment_half	nor_q_o	1	3358	358	nor	464.0892857142857	157.4150738327034	1
42517	13:46:19	17	17	4.0.9.0	4	5	experiment_half	rev_q_o	1	3406	406	rev	464.0892857142857	157.4150738327034	1
42517	13:46:19	17	17	4.0.9.0	4	11	experiment_half	nor_q_o	1	3499	499	nor	464.0892857142857	157.4150738327034	1
42517	13:46:19	17	17	4.0.9.0	4	15	experiment_half	rev_q_o	1	3719	719	rev	464.0892857142857	157.4150738327034	1
42517	13:46:19	17	17	4.0.9.0	4	17	experiment_half	nor_q_o	1	3334	334	nor	464.0892857142857	157.4150738327034	1
42517	13:46:19	17	17	4.0.9.0	4	21	experiment_half	rev_q_o	1	3353	353	rev	464.0892857142857	157.4150738327034	1
42517	13:46:19	17	17	4.0.9.0	4	26	experiment_half	nor_q_e	1	3441	441	nor	464.0892857142857	157.4150738327034	1
42517	13:46:19	17	17	4.0.9.0	4	27	experiment_half	nor_q_e	1	3581	581	nor	464.0892857142857	157.4150738327034	1
42517	13:46:19	17	17	4.0.9.0	4	31	experiment_half	rev_q_e	1	3358	358	rev	464.0892857142857	157.4150738327034	1
42517	13:46:19	17	17	4.0.9.0	4	34	experiment_half	rev_q_e	1	3377	377	rev	464.0892857142857	157.4150738327034	1
42517	13:46:19	17	17	4.0.9.0	4	43	experiment_half	rev_q_e	1	3354	354	rev	464.0892857142857	157.4150738327034	1
42517	13:46:19	17	17	4.0.9.0	4	44	experiment_half	nor_q_e	1	3705	705	nor	464.0892857142857	157.4150738327034	1
42517	13:46:19	17	17	4.0.9.0	4	51	experiment_half	nor_q_e	1	3480	480	nor	464.0892857142857	157.4150738327034	1
42517	13:46:19	17	17	4.0.9.0	4	53	experiment_half	rev_q_e	1	3360	360	rev	464.0892857142857	157.4150738327034	1
42517	13:46:19	17	17	4.0.9.0	4	58	experiment_half	rev_q_o	1	3416	416	rev	464.0892857142857	157.4150738327034	1
42517	13:46:19	17	17	4.0.9.0	4	60	experiment_half	nor_q_o	1	3512	512	nor	464.0892857142857	157.4150738327034	1
42517	13:46:19	17	17	4.0.9.0	4	61	experiment_half	nor_q_e	1	3474	474	nor	464.0892857142857	157.4150738327034	1
42517	13:46:19	17	17	4.0.9.0	4	63	experiment_half	rev_q_e	1	3417	417	rev	464.0892857142857	157.4150738327034	1
42517	13:46:19	17	17	4.0.9.0	4	65	experiment_half	nor_q_o	1	3437	437	nor	464.0892857142857	157.4150738327034	1
42517	13:46:19	17	17	4.0.9.0	4	72	experiment_half	rev_q_e	1	3431	431	rev	464.0892857142857	157.4150738327034	1
42517	13:46:19	17	17	4.0.9.0	4	77	experiment_half	rev_q_o	1	3389	389	rev	464.0892857142857	157.4150738327034	1
42517	13:46:19	17	17	4.0.9.0	4	80	experiment_half	nor_q_o	1	3400	400	nor	464.0892857142857	157.4150738327034	1
42517	13:46:19	17	17	4.0.9.0	4	88	experiment_half	rev_q_e	1	3369	369	rev	464.0892857142857	157.4150738327034	1
42517	13:46:19	17	17	4.0.9.0	4	89	experiment_half	rev_q_o	1	3536	536	rev	464.0892857142857	157.4150738327034	1
42517	13:46:19	17	17	4.0.9.0	4	91	experiment_half	nor_q_e	1	3566	566	nor	464.0892857142857	157.4150738327034	1
42517	13:46:19	17	17	4.0.9.0	4	94	experiment_half	nor_q_o	0	3425	425	nor	464.0892857142857	157.4150738327034	1
42517	13:46:19	17	17	4.0.9.0	4	95	experiment_half	nor_q_e	1	3509	509	nor	464.0892857142857	157.4150738327034	1
42717	09:15:57	1	18	4.0.9.0	2	3	control_half	nor_q_e	1	3879	879	nor	701.2268041237113	306.2632141759574	1
42717	09:15:57	1	18	4.0.9.0	2	6	control_half	nor_q_e	1	3583	583	nor	701.2268041237113	306.2632141759574	1
42717	09:15:57	1	18	4.0.9.0	2	11	control_half	nor_q_e	1	3405	405	nor	701.2268041237113	306.2632141759574	1
42717	09:15:57	1	18	4.0.9.0	2	14	control_half	nor_q_o	1	3956	956	nor	701.2268041237113	306.2632141759574	1
42717	09:15:57	1	18	4.0.9.0	2	19	control_half	nor_q_o	1	4133	1133	nor	701.2268041237113	306.2632141759574	1
42717	09:15:57	1	18	4.0.9.0	2	20	control_half	nor_q_o	1	3622	622	nor	701.2268041237113	306.2632141759574	1
42717	09:15:57	1	18	4.0.9.0	2	23	control_half	nor_q_e	1	3613	613	nor	701.2268041237113	306.2632141759574	1
42717	09:15:57	1	18	4.0.9.0	2	30	control_half	nor_q_e	1	3447	447	nor	701.2268041237113	306.2632141759574	1
42717	09:15:57	1	18	4.0.9.0	2	38	control_half	nor_q_e	1	3512	512	nor	701.2268041237113	306.2632141759574	1
42717	09:15:57	1	18	4.0.9.0	2	42	control_half	nor_q_e	1	3764	764	nor	701.2268041237113	306.2632141759574	1
42717	09:15:57	1	18	4.0.9.0	2	43	control_half	nor_q_o	1	3679	679	nor	701.2268041237113	306.2632141759574	1
42717	09:15:57	1	18	4.0.9.0	2	46	control_half	nor_q_o	1	3685	685	nor	701.2268041237113	306.2632141759574	1
42717	09:15:57	1	18	4.0.9.0	2	48	control_half	nor_q_o	1	3739	739	nor	701.2268041237113	306.2632141759574	1
42717	09:15:57	1	18	4.0.9.0	2	51	control_half	nor_q_e	1	3657	657	nor	701.2268041237113	306.2632141759574	1
42717	09:15:57	1	18	4.0.9.0	2	61	control_half	nor_q_o	1	3545	545	nor	701.2268041237113	306.2632141759574	1
42717	09:15:57	1	18	4.0.9.0	2	62	control_half	nor_q_e	1	3673	673	nor	701.2268041237113	306.2632141759574	1
42717	09:15:57	1	18	4.0.9.0	2	64	control_half	nor_q_e	1	3610	610	nor	701.2268041237113	306.2632141759574	1
42717	09:15:57	1	18	4.0.9.0	4	26	control_half	nor_q_o	1	3553	553	nor	701.2268041237113	306.2632141759574	1
42717	09:15:57	1	18	4.0.9.0	4	27	control_half	nor_q_o	1	3536	536	nor	701.2268041237113	306.2632141759574	1
42717	09:15:57	1	18	4.0.9.0	4	31	control_half	nor_q_e	1	4051	1051	nor	701.2268041237113	306.2632141759574	1
42717	09:15:57	1	18	4.0.9.0	4	33	control_half	nor_q_e	1	3900	900	nor	701.2268041237113	306.2632141759574	1
42717	09:15:57	1	18	4.0.9.0	4	38	control_half	nor_q_e	1	3734	734	nor	701.2268041237113	306.2632141759574	1
42717	09:15:57	1	18	4.0.9.0	4	45	control_half	nor_q_o	1	3819	819	nor	701.2268041237113	306.2632141759574	1
42717	09:15:57	1	18	4.0.9.0	4	46	control_half	nor_q_o	1	3622	622	nor	701.2268041237113	306.2632141759574	1
42717	09:15:57	1	18	4.0.9.0	4	51	control_half	nor_q_e	1	3700	700	nor	701.2268041237113	306.2632141759574	1
42717	09:15:57	1	18	4.0.9.0	4	53	control_half	nor_q_e	1	3475	475	nor	701.2268041237113	306.2632141759574	1
42717	09:15:57	1	18	4.0.9.0	4	58	control_half	nor_q_o	1	3815	815	nor	701.2268041237113	306.2632141759574	1
42717	09:15:57	1	18	4.0.9.0	4	60	control_half	nor_q_o	1	3715	715	nor	701.2268041237113	306.2632141759574	1
42717	09:15:57	1	18	4.0.9.0	4	63	control_half	nor_q_o	1	4296	1296	nor	701.2268041237113	306.2632141759574	1
42717	09:15:57	1	18	4.0.9.0	4	66	control_half	nor_q_e	1	3550	550	nor	701.2268041237113	306.2632141759574	1
42717	09:15:57	1	18	4.0.9.0	4	70	control_half	nor_q_o	1	3696	696	nor	701.2268041237113	306.2632141759574	1
42717	09:15:57	1	18	4.0.9.0	4	71	control_half	nor_q_e	1	3754	754	nor	701.2268041237113	306.2632141759574	1
42717	09:15:57	1	18	4.0.9.0	4	72	control_half	nor_q_e	1	3698	698	nor	701.2268041237113	306.2632141759574	1
42717	09:15:57	1	18	4.0.9.0	4	77	control_half	nor_q_o	1	3606	606	nor	701.2268041237113	306.2632141759574	1
42717	09:15:57	1	18	4.0.9.0	4	80	control_half	nor_q_e	1	3431	431	nor	701.2268041237113	306.2632141759574	1
42717	09:15:57	1	18	4.0.9.0	4	82	control_half	nor_q_o	1	3443	443	nor	701.2268041237113	306.2632141759574	1
42717	09:15:57	1	18	4.0.9.0	4	89	control_half	nor_q_e	1	3899	899	nor	701.2268041237113	306.2632141759574	1
42717	09:15:57	1	18	4.0.9.0	4	91	control_half	nor_q_e	1	3658	658	nor	701.2268041237113	306.2632141759574	1
42717	09:15:57	1	18	4.0.9.0	4	96	control_half	nor_q_o	1	3510	510	nor	701.2268041237113	306.2632141759574	1
42717	09:15:57	1	18	4.0.9.0	4	97	control_half	nor_q_e	1	3584	584	nor	701.2268041237113	306.2632141759574	1
42717	09:15:57	1	18	4.0.9.0	4	98	control_half	nor_q_o	1	3453	453	nor	701.2268041237113	306.2632141759574	1
42717	11:10:43	1	19	4.0.9.0	2	2	experiment_half	nor_q_e	1	4187	1187	nor	1032.3839285714287	1018.7158693384945	1
42717	11:10:43	1	19	4.0.9.0	2	3	experiment_half	rev_q_o	1	4112	1112	rev	1032.3839285714287	1018.7158693384945	1
42717	11:10:43	1	19	4.0.9.0	2	4	experiment_half	nor_q_e	1	4210	1210	nor	1032.3839285714287	1018.7158693384945	1
42717	11:10:43	1	19	4.0.9.0	2	15	experiment_half	nor_q_e	1	4697	1697	nor	1032.3839285714287	1018.7158693384945	1
42717	11:10:43	1	19	4.0.9.0	2	16	experiment_half	nor_q_o	1	4155	1155	nor	1032.3839285714287	1018.7158693384945	1
42717	11:10:43	1	19	4.0.9.0	2	21	experiment_half	rev_q_o	1	3570	570	rev	1032.3839285714287	1018.7158693384945	1
42717	11:10:43	1	19	4.0.9.0	2	29	experiment_half	rev_q_o	1	3731	731	rev	1032.3839285714287	1018.7158693384945	1
42717	11:10:43	1	19	4.0.9.0	2	36	experiment_half	nor_q_o	1	3736	736	nor	1032.3839285714287	1018.7158693384945	1
42717	11:10:43	1	19	4.0.9.0	2	39	experiment_half	nor_q_e	1	3948	948	nor	1032.3839285714287	1018.7158693384945	1
42717	11:10:43	1	19	4.0.9.0	2	42	experiment_half	rev_q_e	1	3952	952	rev	1032.3839285714287	1018.7158693384945	1
42717	11:10:43	1	19	4.0.9.0	2	43	experiment_half	rev_q_o	1	4240	1240	rev	1032.3839285714287	1018.7158693384945	1
42717	11:10:43	1	19	4.0.9.0	2	44	experiment_half	nor_q_e	1	4164	1164	nor	1032.3839285714287	1018.7158693384945	1
42717	11:10:43	1	19	4.0.9.0	2	48	experiment_half	rev_q_e	1	3810	810	rev	1032.3839285714287	1018.7158693384945	1
42717	11:10:43	1	19	4.0.9.0	2	50	experiment_half	rev_q_e	1	3774	774	rev	1032.3839285714287	1018.7158693384945	1
42717	11:10:43	1	19	4.0.9.0	2	52	experiment_half	rev_q_e	1	3666	666	rev	1032.3839285714287	1018.7158693384945	1
42717	11:10:43	1	19	4.0.9.0	2	55	experiment_half	rev_q_e	1	3674	674	rev	1032.3839285714287	1018.7158693384945	1
42717	11:10:43	1	19	4.0.9.0	2	57	experiment_half	nor_q_e	1	4971	1971	nor	1032.3839285714287	1018.7158693384945	1
42717	11:10:43	1	19	4.0.9.0	2	60	experiment_half	rev_q_o	1	3533	533	rev	1032.3839285714287	1018.7158693384945	1
42717	11:10:43	1	19	4.0.9.0	2	61	experiment_half	nor_q_o	1	3590	590	nor	1032.3839285714287	1018.7158693384945	1
42717	11:10:43	1	19	4.0.9.0	2	63	experiment_half	rev_q_e	1	4554	1554	rev	1032.3839285714287	1018.7158693384945	1
42717	11:10:43	1	19	4.0.9.0	2	64	experiment_half	nor_q_o	1	3714	714	nor	1032.3839285714287	1018.7158693384945	1
42717	11:10:43	1	19	4.0.9.0	2	67	experiment_half	nor_q_o	1	3680	680	nor	1032.3839285714287	1018.7158693384945	1
42717	11:10:43	1	19	4.0.9.0	2	70	experiment_half	nor_q_o	1	3910	910	nor	1032.3839285714287	1018.7158693384945	1
42717	11:10:43	1	19	4.0.9.0	2	73	experiment_half	nor_q_e	1	3701	701	nor	1032.3839285714287	1018.7158693384945	1
42717	11:10:43	1	19	4.0.9.0	2	75	experiment_half	rev_q_e	1	4275	1275	rev	1032.3839285714287	1018.7158693384945	1
42717	11:10:43	1	19	4.0.9.0	2	79	experiment_half	rev_q_o	1	3529	529	rev	1032.3839285714287	1018.7158693384945	1
42717	11:10:43	1	19	4.0.9.0	2	80	experiment_half	rev_q_o	1	3761	761	rev	1032.3839285714287	1018.7158693384945	1
42717	11:10:43	1	19	4.0.9.0	2	94	experiment_half	nor_q_o	1	4130	1130	nor	1032.3839285714287	1018.7158693384945	1
42717	11:10:43	1	19	4.0.9.0	4	7	experiment_half	nor_q_o	1	3856	856	nor	1032.3839285714287	1018.7158693384945	1
42717	11:10:43	1	19	4.0.9.0	4	13	experiment_half	nor_q_e	1	3931	931	nor	1032.3839285714287	1018.7158693384945	1
42717	11:10:43	1	19	4.0.9.0	4	18	experiment_half	nor_q_e	1	3748	748	nor	1032.3839285714287	1018.7158693384945	1
42717	11:10:43	1	19	4.0.9.0	4	19	experiment_half	rev_q_o	1	3667	667	rev	1032.3839285714287	1018.7158693384945	1
42717	11:10:43	1	19	4.0.9.0	4	20	experiment_half	rev_q_e	1	3559	559	rev	1032.3839285714287	1018.7158693384945	1
42717	11:10:43	1	19	4.0.9.0	4	22	experiment_half	nor_q_o	1	3620	620	nor	1032.3839285714287	1018.7158693384945	1
42717	11:10:43	1	19	4.0.9.0	4	24	experiment_half	nor_q_o	1	3527	527	nor	1032.3839285714287	1018.7158693384945	1
42717	11:10:43	1	19	4.0.9.0	4	29	experiment_half	nor_q_o	1	4160	1160	nor	1032.3839285714287	1018.7158693384945	1
42717	11:10:43	1	19	4.0.9.0	4	35	experiment_half	nor_q_o	1	3582	582	nor	1032.3839285714287	1018.7158693384945	1
42717	11:10:43	1	19	4.0.9.0	4	37	experiment_half	nor_q_e	1	3653	653	nor	1032.3839285714287	1018.7158693384945	1
42717	11:10:43	1	19	4.0.9.0	4	42	experiment_half	rev_q_e	1	3583	583	rev	1032.3839285714287	1018.7158693384945	1
42717	11:10:43	1	19	4.0.9.0	4	43	experiment_half	rev_q_o	1	3581	581	rev	1032.3839285714287	1018.7158693384945	1
42717	11:10:43	1	19	4.0.9.0	4	44	experiment_half	nor_q_e	1	3572	572	nor	1032.3839285714287	1018.7158693384945	1
42717	11:10:43	1	19	4.0.9.0	4	47	experiment_half	rev_q_e	1	3913	913	rev	1032.3839285714287	1018.7158693384945	1
42717	11:10:43	1	19	4.0.9.0	4	53	experiment_half	nor_q_e	1	3615	615	nor	1032.3839285714287	1018.7158693384945	1
42717	11:10:43	1	19	4.0.9.0	4	61	experiment_half	rev_q_o	1	3584	584	rev	1032.3839285714287	1018.7158693384945	1
42717	11:10:43	1	19	4.0.9.0	4	62	experiment_half	rev_q_e	1	3799	799	rev	1032.3839285714287	1018.7158693384945	1
42717	11:10:43	1	19	4.0.9.0	4	66	experiment_half	nor_q_e	1	3615	615	nor	1032.3839285714287	1018.7158693384945	1
42717	11:10:43	1	19	4.0.9.0	4	67	experiment_half	rev_q_e	1	3548	548	rev	1032.3839285714287	1018.7158693384945	1
42717	11:10:43	1	19	4.0.9.0	4	71	experiment_half	rev_q_o	1	3694	694	rev	1032.3839285714287	1018.7158693384945	1
42717	11:10:43	1	19	4.0.9.0	4	78	experiment_half	rev_q_o	1	3534	534	rev	1032.3839285714287	1018.7158693384945	1
42717	11:10:43	1	19	4.0.9.0	4	79	experiment_half	nor_q_o	1	3734	734	nor	1032.3839285714287	1018.7158693384945	1
42717	11:10:43	1	19	4.0.9.0	4	81	experiment_half	rev_q_e	1	3744	744	rev	1032.3839285714287	1018.7158693384945	1
42717	11:10:43	1	19	4.0.9.0	4	85	experiment_half	rev_q_o	1	3631	631	rev	1032.3839285714287	1018.7158693384945	1
42717	11:10:43	1	19	4.0.9.0	4	86	experiment_half	nor_q_o	1	3508	508	nor	1032.3839285714287	1018.7158693384945	1
42717	11:10:43	1	19	4.0.9.0	4	90	experiment_half	rev_q_e	1	3655	655	rev	1032.3839285714287	1018.7158693384945	1
42717	11:10:43	1	19	4.0.9.0	4	91	experiment_half	nor_q_e	1	3603	603	nor	1032.3839285714287	1018.7158693384945	1
42717	11:10:43	1	19	4.0.9.0	4	92	experiment_half	rev_q_o	1	3825	825	rev	1032.3839285714287	1018.7158693384945	1
42717	13:38:28	1	20	4.0.9.0	2	1	control_half	nor_q_e	1	2738	-262	nor	1058.419642857143	642.9901522005592	0
42717	13:38:28	1	20	4.0.9.0	2	5	control_half	nor_q_o	0	3837	837	nor	1058.419642857143	642.9901522005592	1
42717	13:38:28	1	20	4.0.9.0	2	7	control_half	nor_q_e	1	4016	1016	nor	1058.419642857143	642.9901522005592	1
42717	13:38:28	1	20	4.0.9.0	2	8	control_half	nor_q_o	1	4269	1269	nor	1058.419642857143	642.9901522005592	1
42717	13:38:28	1	20	4.0.9.0	2	10	control_half	nor_q_e	1	3710	710	nor	1058.419642857143	642.9901522005592	1
42717	13:38:28	1	20	4.0.9.0	2	23	control_half	nor_q_o	1	3722	722	nor	1058.419642857143	642.9901522005592	1
42717	13:38:28	1	20	4.0.9.0	2	30	control_half	nor_q_e	1	3918	918	nor	1058.419642857143	642.9901522005592	1
42717	13:38:28	1	20	4.0.9.0	2	31	control_half	nor_q_e	1	3767	767	nor	1058.419642857143	642.9901522005592	1
42717	13:38:28	1	20	4.0.9.0	2	35	control_half	nor_q_o	1	3809	809	nor	1058.419642857143	642.9901522005592	1
42717	13:38:28	1	20	4.0.9.0	2	38	control_half	nor_q_e	1	3801	801	nor	1058.419642857143	642.9901522005592	1
42717	13:38:28	1	20	4.0.9.0	2	41	control_half	nor_q_o	1	3893	893	nor	1058.419642857143	642.9901522005592	1
42717	13:38:28	1	20	4.0.9.0	2	46	control_half	nor_q_o	1	3816	816	nor	1058.419642857143	642.9901522005592	1
42717	13:38:28	1	20	4.0.9.0	2	49	control_half	nor_q_e	1	3615	615	nor	1058.419642857143	642.9901522005592	1
42717	13:38:28	1	20	4.0.9.0	2	50	control_half	nor_q_e	1	3692	692	nor	1058.419642857143	642.9901522005592	1
42717	13:38:28	1	20	4.0.9.0	2	52	control_half	nor_q_o	1	3900	900	nor	1058.419642857143	642.9901522005592	1
42717	13:38:28	1	20	4.0.9.0	2	57	control_half	nor_q_o	1	3901	901	nor	1058.419642857143	642.9901522005592	1
42717	13:38:28	1	20	4.0.9.0	2	63	control_half	nor_q_o	1	4340	1340	nor	1058.419642857143	642.9901522005592	1
42717	13:38:28	1	20	4.0.9.0	2	64	control_half	nor_q_e	0	4549	1549	nor	1058.419642857143	642.9901522005592	1
42717	13:38:28	1	20	4.0.9.0	2	70	control_half	nor_q_o	1	3728	728	nor	1058.419642857143	642.9901522005592	1
42717	13:38:28	1	20	4.0.9.0	2	74	control_half	nor_q_o	1	3675	675	nor	1058.419642857143	642.9901522005592	1
42717	13:38:28	1	20	4.0.9.0	2	78	control_half	nor_q_o	1	3831	831	nor	1058.419642857143	642.9901522005592	1
42717	13:38:28	1	20	4.0.9.0	2	85	control_half	nor_q_e	1	3547	547	nor	1058.419642857143	642.9901522005592	1
42717	13:38:28	1	20	4.0.9.0	2	86	control_half	nor_q_o	1	3745	745	nor	1058.419642857143	642.9901522005592	1
42717	13:38:28	1	20	4.0.9.0	2	89	control_half	nor_q_e	1	3718	718	nor	1058.419642857143	642.9901522005592	1
42717	13:38:28	1	20	4.0.9.0	2	90	control_half	nor_q_o	1	3727	727	nor	1058.419642857143	642.9901522005592	1
42717	13:38:28	1	20	4.0.9.0	2	91	control_half	nor_q_e	1	3840	840	nor	1058.419642857143	642.9901522005592	1
42717	13:38:28	1	20	4.0.9.0	2	93	control_half	nor_q_e	1	4018	1018	nor	1058.419642857143	642.9901522005592	1
42717	13:38:28	1	20	4.0.9.0	2	94	control_half	nor_q_e	1	3783	783	nor	1058.419642857143	642.9901522005592	1
42717	13:38:28	1	20	4.0.9.0	4	1	control_half	nor_q_o	1	5382	2382	nor	1058.419642857143	642.9901522005592	0
42717	13:38:28	1	20	4.0.9.0	4	4	control_half	nor_q_e	1	3726	726	nor	1058.419642857143	642.9901522005592	1
42717	13:38:28	1	20	4.0.9.0	4	8	control_half	nor_q_e	1	4449	1449	nor	1058.419642857143	642.9901522005592	1
42717	13:38:28	1	20	4.0.9.0	4	9	control_half	nor_q_e	0	3814	814	nor	1058.419642857143	642.9901522005592	1
42717	13:38:28	1	20	4.0.9.0	4	10	control_half	nor_q_o	0	3587	587	nor	1058.419642857143	642.9901522005592	1
42717	13:38:28	1	20	4.0.9.0	4	15	control_half	nor_q_e	1	4810	1810	nor	1058.419642857143	642.9901522005592	1
42717	13:38:28	1	20	4.0.9.0	4	16	control_half	nor_q_e	1	4375	1375	nor	1058.419642857143	642.9901522005592	1
42717	13:38:28	1	20	4.0.9.0	4	17	control_half	nor_q_o	1	4317	1317	nor	1058.419642857143	642.9901522005592	1
42717	13:38:28	1	20	4.0.9.0	4	20	control_half	nor_q_e	1	3882	882	nor	1058.419642857143	642.9901522005592	1
42717	13:38:28	1	20	4.0.9.0	4	21	control_half	nor_q_e	1	3949	949	nor	1058.419642857143	642.9901522005592	1
42717	13:38:28	1	20	4.0.9.0	4	25	control_half	nor_q_e	1	4248	1248	nor	1058.419642857143	642.9901522005592	1
42717	13:38:28	1	20	4.0.9.0	4	26	control_half	nor_q_o	1	4899	1899	nor	1058.419642857143	642.9901522005592	1
42717	13:38:28	1	20	4.0.9.0	4	27	control_half	nor_q_e	1	3941	941	nor	1058.419642857143	642.9901522005592	1
42717	13:38:28	1	20	4.0.9.0	4	30	control_half	nor_q_o	1	4151	1151	nor	1058.419642857143	642.9901522005592	1
42717	13:38:28	1	20	4.0.9.0	4	35	control_half	nor_q_o	1	4079	1079	nor	1058.419642857143	642.9901522005592	1
42717	13:38:28	1	20	4.0.9.0	4	37	control_half	nor_q_o	1	3856	856	nor	1058.419642857143	642.9901522005592	1
42717	13:38:28	1	20	4.0.9.0	4	38	control_half	nor_q_o	1	4044	1044	nor	1058.419642857143	642.9901522005592	1
42717	13:38:28	1	20	4.0.9.0	4	40	control_half	nor_q_o	1	3902	902	nor	1058.419642857143	642.9901522005592	1
42717	13:38:28	1	20	4.0.9.0	4	48	control_half	nor_q_e	1	4059	1059	nor	1058.419642857143	642.9901522005592	1
42717	13:38:28	1	20	4.0.9.0	4	63	control_half	nor_q_e	1	4183	1183	nor	1058.419642857143	642.9901522005592	1
42717	13:38:28	1	20	4.0.9.0	4	64	control_half	nor_q_e	0	3988	988	nor	1058.419642857143	642.9901522005592	1
42717	13:38:28	1	20	4.0.9.0	4	65	control_half	nor_q_o	1	3923	923	nor	1058.419642857143	642.9901522005592	1
42717	13:38:28	1	20	4.0.9.0	4	66	control_half	nor_q_e	1	3931	931	nor	1058.419642857143	642.9901522005592	1
42717	13:38:28	1	20	4.0.9.0	4	74	control_half	nor_q_e	1	3703	703	nor	1058.419642857143	642.9901522005592	1
42717	13:38:28	1	20	4.0.9.0	4	81	control_half	nor_q_o	1	3783	783	nor	1058.419642857143	642.9901522005592	1
42717	13:38:28	1	20	4.0.9.0	4	85	control_half	nor_q_o	1	3713	713	nor	1058.419642857143	642.9901522005592	1
42717	13:38:28	1	20	4.0.9.0	4	90	control_half	nor_q_o	0	4350	1350	nor	1058.419642857143	642.9901522005592	1
42717	13:38:28	1	20	4.0.9.0	4	97	control_half	nor_q_o	0	4307	1307	nor	1058.419642857143	642.9901522005592	1
42817	09:18:25	1	21	4.0.9.0	2	1	experiment_half	rev_q_o	1	4414	1414	rev	667.125	439.01148428410545	1
42817	09:18:25	1	21	4.0.9.0	2	8	experiment_half	nor_q_e	1	4697	1697	nor	667.125	439.01148428410545	0
42817	09:18:25	1	21	4.0.9.0	2	19	experiment_half	rev_q_e	1	3714	714	rev	667.125	439.01148428410545	1
42817	09:18:25	1	21	4.0.9.0	2	22	experiment_half	nor_q_e	1	4039	1039	nor	667.125	439.01148428410545	1
42817	09:18:25	1	21	4.0.9.0	2	23	experiment_half	nor_q_o	1	3868	868	nor	667.125	439.01148428410545	1
42817	09:18:25	1	21	4.0.9.0	2	25	experiment_half	rev_q_o	1	4085	1085	rev	667.125	439.01148428410545	1
42817	09:18:25	1	21	4.0.9.0	2	26	experiment_half	nor_q_o	1	3854	854	nor	667.125	439.01148428410545	1
42817	09:18:25	1	21	4.0.9.0	2	28	experiment_half	rev_q_o	1	3552	552	rev	667.125	439.01148428410545	1
42817	09:18:25	1	21	4.0.9.0	2	41	experiment_half	nor_q_e	1	3715	715	nor	667.125	439.01148428410545	1
42817	09:18:25	1	21	4.0.9.0	2	43	experiment_half	rev_q_e	1	3690	690	rev	667.125	439.01148428410545	1
42817	09:18:25	1	21	4.0.9.0	2	45	experiment_half	nor_q_o	1	3818	818	nor	667.125	439.01148428410545	1
42817	09:18:25	1	21	4.0.9.0	2	48	experiment_half	rev_q_e	1	3860	860	rev	667.125	439.01148428410545	1
42817	09:18:25	1	21	4.0.9.0	2	54	experiment_half	nor_q_o	1	3903	903	nor	667.125	439.01148428410545	1
42817	09:18:25	1	21	4.0.9.0	2	56	experiment_half	nor_q_e	1	3942	942	nor	667.125	439.01148428410545	1
42817	09:18:25	1	21	4.0.9.0	2	60	experiment_half	nor_q_e	1	3737	737	nor	667.125	439.01148428410545	1
42817	09:18:25	1	21	4.0.9.0	2	62	experiment_half	rev_q_e	1	3800	800	rev	667.125	439.01148428410545	1
42817	09:18:25	1	21	4.0.9.0	2	63	experiment_half	rev_q_o	1	3933	933	rev	667.125	439.01148428410545	1
42817	09:18:25	1	21	4.0.9.0	2	64	experiment_half	rev_q_o	1	3565	565	rev	667.125	439.01148428410545	1
42817	09:18:25	1	21	4.0.9.0	2	66	experiment_half	rev_q_e	1	3715	715	rev	667.125	439.01148428410545	1
42817	09:18:25	1	21	4.0.9.0	2	67	experiment_half	nor_q_o	1	3660	660	nor	667.125	439.01148428410545	1
42817	09:18:25	1	21	4.0.9.0	2	69	experiment_half	nor_q_o	1	3469	469	nor	667.125	439.01148428410545	1
42817	09:18:25	1	21	4.0.9.0	2	72	experiment_half	nor_q_o	1	3779	779	nor	667.125	439.01148428410545	1
42817	09:18:25	1	21	4.0.9.0	2	84	experiment_half	rev_q_o	1	3975	975	rev	667.125	439.01148428410545	1
42817	09:18:25	1	21	4.0.9.0	2	88	experiment_half	rev_q_o	1	3673	673	rev	667.125	439.01148428410545	1
42817	09:18:25	1	21	4.0.9.0	2	92	experiment_half	nor_q_e	1	3599	599	nor	667.125	439.01148428410545	1
42817	09:18:25	1	21	4.0.9.0	2	93	experiment_half	nor_q_e	1	3844	844	nor	667.125	439.01148428410545	1
42817	09:18:25	1	21	4.0.9.0	2	97	experiment_half	rev_q_e	1	3893	893	rev	667.125	439.01148428410545	1
42817	09:18:25	1	21	4.0.9.0	2	98	experiment_half	rev_q_e	1	3628	628	rev	667.125	439.01148428410545	1
42817	09:18:25	1	21	4.0.9.0	4	2	experiment_half	rev_q_e	1	4028	1028	rev	667.125	439.01148428410545	1
42817	09:18:25	1	21	4.0.9.0	4	4	experiment_half	nor_q_o	1	3614	614	nor	667.125	439.01148428410545	1
42817	09:18:25	1	21	4.0.9.0	4	6	experiment_half	rev_q_e	1	3706	706	rev	667.125	439.01148428410545	1
42817	09:18:25	1	21	4.0.9.0	4	7	experiment_half	rev_q_e	1	3571	571	rev	667.125	439.01148428410545	1
42817	09:18:25	1	21	4.0.9.0	4	12	experiment_half	nor_q_e	1	3554	554	nor	667.125	439.01148428410545	1
42817	09:18:25	1	21	4.0.9.0	4	15	experiment_half	nor_q_o	1	3566	566	nor	667.125	439.01148428410545	1
42817	09:18:25	1	21	4.0.9.0	4	20	experiment_half	nor_q_e	1	3575	575	nor	667.125	439.01148428410545	1
42817	09:18:25	1	21	4.0.9.0	4	22	experiment_half	nor_q_o	1	3683	683	nor	667.125	439.01148428410545	1
42817	09:18:25	1	21	4.0.9.0	4	24	experiment_half	nor_q_o	1	3634	634	nor	667.125	439.01148428410545	1
42817	09:18:25	1	21	4.0.9.0	4	26	experiment_half	rev_q_o	1	3493	493	rev	667.125	439.01148428410545	1
42817	09:18:25	1	21	4.0.9.0	4	30	experiment_half	rev_q_o	1	3650	650	rev	667.125	439.01148428410545	1
42817	09:18:25	1	21	4.0.9.0	4	32	experiment_half	rev_q_e	1	3644	644	rev	667.125	439.01148428410545	1
42817	09:18:25	1	21	4.0.9.0	4	43	experiment_half	rev_q_o	1	3622	622	rev	667.125	439.01148428410545	1
42817	09:18:25	1	21	4.0.9.0	4	44	experiment_half	nor_q_e	1	4195	1195	nor	667.125	439.01148428410545	1
42817	09:18:25	1	21	4.0.9.0	4	49	experiment_half	nor_q_o	1	5095	2095	nor	667.125	439.01148428410545	0
42817	09:18:25	1	21	4.0.9.0	4	52	experiment_half	nor_q_o	1	3625	625	nor	667.125	439.01148428410545	1
42817	09:18:25	1	21	4.0.9.0	4	55	experiment_half	rev_q_o	1	4138	1138	rev	667.125	439.01148428410545	1
42817	09:18:25	1	21	4.0.9.0	4	61	experiment_half	rev_q_o	1	3488	488	rev	667.125	439.01148428410545	1
42817	09:18:25	1	21	4.0.9.0	4	63	experiment_half	rev_q_e	1	3937	937	rev	667.125	439.01148428410545	1
42817	09:18:25	1	21	4.0.9.0	4	70	experiment_half	rev_q_e	1	3471	471	rev	667.125	439.01148428410545	1
42817	09:18:25	1	21	4.0.9.0	4	74	experiment_half	rev_q_o	1	3596	596	rev	667.125	439.01148428410545	1
42817	09:18:25	1	21	4.0.9.0	4	77	experiment_half	nor_q_o	1	3479	479	nor	667.125	439.01148428410545	1
42817	09:18:25	1	21	4.0.9.0	4	82	experiment_half	nor_q_e	1	3675	675	nor	667.125	439.01148428410545	1
42817	09:18:25	1	21	4.0.9.0	4	83	experiment_half	nor_q_e	1	3566	566	nor	667.125	439.01148428410545	1
42817	09:18:25	1	21	4.0.9.0	4	90	experiment_half	rev_q_o	1	3756	756	rev	667.125	439.01148428410545	1
42817	09:18:25	1	21	4.0.9.0	4	92	experiment_half	rev_q_e	1	3692	692	rev	667.125	439.01148428410545	1
42817	09:18:25	1	21	4.0.9.0	4	95	experiment_half	nor_q_e	1	3619	619	nor	667.125	439.01148428410545	1
42817	09:18:25	1	21	4.0.9.0	4	96	experiment_half	nor_q_e	1	3688	688	nor	667.125	439.01148428410545	1
42817	11:27:46	1	22	4.0.9.0	2	4	control_half	nor_q_o	1	4077	1077	nor	707.3214285714286	409.52988240386634	1
42817	11:27:46	1	22	4.0.9.0	2	8	control_half	nor_q_o	1	4163	1163	nor	707.3214285714286	409.52988240386634	1
42817	11:27:46	1	22	4.0.9.0	2	9	control_half	nor_q_e	1	4874	1874	nor	707.3214285714286	409.52988240386634	0
42817	11:27:46	1	22	4.0.9.0	2	15	control_half	nor_q_e	1	4243	1243	nor	707.3214285714286	409.52988240386634	1
42817	11:27:46	1	22	4.0.9.0	2	21	control_half	nor_q_o	1	4078	1078	nor	707.3214285714286	409.52988240386634	1
42817	11:27:46	1	22	4.0.9.0	2	27	control_half	nor_q_e	1	4256	1256	nor	707.3214285714286	409.52988240386634	1
42817	11:27:46	1	22	4.0.9.0	2	30	control_half	nor_q_o	1	4648	1648	nor	707.3214285714286	409.52988240386634	0
42817	11:27:46	1	22	4.0.9.0	2	32	control_half	nor_q_e	1	4396	1396	nor	707.3214285714286	409.52988240386634	1
42817	11:27:46	1	22	4.0.9.0	2	47	control_half	nor_q_o	1	4097	1097	nor	707.3214285714286	409.52988240386634	1
42817	11:27:46	1	22	4.0.9.0	2	48	control_half	nor_q_e	1	4139	1139	nor	707.3214285714286	409.52988240386634	1
42817	11:27:46	1	22	4.0.9.0	2	49	control_half	nor_q_e	1	3948	948	nor	707.3214285714286	409.52988240386634	1
42817	11:27:46	1	22	4.0.9.0	2	53	control_half	nor_q_e	1	3582	582	nor	707.3214285714286	409.52988240386634	1
42817	11:27:46	1	22	4.0.9.0	2	61	control_half	nor_q_e	1	4592	1592	nor	707.3214285714286	409.52988240386634	0
42817	11:27:46	1	22	4.0.9.0	2	62	control_half	nor_q_o	1	4055	1055	nor	707.3214285714286	409.52988240386634	1
42817	11:27:46	1	22	4.0.9.0	2	65	control_half	nor_q_o	1	3998	998	nor	707.3214285714286	409.52988240386634	1
42817	11:27:46	1	22	4.0.9.0	2	67	control_half	nor_q_o	1	4339	1339	nor	707.3214285714286	409.52988240386634	1
42817	11:27:46	1	22	4.0.9.0	2	69	control_half	nor_q_o	1	3785	785	nor	707.3214285714286	409.52988240386634	1
42817	11:27:46	1	22	4.0.9.0	2	75	control_half	nor_q_o	1	3678	678	nor	707.3214285714286	409.52988240386634	1
42817	11:27:46	1	22	4.0.9.0	2	77	control_half	nor_q_e	1	3510	510	nor	707.3214285714286	409.52988240386634	1
42817	11:27:46	1	22	4.0.9.0	2	78	control_half	nor_q_e	1	3496	496	nor	707.3214285714286	409.52988240386634	1
42817	11:27:46	1	22	4.0.9.0	2	79	control_half	nor_q_o	1	3610	610	nor	707.3214285714286	409.52988240386634	1
42817	11:27:46	1	22	4.0.9.0	2	81	control_half	nor_q_o	1	5653	2653	nor	707.3214285714286	409.52988240386634	0
42817	11:27:46	1	22	4.0.9.0	2	82	control_half	nor_q_e	1	3880	880	nor	707.3214285714286	409.52988240386634	1
42817	11:27:46	1	22	4.0.9.0	2	92	control_half	nor_q_o	1	3723	723	nor	707.3214285714286	409.52988240386634	1
42817	11:27:46	1	22	4.0.9.0	2	93	control_half	nor_q_o	1	3572	572	nor	707.3214285714286	409.52988240386634	1
42817	11:27:46	1	22	4.0.9.0	2	94	control_half	nor_q_e	1	3859	859	nor	707.3214285714286	409.52988240386634	1
42817	11:27:46	1	22	4.0.9.0	2	96	control_half	nor_q_e	1	3627	627	nor	707.3214285714286	409.52988240386634	1
42817	11:27:46	1	22	4.0.9.0	2	98	control_half	nor_q_e	1	3566	566	nor	707.3214285714286	409.52988240386634	1
42817	11:27:46	1	22	4.0.9.0	4	2	control_half	nor_q_o	1	4269	1269	nor	707.3214285714286	409.52988240386634	1
42817	11:27:46	1	22	4.0.9.0	4	9	control_half	nor_q_e	1	3834	834	nor	707.3214285714286	409.52988240386634	1
42817	11:27:46	1	22	4.0.9.0	4	12	control_half	nor_q_o	1	3891	891	nor	707.3214285714286	409.52988240386634	1
42817	11:27:46	1	22	4.0.9.0	4	16	control_half	nor_q_e	1	3903	903	nor	707.3214285714286	409.52988240386634	1
42817	11:27:46	1	22	4.0.9.0	4	18	control_half	nor_q_o	1	3760	760	nor	707.3214285714286	409.52988240386634	1
42817	11:27:46	1	22	4.0.9.0	4	21	control_half	nor_q_o	1	3995	995	nor	707.3214285714286	409.52988240386634	1
42817	11:27:46	1	22	4.0.9.0	4	29	control_half	nor_q_e	1	4453	1453	nor	707.3214285714286	409.52988240386634	1
42817	11:27:46	1	22	4.0.9.0	4	31	control_half	nor_q_o	1	4007	1007	nor	707.3214285714286	409.52988240386634	1
42817	11:27:46	1	22	4.0.9.0	4	35	control_half	nor_q_o	1	4183	1183	nor	707.3214285714286	409.52988240386634	1
42817	11:27:46	1	22	4.0.9.0	4	37	control_half	nor_q_e	1	4299	1299	nor	707.3214285714286	409.52988240386634	1
42817	11:27:46	1	22	4.0.9.0	4	46	control_half	nor_q_e	1	4703	1703	nor	707.3214285714286	409.52988240386634	0
42817	11:27:46	1	22	4.0.9.0	4	50	control_half	nor_q_o	1	3659	659	nor	707.3214285714286	409.52988240386634	1
42817	11:27:46	1	22	4.0.9.0	4	51	control_half	nor_q_e	1	3662	662	nor	707.3214285714286	409.52988240386634	1
42817	11:27:46	1	22	4.0.9.0	4	52	control_half	nor_q_o	1	3506	506	nor	707.3214285714286	409.52988240386634	1
42817	11:27:46	1	22	4.0.9.0	4	53	control_half	nor_q_e	1	3620	620	nor	707.3214285714286	409.52988240386634	1
42817	11:27:46	1	22	4.0.9.0	4	55	control_half	nor_q_o	1	4366	1366	nor	707.3214285714286	409.52988240386634	1
42817	11:27:46	1	22	4.0.9.0	4	62	control_half	nor_q_e	1	3843	843	nor	707.3214285714286	409.52988240386634	1
42817	11:27:46	1	22	4.0.9.0	4	65	control_half	nor_q_e	1	3587	587	nor	707.3214285714286	409.52988240386634	1
42817	11:27:46	1	22	4.0.9.0	4	66	control_half	nor_q_o	1	3538	538	nor	707.3214285714286	409.52988240386634	1
42817	11:27:46	1	22	4.0.9.0	4	67	control_half	nor_q_e	1	3450	450	nor	707.3214285714286	409.52988240386634	1
42817	11:27:46	1	22	4.0.9.0	4	69	control_half	nor_q_o	1	3483	483	nor	707.3214285714286	409.52988240386634	1
42817	11:27:46	1	22	4.0.9.0	4	76	control_half	nor_q_e	1	3403	403	nor	707.3214285714286	409.52988240386634	1
42817	11:27:46	1	22	4.0.9.0	4	77	control_half	nor_q_o	1	3520	520	nor	707.3214285714286	409.52988240386634	1
42817	11:27:46	1	22	4.0.9.0	4	78	control_half	nor_q_o	1	3450	450	nor	707.3214285714286	409.52988240386634	1
42817	11:27:46	1	22	4.0.9.0	4	82	control_half	nor_q_o	1	3512	512	nor	707.3214285714286	409.52988240386634	1
42817	11:27:46	1	22	4.0.9.0	4	89	control_half	nor_q_e	1	3370	370	nor	707.3214285714286	409.52988240386634	1
42817	11:27:46	1	22	4.0.9.0	4	90	control_half	nor_q_e	1	3833	833	nor	707.3214285714286	409.52988240386634	1
42817	11:27:46	1	22	4.0.9.0	4	93	control_half	nor_q_e	1	4282	1282	nor	707.3214285714286	409.52988240386634	1
42917	10:00:42	1	23	4.0.9.0	2	1	experiment_half	rev_q_o	1	5432	2432	rev	2700.2678571428573	3286.4308222185045	1
42917	10:00:42	1	23	4.0.9.0	2	3	experiment_half	rev_q_e	0	20474	17474	rev	2700.2678571428573	3286.4308222185045	0
42917	10:00:42	1	23	4.0.9.0	2	8	experiment_half	nor_q_e	1	22527	19527	nor	2700.2678571428573	3286.4308222185045	0
42917	10:00:42	1	23	4.0.9.0	2	11	experiment_half	rev_q_e	1	11909	8909	rev	2700.2678571428573	3286.4308222185045	1
42917	10:00:42	1	23	4.0.9.0	2	13	experiment_half	nor_q_e	0	11548	8548	nor	2700.2678571428573	3286.4308222185045	1
42917	10:00:42	1	23	4.0.9.0	2	15	experiment_half	rev_q_e	1	5400	2400	rev	2700.2678571428573	3286.4308222185045	1
42917	10:00:42	1	23	4.0.9.0	2	22	experiment_half	rev_q_o	1	22551	19551	rev	2700.2678571428573	3286.4308222185045	0
42917	10:00:42	1	23	4.0.9.0	2	23	experiment_half	rev_q_e	1	6063	3063	rev	2700.2678571428573	3286.4308222185045	1
42917	10:00:42	1	23	4.0.9.0	2	29	experiment_half	nor_q_e	1	9077	6077	nor	2700.2678571428573	3286.4308222185045	1
42917	10:00:42	1	23	4.0.9.0	2	30	experiment_half	rev_q_o	1	5874	2874	rev	2700.2678571428573	3286.4308222185045	1
42917	10:00:42	1	23	4.0.9.0	2	35	experiment_half	nor_q_o	1	9967	6967	nor	2700.2678571428573	3286.4308222185045	1
42917	10:00:42	1	23	4.0.9.0	2	38	experiment_half	nor_q_o	1	10903	7903	nor	2700.2678571428573	3286.4308222185045	1
42917	10:00:42	1	23	4.0.9.0	2	39	experiment_half	nor_q_o	1	5212	2212	nor	2700.2678571428573	3286.4308222185045	1
42917	10:00:42	1	23	4.0.9.0	2	44	experiment_half	nor_q_o	1	11225	8225	nor	2700.2678571428573	3286.4308222185045	1
42917	10:00:42	1	23	4.0.9.0	2	48	experiment_half	rev_q_e	1	6096	3096	rev	2700.2678571428573	3286.4308222185045	1
42917	10:00:42	1	23	4.0.9.0	2	53	experiment_half	rev_q_o	1	5834	2834	rev	2700.2678571428573	3286.4308222185045	1
42917	10:00:42	1	23	4.0.9.0	2	54	experiment_half	rev_q_o	1	5590	2590	rev	2700.2678571428573	3286.4308222185045	1
42917	10:00:42	1	23	4.0.9.0	2	55	experiment_half	nor_q_e	0	4620	1620	nor	2700.2678571428573	3286.4308222185045	1
42917	10:00:42	1	23	4.0.9.0	2	56	experiment_half	nor_q_e	1	4262	1262	nor	2700.2678571428573	3286.4308222185045	1
42917	10:00:42	1	23	4.0.9.0	2	63	experiment_half	rev_q_o	1	12262	9262	rev	2700.2678571428573	3286.4308222185045	1
42917	10:00:42	1	23	4.0.9.0	2	66	experiment_half	nor_q_o	1	6859	3859	nor	2700.2678571428573	3286.4308222185045	1
42917	10:00:42	1	23	4.0.9.0	2	73	experiment_half	rev_q_e	0	5426	2426	rev	2700.2678571428573	3286.4308222185045	1
42917	10:00:42	1	23	4.0.9.0	2	76	experiment_half	nor_q_e	0	6748	3748	nor	2700.2678571428573	3286.4308222185045	1
42917	10:00:42	1	23	4.0.9.0	2	77	experiment_half	nor_q_o	1	4675	1675	nor	2700.2678571428573	3286.4308222185045	1
42917	10:00:42	1	23	4.0.9.0	2	78	experiment_half	rev_q_o	1	4636	1636	rev	2700.2678571428573	3286.4308222185045	1
42917	10:00:42	1	23	4.0.9.0	2	84	experiment_half	rev_q_e	1	6057	3057	rev	2700.2678571428573	3286.4308222185045	1
42917	10:00:42	1	23	4.0.9.0	2	89	experiment_half	nor_q_o	1	5246	2246	nor	2700.2678571428573	3286.4308222185045	1
42917	10:00:42	1	23	4.0.9.0	2	96	experiment_half	nor_q_e	1	5856	2856	nor	2700.2678571428573	3286.4308222185045	1
42917	10:00:42	1	23	4.0.9.0	4	4	experiment_half	rev_q_o	0	4539	1539	rev	2700.2678571428573	3286.4308222185045	1
42917	10:00:42	1	23	4.0.9.0	4	7	experiment_half	rev_q_o	1	4959	1959	rev	2700.2678571428573	3286.4308222185045	1
42917	10:00:42	1	23	4.0.9.0	4	10	experiment_half	nor_q_e	0	4752	1752	nor	2700.2678571428573	3286.4308222185045	1
42917	10:00:42	1	23	4.0.9.0	4	11	experiment_half	rev_q_e	1	5352	2352	rev	2700.2678571428573	3286.4308222185045	1
42917	10:00:42	1	23	4.0.9.0	4	13	experiment_half	nor_q_o	0	5992	2992	nor	2700.2678571428573	3286.4308222185045	1
42917	10:00:42	1	23	4.0.9.0	4	15	experiment_half	nor_q_e	1	4847	1847	nor	2700.2678571428573	3286.4308222185045	1
42917	10:00:42	1	23	4.0.9.0	4	16	experiment_half	nor_q_e	1	4485	1485	nor	2700.2678571428573	3286.4308222185045	1
42917	10:00:42	1	23	4.0.9.0	4	19	experiment_half	nor_q_o	1	4662	1662	nor	2700.2678571428573	3286.4308222185045	1
42917	10:00:42	1	23	4.0.9.0	4	20	experiment_half	rev_q_e	1	4377	1377	rev	2700.2678571428573	3286.4308222185045	1
42917	10:00:42	1	23	4.0.9.0	4	21	experiment_half	rev_q_e	1	3757	757	rev	2700.2678571428573	3286.4308222185045	1
42917	10:00:42	1	23	4.0.9.0	4	32	experiment_half	nor_q_o	0	10858	7858	nor	2700.2678571428573	3286.4308222185045	1
42917	10:00:42	1	23	4.0.9.0	4	35	experiment_half	nor_q_e	0	4936	1936	nor	2700.2678571428573	3286.4308222185045	1
42917	10:00:42	1	23	4.0.9.0	4	36	experiment_half	nor_q_e	1	4302	1302	nor	2700.2678571428573	3286.4308222185045	1
42917	10:00:42	1	23	4.0.9.0	4	40	experiment_half	nor_q_o	0	4628	1628	nor	2700.2678571428573	3286.4308222185045	1
42917	10:00:42	1	23	4.0.9.0	4	41	experiment_half	nor_q_o	1	4324	1324	nor	2700.2678571428573	3286.4308222185045	1
42917	10:00:42	1	23	4.0.9.0	4	42	experiment_half	nor_q_o	1	4241	1241	nor	2700.2678571428573	3286.4308222185045	1
42917	10:00:42	1	23	4.0.9.0	4	45	experiment_half	rev_q_o	1	5521	2521	rev	2700.2678571428573	3286.4308222185045	1
42917	10:00:42	1	23	4.0.9.0	4	50	experiment_half	rev_q_o	1	4495	1495	rev	2700.2678571428573	3286.4308222185045	1
42917	10:00:42	1	23	4.0.9.0	4	58	experiment_half	nor_q_o	0	4712	1712	nor	2700.2678571428573	3286.4308222185045	1
42917	10:00:42	1	23	4.0.9.0	4	73	experiment_half	rev_q_o	0	6109	3109	rev	2700.2678571428573	3286.4308222185045	1
42917	10:00:42	1	23	4.0.9.0	4	74	experiment_half	nor_q_e	1	4175	1175	nor	2700.2678571428573	3286.4308222185045	1
42917	10:00:42	1	23	4.0.9.0	4	79	experiment_half	rev_q_o	0	6408	3408	rev	2700.2678571428573	3286.4308222185045	1
42917	10:00:42	1	23	4.0.9.0	4	80	experiment_half	rev_q_e	1	4551	1551	rev	2700.2678571428573	3286.4308222185045	1
42917	10:00:42	1	23	4.0.9.0	4	85	experiment_half	rev_q_e	0	5751	2751	rev	2700.2678571428573	3286.4308222185045	1
42917	10:00:42	1	23	4.0.9.0	4	86	experiment_half	nor_q_e	1	4247	1247	nor	2700.2678571428573	3286.4308222185045	1
42917	10:00:42	1	23	4.0.9.0	4	89	experiment_half	rev_q_e	0	4391	1391	rev	2700.2678571428573	3286.4308222185045	1
42917	10:00:42	1	23	4.0.9.0	4	94	experiment_half	rev_q_o	1	4102	1102	rev	2700.2678571428573	3286.4308222185045	1
42917	10:00:42	1	23	4.0.9.0	4	95	experiment_half	rev_q_e	1	5632	2632	rev	2700.2678571428573	3286.4308222185045	1
42917	11:48:30	1	24	4.0.9.0	2	4	control_half	nor_q_e	1	4387	1387	nor	1353.875	518.6867534439242	1
42917	11:48:30	1	24	4.0.9.0	2	9	control_half	nor_q_e	1	4531	1531	nor	1353.875	518.6867534439242	1
42917	11:48:30	1	24	4.0.9.0	2	11	control_half	nor_q_e	1	7058	4058	nor	1353.875	518.6867534439242	0
42917	11:48:30	1	24	4.0.9.0	2	15	control_half	nor_q_o	1	4999	1999	nor	1353.875	518.6867534439242	1
42917	11:48:30	1	24	4.0.9.0	2	20	control_half	nor_q_o	1	5182	2182	nor	1353.875	518.6867534439242	1
42917	11:48:30	1	24	4.0.9.0	2	25	control_half	nor_q_o	1	4517	1517	nor	1353.875	518.6867534439242	1
42917	11:48:30	1	24	4.0.9.0	2	26	control_half	nor_q_o	1	6142	3142	nor	1353.875	518.6867534439242	0
42917	11:48:30	1	24	4.0.9.0	2	30	control_half	nor_q_e	1	4473	1473	nor	1353.875	518.6867534439242	1
42917	11:48:30	1	24	4.0.9.0	2	35	control_half	nor_q_o	1	4349	1349	nor	1353.875	518.6867534439242	1
42917	11:48:30	1	24	4.0.9.0	2	39	control_half	nor_q_e	1	5393	2393	nor	1353.875	518.6867534439242	0
42917	11:48:30	1	24	4.0.9.0	2	40	control_half	nor_q_e	1	5646	2646	nor	1353.875	518.6867534439242	0
42917	11:48:30	1	24	4.0.9.0	2	47	control_half	nor_q_o	1	4872	1872	nor	1353.875	518.6867534439242	1
42917	11:48:30	1	24	4.0.9.0	2	49	control_half	nor_q_e	1	4281	1281	nor	1353.875	518.6867534439242	1
42917	11:48:30	1	24	4.0.9.0	2	50	control_half	nor_q_o	1	4339	1339	nor	1353.875	518.6867534439242	1
42917	11:48:30	1	24	4.0.9.0	2	51	control_half	nor_q_o	1	4515	1515	nor	1353.875	518.6867534439242	1
42917	11:48:30	1	24	4.0.9.0	2	52	control_half	nor_q_e	1	4221	1221	nor	1353.875	518.6867534439242	1
42917	11:48:30	1	24	4.0.9.0	2	54	control_half	nor_q_o	1	4144	1144	nor	1353.875	518.6867534439242	1
42917	11:48:30	1	24	4.0.9.0	2	55	control_half	nor_q_o	1	4159	1159	nor	1353.875	518.6867534439242	1
42917	11:48:30	1	24	4.0.9.0	2	57	control_half	nor_q_e	1	4813	1813	nor	1353.875	518.6867534439242	1
42917	11:48:30	1	24	4.0.9.0	2	61	control_half	nor_q_o	1	4404	1404	nor	1353.875	518.6867534439242	1
42917	11:48:30	1	24	4.0.9.0	2	70	control_half	nor_q_e	1	4172	1172	nor	1353.875	518.6867534439242	1
42917	11:48:30	1	24	4.0.9.0	2	74	control_half	nor_q_o	1	4598	1598	nor	1353.875	518.6867534439242	1
42917	11:48:30	1	24	4.0.9.0	2	76	control_half	nor_q_o	1	4210	1210	nor	1353.875	518.6867534439242	1
42917	11:48:30	1	24	4.0.9.0	2	79	control_half	nor_q_e	1	4004	1004	nor	1353.875	518.6867534439242	1
42917	11:48:30	1	24	4.0.9.0	2	83	control_half	nor_q_e	1	4668	1668	nor	1353.875	518.6867534439242	1
42917	11:48:30	1	24	4.0.9.0	2	90	control_half	nor_q_e	1	4226	1226	nor	1353.875	518.6867534439242	1
42917	11:48:30	1	24	4.0.9.0	2	93	control_half	nor_q_o	1	4721	1721	nor	1353.875	518.6867534439242	1
42917	11:48:30	1	24	4.0.9.0	2	97	control_half	nor_q_e	1	4167	1167	nor	1353.875	518.6867534439242	1
42917	11:48:30	1	24	4.0.9.0	4	5	control_half	nor_q_e	1	4453	1453	nor	1353.875	518.6867534439242	1
42917	11:48:30	1	24	4.0.9.0	4	8	control_half	nor_q_o	1	4165	1165	nor	1353.875	518.6867534439242	1
42917	11:48:30	1	24	4.0.9.0	4	13	control_half	nor_q_o	1	4181	1181	nor	1353.875	518.6867534439242	1
42917	11:48:30	1	24	4.0.9.0	4	14	control_half	nor_q_o	1	4107	1107	nor	1353.875	518.6867534439242	1
42917	11:48:30	1	24	4.0.9.0	4	18	control_half	nor_q_o	1	3983	983	nor	1353.875	518.6867534439242	1
42917	11:48:30	1	24	4.0.9.0	4	20	control_half	nor_q_o	1	4196	1196	nor	1353.875	518.6867534439242	1
42917	11:48:30	1	24	4.0.9.0	4	22	control_half	nor_q_o	1	4152	1152	nor	1353.875	518.6867534439242	1
42917	11:48:30	1	24	4.0.9.0	4	26	control_half	nor_q_o	1	4027	1027	nor	1353.875	518.6867534439242	1
42917	11:48:30	1	24	4.0.9.0	4	28	control_half	nor_q_e	1	4253	1253	nor	1353.875	518.6867534439242	1
42917	11:48:30	1	24	4.0.9.0	4	31	control_half	nor_q_o	1	4157	1157	nor	1353.875	518.6867534439242	1
42917	11:48:30	1	24	4.0.9.0	4	36	control_half	nor_q_e	1	4349	1349	nor	1353.875	518.6867534439242	1
42917	11:48:30	1	24	4.0.9.0	4	40	control_half	nor_q_e	1	4264	1264	nor	1353.875	518.6867534439242	1
42917	11:48:30	1	24	4.0.9.0	4	44	control_half	nor_q_e	1	4118	1118	nor	1353.875	518.6867534439242	1
42917	11:48:30	1	24	4.0.9.0	4	46	control_half	nor_q_o	1	4212	1212	nor	1353.875	518.6867534439242	1
42917	11:48:30	1	24	4.0.9.0	4	50	control_half	nor_q_o	1	4228	1228	nor	1353.875	518.6867534439242	1
42917	11:48:30	1	24	4.0.9.0	4	55	control_half	nor_q_e	1	5018	2018	nor	1353.875	518.6867534439242	1
42917	11:48:30	1	24	4.0.9.0	4	58	control_half	nor_q_e	1	4163	1163	nor	1353.875	518.6867534439242	1
42917	11:48:30	1	24	4.0.9.0	4	63	control_half	nor_q_e	1	4483	1483	nor	1353.875	518.6867534439242	1
42917	11:48:30	1	24	4.0.9.0	4	64	control_half	nor_q_e	1	4046	1046	nor	1353.875	518.6867534439242	1
42917	11:48:30	1	24	4.0.9.0	4	70	control_half	nor_q_o	1	4225	1225	nor	1353.875	518.6867534439242	1
42917	11:48:30	1	24	4.0.9.0	4	74	control_half	nor_q_e	1	4288	1288	nor	1353.875	518.6867534439242	1
42917	11:48:30	1	24	4.0.9.0	4	75	control_half	nor_q_e	1	4603	1603	nor	1353.875	518.6867534439242	1
42917	11:48:30	1	24	4.0.9.0	4	82	control_half	nor_q_o	1	4062	1062	nor	1353.875	518.6867534439242	1
42917	11:48:30	1	24	4.0.9.0	4	84	control_half	nor_q_o	1	4047	1047	nor	1353.875	518.6867534439242	1
42917	11:48:30	1	24	4.0.9.0	4	85	control_half	nor_q_e	1	3923	923	nor	1353.875	518.6867534439242	1
42917	11:48:30	1	24	4.0.9.0	4	90	control_half	nor_q_e	1	3900	900	nor	1353.875	518.6867534439242	1
42917	11:48:30	1	24	4.0.9.0	4	92	control_half	nor_q_o	1	4082	1082	nor	1353.875	518.6867534439242	1
42917	11:48:30	1	24	4.0.9.0	4	97	control_half	nor_q_e	1	4262	1262	nor	1353.875	518.6867534439242	1
42917	13:56:07	1	25	4.0.9.0	2	1	experiment_half	rev_q_o	1	3566	566	rev	534.0178571428571	353.324238761322	1
42917	13:56:07	1	25	4.0.9.0	2	5	experiment_half	nor_q_o	1	3815	815	nor	534.0178571428571	353.324238761322	1
42917	13:56:07	1	25	4.0.9.0	2	8	experiment_half	nor_q_e	1	3520	520	nor	534.0178571428571	353.324238761322	1
42917	13:56:07	1	25	4.0.9.0	2	18	experiment_half	rev_q_e	1	3833	833	rev	534.0178571428571	353.324238761322	1
42917	13:56:07	1	25	4.0.9.0	2	19	experiment_half	rev_q_e	1	3805	805	rev	534.0178571428571	353.324238761322	1
42917	13:56:07	1	25	4.0.9.0	2	20	experiment_half	rev_q_e	1	3674	674	rev	534.0178571428571	353.324238761322	1
42917	13:56:07	1	25	4.0.9.0	2	25	experiment_half	rev_q_o	1	3694	694	rev	534.0178571428571	353.324238761322	1
42917	13:56:07	1	25	4.0.9.0	2	33	experiment_half	nor_q_o	1	3444	444	nor	534.0178571428571	353.324238761322	1
42917	13:56:07	1	25	4.0.9.0	2	39	experiment_half	nor_q_o	1	3751	751	nor	534.0178571428571	353.324238761322	1
42917	13:56:07	1	25	4.0.9.0	2	40	experiment_half	rev_q_o	1	3540	540	rev	534.0178571428571	353.324238761322	1
42917	13:56:07	1	25	4.0.9.0	2	42	experiment_half	nor_q_o	1	3395	395	nor	534.0178571428571	353.324238761322	1
42917	13:56:07	1	25	4.0.9.0	2	43	experiment_half	nor_q_o	1	3481	481	nor	534.0178571428571	353.324238761322	1
42917	13:56:07	1	25	4.0.9.0	2	44	experiment_half	nor_q_e	1	3428	428	nor	534.0178571428571	353.324238761322	1
42917	13:56:07	1	25	4.0.9.0	2	46	experiment_half	rev_q_o	1	3454	454	rev	534.0178571428571	353.324238761322	1
42917	13:56:07	1	25	4.0.9.0	2	61	experiment_half	nor_q_e	1	3713	713	nor	534.0178571428571	353.324238761322	1
42917	13:56:07	1	25	4.0.9.0	2	62	experiment_half	nor_q_e	1	3707	707	nor	534.0178571428571	353.324238761322	1
42917	13:56:07	1	25	4.0.9.0	2	64	experiment_half	rev_q_e	1	3458	458	rev	534.0178571428571	353.324238761322	1
42917	13:56:07	1	25	4.0.9.0	2	67	experiment_half	nor_q_e	1	3505	505	nor	534.0178571428571	353.324238761322	1
42917	13:56:07	1	25	4.0.9.0	2	68	experiment_half	rev_q_e	1	3563	563	rev	534.0178571428571	353.324238761322	1
42917	13:56:07	1	25	4.0.9.0	2	69	experiment_half	nor_q_e	1	3418	418	nor	534.0178571428571	353.324238761322	1
42917	13:56:07	1	25	4.0.9.0	2	70	experiment_half	nor_q_o	1	3423	423	nor	534.0178571428571	353.324238761322	1
42917	13:56:07	1	25	4.0.9.0	2	75	experiment_half	rev_q_o	1	3636	636	rev	534.0178571428571	353.324238761322	1
42917	13:56:07	1	25	4.0.9.0	2	77	experiment_half	rev_q_e	0	3520	520	rev	534.0178571428571	353.324238761322	1
42917	13:56:07	1	25	4.0.9.0	2	83	experiment_half	rev_q_o	1	3737	737	rev	534.0178571428571	353.324238761322	1
42917	13:56:07	1	25	4.0.9.0	2	86	experiment_half	nor_q_e	1	3598	598	nor	534.0178571428571	353.324238761322	1
42917	13:56:07	1	25	4.0.9.0	2	87	experiment_half	rev_q_e	1	3435	435	rev	534.0178571428571	353.324238761322	1
42917	13:56:07	1	25	4.0.9.0	2	91	experiment_half	rev_q_o	1	3777	777	rev	534.0178571428571	353.324238761322	1
42917	13:56:07	1	25	4.0.9.0	2	94	experiment_half	nor_q_o	1	3469	469	nor	534.0178571428571	353.324238761322	1
42917	13:56:07	1	25	4.0.9.0	4	4	experiment_half	rev_q_e	1	3732	732	rev	534.0178571428571	353.324238761322	1
42917	13:56:07	1	25	4.0.9.0	4	6	experiment_half	nor_q_o	1	3564	564	nor	534.0178571428571	353.324238761322	1
42917	13:56:07	1	25	4.0.9.0	4	9	experiment_half	nor_q_e	0	3528	528	nor	534.0178571428571	353.324238761322	1
42917	13:56:07	1	25	4.0.9.0	4	11	experiment_half	nor_q_e	1	3711	711	nor	534.0178571428571	353.324238761322	1
42917	13:56:07	1	25	4.0.9.0	4	14	experiment_half	rev_q_o	1	3421	421	rev	534.0178571428571	353.324238761322	1
42917	13:56:07	1	25	4.0.9.0	4	15	experiment_half	rev_q_o	1	3474	474	rev	534.0178571428571	353.324238761322	1
42917	13:56:07	1	25	4.0.9.0	4	19	experiment_half	rev_q_e	1	3495	495	rev	534.0178571428571	353.324238761322	1
42917	13:56:07	1	25	4.0.9.0	4	33	experiment_half	rev_q_o	1	3443	443	rev	534.0178571428571	353.324238761322	1
42917	13:56:07	1	25	4.0.9.0	4	36	experiment_half	rev_q_e	1	3571	571	rev	534.0178571428571	353.324238761322	1
42917	13:56:07	1	25	4.0.9.0	4	37	experiment_half	rev_q_e	1	3834	834	rev	534.0178571428571	353.324238761322	1
42917	13:56:07	1	25	4.0.9.0	4	42	experiment_half	rev_q_o	1	3414	414	rev	534.0178571428571	353.324238761322	1
42917	13:56:07	1	25	4.0.9.0	4	44	experiment_half	rev_q_o	1	3443	443	rev	534.0178571428571	353.324238761322	1
42917	13:56:07	1	25	4.0.9.0	4	47	experiment_half	nor_q_e	1	3578	578	nor	534.0178571428571	353.324238761322	1
42917	13:56:07	1	25	4.0.9.0	4	49	experiment_half	nor_q_e	1	3575	575	nor	534.0178571428571	353.324238761322	1
42917	13:56:07	1	25	4.0.9.0	4	50	experiment_half	nor_q_e	1	3614	614	nor	534.0178571428571	353.324238761322	1
42917	13:56:07	1	25	4.0.9.0	4	61	experiment_half	nor_q_o	1	3409	409	nor	534.0178571428571	353.324238761322	1
42917	13:56:07	1	25	4.0.9.0	4	65	experiment_half	rev_q_o	1	3561	561	rev	534.0178571428571	353.324238761322	1
42917	13:56:07	1	25	4.0.9.0	4	67	experiment_half	rev_q_e	1	3558	558	rev	534.0178571428571	353.324238761322	1
42917	13:56:07	1	25	4.0.9.0	4	68	experiment_half	nor_q_o	1	3621	621	nor	534.0178571428571	353.324238761322	1
42917	13:56:07	1	25	4.0.9.0	4	69	experiment_half	nor_q_o	1	3546	546	nor	534.0178571428571	353.324238761322	1
42917	13:56:07	1	25	4.0.9.0	4	72	experiment_half	nor_q_o	1	3510	510	nor	534.0178571428571	353.324238761322	1
42917	13:56:07	1	25	4.0.9.0	4	77	experiment_half	nor_q_e	1	3480	480	nor	534.0178571428571	353.324238761322	1
42917	13:56:07	1	25	4.0.9.0	4	80	experiment_half	nor_q_o	1	3415	415	nor	534.0178571428571	353.324238761322	1
42917	13:56:07	1	25	4.0.9.0	4	85	experiment_half	nor_q_o	1	3419	419	nor	534.0178571428571	353.324238761322	1
42917	13:56:07	1	25	4.0.9.0	4	86	experiment_half	rev_q_o	1	3393	393	rev	534.0178571428571	353.324238761322	1
42917	13:56:07	1	25	4.0.9.0	4	90	experiment_half	rev_q_e	1	3481	481	rev	534.0178571428571	353.324238761322	1
42917	13:56:07	1	25	4.0.9.0	4	92	experiment_half	rev_q_e	1	3410	410	rev	534.0178571428571	353.324238761322	1
42917	13:56:07	1	25	4.0.9.0	4	98	experiment_half	nor_q_e	1	3526	526	nor	534.0178571428571	353.324238761322	1
42917	16:09:52	1	26	4.0.9.0	2	1	control_half	nor_q_e	1	4540	1540	nor	1487.544642857143	505.5654204803339	1
42917	16:09:52	1	26	4.0.9.0	2	2	control_half	nor_q_e	1	4388	1388	nor	1487.544642857143	505.5654204803339	1
42917	16:09:52	1	26	4.0.9.0	2	4	control_half	nor_q_o	1	4179	1179	nor	1487.544642857143	505.5654204803339	1
42917	16:09:52	1	26	4.0.9.0	2	5	control_half	nor_q_e	1	4281	1281	nor	1487.544642857143	505.5654204803339	1
42917	16:09:52	1	26	4.0.9.0	2	6	control_half	nor_q_o	1	4500	1500	nor	1487.544642857143	505.5654204803339	1
42917	16:09:52	1	26	4.0.9.0	2	9	control_half	nor_q_e	1	6826	3826	nor	1487.544642857143	505.5654204803339	0
42917	16:09:52	1	26	4.0.9.0	2	12	control_half	nor_q_e	1	4626	1626	nor	1487.544642857143	505.5654204803339	1
42917	16:09:52	1	26	4.0.9.0	2	16	control_half	nor_q_o	1	4188	1188	nor	1487.544642857143	505.5654204803339	1
42917	16:09:52	1	26	4.0.9.0	2	25	control_half	nor_q_o	1	4100	1100	nor	1487.544642857143	505.5654204803339	1
42917	16:09:52	1	26	4.0.9.0	2	31	control_half	nor_q_e	1	4429	1429	nor	1487.544642857143	505.5654204803339	1
42917	16:09:52	1	26	4.0.9.0	2	32	control_half	nor_q_e	1	4282	1282	nor	1487.544642857143	505.5654204803339	1
42917	16:09:52	1	26	4.0.9.0	2	35	control_half	nor_q_e	1	4699	1699	nor	1487.544642857143	505.5654204803339	1
42917	16:09:52	1	26	4.0.9.0	2	37	control_half	nor_q_e	1	4108	1108	nor	1487.544642857143	505.5654204803339	1
42917	16:09:52	1	26	4.0.9.0	2	41	control_half	nor_q_o	1	4568	1568	nor	1487.544642857143	505.5654204803339	1
42917	16:09:52	1	26	4.0.9.0	2	44	control_half	nor_q_o	1	4011	1011	nor	1487.544642857143	505.5654204803339	1
42917	16:09:52	1	26	4.0.9.0	2	46	control_half	nor_q_o	1	4134	1134	nor	1487.544642857143	505.5654204803339	1
42917	16:09:52	1	26	4.0.9.0	2	49	control_half	nor_q_e	1	4522	1522	nor	1487.544642857143	505.5654204803339	1
42917	16:09:52	1	26	4.0.9.0	2	57	control_half	nor_q_o	1	3848	848	nor	1487.544642857143	505.5654204803339	1
42917	16:09:52	1	26	4.0.9.0	2	58	control_half	nor_q_o	1	4107	1107	nor	1487.544642857143	505.5654204803339	1
42917	16:09:52	1	26	4.0.9.0	2	63	control_half	nor_q_o	1	4854	1854	nor	1487.544642857143	505.5654204803339	1
42917	16:09:52	1	26	4.0.9.0	2	64	control_half	nor_q_o	1	4037	1037	nor	1487.544642857143	505.5654204803339	1
42917	16:09:52	1	26	4.0.9.0	2	67	control_half	nor_q_e	1	5093	2093	nor	1487.544642857143	505.5654204803339	1
42917	16:09:52	1	26	4.0.9.0	2	72	control_half	nor_q_e	1	4244	1244	nor	1487.544642857143	505.5654204803339	1
42917	16:09:52	1	26	4.0.9.0	2	74	control_half	nor_q_o	1	4022	1022	nor	1487.544642857143	505.5654204803339	1
42917	16:09:52	1	26	4.0.9.0	2	79	control_half	nor_q_o	1	4132	1132	nor	1487.544642857143	505.5654204803339	1
42917	16:09:52	1	26	4.0.9.0	2	82	control_half	nor_q_e	1	4049	1049	nor	1487.544642857143	505.5654204803339	1
42917	16:09:52	1	26	4.0.9.0	2	83	control_half	nor_q_e	1	3989	989	nor	1487.544642857143	505.5654204803339	1
42917	16:09:52	1	26	4.0.9.0	2	96	control_half	nor_q_o	1	4278	1278	nor	1487.544642857143	505.5654204803339	1
42917	16:09:52	1	26	4.0.9.0	4	1	control_half	nor_q_o	1	4250	1250	nor	1487.544642857143	505.5654204803339	1
42917	16:09:52	1	26	4.0.9.0	4	3	control_half	nor_q_o	1	4084	1084	nor	1487.544642857143	505.5654204803339	1
42917	16:09:52	1	26	4.0.9.0	4	4	control_half	nor_q_o	1	4574	1574	nor	1487.544642857143	505.5654204803339	1
42917	16:09:52	1	26	4.0.9.0	4	15	control_half	nor_q_e	1	4265	1265	nor	1487.544642857143	505.5654204803339	1
42917	16:09:52	1	26	4.0.9.0	4	18	control_half	nor_q_e	1	4380	1380	nor	1487.544642857143	505.5654204803339	1
42917	16:09:52	1	26	4.0.9.0	4	19	control_half	nor_q_e	1	4404	1404	nor	1487.544642857143	505.5654204803339	1
42917	16:09:52	1	26	4.0.9.0	4	21	control_half	nor_q_e	1	5334	2334	nor	1487.544642857143	505.5654204803339	1
42917	16:09:52	1	26	4.0.9.0	4	22	control_half	nor_q_e	1	4555	1555	nor	1487.544642857143	505.5654204803339	1
42917	16:09:52	1	26	4.0.9.0	4	26	control_half	nor_q_e	1	4528	1528	nor	1487.544642857143	505.5654204803339	1
42917	16:09:52	1	26	4.0.9.0	4	28	control_half	nor_q_e	1	4418	1418	nor	1487.544642857143	505.5654204803339	1
42917	16:09:52	1	26	4.0.9.0	4	29	control_half	nor_q_o	1	4402	1402	nor	1487.544642857143	505.5654204803339	1
42917	16:09:52	1	26	4.0.9.0	4	32	control_half	nor_q_o	1	4367	1367	nor	1487.544642857143	505.5654204803339	1
42917	16:09:52	1	26	4.0.9.0	4	33	control_half	nor_q_o	1	4463	1463	nor	1487.544642857143	505.5654204803339	1
42917	16:09:52	1	26	4.0.9.0	4	34	control_half	nor_q_e	1	4546	1546	nor	1487.544642857143	505.5654204803339	1
42917	16:09:52	1	26	4.0.9.0	4	41	control_half	nor_q_e	1	4318	1318	nor	1487.544642857143	505.5654204803339	1
42917	16:09:52	1	26	4.0.9.0	4	47	control_half	nor_q_o	1	4235	1235	nor	1487.544642857143	505.5654204803339	1
42917	16:09:52	1	26	4.0.9.0	4	50	control_half	nor_q_e	1	4235	1235	nor	1487.544642857143	505.5654204803339	1
42917	16:09:52	1	26	4.0.9.0	4	51	control_half	nor_q_e	1	4801	1801	nor	1487.544642857143	505.5654204803339	1
42917	16:09:52	1	26	4.0.9.0	4	60	control_half	nor_q_o	1	4530	1530	nor	1487.544642857143	505.5654204803339	1
42917	16:09:52	1	26	4.0.9.0	4	63	control_half	nor_q_o	1	4420	1420	nor	1487.544642857143	505.5654204803339	1
42917	16:09:52	1	26	4.0.9.0	4	69	control_half	nor_q_o	1	4348	1348	nor	1487.544642857143	505.5654204803339	1
42917	16:09:52	1	26	4.0.9.0	4	70	control_half	nor_q_e	1	5327	2327	nor	1487.544642857143	505.5654204803339	1
42917	16:09:52	1	26	4.0.9.0	4	73	control_half	nor_q_o	1	4199	1199	nor	1487.544642857143	505.5654204803339	1
42917	16:09:52	1	26	4.0.9.0	4	74	control_half	nor_q_e	1	4350	1350	nor	1487.544642857143	505.5654204803339	1
42917	16:09:52	1	26	4.0.9.0	4	78	control_half	nor_q_o	1	4283	1283	nor	1487.544642857143	505.5654204803339	1
42917	16:09:52	1	26	4.0.9.0	4	89	control_half	nor_q_e	1	4668	1668	nor	1487.544642857143	505.5654204803339	1
42917	16:09:52	1	26	4.0.9.0	4	90	control_half	nor_q_o	1	4422	1422	nor	1487.544642857143	505.5654204803339	1
42917	16:09:52	1	26	4.0.9.0	4	96	control_half	nor_q_o	1	4367	1367	nor	1487.544642857143	505.5654204803339	1
43017	11:56:28	1	27	4.0.9.0	2	2	experiment_half	rev_q_e	1	3877	877	rev	982.8303571428571	618.0775759408784	1
43017	11:56:28	1	27	4.0.9.0	2	6	experiment_half	rev_q_o	1	4146	1146	rev	982.8303571428571	618.0775759408784	1
43017	11:56:28	1	27	4.0.9.0	2	16	experiment_half	rev_q_o	1	3994	994	rev	982.8303571428571	618.0775759408784	1
43017	11:56:28	1	27	4.0.9.0	2	19	experiment_half	nor_q_o	1	3884	884	nor	982.8303571428571	618.0775759408784	1
43017	11:56:28	1	27	4.0.9.0	2	21	experiment_half	nor_q_o	1	4108	1108	nor	982.8303571428571	618.0775759408784	1
43017	11:56:28	1	27	4.0.9.0	2	22	experiment_half	rev_q_e	1	4341	1341	rev	982.8303571428571	618.0775759408784	1
43017	11:56:28	1	27	4.0.9.0	2	29	experiment_half	rev_q_e	1	3835	835	rev	982.8303571428571	618.0775759408784	1
43017	11:56:28	1	27	4.0.9.0	2	35	experiment_half	nor_q_e	1	3838	838	nor	982.8303571428571	618.0775759408784	1
43017	11:56:28	1	27	4.0.9.0	2	37	experiment_half	nor_q_e	1	3864	864	nor	982.8303571428571	618.0775759408784	1
43017	11:56:28	1	27	4.0.9.0	2	40	experiment_half	nor_q_o	1	4015	1015	nor	982.8303571428571	618.0775759408784	1
43017	11:56:28	1	27	4.0.9.0	2	42	experiment_half	rev_q_o	1	4234	1234	rev	982.8303571428571	618.0775759408784	1
43017	11:56:28	1	27	4.0.9.0	2	43	experiment_half	nor_q_e	1	3758	758	nor	982.8303571428571	618.0775759408784	1
43017	11:56:28	1	27	4.0.9.0	2	55	experiment_half	nor_q_e	1	3793	793	nor	982.8303571428571	618.0775759408784	1
43017	11:56:28	1	27	4.0.9.0	2	56	experiment_half	nor_q_o	1	3903	903	nor	982.8303571428571	618.0775759408784	1
43017	11:56:28	1	27	4.0.9.0	2	57	experiment_half	rev_q_o	1	3864	864	rev	982.8303571428571	618.0775759408784	1
43017	11:56:28	1	27	4.0.9.0	2	58	experiment_half	rev_q_e	1	4076	1076	rev	982.8303571428571	618.0775759408784	1
43017	11:56:28	1	27	4.0.9.0	2	60	experiment_half	rev_q_o	1	3821	821	rev	982.8303571428571	618.0775759408784	1
43017	11:56:28	1	27	4.0.9.0	2	64	experiment_half	nor_q_e	1	3862	862	nor	982.8303571428571	618.0775759408784	1
43017	11:56:28	1	27	4.0.9.0	2	65	experiment_half	nor_q_o	1	3835	835	nor	982.8303571428571	618.0775759408784	1
43017	11:56:28	1	27	4.0.9.0	2	68	experiment_half	rev_q_e	1	3672	672	rev	982.8303571428571	618.0775759408784	1
43017	11:56:28	1	27	4.0.9.0	2	70	experiment_half	nor_q_e	1	3769	769	nor	982.8303571428571	618.0775759408784	1
43017	11:56:28	1	27	4.0.9.0	2	75	experiment_half	rev_q_e	1	3695	695	rev	982.8303571428571	618.0775759408784	1
43017	11:56:28	1	27	4.0.9.0	2	77	experiment_half	nor_q_o	1	3702	702	nor	982.8303571428571	618.0775759408784	1
43017	11:56:28	1	27	4.0.9.0	2	78	experiment_half	nor_q_e	1	3639	639	nor	982.8303571428571	618.0775759408784	1
43017	11:56:28	1	27	4.0.9.0	2	79	experiment_half	rev_q_o	1	3555	555	rev	982.8303571428571	618.0775759408784	1
43017	11:56:28	1	27	4.0.9.0	2	83	experiment_half	nor_q_o	1	3629	629	nor	982.8303571428571	618.0775759408784	1
43017	11:56:28	1	27	4.0.9.0	2	87	experiment_half	rev_q_o	1	3596	596	rev	982.8303571428571	618.0775759408784	1
43017	11:56:28	1	27	4.0.9.0	2	88	experiment_half	rev_q_e	1	3954	954	rev	982.8303571428571	618.0775759408784	1
43017	11:56:28	1	27	4.0.9.0	4	1	experiment_half	rev_q_o	1	4415	1415	rev	982.8303571428571	618.0775759408784	1
43017	11:56:28	1	27	4.0.9.0	4	8	experiment_half	rev_q_e	1	3801	801	rev	982.8303571428571	618.0775759408784	1
43017	11:56:28	1	27	4.0.9.0	4	9	experiment_half	nor_q_o	1	3814	814	nor	982.8303571428571	618.0775759408784	1
43017	11:56:28	1	27	4.0.9.0	4	16	experiment_half	nor_q_o	1	3569	569	nor	982.8303571428571	618.0775759408784	1
43017	11:56:28	1	27	4.0.9.0	4	25	experiment_half	rev_q_o	1	3705	705	rev	982.8303571428571	618.0775759408784	1
43017	11:56:28	1	27	4.0.9.0	4	26	experiment_half	rev_q_o	1	3923	923	rev	982.8303571428571	618.0775759408784	1
43017	11:56:28	1	27	4.0.9.0	4	27	experiment_half	nor_q_e	1	3708	708	nor	982.8303571428571	618.0775759408784	1
43017	11:56:28	1	27	4.0.9.0	4	32	experiment_half	rev_q_e	1	3613	613	rev	982.8303571428571	618.0775759408784	1
43017	11:56:28	1	27	4.0.9.0	4	33	experiment_half	nor_q_e	1	3778	778	nor	982.8303571428571	618.0775759408784	1
43017	11:56:28	1	27	4.0.9.0	4	35	experiment_half	rev_q_o	1	3710	710	rev	982.8303571428571	618.0775759408784	1
43017	11:56:28	1	27	4.0.9.0	4	37	experiment_half	nor_q_e	1	3606	606	nor	982.8303571428571	618.0775759408784	1
43017	11:56:28	1	27	4.0.9.0	4	39	experiment_half	rev_q_e	1	3625	625	rev	982.8303571428571	618.0775759408784	1
43017	11:56:28	1	27	4.0.9.0	4	42	experiment_half	nor_q_e	1	3530	530	nor	982.8303571428571	618.0775759408784	1
43017	11:56:28	1	27	4.0.9.0	4	48	experiment_half	rev_q_e	1	3697	697	rev	982.8303571428571	618.0775759408784	1
43017	11:56:28	1	27	4.0.9.0	4	49	experiment_half	rev_q_o	1	3811	811	rev	982.8303571428571	618.0775759408784	1
43017	11:56:28	1	27	4.0.9.0	4	52	experiment_half	nor_q_o	1	3637	637	nor	982.8303571428571	618.0775759408784	1
43017	11:56:28	1	27	4.0.9.0	4	54	experiment_half	nor_q_e	1	3751	751	nor	982.8303571428571	618.0775759408784	1
43017	11:56:28	1	27	4.0.9.0	4	57	experiment_half	rev_q_e	1	3578	578	rev	982.8303571428571	618.0775759408784	1
43017	11:56:28	1	27	4.0.9.0	4	59	experiment_half	nor_q_o	1	3623	623	nor	982.8303571428571	618.0775759408784	1
43017	11:56:28	1	27	4.0.9.0	4	62	experiment_half	nor_q_o	1	3489	489	nor	982.8303571428571	618.0775759408784	1
43017	11:56:28	1	27	4.0.9.0	4	63	experiment_half	rev_q_o	1	3644	644	rev	982.8303571428571	618.0775759408784	1
43017	11:56:28	1	27	4.0.9.0	4	65	experiment_half	rev_q_o	1	3700	700	rev	982.8303571428571	618.0775759408784	1
43017	11:56:28	1	27	4.0.9.0	4	71	experiment_half	rev_q_e	1	3885	885	rev	982.8303571428571	618.0775759408784	1
43017	11:56:28	1	27	4.0.9.0	4	74	experiment_half	nor_q_o	1	3531	531	nor	982.8303571428571	618.0775759408784	1
43017	11:56:28	1	27	4.0.9.0	4	75	experiment_half	nor_q_e	1	3804	804	nor	982.8303571428571	618.0775759408784	1
43017	11:56:28	1	27	4.0.9.0	4	81	experiment_half	rev_q_e	1	3671	671	rev	982.8303571428571	618.0775759408784	1
43017	11:56:28	1	27	4.0.9.0	4	85	experiment_half	nor_q_o	1	3789	789	nor	982.8303571428571	618.0775759408784	1
43017	11:56:28	1	27	4.0.9.0	4	98	experiment_half	nor_q_e	1	3726	726	nor	982.8303571428571	618.0775759408784	1
43017	14:26:55	1	28	4.0.9.0	2	11	control_half	nor_q_e	1	3960	960	nor	793.5535714285714	213.55843301413856	1
43017	14:26:55	1	28	4.0.9.0	2	13	control_half	nor_q_o	1	4109	1109	nor	793.5535714285714	213.55843301413856	1
43017	14:26:55	1	28	4.0.9.0	2	23	control_half	nor_q_o	1	4182	1182	nor	793.5535714285714	213.55843301413856	1
43017	14:26:55	1	28	4.0.9.0	2	26	control_half	nor_q_e	1	4017	1017	nor	793.5535714285714	213.55843301413856	1
43017	14:26:55	1	28	4.0.9.0	2	28	control_half	nor_q_e	1	3931	931	nor	793.5535714285714	213.55843301413856	1
43017	14:26:55	1	28	4.0.9.0	2	37	control_half	nor_q_e	1	3742	742	nor	793.5535714285714	213.55843301413856	1
43017	14:26:55	1	28	4.0.9.0	2	43	control_half	nor_q_o	1	3813	813	nor	793.5535714285714	213.55843301413856	1
43017	14:26:55	1	28	4.0.9.0	2	48	control_half	nor_q_e	1	3771	771	nor	793.5535714285714	213.55843301413856	1
43017	14:26:55	1	28	4.0.9.0	2	50	control_half	nor_q_e	1	3839	839	nor	793.5535714285714	213.55843301413856	1
43017	14:26:55	1	28	4.0.9.0	2	51	control_half	nor_q_o	1	3805	805	nor	793.5535714285714	213.55843301413856	1
43017	14:26:55	1	28	4.0.9.0	2	53	control_half	nor_q_e	1	3704	704	nor	793.5535714285714	213.55843301413856	1
43017	14:26:55	1	28	4.0.9.0	2	54	control_half	nor_q_e	1	3586	586	nor	793.5535714285714	213.55843301413856	1
43017	14:26:55	1	28	4.0.9.0	2	57	control_half	nor_q_e	1	3597	597	nor	793.5535714285714	213.55843301413856	1
43017	14:26:55	1	28	4.0.9.0	2	58	control_half	nor_q_o	1	3819	819	nor	793.5535714285714	213.55843301413856	1
43017	14:26:55	1	28	4.0.9.0	2	59	control_half	nor_q_e	1	3615	615	nor	793.5535714285714	213.55843301413856	1
43017	14:26:55	1	28	4.0.9.0	2	60	control_half	nor_q_e	1	3525	525	nor	793.5535714285714	213.55843301413856	1
43017	14:26:55	1	28	4.0.9.0	2	63	control_half	nor_q_e	1	3609	609	nor	793.5535714285714	213.55843301413856	1
43017	14:26:55	1	28	4.0.9.0	2	64	control_half	nor_q_e	1	3631	631	nor	793.5535714285714	213.55843301413856	1
43017	14:26:55	1	28	4.0.9.0	2	68	control_half	nor_q_o	1	3709	709	nor	793.5535714285714	213.55843301413856	1
43017	14:26:55	1	28	4.0.9.0	2	70	control_half	nor_q_o	1	3741	741	nor	793.5535714285714	213.55843301413856	1
43017	14:26:55	1	28	4.0.9.0	2	72	control_half	nor_q_o	1	3651	651	nor	793.5535714285714	213.55843301413856	1
43017	14:26:55	1	28	4.0.9.0	2	73	control_half	nor_q_o	1	3799	799	nor	793.5535714285714	213.55843301413856	1
43017	14:26:55	1	28	4.0.9.0	2	75	control_half	nor_q_o	1	3574	574	nor	793.5535714285714	213.55843301413856	1
43017	14:26:55	1	28	4.0.9.0	2	80	control_half	nor_q_o	1	3813	813	nor	793.5535714285714	213.55843301413856	1
43017	14:26:55	1	28	4.0.9.0	2	81	control_half	nor_q_o	1	3771	771	nor	793.5535714285714	213.55843301413856	1
43017	14:26:55	1	28	4.0.9.0	2	83	control_half	nor_q_e	1	3759	759	nor	793.5535714285714	213.55843301413856	1
43017	14:26:55	1	28	4.0.9.0	2	84	control_half	nor_q_o	1	3710	710	nor	793.5535714285714	213.55843301413856	1
43017	14:26:55	1	28	4.0.9.0	2	85	control_half	nor_q_o	1	3807	807	nor	793.5535714285714	213.55843301413856	1
43017	14:26:55	1	28	4.0.9.0	4	4	control_half	nor_q_o	1	3705	705	nor	793.5535714285714	213.55843301413856	1
43017	14:26:55	1	28	4.0.9.0	4	5	control_half	nor_q_e	1	3611	611	nor	793.5535714285714	213.55843301413856	1
43017	14:26:55	1	28	4.0.9.0	4	7	control_half	nor_q_o	1	3758	758	nor	793.5535714285714	213.55843301413856	1
43017	14:26:55	1	28	4.0.9.0	4	11	control_half	nor_q_e	1	3687	687	nor	793.5535714285714	213.55843301413856	1
43017	14:26:55	1	28	4.0.9.0	4	13	control_half	nor_q_e	1	3864	864	nor	793.5535714285714	213.55843301413856	1
43017	14:26:55	1	28	4.0.9.0	4	15	control_half	nor_q_o	1	3857	857	nor	793.5535714285714	213.55843301413856	1
43017	14:26:55	1	28	4.0.9.0	4	16	control_half	nor_q_e	1	3668	668	nor	793.5535714285714	213.55843301413856	1
43017	14:26:55	1	28	4.0.9.0	4	18	control_half	nor_q_e	1	3500	500	nor	793.5535714285714	213.55843301413856	1
43017	14:26:55	1	28	4.0.9.0	4	19	control_half	nor_q_o	1	3846	846	nor	793.5535714285714	213.55843301413856	1
43017	14:26:55	1	28	4.0.9.0	4	21	control_half	nor_q_o	1	3752	752	nor	793.5535714285714	213.55843301413856	1
43017	14:26:55	1	28	4.0.9.0	4	26	control_half	nor_q_e	1	3521	521	nor	793.5535714285714	213.55843301413856	1
43017	14:26:55	1	28	4.0.9.0	4	31	control_half	nor_q_e	1	3666	666	nor	793.5535714285714	213.55843301413856	1
43017	14:26:55	1	28	4.0.9.0	4	32	control_half	nor_q_o	1	3950	950	nor	793.5535714285714	213.55843301413856	1
43017	14:26:55	1	28	4.0.9.0	4	35	control_half	nor_q_o	1	3755	755	nor	793.5535714285714	213.55843301413856	1
43017	14:26:55	1	28	4.0.9.0	4	37	control_half	nor_q_e	1	3712	712	nor	793.5535714285714	213.55843301413856	1
43017	14:26:55	1	28	4.0.9.0	4	42	control_half	nor_q_o	1	4003	1003	nor	793.5535714285714	213.55843301413856	1
43017	14:26:55	1	28	4.0.9.0	4	43	control_half	nor_q_e	1	3920	920	nor	793.5535714285714	213.55843301413856	1
43017	14:26:55	1	28	4.0.9.0	4	46	control_half	nor_q_o	1	3758	758	nor	793.5535714285714	213.55843301413856	1
43017	14:26:55	1	28	4.0.9.0	4	50	control_half	nor_q_e	1	3537	537	nor	793.5535714285714	213.55843301413856	1
43017	14:26:55	1	28	4.0.9.0	4	51	control_half	nor_q_e	1	3736	736	nor	793.5535714285714	213.55843301413856	1
43017	14:26:55	1	28	4.0.9.0	4	53	control_half	nor_q_e	1	3831	831	nor	793.5535714285714	213.55843301413856	1
43017	14:26:55	1	28	4.0.9.0	4	66	control_half	nor_q_o	1	3875	875	nor	793.5535714285714	213.55843301413856	1
43017	14:26:55	1	28	4.0.9.0	4	72	control_half	nor_q_e	1	3804	804	nor	793.5535714285714	213.55843301413856	1
43017	14:26:55	1	28	4.0.9.0	4	76	control_half	nor_q_o	1	4604	1604	nor	793.5535714285714	213.55843301413856	0
43017	14:26:55	1	28	4.0.9.0	4	77	control_half	nor_q_o	1	3529	529	nor	793.5535714285714	213.55843301413856	1
43017	14:26:55	1	28	4.0.9.0	4	79	control_half	nor_q_o	1	3633	633	nor	793.5535714285714	213.55843301413856	1
43017	14:26:55	1	28	4.0.9.0	4	85	control_half	nor_q_o	1	3652	652	nor	793.5535714285714	213.55843301413856	1
43017	14:26:55	1	28	4.0.9.0	4	86	control_half	nor_q_e	1	3751	751	nor	793.5535714285714	213.55843301413856	1
43017	16:23:50	1	29	4.0.9.0	2	14	experiment_half	nor_q_e	1	4004	1004	nor	790.3125	257.3449338484779	1
43017	16:23:50	1	29	4.0.9.0	2	15	experiment_half	rev_q_o	1	3848	848	rev	790.3125	257.3449338484779	1
43017	16:23:50	1	29	4.0.9.0	2	16	experiment_half	rev_q_e	1	3796	796	rev	790.3125	257.3449338484779	1
43017	16:23:50	1	29	4.0.9.0	2	19	experiment_half	rev_q_e	1	3991	991	rev	790.3125	257.3449338484779	1
43017	16:23:50	1	29	4.0.9.0	2	21	experiment_half	rev_q_o	1	3642	642	rev	790.3125	257.3449338484779	1
43017	16:23:50	1	29	4.0.9.0	2	25	experiment_half	rev_q_e	1	3727	727	rev	790.3125	257.3449338484779	1
43017	16:23:50	1	29	4.0.9.0	2	33	experiment_half	nor_q_e	1	3796	796	nor	790.3125	257.3449338484779	1
43017	16:23:50	1	29	4.0.9.0	2	39	experiment_half	nor_q_e	1	3512	512	nor	790.3125	257.3449338484779	1
43017	16:23:50	1	29	4.0.9.0	2	40	experiment_half	rev_q_o	1	3954	954	rev	790.3125	257.3449338484779	1
43017	16:23:50	1	29	4.0.9.0	2	42	experiment_half	nor_q_e	1	3729	729	nor	790.3125	257.3449338484779	1
43017	16:23:50	1	29	4.0.9.0	2	43	experiment_half	nor_q_e	1	4232	1232	nor	790.3125	257.3449338484779	1
43017	16:23:50	1	29	4.0.9.0	2	52	experiment_half	rev_q_o	1	3726	726	rev	790.3125	257.3449338484779	1
43017	16:23:50	1	29	4.0.9.0	2	53	experiment_half	nor_q_o	1	3774	774	nor	790.3125	257.3449338484779	1
43017	16:23:50	1	29	4.0.9.0	2	54	experiment_half	nor_q_o	1	3708	708	nor	790.3125	257.3449338484779	1
43017	16:23:50	1	29	4.0.9.0	2	58	experiment_half	nor_q_o	1	3841	841	nor	790.3125	257.3449338484779	1
43017	16:23:50	1	29	4.0.9.0	2	59	experiment_half	rev_q_e	1	3837	837	rev	790.3125	257.3449338484779	1
43017	16:23:50	1	29	4.0.9.0	2	61	experiment_half	rev_q_o	1	3703	703	rev	790.3125	257.3449338484779	1
43017	16:23:50	1	29	4.0.9.0	2	62	experiment_half	nor_q_e	1	3881	881	nor	790.3125	257.3449338484779	1
43017	16:23:50	1	29	4.0.9.0	2	66	experiment_half	rev_q_o	1	3685	685	rev	790.3125	257.3449338484779	1
43017	16:23:50	1	29	4.0.9.0	2	68	experiment_half	nor_q_o	1	3807	807	nor	790.3125	257.3449338484779	1
43017	16:23:50	1	29	4.0.9.0	2	69	experiment_half	nor_q_e	1	3964	964	nor	790.3125	257.3449338484779	1
43017	16:23:50	1	29	4.0.9.0	2	73	experiment_half	nor_q_o	1	3557	557	nor	790.3125	257.3449338484779	1
43017	16:23:50	1	29	4.0.9.0	2	77	experiment_half	nor_q_o	1	3528	528	nor	790.3125	257.3449338484779	1
43017	16:23:50	1	29	4.0.9.0	2	82	experiment_half	rev_q_e	1	3729	729	rev	790.3125	257.3449338484779	1
43017	16:23:50	1	29	4.0.9.0	2	85	experiment_half	rev_q_e	1	3668	668	rev	790.3125	257.3449338484779	1
43017	16:23:50	1	29	4.0.9.0	2	96	experiment_half	rev_q_e	1	3502	502	rev	790.3125	257.3449338484779	1
43017	16:23:50	1	29	4.0.9.0	2	97	experiment_half	nor_q_o	1	3905	905	nor	790.3125	257.3449338484779	1
43017	16:23:50	1	29	4.0.9.0	2	98	experiment_half	rev_q_o	1	3465	465	rev	790.3125	257.3449338484779	1
43017	16:23:50	1	29	4.0.9.0	4	1	experiment_half	nor_q_o	1	4129	1129	nor	790.3125	257.3449338484779	1
43017	16:23:50	1	29	4.0.9.0	4	3	experiment_half	rev_q_o	1	3848	848	rev	790.3125	257.3449338484779	1
43017	16:23:50	1	29	4.0.9.0	4	6	experiment_half	rev_q_o	1	3519	519	rev	790.3125	257.3449338484779	1
43017	16:23:50	1	29	4.0.9.0	4	12	experiment_half	rev_q_e	1	3959	959	rev	790.3125	257.3449338484779	1
43017	16:23:50	1	29	4.0.9.0	4	19	experiment_half	nor_q_o	1	3764	764	nor	790.3125	257.3449338484779	1
43017	16:23:50	1	29	4.0.9.0	4	20	experiment_half	rev_q_e	1	3931	931	rev	790.3125	257.3449338484779	1
43017	16:23:50	1	29	4.0.9.0	4	23	experiment_half	nor_q_e	1	3559	559	nor	790.3125	257.3449338484779	1
43017	16:23:50	1	29	4.0.9.0	4	26	experiment_half	nor_q_o	1	3619	619	nor	790.3125	257.3449338484779	1
43017	16:23:50	1	29	4.0.9.0	4	28	experiment_half	rev_q_e	1	3605	605	rev	790.3125	257.3449338484779	1
43017	16:23:50	1	29	4.0.9.0	4	30	experiment_half	rev_q_o	1	3744	744	rev	790.3125	257.3449338484779	1
43017	16:23:50	1	29	4.0.9.0	4	42	experiment_half	rev_q_o	1	3875	875	rev	790.3125	257.3449338484779	1
43017	16:23:50	1	29	4.0.9.0	4	46	experiment_half	nor_q_e	1	3551	551	nor	790.3125	257.3449338484779	1
43017	16:23:50	1	29	4.0.9.0	4	47	experiment_half	nor_q_o	1	3559	559	nor	790.3125	257.3449338484779	1
43017	16:23:50	1	29	4.0.9.0	4	48	experiment_half	nor_q_e	1	3798	798	nor	790.3125	257.3449338484779	1
43017	16:23:50	1	29	4.0.9.0	4	49	experiment_half	rev_q_e	1	3836	836	rev	790.3125	257.3449338484779	1
43017	16:23:50	1	29	4.0.9.0	4	56	experiment_half	nor_q_e	1	3940	940	nor	790.3125	257.3449338484779	1
43017	16:23:50	1	29	4.0.9.0	4	58	experiment_half	rev_q_e	1	3930	930	rev	790.3125	257.3449338484779	1
43017	16:23:50	1	29	4.0.9.0	4	59	experiment_half	rev_q_o	1	3627	627	rev	790.3125	257.3449338484779	1
43017	16:23:50	1	29	4.0.9.0	4	63	experiment_half	rev_q_e	1	3986	986	rev	790.3125	257.3449338484779	1
43017	16:23:50	1	29	4.0.9.0	4	75	experiment_half	nor_q_o	1	3684	684	nor	790.3125	257.3449338484779	1
43017	16:23:50	1	29	4.0.9.0	4	76	experiment_half	rev_q_o	1	3723	723	rev	790.3125	257.3449338484779	1
43017	16:23:50	1	29	4.0.9.0	4	79	experiment_half	nor_q_e	1	3685	685	nor	790.3125	257.3449338484779	1
43017	16:23:50	1	29	4.0.9.0	4	82	experiment_half	nor_q_e	1	3904	904	nor	790.3125	257.3449338484779	1
43017	16:23:50	1	29	4.0.9.0	4	83	experiment_half	nor_q_e	1	3889	889	nor	790.3125	257.3449338484779	1
43017	16:23:50	1	29	4.0.9.0	4	84	experiment_half	nor_q_o	1	3524	524	nor	790.3125	257.3449338484779	1
43017	16:23:50	1	29	4.0.9.0	4	86	experiment_half	rev_q_e	1	3699	699	rev	790.3125	257.3449338484779	1
43017	16:23:50	1	29	4.0.9.0	4	87	experiment_half	nor_q_o	1	3692	692	nor	790.3125	257.3449338484779	1
43017	16:23:50	1	29	4.0.9.0	4	88	experiment_half	rev_q_o	1	3910	910	rev	790.3125	257.3449338484779	1
50117	12:28:33	1	30	4.0.9.0	2	1	control_half	nor_q_o	1	3221	221	nor	688.6517857142857	370.6726223633942	1
50117	12:28:33	1	30	4.0.9.0	2	8	control_half	nor_q_o	1	3671	671	nor	688.6517857142857	370.6726223633942	1
50117	12:28:33	1	30	4.0.9.0	2	10	control_half	nor_q_o	1	3704	704	nor	688.6517857142857	370.6726223633942	1
50117	12:28:33	1	30	4.0.9.0	2	15	control_half	nor_q_e	1	3650	650	nor	688.6517857142857	370.6726223633942	1
50117	12:28:33	1	30	4.0.9.0	2	21	control_half	nor_q_o	1	3550	550	nor	688.6517857142857	370.6726223633942	1
50117	12:28:33	1	30	4.0.9.0	2	22	control_half	nor_q_o	1	3613	613	nor	688.6517857142857	370.6726223633942	1
50117	12:28:33	1	30	4.0.9.0	2	27	control_half	nor_q_e	1	3506	506	nor	688.6517857142857	370.6726223633942	1
50117	12:28:33	1	30	4.0.9.0	2	40	control_half	nor_q_e	1	3558	558	nor	688.6517857142857	370.6726223633942	1
50117	12:28:33	1	30	4.0.9.0	2	42	control_half	nor_q_o	1	3483	483	nor	688.6517857142857	370.6726223633942	1
50117	12:28:33	1	30	4.0.9.0	2	45	control_half	nor_q_o	1	3538	538	nor	688.6517857142857	370.6726223633942	1
50117	12:28:33	1	30	4.0.9.0	2	46	control_half	nor_q_e	1	3570	570	nor	688.6517857142857	370.6726223633942	1
50117	12:28:33	1	30	4.0.9.0	2	47	control_half	nor_q_o	1	3489	489	nor	688.6517857142857	370.6726223633942	1
50117	12:28:33	1	30	4.0.9.0	2	49	control_half	nor_q_o	1	3426	426	nor	688.6517857142857	370.6726223633942	1
50117	12:28:33	1	30	4.0.9.0	2	50	control_half	nor_q_e	1	3535	535	nor	688.6517857142857	370.6726223633942	1
50117	12:28:33	1	30	4.0.9.0	2	52	control_half	nor_q_e	1	3605	605	nor	688.6517857142857	370.6726223633942	1
50117	12:28:33	1	30	4.0.9.0	2	53	control_half	nor_q_o	1	3435	435	nor	688.6517857142857	370.6726223633942	1
50117	12:28:33	1	30	4.0.9.0	2	61	control_half	nor_q_e	1	3617	617	nor	688.6517857142857	370.6726223633942	1
50117	12:28:33	1	30	4.0.9.0	2	63	control_half	nor_q_e	1	3605	605	nor	688.6517857142857	370.6726223633942	1
50117	12:28:33	1	30	4.0.9.0	2	66	control_half	nor_q_e	1	3550	550	nor	688.6517857142857	370.6726223633942	1
50117	12:28:33	1	30	4.0.9.0	2	69	control_half	nor_q_o	1	3659	659	nor	688.6517857142857	370.6726223633942	1
50117	12:28:33	1	30	4.0.9.0	2	71	control_half	nor_q_e	1	3645	645	nor	688.6517857142857	370.6726223633942	1
50117	12:28:33	1	30	4.0.9.0	2	81	control_half	nor_q_o	1	3529	529	nor	688.6517857142857	370.6726223633942	1
50117	12:28:33	1	30	4.0.9.0	2	83	control_half	nor_q_e	1	3480	480	nor	688.6517857142857	370.6726223633942	1
50117	12:28:33	1	30	4.0.9.0	2	84	control_half	nor_q_o	1	3547	547	nor	688.6517857142857	370.6726223633942	1
50117	12:28:33	1	30	4.0.9.0	2	86	control_half	nor_q_e	1	3424	424	nor	688.6517857142857	370.6726223633942	1
50117	12:28:33	1	30	4.0.9.0	2	90	control_half	nor_q_e	1	3400	400	nor	688.6517857142857	370.6726223633942	1
50117	12:28:33	1	30	4.0.9.0	2	94	control_half	nor_q_e	1	3544	544	nor	688.6517857142857	370.6726223633942	1
50117	12:28:33	1	30	4.0.9.0	2	97	control_half	nor_q_o	1	3532	532	nor	688.6517857142857	370.6726223633942	1
50117	12:28:33	1	30	4.0.9.0	4	4	control_half	nor_q_e	1	3681	681	nor	688.6517857142857	370.6726223633942	1
50117	12:28:33	1	30	4.0.9.0	4	7	control_half	nor_q_o	1	3752	752	nor	688.6517857142857	370.6726223633942	1
50117	12:28:33	1	30	4.0.9.0	4	11	control_half	nor_q_e	1	3563	563	nor	688.6517857142857	370.6726223633942	1
50117	12:28:33	1	30	4.0.9.0	4	15	control_half	nor_q_e	1	3405	405	nor	688.6517857142857	370.6726223633942	1
50117	12:28:33	1	30	4.0.9.0	4	16	control_half	nor_q_e	0	3899	899	nor	688.6517857142857	370.6726223633942	1
50117	12:28:33	1	30	4.0.9.0	4	22	control_half	nor_q_o	1	3460	460	nor	688.6517857142857	370.6726223633942	1
50117	12:28:33	1	30	4.0.9.0	4	26	control_half	nor_q_e	1	3394	394	nor	688.6517857142857	370.6726223633942	1
50117	12:28:33	1	30	4.0.9.0	4	27	control_half	nor_q_o	1	3392	392	nor	688.6517857142857	370.6726223633942	1
50117	12:28:33	1	30	4.0.9.0	4	28	control_half	nor_q_e	1	3725	725	nor	688.6517857142857	370.6726223633942	1
50117	12:28:33	1	30	4.0.9.0	4	31	control_half	nor_q_o	1	3402	402	nor	688.6517857142857	370.6726223633942	1
50117	12:28:33	1	30	4.0.9.0	4	32	control_half	nor_q_e	1	3616	616	nor	688.6517857142857	370.6726223633942	1
50117	12:28:33	1	30	4.0.9.0	4	33	control_half	nor_q_o	1	3445	445	nor	688.6517857142857	370.6726223633942	1
50117	12:28:33	1	30	4.0.9.0	4	35	control_half	nor_q_o	1	3518	518	nor	688.6517857142857	370.6726223633942	1
50117	12:28:33	1	30	4.0.9.0	4	38	control_half	nor_q_o	1	3451	451	nor	688.6517857142857	370.6726223633942	1
50117	12:28:33	1	30	4.0.9.0	4	40	control_half	nor_q_e	1	3970	970	nor	688.6517857142857	370.6726223633942	1
50117	12:28:33	1	30	4.0.9.0	4	46	control_half	nor_q_o	1	3609	609	nor	688.6517857142857	370.6726223633942	1
50117	12:28:33	1	30	4.0.9.0	4	54	control_half	nor_q_e	1	3532	532	nor	688.6517857142857	370.6726223633942	1
50117	12:28:33	1	30	4.0.9.0	4	57	control_half	nor_q_e	1	3873	873	nor	688.6517857142857	370.6726223633942	1
50117	12:28:33	1	30	4.0.9.0	4	58	control_half	nor_q_o	1	3724	724	nor	688.6517857142857	370.6726223633942	1
50117	12:28:33	1	30	4.0.9.0	4	61	control_half	nor_q_o	1	3632	632	nor	688.6517857142857	370.6726223633942	1
50117	12:28:33	1	30	4.0.9.0	4	71	control_half	nor_q_o	1	3358	358	nor	688.6517857142857	370.6726223633942	1
50117	12:28:33	1	30	4.0.9.0	4	72	control_half	nor_q_o	1	3759	759	nor	688.6517857142857	370.6726223633942	1
50117	12:28:33	1	30	4.0.9.0	4	78	control_half	nor_q_e	1	3426	426	nor	688.6517857142857	370.6726223633942	1
50117	12:28:33	1	30	4.0.9.0	4	86	control_half	nor_q_e	1	3430	430	nor	688.6517857142857	370.6726223633942	1
50117	12:28:33	1	30	4.0.9.0	4	88	control_half	nor_q_o	1	3345	345	nor	688.6517857142857	370.6726223633942	1
50117	12:28:33	1	30	4.0.9.0	4	89	control_half	nor_q_o	1	3443	443	nor	688.6517857142857	370.6726223633942	1
50117	12:28:33	1	30	4.0.9.0	4	97	control_half	nor_q_e	1	3737	737	nor	688.6517857142857	370.6726223633942	1
50117	12:28:33	1	30	4.0.9.0	4	98	control_half	nor_q_e	1	3460	460	nor	688.6517857142857	370.6726223633942	1
50217	11:31:05	31	31	4.0.9.0	2	1	experiment_half	nor_q_e	1	3978	978	nor	644.625	435.1740487468235	1
50217	11:31:05	31	31	4.0.9.0	2	9	experiment_half	nor_q_e	1	4405	1405	nor	644.625	435.1740487468235	1
50217	11:31:05	31	31	4.0.9.0	2	13	experiment_half	rev_q_e	1	3885	885	rev	644.625	435.1740487468235	1
50217	11:31:05	31	31	4.0.9.0	2	14	experiment_half	nor_q_e	1	3735	735	nor	644.625	435.1740487468235	1
50217	11:31:05	31	31	4.0.9.0	2	18	experiment_half	nor_q_o	1	3456	456	nor	644.625	435.1740487468235	1
50217	11:31:05	31	31	4.0.9.0	2	26	experiment_half	rev_q_o	1	3608	608	rev	644.625	435.1740487468235	1
50217	11:31:05	31	31	4.0.9.0	2	32	experiment_half	rev_q_o	1	3492	492	rev	644.625	435.1740487468235	1
50217	11:31:05	31	31	4.0.9.0	2	33	experiment_half	nor_q_e	1	3574	574	nor	644.625	435.1740487468235	1
50217	11:31:05	31	31	4.0.9.0	2	37	experiment_half	rev_q_e	1	3519	519	rev	644.625	435.1740487468235	1
50217	11:31:05	31	31	4.0.9.0	2	40	experiment_half	rev_q_e	0	3956	956	rev	644.625	435.1740487468235	1
50217	11:31:05	31	31	4.0.9.0	2	42	experiment_half	rev_q_o	1	3561	561	rev	644.625	435.1740487468235	1
50217	11:31:05	31	31	4.0.9.0	2	44	experiment_half	rev_q_o	1	3486	486	rev	644.625	435.1740487468235	1
50217	11:31:05	31	31	4.0.9.0	2	46	experiment_half	rev_q_o	1	3487	487	rev	644.625	435.1740487468235	1
50217	11:31:05	31	31	4.0.9.0	2	47	experiment_half	nor_q_o	1	3521	521	nor	644.625	435.1740487468235	1
50217	11:31:05	31	31	4.0.9.0	2	49	experiment_half	nor_q_o	1	3679	679	nor	644.625	435.1740487468235	1
50217	11:31:05	31	31	4.0.9.0	2	51	experiment_half	rev_q_o	1	3481	481	rev	644.625	435.1740487468235	1
50217	11:31:05	31	31	4.0.9.0	2	55	experiment_half	rev_q_e	1	430	-2570	rev	644.625	435.1740487468235	0
50217	11:31:05	31	31	4.0.9.0	2	56	experiment_half	nor_q_o	1	3690	690	nor	644.625	435.1740487468235	1
50217	11:31:05	31	31	4.0.9.0	2	60	experiment_half	nor_q_e	1	3463	463	nor	644.625	435.1740487468235	1
50217	11:31:05	31	31	4.0.9.0	2	63	experiment_half	nor_q_e	1	3567	567	nor	644.625	435.1740487468235	1
50217	11:31:05	31	31	4.0.9.0	2	64	experiment_half	rev_q_o	1	3645	645	rev	644.625	435.1740487468235	1
50217	11:31:05	31	31	4.0.9.0	2	68	experiment_half	rev_q_e	1	3794	794	rev	644.625	435.1740487468235	1
50217	11:31:05	31	31	4.0.9.0	2	69	experiment_half	nor_q_o	1	3544	544	nor	644.625	435.1740487468235	1
50217	11:31:05	31	31	4.0.9.0	2	70	experiment_half	rev_q_e	0	3503	503	rev	644.625	435.1740487468235	1
50217	11:31:05	31	31	4.0.9.0	2	71	experiment_half	nor_q_o	1	3729	729	nor	644.625	435.1740487468235	1
50217	11:31:05	31	31	4.0.9.0	2	72	experiment_half	nor_q_o	1	3522	522	nor	644.625	435.1740487468235	1
50217	11:31:05	31	31	4.0.9.0	2	79	experiment_half	nor_q_e	1	3584	584	nor	644.625	435.1740487468235	1
50217	11:31:05	31	31	4.0.9.0	2	89	experiment_half	rev_q_e	1	3494	494	rev	644.625	435.1740487468235	1
50217	11:31:05	31	31	4.0.9.0	4	2	experiment_half	rev_q_o	1	3632	632	rev	644.625	435.1740487468235	1
50217	11:31:05	31	31	4.0.9.0	4	5	experiment_half	rev_q_e	1	3512	512	rev	644.625	435.1740487468235	1
50217	11:31:05	31	31	4.0.9.0	4	6	experiment_half	nor_q_e	1	3489	489	nor	644.625	435.1740487468235	1
50217	11:31:05	31	31	4.0.9.0	4	11	experiment_half	nor_q_e	1	3435	435	nor	644.625	435.1740487468235	1
50217	11:31:05	31	31	4.0.9.0	4	14	experiment_half	rev_q_o	1	3612	612	rev	644.625	435.1740487468235	1
50217	11:31:05	31	31	4.0.9.0	4	15	experiment_half	nor_q_o	1	3544	544	nor	644.625	435.1740487468235	1
50217	11:31:05	31	31	4.0.9.0	4	25	experiment_half	rev_q_o	1	3521	521	rev	644.625	435.1740487468235	1
50217	11:31:05	31	31	4.0.9.0	4	26	experiment_half	rev_q_e	1	4034	1034	rev	644.625	435.1740487468235	1
50217	11:31:05	31	31	4.0.9.0	4	27	experiment_half	rev_q_e	1	4174	1174	rev	644.625	435.1740487468235	1
50217	11:31:05	31	31	4.0.9.0	4	29	experiment_half	rev_q_o	1	3475	475	rev	644.625	435.1740487468235	1
50217	11:31:05	31	31	4.0.9.0	4	30	experiment_half	rev_q_o	1	3437	437	rev	644.625	435.1740487468235	1
50217	11:31:05	31	31	4.0.9.0	4	41	experiment_half	rev_q_e	1	3511	511	rev	644.625	435.1740487468235	1
50217	11:31:05	31	31	4.0.9.0	4	46	experiment_half	rev_q_e	1	4073	1073	rev	644.625	435.1740487468235	1
50217	11:31:05	31	31	4.0.9.0	4	49	experiment_half	nor_q_o	1	3744	744	nor	644.625	435.1740487468235	1
50217	11:31:05	31	31	4.0.9.0	4	52	experiment_half	rev_q_e	1	3509	509	rev	644.625	435.1740487468235	1
50217	11:31:05	31	31	4.0.9.0	4	54	experiment_half	nor_q_o	1	3629	629	nor	644.625	435.1740487468235	1
50217	11:31:05	31	31	4.0.9.0	4	62	experiment_half	nor_q_e	1	3517	517	nor	644.625	435.1740487468235	1
50217	11:31:05	31	31	4.0.9.0	4	63	experiment_half	nor_q_o	1	3542	542	nor	644.625	435.1740487468235	1
50217	11:31:05	31	31	4.0.9.0	4	69	experiment_half	nor_q_e	1	3837	837	nor	644.625	435.1740487468235	1
50217	11:31:05	31	31	4.0.9.0	4	75	experiment_half	nor_q_o	1	3480	480	nor	644.625	435.1740487468235	1
50217	11:31:05	31	31	4.0.9.0	4	82	experiment_half	nor_q_e	1	3648	648	nor	644.625	435.1740487468235	1
50217	11:31:05	31	31	4.0.9.0	4	83	experiment_half	nor_q_o	1	3652	652	nor	644.625	435.1740487468235	1
50217	11:31:05	31	31	4.0.9.0	4	85	experiment_half	rev_q_o	1	3493	493	rev	644.625	435.1740487468235	1
50217	11:31:05	31	31	4.0.9.0	4	88	experiment_half	nor_q_e	1	3443	443	nor	644.625	435.1740487468235	1
50217	11:31:05	31	31	4.0.9.0	4	90	experiment_half	rev_q_e	1	3669	669	rev	644.625	435.1740487468235	1
50217	11:31:05	31	31	4.0.9.0	4	94	experiment_half	rev_q_o	1	3434	434	rev	644.625	435.1740487468235	1
50217	11:31:05	31	31	4.0.9.0	4	95	experiment_half	nor_q_e	1	4023	1023	nor	644.625	435.1740487468235	1
50217	11:31:05	31	31	4.0.9.0	4	96	experiment_half	nor_q_o	1	3555	555	nor	644.625	435.1740487468235	1
50217	13:26:28	32	32	4.0.9.0	2	1	control_half	nor_q_o	1	4038	1038	nor	841.0178571428571	412.16457795144083	1
50217	13:26:28	32	32	4.0.9.0	2	3	control_half	nor_q_e	1	2792	-208	nor	841.0178571428571	412.16457795144083	0
50217	13:26:28	32	32	4.0.9.0	2	6	control_half	nor_q_e	1	3645	645	nor	841.0178571428571	412.16457795144083	1
50217	13:26:28	32	32	4.0.9.0	2	12	control_half	nor_q_e	1	3685	685	nor	841.0178571428571	412.16457795144083	1
50217	13:26:28	32	32	4.0.9.0	2	14	control_half	nor_q_o	1	3853	853	nor	841.0178571428571	412.16457795144083	1
50217	13:26:28	32	32	4.0.9.0	2	16	control_half	nor_q_e	1	4111	1111	nor	841.0178571428571	412.16457795144083	1
50217	13:26:28	32	32	4.0.9.0	2	18	control_half	nor_q_o	1	3926	926	nor	841.0178571428571	412.16457795144083	1
50217	13:26:28	32	32	4.0.9.0	2	20	control_half	nor_q_o	1	3765	765	nor	841.0178571428571	412.16457795144083	1
50217	13:26:28	32	32	4.0.9.0	2	22	control_half	nor_q_o	1	3538	538	nor	841.0178571428571	412.16457795144083	1
50217	13:26:28	32	32	4.0.9.0	2	32	control_half	nor_q_o	1	3730	730	nor	841.0178571428571	412.16457795144083	1
50217	13:26:28	32	32	4.0.9.0	2	33	control_half	nor_q_o	1	4755	1755	nor	841.0178571428571	412.16457795144083	0
50217	13:26:28	32	32	4.0.9.0	2	39	control_half	nor_q_e	1	3705	705	nor	841.0178571428571	412.16457795144083	1
50217	13:26:28	32	32	4.0.9.0	2	43	control_half	nor_q_e	1	3517	517	nor	841.0178571428571	412.16457795144083	1
50217	13:26:28	32	32	4.0.9.0	2	46	control_half	nor_q_e	1	3794	794	nor	841.0178571428571	412.16457795144083	1
50217	13:26:28	32	32	4.0.9.0	2	48	control_half	nor_q_e	1	4038	1038	nor	841.0178571428571	412.16457795144083	1
50217	13:26:28	32	32	4.0.9.0	2	49	control_half	nor_q_o	1	4098	1098	nor	841.0178571428571	412.16457795144083	1
50217	13:26:28	32	32	4.0.9.0	2	51	control_half	nor_q_e	1	5218	2218	nor	841.0178571428571	412.16457795144083	0
50217	13:26:28	32	32	4.0.9.0	2	55	control_half	nor_q_o	1	3625	625	nor	841.0178571428571	412.16457795144083	1
50217	13:26:28	32	32	4.0.9.0	2	60	control_half	nor_q_e	1	4277	1277	nor	841.0178571428571	412.16457795144083	1
50217	13:26:28	32	32	4.0.9.0	2	64	control_half	nor_q_e	1	4282	1282	nor	841.0178571428571	412.16457795144083	1
50217	13:26:28	32	32	4.0.9.0	2	72	control_half	nor_q_e	1	3744	744	nor	841.0178571428571	412.16457795144083	1
50217	13:26:28	32	32	4.0.9.0	2	74	control_half	nor_q_o	1	4062	1062	nor	841.0178571428571	412.16457795144083	1
50217	13:26:28	32	32	4.0.9.0	2	75	control_half	nor_q_o	1	3713	713	nor	841.0178571428571	412.16457795144083	1
50217	13:26:28	32	32	4.0.9.0	2	81	control_half	nor_q_o	1	4616	1616	nor	841.0178571428571	412.16457795144083	1
50217	13:26:28	32	32	4.0.9.0	2	89	control_half	nor_q_o	1	4034	1034	nor	841.0178571428571	412.16457795144083	1
50217	13:26:28	32	32	4.0.9.0	2	90	control_half	nor_q_e	1	4102	1102	nor	841.0178571428571	412.16457795144083	1
50217	13:26:28	32	32	4.0.9.0	2	92	control_half	nor_q_e	1	4454	1454	nor	841.0178571428571	412.16457795144083	1
50217	13:26:28	32	32	4.0.9.0	2	98	control_half	nor_q_o	1	3720	720	nor	841.0178571428571	412.16457795144083	1
50217	13:26:28	32	32	4.0.9.0	4	1	control_half	nor_q_e	1	3842	842	nor	841.0178571428571	412.16457795144083	1
50217	13:26:28	32	32	4.0.9.0	4	3	control_half	nor_q_o	1	3741	741	nor	841.0178571428571	412.16457795144083	1
50217	13:26:28	32	32	4.0.9.0	4	11	control_half	nor_q_e	1	4200	1200	nor	841.0178571428571	412.16457795144083	1
50217	13:26:28	32	32	4.0.9.0	4	13	control_half	nor_q_e	1	3824	824	nor	841.0178571428571	412.16457795144083	1
50217	13:26:28	32	32	4.0.9.0	4	21	control_half	nor_q_e	1	3848	848	nor	841.0178571428571	412.16457795144083	1
50217	13:26:28	32	32	4.0.9.0	4	26	control_half	nor_q_e	1	3789	789	nor	841.0178571428571	412.16457795144083	1
50217	13:26:28	32	32	4.0.9.0	4	39	control_half	nor_q_e	1	3750	750	nor	841.0178571428571	412.16457795144083	1
50217	13:26:28	32	32	4.0.9.0	4	44	control_half	nor_q_o	1	3934	934	nor	841.0178571428571	412.16457795144083	1
50217	13:26:28	32	32	4.0.9.0	4	45	control_half	nor_q_o	1	4185	1185	nor	841.0178571428571	412.16457795144083	1
50217	13:26:28	32	32	4.0.9.0	4	48	control_half	nor_q_o	1	3780	780	nor	841.0178571428571	412.16457795144083	1
50217	13:26:28	32	32	4.0.9.0	4	54	control_half	nor_q_o	1	4041	1041	nor	841.0178571428571	412.16457795144083	1
50217	13:26:28	32	32	4.0.9.0	4	58	control_half	nor_q_o	1	3593	593	nor	841.0178571428571	412.16457795144083	1
50217	13:26:28	32	32	4.0.9.0	4	59	control_half	nor_q_e	1	4149	1149	nor	841.0178571428571	412.16457795144083	1
50217	13:26:28	32	32	4.0.9.0	4	60	control_half	nor_q_o	1	3806	806	nor	841.0178571428571	412.16457795144083	1
50217	13:26:28	32	32	4.0.9.0	4	61	control_half	nor_q_o	1	3516	516	nor	841.0178571428571	412.16457795144083	1
50217	13:26:28	32	32	4.0.9.0	4	63	control_half	nor_q_o	1	3667	667	nor	841.0178571428571	412.16457795144083	1
50217	13:26:28	32	32	4.0.9.0	4	66	control_half	nor_q_e	1	3793	793	nor	841.0178571428571	412.16457795144083	1
50217	13:26:28	32	32	4.0.9.0	4	70	control_half	nor_q_o	1	3563	563	nor	841.0178571428571	412.16457795144083	1
50217	13:26:28	32	32	4.0.9.0	4	74	control_half	nor_q_o	1	3597	597	nor	841.0178571428571	412.16457795144083	1
50217	13:26:28	32	32	4.0.9.0	4	79	control_half	nor_q_e	1	3660	660	nor	841.0178571428571	412.16457795144083	1
50217	13:26:28	32	32	4.0.9.0	4	80	control_half	nor_q_e	1	3959	959	nor	841.0178571428571	412.16457795144083	1
50217	13:26:28	32	32	4.0.9.0	4	81	control_half	nor_q_e	1	4134	1134	nor	841.0178571428571	412.16457795144083	1
50217	13:26:28	32	32	4.0.9.0	4	88	control_half	nor_q_o	1	3612	612	nor	841.0178571428571	412.16457795144083	1
50217	13:26:28	32	32	4.0.9.0	4	92	control_half	nor_q_e	1	3548	548	nor	841.0178571428571	412.16457795144083	1
50217	13:26:28	32	32	4.0.9.0	4	95	control_half	nor_q_e	1	4008	1008	nor	841.0178571428571	412.16457795144083	1
50217	13:26:28	32	32	4.0.9.0	4	96	control_half	nor_q_e	1	3909	909	nor	841.0178571428571	412.16457795144083	1
50217	13:26:28	32	32	4.0.9.0	4	97	control_half	nor_q_o	1	3614	614	nor	841.0178571428571	412.16457795144083	1
50217	13:26:28	32	32	4.0.9.0	4	98	control_half	nor_q_o	0	3539	539	nor	841.0178571428571	412.16457795144083	1
50417	12:19:20	1	33	4.0.9.0	2	2	experiment_half	rev_q_o	0	3614	614	rev	1010.0178571428571	453.78377162472594	1
50417	12:19:20	1	33	4.0.9.0	2	6	experiment_half	nor_q_o	1	3735	735	nor	1010.0178571428571	453.78377162472594	1
50417	12:19:20	1	33	4.0.9.0	2	14	experiment_half	nor_q_o	1	3651	651	nor	1010.0178571428571	453.78377162472594	1
50417	12:19:20	1	33	4.0.9.0	2	17	experiment_half	nor_q_e	1	3965	965	nor	1010.0178571428571	453.78377162472594	1
50417	12:19:20	1	33	4.0.9.0	2	20	experiment_half	nor_q_e	0	3663	663	nor	1010.0178571428571	453.78377162472594	1
50417	12:19:20	1	33	4.0.9.0	2	23	experiment_half	rev_q_o	1	3749	749	rev	1010.0178571428571	453.78377162472594	1
50417	12:19:20	1	33	4.0.9.0	2	26	experiment_half	rev_q_e	1	4391	1391	rev	1010.0178571428571	453.78377162472594	1
50417	12:19:20	1	33	4.0.9.0	2	30	experiment_half	rev_q_e	1	3999	999	rev	1010.0178571428571	453.78377162472594	1
50417	12:19:20	1	33	4.0.9.0	2	31	experiment_half	rev_q_o	1	3877	877	rev	1010.0178571428571	453.78377162472594	1
50417	12:19:20	1	33	4.0.9.0	2	34	experiment_half	rev_q_o	1	3980	980	rev	1010.0178571428571	453.78377162472594	1
50417	12:19:20	1	33	4.0.9.0	2	38	experiment_half	nor_q_e	0	4638	1638	nor	1010.0178571428571	453.78377162472594	1
50417	12:19:20	1	33	4.0.9.0	2	42	experiment_half	rev_q_e	1	4109	1109	rev	1010.0178571428571	453.78377162472594	1
50417	12:19:20	1	33	4.0.9.0	2	44	experiment_half	nor_q_o	1	3859	859	nor	1010.0178571428571	453.78377162472594	1
50417	12:19:20	1	33	4.0.9.0	2	45	experiment_half	rev_q_e	1	4447	1447	rev	1010.0178571428571	453.78377162472594	1
50417	12:19:20	1	33	4.0.9.0	2	47	experiment_half	nor_q_o	1	3992	992	nor	1010.0178571428571	453.78377162472594	1
50417	12:19:20	1	33	4.0.9.0	2	61	experiment_half	rev_q_e	1	4438	1438	rev	1010.0178571428571	453.78377162472594	1
50417	12:19:20	1	33	4.0.9.0	2	62	experiment_half	rev_q_o	1	3451	451	rev	1010.0178571428571	453.78377162472594	1
50417	12:19:20	1	33	4.0.9.0	2	63	experiment_half	nor_q_e	1	4023	1023	nor	1010.0178571428571	453.78377162472594	1
50417	12:19:20	1	33	4.0.9.0	2	67	experiment_half	rev_q_e	1	3966	966	rev	1010.0178571428571	453.78377162472594	1
50417	12:19:20	1	33	4.0.9.0	2	72	experiment_half	nor_q_o	1	4141	1141	nor	1010.0178571428571	453.78377162472594	1
50417	12:19:20	1	33	4.0.9.0	2	74	experiment_half	nor_q_e	1	4084	1084	nor	1010.0178571428571	453.78377162472594	1
50417	12:19:20	1	33	4.0.9.0	2	75	experiment_half	rev_q_e	1	3974	974	rev	1010.0178571428571	453.78377162472594	1
50417	12:19:20	1	33	4.0.9.0	2	78	experiment_half	rev_q_o	1	3513	513	rev	1010.0178571428571	453.78377162472594	1
50417	12:19:20	1	33	4.0.9.0	2	80	experiment_half	nor_q_o	1	4214	1214	nor	1010.0178571428571	453.78377162472594	1
50417	12:19:20	1	33	4.0.9.0	2	81	experiment_half	nor_q_e	1	4157	1157	nor	1010.0178571428571	453.78377162472594	1
50417	12:19:20	1	33	4.0.9.0	2	82	experiment_half	nor_q_e	1	3595	595	nor	1010.0178571428571	453.78377162472594	1
50417	12:19:20	1	33	4.0.9.0	2	89	experiment_half	nor_q_o	1	4199	1199	nor	1010.0178571428571	453.78377162472594	1
50417	12:19:20	1	33	4.0.9.0	2	98	experiment_half	rev_q_o	1	3956	956	rev	1010.0178571428571	453.78377162472594	1
50417	12:19:20	1	33	4.0.9.0	4	4	experiment_half	rev_q_e	1	3634	634	rev	1010.0178571428571	453.78377162472594	1
50417	12:19:20	1	33	4.0.9.0	4	19	experiment_half	nor_q_o	1	3508	508	nor	1010.0178571428571	453.78377162472594	1
50417	12:19:20	1	33	4.0.9.0	4	20	experiment_half	rev_q_o	1	3549	549	rev	1010.0178571428571	453.78377162472594	1
50417	12:19:20	1	33	4.0.9.0	4	22	experiment_half	rev_q_o	1	3410	410	rev	1010.0178571428571	453.78377162472594	1
50417	12:19:20	1	33	4.0.9.0	4	24	experiment_half	rev_q_e	1	3548	548	rev	1010.0178571428571	453.78377162472594	1
50417	12:19:20	1	33	4.0.9.0	4	29	experiment_half	nor_q_o	1	3525	525	nor	1010.0178571428571	453.78377162472594	1
50417	12:19:20	1	33	4.0.9.0	4	34	experiment_half	rev_q_o	1	3518	518	rev	1010.0178571428571	453.78377162472594	1
50417	12:19:20	1	33	4.0.9.0	4	36	experiment_half	nor_q_e	1	3645	645	nor	1010.0178571428571	453.78377162472594	1
50417	12:19:20	1	33	4.0.9.0	4	39	experiment_half	rev_q_o	1	3421	421	rev	1010.0178571428571	453.78377162472594	1
50417	12:19:20	1	33	4.0.9.0	4	40	experiment_half	nor_q_o	0	3850	850	nor	1010.0178571428571	453.78377162472594	1
50417	12:19:20	1	33	4.0.9.0	4	44	experiment_half	nor_q_o	1	3648	648	nor	1010.0178571428571	453.78377162472594	1
50417	12:19:20	1	33	4.0.9.0	4	47	experiment_half	rev_q_e	1	4008	1008	rev	1010.0178571428571	453.78377162472594	1
50417	12:19:20	1	33	4.0.9.0	4	49	experiment_half	rev_q_e	1	3819	819	rev	1010.0178571428571	453.78377162472594	1
50417	12:19:20	1	33	4.0.9.0	4	53	experiment_half	rev_q_e	1	3819	819	rev	1010.0178571428571	453.78377162472594	1
50417	12:19:20	1	33	4.0.9.0	4	56	experiment_half	nor_q_o	1	3444	444	nor	1010.0178571428571	453.78377162472594	1
50417	12:19:20	1	33	4.0.9.0	4	57	experiment_half	nor_q_e	1	4273	1273	nor	1010.0178571428571	453.78377162472594	1
50417	12:19:20	1	33	4.0.9.0	4	66	experiment_half	rev_q_e	1	3590	590	rev	1010.0178571428571	453.78377162472594	1
50417	12:19:20	1	33	4.0.9.0	4	67	experiment_half	rev_q_o	1	3972	972	rev	1010.0178571428571	453.78377162472594	1
50417	12:19:20	1	33	4.0.9.0	4	68	experiment_half	rev_q_o	1	3892	892	rev	1010.0178571428571	453.78377162472594	1
50417	12:19:20	1	33	4.0.9.0	4	70	experiment_half	nor_q_e	1	3963	963	nor	1010.0178571428571	453.78377162472594	1
50417	12:19:20	1	33	4.0.9.0	4	73	experiment_half	rev_q_o	1	3807	807	rev	1010.0178571428571	453.78377162472594	1
50417	12:19:20	1	33	4.0.9.0	4	78	experiment_half	nor_q_e	1	3813	813	nor	1010.0178571428571	453.78377162472594	1
50417	12:19:20	1	33	4.0.9.0	4	81	experiment_half	nor_q_e	1	3789	789	nor	1010.0178571428571	453.78377162472594	1
50417	12:19:20	1	33	4.0.9.0	4	82	experiment_half	nor_q_o	1	3772	772	nor	1010.0178571428571	453.78377162472594	1
50417	12:19:20	1	33	4.0.9.0	4	87	experiment_half	rev_q_e	1	3869	869	rev	1010.0178571428571	453.78377162472594	1
50417	12:19:20	1	33	4.0.9.0	4	92	experiment_half	nor_q_e	1	3984	984	nor	1010.0178571428571	453.78377162472594	1
50417	12:19:20	1	33	4.0.9.0	4	97	experiment_half	nor_q_o	1	3576	576	nor	1010.0178571428571	453.78377162472594	1
50417	12:19:20	1	33	4.0.9.0	4	98	experiment_half	nor_q_e	1	3727	727	nor	1010.0178571428571	453.78377162472594	1
50417	14:08:32	1	34	4.0.9.0	2	2	control_half	nor_q_o	1	3459	459	nor	485.91964285714283	191.64941426745992	1
50417	14:08:32	1	34	4.0.9.0	2	3	control_half	nor_q_e	1	3831	831	nor	485.91964285714283	191.64941426745992	1
50417	14:08:32	1	34	4.0.9.0	2	7	control_half	nor_q_e	1	3445	445	nor	485.91964285714283	191.64941426745992	1
50417	14:08:32	1	34	4.0.9.0	2	12	control_half	nor_q_o	1	3372	372	nor	485.91964285714283	191.64941426745992	1
50417	14:08:32	1	34	4.0.9.0	2	13	control_half	nor_q_o	1	3411	411	nor	485.91964285714283	191.64941426745992	1
50417	14:08:32	1	34	4.0.9.0	2	14	control_half	nor_q_o	1	3536	536	nor	485.91964285714283	191.64941426745992	1
50417	14:08:32	1	34	4.0.9.0	2	16	control_half	nor_q_o	1	3415	415	nor	485.91964285714283	191.64941426745992	1
50417	14:08:32	1	34	4.0.9.0	2	18	control_half	nor_q_e	1	3384	384	nor	485.91964285714283	191.64941426745992	1
50417	14:08:32	1	34	4.0.9.0	2	19	control_half	nor_q_e	1	3424	424	nor	485.91964285714283	191.64941426745992	1
50417	14:08:32	1	34	4.0.9.0	2	23	control_half	nor_q_e	1	3391	391	nor	485.91964285714283	191.64941426745992	1
50417	14:08:32	1	34	4.0.9.0	2	27	control_half	nor_q_e	1	3383	383	nor	485.91964285714283	191.64941426745992	1
50417	14:08:32	1	34	4.0.9.0	2	28	control_half	nor_q_o	1	3493	493	nor	485.91964285714283	191.64941426745992	1
50417	14:08:32	1	34	4.0.9.0	2	31	control_half	nor_q_o	1	3427	427	nor	485.91964285714283	191.64941426745992	1
50417	14:08:32	1	34	4.0.9.0	2	34	control_half	nor_q_e	1	3426	426	nor	485.91964285714283	191.64941426745992	1
50417	14:08:32	1	34	4.0.9.0	2	36	control_half	nor_q_o	1	3402	402	nor	485.91964285714283	191.64941426745992	1
50417	14:08:32	1	34	4.0.9.0	2	40	control_half	nor_q_o	1	3387	387	nor	485.91964285714283	191.64941426745992	1
50417	14:08:32	1	34	4.0.9.0	2	43	control_half	nor_q_e	1	3933	933	nor	485.91964285714283	191.64941426745992	0
50417	14:08:32	1	34	4.0.9.0	2	49	control_half	nor_q_o	1	3331	331	nor	485.91964285714283	191.64941426745992	1
50417	14:08:32	1	34	4.0.9.0	2	57	control_half	nor_q_e	1	3390	390	nor	485.91964285714283	191.64941426745992	1
50417	14:08:32	1	34	4.0.9.0	2	63	control_half	nor_q_e	1	3387	387	nor	485.91964285714283	191.64941426745992	1
50417	14:08:32	1	34	4.0.9.0	2	65	control_half	nor_q_o	1	4238	1238	nor	485.91964285714283	191.64941426745992	0
50417	14:08:32	1	34	4.0.9.0	2	68	control_half	nor_q_e	1	3344	344	nor	485.91964285714283	191.64941426745992	1
50417	14:08:32	1	34	4.0.9.0	2	70	control_half	nor_q_e	1	3405	405	nor	485.91964285714283	191.64941426745992	1
50417	14:08:32	1	34	4.0.9.0	2	78	control_half	nor_q_o	1	3398	398	nor	485.91964285714283	191.64941426745992	1
50417	14:08:32	1	34	4.0.9.0	2	86	control_half	nor_q_o	1	3407	407	nor	485.91964285714283	191.64941426745992	1
50417	14:08:32	1	34	4.0.9.0	2	91	control_half	nor_q_o	1	3373	373	nor	485.91964285714283	191.64941426745992	1
50417	14:08:32	1	34	4.0.9.0	2	95	control_half	nor_q_e	1	3599	599	nor	485.91964285714283	191.64941426745992	1
50417	14:08:32	1	34	4.0.9.0	2	98	control_half	nor_q_e	1	3513	513	nor	485.91964285714283	191.64941426745992	1
50417	14:08:32	1	34	4.0.9.0	4	4	control_half	nor_q_o	1	3376	376	nor	485.91964285714283	191.64941426745992	1
50417	14:08:32	1	34	4.0.9.0	4	8	control_half	nor_q_o	1	3329	329	nor	485.91964285714283	191.64941426745992	1
50417	14:08:32	1	34	4.0.9.0	4	14	control_half	nor_q_o	1	3361	361	nor	485.91964285714283	191.64941426745992	1
50417	14:08:32	1	34	4.0.9.0	4	23	control_half	nor_q_e	1	3458	458	nor	485.91964285714283	191.64941426745992	1
50417	14:08:32	1	34	4.0.9.0	4	30	control_half	nor_q_e	1	3450	450	nor	485.91964285714283	191.64941426745992	1
50417	14:08:32	1	34	4.0.9.0	4	34	control_half	nor_q_e	1	3521	521	nor	485.91964285714283	191.64941426745992	1
50417	14:08:32	1	34	4.0.9.0	4	37	control_half	nor_q_o	1	3447	447	nor	485.91964285714283	191.64941426745992	1
50417	14:08:32	1	34	4.0.9.0	4	39	control_half	nor_q_e	1	3400	400	nor	485.91964285714283	191.64941426745992	1
50417	14:08:32	1	34	4.0.9.0	4	42	control_half	nor_q_e	1	3386	386	nor	485.91964285714283	191.64941426745992	1
50417	14:08:32	1	34	4.0.9.0	4	43	control_half	nor_q_e	1	3424	424	nor	485.91964285714283	191.64941426745992	1
50417	14:08:32	1	34	4.0.9.0	4	44	control_half	nor_q_e	1	3317	317	nor	485.91964285714283	191.64941426745992	1
50417	14:08:32	1	34	4.0.9.0	4	46	control_half	nor_q_o	1	3499	499	nor	485.91964285714283	191.64941426745992	1
50417	14:08:32	1	34	4.0.9.0	4	47	control_half	nor_q_e	1	3453	453	nor	485.91964285714283	191.64941426745992	1
50417	14:08:32	1	34	4.0.9.0	4	48	control_half	nor_q_o	0	3176	176	nor	485.91964285714283	191.64941426745992	0
50417	14:08:32	1	34	4.0.9.0	4	52	control_half	nor_q_o	1	3425	425	nor	485.91964285714283	191.64941426745992	1
50417	14:08:32	1	34	4.0.9.0	4	53	control_half	nor_q_e	1	3366	366	nor	485.91964285714283	191.64941426745992	1
50417	14:08:32	1	34	4.0.9.0	4	54	control_half	nor_q_o	1	3356	356	nor	485.91964285714283	191.64941426745992	1
50417	14:08:32	1	34	4.0.9.0	4	57	control_half	nor_q_e	1	3384	384	nor	485.91964285714283	191.64941426745992	1
50417	14:08:32	1	34	4.0.9.0	4	58	control_half	nor_q_o	1	3391	391	nor	485.91964285714283	191.64941426745992	1
50417	14:08:32	1	34	4.0.9.0	4	61	control_half	nor_q_o	1	3425	425	nor	485.91964285714283	191.64941426745992	1
50417	14:08:32	1	34	4.0.9.0	4	64	control_half	nor_q_e	1	3433	433	nor	485.91964285714283	191.64941426745992	1
50417	14:08:32	1	34	4.0.9.0	4	76	control_half	nor_q_o	1	3367	367	nor	485.91964285714283	191.64941426745992	1
50417	14:08:32	1	34	4.0.9.0	4	83	control_half	nor_q_o	1	3379	379	nor	485.91964285714283	191.64941426745992	1
50417	14:08:32	1	34	4.0.9.0	4	88	control_half	nor_q_e	1	3417	417	nor	485.91964285714283	191.64941426745992	1
50417	14:08:32	1	34	4.0.9.0	4	89	control_half	nor_q_e	1	3374	374	nor	485.91964285714283	191.64941426745992	1
50417	14:08:32	1	34	4.0.9.0	4	91	control_half	nor_q_e	1	3339	339	nor	485.91964285714283	191.64941426745992	1
50417	14:08:32	1	34	4.0.9.0	4	96	control_half	nor_q_o	1	3418	418	nor	485.91964285714283	191.64941426745992	1
50417	14:08:32	1	34	4.0.9.0	4	97	control_half	nor_q_o	1	3847	847	nor	485.91964285714283	191.64941426745992	1
50517	08:46:20	1	35	4.0.9.0	2	10	experiment_half	nor_q_e	1	3925	925	nor	1127.6160714285713	361.8548622873595	1
50517	08:46:20	1	35	4.0.9.0	2	11	experiment_half	nor_q_o	1	3605	605	nor	1127.6160714285713	361.8548622873595	1
50517	08:46:20	1	35	4.0.9.0	2	17	experiment_half	nor_q_e	1	3819	819	nor	1127.6160714285713	361.8548622873595	1
50517	08:46:20	1	35	4.0.9.0	2	18	experiment_half	rev_q_e	1	3887	887	rev	1127.6160714285713	361.8548622873595	1
50517	08:46:20	1	35	4.0.9.0	2	19	experiment_half	rev_q_o	1	3617	617	rev	1127.6160714285713	361.8548622873595	1
50517	08:46:20	1	35	4.0.9.0	2	21	experiment_half	rev_q_o	1	3564	564	rev	1127.6160714285713	361.8548622873595	1
50517	08:46:20	1	35	4.0.9.0	2	31	experiment_half	nor_q_o	1	3684	684	nor	1127.6160714285713	361.8548622873595	1
50517	08:46:20	1	35	4.0.9.0	2	33	experiment_half	rev_q_e	1	3956	956	rev	1127.6160714285713	361.8548622873595	1
50517	08:46:20	1	35	4.0.9.0	2	39	experiment_half	nor_q_o	1	3762	762	nor	1127.6160714285713	361.8548622873595	1
50517	08:46:20	1	35	4.0.9.0	2	46	experiment_half	rev_q_e	1	3871	871	rev	1127.6160714285713	361.8548622873595	1
50517	08:46:20	1	35	4.0.9.0	2	47	experiment_half	nor_q_e	1	3834	834	nor	1127.6160714285713	361.8548622873595	1
50517	08:46:20	1	35	4.0.9.0	2	52	experiment_half	nor_q_e	1	3951	951	nor	1127.6160714285713	361.8548622873595	1
50517	08:46:20	1	35	4.0.9.0	2	53	experiment_half	nor_q_o	1	4054	1054	nor	1127.6160714285713	361.8548622873595	1
50517	08:46:20	1	35	4.0.9.0	2	54	experiment_half	nor_q_e	1	3665	665	nor	1127.6160714285713	361.8548622873595	1
50517	08:46:20	1	35	4.0.9.0	2	55	experiment_half	nor_q_o	1	3516	516	nor	1127.6160714285713	361.8548622873595	1
50517	08:46:20	1	35	4.0.9.0	2	56	experiment_half	nor_q_o	1	3613	613	nor	1127.6160714285713	361.8548622873595	1
50517	08:46:20	1	35	4.0.9.0	2	58	experiment_half	rev_q_o	1	3824	824	rev	1127.6160714285713	361.8548622873595	1
50517	08:46:20	1	35	4.0.9.0	2	60	experiment_half	rev_q_e	1	3683	683	rev	1127.6160714285713	361.8548622873595	1
50517	08:46:20	1	35	4.0.9.0	2	63	experiment_half	rev_q_o	1	3874	874	rev	1127.6160714285713	361.8548622873595	1
50517	08:46:20	1	35	4.0.9.0	2	64	experiment_half	nor_q_e	1	3708	708	nor	1127.6160714285713	361.8548622873595	1
50517	08:46:20	1	35	4.0.9.0	2	69	experiment_half	rev_q_e	1	3666	666	rev	1127.6160714285713	361.8548622873595	1
50517	08:46:20	1	35	4.0.9.0	2	77	experiment_half	rev_q_o	1	3688	688	rev	1127.6160714285713	361.8548622873595	1
50517	08:46:20	1	35	4.0.9.0	2	78	experiment_half	nor_q_o	1	3698	698	nor	1127.6160714285713	361.8548622873595	1
50517	08:46:20	1	35	4.0.9.0	2	87	experiment_half	rev_q_o	1	3809	809	rev	1127.6160714285713	361.8548622873595	1
50517	08:46:20	1	35	4.0.9.0	2	91	experiment_half	rev_q_o	1	3593	593	rev	1127.6160714285713	361.8548622873595	1
50517	08:46:20	1	35	4.0.9.0	2	92	experiment_half	rev_q_e	1	3710	710	rev	1127.6160714285713	361.8548622873595	1
50517	08:46:20	1	35	4.0.9.0	2	96	experiment_half	rev_q_e	1	3962	962	rev	1127.6160714285713	361.8548622873595	1
50517	08:46:20	1	35	4.0.9.0	2	97	experiment_half	nor_q_e	1	3752	752	nor	1127.6160714285713	361.8548622873595	1
50517	08:46:20	1	35	4.0.9.0	4	5	experiment_half	rev_q_e	1	3967	967	rev	1127.6160714285713	361.8548622873595	1
50517	08:46:20	1	35	4.0.9.0	4	8	experiment_half	nor_q_o	1	3642	642	nor	1127.6160714285713	361.8548622873595	1
50517	08:46:20	1	35	4.0.9.0	4	9	experiment_half	nor_q_o	1	3533	533	nor	1127.6160714285713	361.8548622873595	1
50517	08:46:20	1	35	4.0.9.0	4	11	experiment_half	rev_q_o	1	3642	642	rev	1127.6160714285713	361.8548622873595	1
50517	08:46:20	1	35	4.0.9.0	4	15	experiment_half	rev_q_e	1	3752	752	rev	1127.6160714285713	361.8548622873595	1
50517	08:46:20	1	35	4.0.9.0	4	22	experiment_half	nor_q_o	1	3589	589	nor	1127.6160714285713	361.8548622873595	1
50517	08:46:20	1	35	4.0.9.0	4	24	experiment_half	nor_q_e	1	3740	740	nor	1127.6160714285713	361.8548622873595	1
50517	08:46:20	1	35	4.0.9.0	4	26	experiment_half	nor_q_o	1	3601	601	nor	1127.6160714285713	361.8548622873595	1
50517	08:46:20	1	35	4.0.9.0	4	37	experiment_half	rev_q_o	1	3662	662	rev	1127.6160714285713	361.8548622873595	1
50517	08:46:20	1	35	4.0.9.0	4	42	experiment_half	nor_q_e	1	3841	841	nor	1127.6160714285713	361.8548622873595	1
50517	08:46:20	1	35	4.0.9.0	4	44	experiment_half	nor_q_e	1	3539	539	nor	1127.6160714285713	361.8548622873595	1
50517	08:46:20	1	35	4.0.9.0	4	47	experiment_half	rev_q_o	1	3608	608	rev	1127.6160714285713	361.8548622873595	1
50517	08:46:20	1	35	4.0.9.0	4	51	experiment_half	nor_q_o	1	3678	678	nor	1127.6160714285713	361.8548622873595	1
50517	08:46:20	1	35	4.0.9.0	4	52	experiment_half	nor_q_e	0	3704	704	nor	1127.6160714285713	361.8548622873595	1
50517	08:46:20	1	35	4.0.9.0	4	53	experiment_half	rev_q_o	1	3705	705	rev	1127.6160714285713	361.8548622873595	1
50517	08:46:20	1	35	4.0.9.0	4	57	experiment_half	rev_q_o	1	4298	1298	rev	1127.6160714285713	361.8548622873595	1
50517	08:46:20	1	35	4.0.9.0	4	58	experiment_half	rev_q_e	1	4427	1427	rev	1127.6160714285713	361.8548622873595	1
50517	08:46:20	1	35	4.0.9.0	4	61	experiment_half	rev_q_e	1	4716	1716	rev	1127.6160714285713	361.8548622873595	1
50517	08:46:20	1	35	4.0.9.0	4	63	experiment_half	rev_q_e	1	4604	1604	rev	1127.6160714285713	361.8548622873595	1
50517	08:46:20	1	35	4.0.9.0	4	65	experiment_half	nor_q_o	1	4385	1385	nor	1127.6160714285713	361.8548622873595	1
50517	08:46:20	1	35	4.0.9.0	4	71	experiment_half	rev_q_o	1	4716	1716	rev	1127.6160714285713	361.8548622873595	1
50517	08:46:20	1	35	4.0.9.0	4	72	experiment_half	rev_q_e	1	4217	1217	rev	1127.6160714285713	361.8548622873595	1
50517	08:46:20	1	35	4.0.9.0	4	76	experiment_half	nor_q_e	1	4464	1464	nor	1127.6160714285713	361.8548622873595	1
50517	08:46:20	1	35	4.0.9.0	4	82	experiment_half	nor_q_e	1	4552	1552	nor	1127.6160714285713	361.8548622873595	1
50517	08:46:20	1	35	4.0.9.0	4	87	experiment_half	nor_q_o	1	4580	1580	nor	1127.6160714285713	361.8548622873595	1
50517	08:46:20	1	35	4.0.9.0	4	88	experiment_half	rev_q_o	1	4318	1318	rev	1127.6160714285713	361.8548622873595	1
50517	08:46:20	1	35	4.0.9.0	4	94	experiment_half	nor_q_e	1	4439	1439	nor	1127.6160714285713	361.8548622873595	1
50517	08:46:20	1	35	4.0.9.0	4	98	experiment_half	rev_q_e	1	4633	1633	rev	1127.6160714285713	361.8548622873595	1
50517	11:09:48	1	36	4.0.9.0	2	1	control_half	nor_q_o	1	5082	2082	nor	681.8482142857143	433.4848773783249	0
50517	11:09:48	1	36	4.0.9.0	2	2	control_half	nor_q_o	1	3508	508	nor	681.8482142857143	433.4848773783249	1
50517	11:09:48	1	36	4.0.9.0	2	9	control_half	nor_q_e	1	4027	1027	nor	681.8482142857143	433.4848773783249	1
50517	11:09:48	1	36	4.0.9.0	2	17	control_half	nor_q_o	1	3491	491	nor	681.8482142857143	433.4848773783249	1
50517	11:09:48	1	36	4.0.9.0	2	20	control_half	nor_q_o	1	3449	449	nor	681.8482142857143	433.4848773783249	1
50517	11:09:48	1	36	4.0.9.0	2	23	control_half	nor_q_e	1	4257	1257	nor	681.8482142857143	433.4848773783249	1
50517	11:09:48	1	36	4.0.9.0	2	24	control_half	nor_q_e	1	4084	1084	nor	681.8482142857143	433.4848773783249	1
50517	11:09:48	1	36	4.0.9.0	2	25	control_half	nor_q_e	1	3839	839	nor	681.8482142857143	433.4848773783249	1
50517	11:09:48	1	36	4.0.9.0	2	37	control_half	nor_q_e	1	3600	600	nor	681.8482142857143	433.4848773783249	1
50517	11:09:48	1	36	4.0.9.0	2	38	control_half	nor_q_o	1	3718	718	nor	681.8482142857143	433.4848773783249	1
50517	11:09:48	1	36	4.0.9.0	2	44	control_half	nor_q_e	1	3821	821	nor	681.8482142857143	433.4848773783249	1
50517	11:09:48	1	36	4.0.9.0	2	45	control_half	nor_q_e	1	3546	546	nor	681.8482142857143	433.4848773783249	1
50517	11:09:48	1	36	4.0.9.0	2	48	control_half	nor_q_o	1	4198	1198	nor	681.8482142857143	433.4848773783249	1
50517	11:09:48	1	36	4.0.9.0	2	54	control_half	nor_q_o	1	3459	459	nor	681.8482142857143	433.4848773783249	1
50517	11:09:48	1	36	4.0.9.0	2	59	control_half	nor_q_e	1	3824	824	nor	681.8482142857143	433.4848773783249	1
50517	11:09:48	1	36	4.0.9.0	2	63	control_half	nor_q_o	1	3431	431	nor	681.8482142857143	433.4848773783249	1
50517	11:09:48	1	36	4.0.9.0	2	65	control_half	nor_q_e	1	3698	698	nor	681.8482142857143	433.4848773783249	1
50517	11:09:48	1	36	4.0.9.0	2	67	control_half	nor_q_o	1	3402	402	nor	681.8482142857143	433.4848773783249	1
50517	11:09:48	1	36	4.0.9.0	2	70	control_half	nor_q_e	1	3452	452	nor	681.8482142857143	433.4848773783249	1
50517	11:09:48	1	36	4.0.9.0	2	72	control_half	nor_q_o	1	3453	453	nor	681.8482142857143	433.4848773783249	1
50517	11:09:48	1	36	4.0.9.0	2	74	control_half	nor_q_e	1	4135	1135	nor	681.8482142857143	433.4848773783249	1
50517	11:09:48	1	36	4.0.9.0	2	75	control_half	nor_q_o	1	3360	360	nor	681.8482142857143	433.4848773783249	1
50517	11:09:48	1	36	4.0.9.0	2	82	control_half	nor_q_e	1	4196	1196	nor	681.8482142857143	433.4848773783249	1
50517	11:09:48	1	36	4.0.9.0	2	88	control_half	nor_q_o	0	3786	786	nor	681.8482142857143	433.4848773783249	1
50517	11:09:48	1	36	4.0.9.0	2	91	control_half	nor_q_e	1	3669	669	nor	681.8482142857143	433.4848773783249	1
50517	11:09:48	1	36	4.0.9.0	2	92	control_half	nor_q_o	1	3392	392	nor	681.8482142857143	433.4848773783249	1
50517	11:09:48	1	36	4.0.9.0	2	93	control_half	nor_q_e	1	3494	494	nor	681.8482142857143	433.4848773783249	1
50517	11:09:48	1	36	4.0.9.0	2	97	control_half	nor_q_o	0	3503	503	nor	681.8482142857143	433.4848773783249	1
50517	11:09:48	1	36	4.0.9.0	4	1	control_half	nor_q_o	1	5402	2402	nor	681.8482142857143	433.4848773783249	0
50517	11:09:48	1	36	4.0.9.0	4	3	control_half	nor_q_e	1	3374	374	nor	681.8482142857143	433.4848773783249	1
50517	11:09:48	1	36	4.0.9.0	4	4	control_half	nor_q_e	1	3420	420	nor	681.8482142857143	433.4848773783249	1
50517	11:09:48	1	36	4.0.9.0	4	6	control_half	nor_q_e	1	3415	415	nor	681.8482142857143	433.4848773783249	1
50517	11:09:48	1	36	4.0.9.0	4	8	control_half	nor_q_e	1	3387	387	nor	681.8482142857143	433.4848773783249	1
50517	11:09:48	1	36	4.0.9.0	4	9	control_half	nor_q_o	1	3401	401	nor	681.8482142857143	433.4848773783249	1
50517	11:09:48	1	36	4.0.9.0	4	10	control_half	nor_q_e	1	4031	1031	nor	681.8482142857143	433.4848773783249	1
50517	11:09:48	1	36	4.0.9.0	4	16	control_half	nor_q_o	1	3354	354	nor	681.8482142857143	433.4848773783249	1
[truncated: 11,012 more rows]
