# Supplementary material for: Strength of socio-political attitudes moderates electrophysiological responses to perceptual anomalies
Source: PLoS One. 2019 Aug 5;14(8):e0220732. doi: 10.1371/journal.pone.0220732 (PMC6681971; doi:10.1371/journal.pone.0220732)
Supplement: S1 Dataset — (ZIP) [file pone.0220732.s002.zip › pub_data/erp1_sum.tsv]

V1	V2	V3	V4	V5	V6	V7	V8	V9	V10	V11	V12	V13	V14	V15	V16	V17	V18	V19	V20	V21	V22	V23	V24	V25	V26	V27	V28	V29	V30	V31	V32	V33	V34	V35	V36	V37	V38	V39	V40	V41	V42	V43	V44	V45	V46	V47	V48	V49	V50
NA	-0.5011833333333333	-0.3693	-0.28678333333333333	-0.2918	-0.3558	-0.39655	-0.3540666666666667	-0.24108333333333332	-0.11895	-0.05390000000000001	-0.07588333333333333	-0.15611666666666665	-0.2301	-0.2557	-0.24116666666666667	-0.22055	-0.21385	-0.20915	-0.1937	-0.1816	-0.20295	-0.2751	-0.37251666666666666	-0.41851666666666665	-0.34031666666666666	-0.1442	0.08726666666666667	0.26671666666666666	0.35838333333333333	0.38251666666666667	0.3949	0.44525	0.5192833333333333	0.5447833333333333	0.47751666666666664	0.34965	0.22351666666666667	0.13606666666666667	0.08863333333333333	0.0629	0.04758333333333333	0.04753333333333333	0.06423333333333334	0.0949	0.14529999999999998	0.2215	0.3081333333333333	0.3779166666666667	0.40071666666666667
NA	-0.5113166666666666	-0.38505	-0.20588333333333333	-0.017216666666666665	0.1599	0.31420000000000003	0.4325333333333333	0.4895	0.45791666666666664	0.33876666666666666	0.17308333333333334	0.02485	-0.0505	-0.03665000000000001	0.0325	0.09486666666666667	0.099	0.030483333333333338	-0.09115000000000001	-0.22886666666666666	-0.3209	-0.2890333333333333	-0.11574999999999999	0.11163333333333333	0.2799	0.3408833333333333	0.3116333333333333	0.22826666666666667	0.12541666666666668	0.0358	-0.0257	-0.07485	-0.12566666666666668	-0.16598333333333334	-0.17105	-0.13785	-0.08835000000000001	-0.04128333333333333	0.006233333333333336	0.07313333333333334	0.14778333333333332	0.17883333333333334	0.13755	0.05715	-0.018033333333333335	-0.08691666666666666	-0.17138333333333333	-0.2663333333333333	-0.3347333333333333
NA	0.11791666666666667	0.11445	-0.04323333333333333	-0.2441	-0.37078333333333335	-0.36193333333333333	-0.23576666666666668	-0.0597	0.11728333333333334	0.26953333333333335	0.3732333333333333	0.40195000000000003	0.34713333333333335	0.21973333333333334	0.04346666666666667	-0.13496666666666665	-0.24706666666666666	-0.23823333333333335	-0.10705	0.08921666666666667	0.2728333333333333	0.39568333333333333	0.4526	0.4593333333333333	0.4312166666666667	0.3715833333333333	0.27776666666666666	0.16558333333333333	0.07275000000000001	0.024616666666666672	0.008583333333333333	-0.014183333333333336	-0.08161666666666667	-0.19975	-0.31843333333333335	-0.3624833333333333	-0.3109	-0.22526666666666667	-0.1858	-0.2132	-0.2585166666666667	-0.2583833333333333	-0.19318333333333335	-0.09846666666666666	-0.02383333333333333	0.008016666666666667	-0.0034833333333333326	-0.045633333333333324	-0.08355
NA	0.23323333333333332	0.3391166666666667	0.35046666666666665	0.25096666666666667	0.09123333333333333	-0.06249999999999999	-0.17303333333333334	-0.23345	-0.25183333333333335	-0.23848333333333335	-0.20181666666666667	-0.15763333333333335	-0.13098333333333334	-0.15489999999999998	-0.24456666666666665	-0.37783333333333335	-0.5117166666666667	-0.6122333333333333	-0.6632833333333333	-0.6513333333333333	-0.5757833333333333	-0.462	-0.34048333333333336	-0.21618333333333334	-0.07411666666666666	0.08376666666666667	0.21736666666666668	0.2756166666666667	0.23685	0.119	-0.03445	-0.17500000000000002	-0.26555	-0.2917	-0.26639999999999997	-0.21008333333333334	-0.13318333333333332	-0.05065	0.014383333333333337	0.06421666666666667	0.13575	0.24386666666666668	0.34961666666666663	0.4211333333333333	0.4844333333333333	0.5823	0.7094	0.8020999999999999	0.78285
NA	0.09734999999999999	0.03211666666666666	-0.024349999999999997	-0.13491666666666668	-0.3295666666666667	-0.5355166666666666	-0.6328333333333334	-0.5809666666666666	-0.45525000000000004	-0.3801333333333333	-0.39518333333333333	-0.44048333333333334	-0.45475	-0.43016666666666664	-0.3799666666666667	-0.30161666666666664	-0.17493333333333333	-8.166666666666678e-4	0.15545	0.21605000000000002	0.18105	0.1202	0.08591666666666667	0.06835	0.03496666666666667	-0.00823333333333333	-0.023766666666666665	-0.008183333333333334	-0.02958333333333334	-0.15331666666666666	-0.33063333333333333	-0.41635	-0.31179999999999997	-0.07095000000000001	0.15706666666666666	0.27521666666666667	0.3124	0.34863333333333335	0.40015	0.4187166666666667	0.38248333333333334	0.3388	0.34501666666666664	0.39105	0.41148333333333337	0.37296666666666667	0.31795	0.3102	0.3618
NA	0.14653333333333332	0.20706666666666668	0.20393333333333333	0.13905	0.0441	-0.07193333333333334	-0.20976666666666666	-0.3359666666666667	-0.3887333333333333	-0.33903333333333335	-0.23476666666666665	-0.16016666666666668	-0.14348333333333332	-0.13491666666666666	-0.07776666666666666	0.033800000000000004	0.1663	0.28686666666666666	0.3780833333333333	0.41878333333333334	0.38333333333333336	0.2819333333333333	0.17015	0.11226666666666667	0.14081666666666667	0.21895	0.2556833333333333	0.20026666666666668	0.09593333333333333	0.022433333333333336	0.011850000000000005	0.0026333333333333313	-0.0716	-0.17628333333333332	-0.21503333333333333	-0.15278333333333333	-0.06831666666666666	-0.062316666666666666	-0.141	-0.2051	-0.17201666666666665	-0.07533333333333334	-0.012449999999999998	-0.015633333333333332	-0.028083333333333335	-0.0054333333333333326	0.016399999999999998	-0.019916666666666666	-0.10214999999999999
NA	0.09194999999999999	0.06183333333333334	0.10856666666666666	0.20666666666666667	0.2897	0.30055	0.2488	0.20008333333333334	0.20075	0.24553333333333333	0.27965	0.26371666666666665	0.22758333333333333	0.2217	0.24356666666666665	0.2520833333333333	0.22428333333333333	0.16993333333333333	0.10503333333333334	0.027983333333333332	-0.06561666666666667	-0.15318333333333334	-0.1945	-0.1667	-0.0763	0.0452	0.15471666666666667	0.2203	0.22001666666666667	0.13153333333333334	-0.0409	-0.24309999999999998	-0.39593333333333336	-0.43885	-0.36173333333333335	-0.20661666666666667	-0.042283333333333326	0.06908333333333333	0.09115000000000001	0.0412	-0.0163	-0.029750000000000002	-0.01265	-0.0238	-0.09393333333333334	-0.20036666666666667	-0.3089	-0.3791833333333333	-0.43411666666666665
NA	0.30338333333333334	0.13045	-0.019516666666666665	-0.13731666666666667	-0.23063333333333333	-0.3119166666666667	-0.38575	-0.4476833333333333	-0.48059999999999997	-0.4596166666666667	-0.36991666666666667	-0.21271666666666667	-0.006566666666666668	0.20908333333333332	0.3867333333333333	0.49716666666666665	0.5381833333333333	0.5182833333333333	0.45103333333333334	0.3746	0.3440666666666667	0.3797166666666667	0.4386333333333333	0.45125	0.3813333333333333	0.25183333333333335	0.1186	0.026866666666666667	-0.013383333333333337	-0.0257	-0.039683333333333334	-0.057550000000000004	-0.05446666666666666	-0.009766666666666667	0.07298333333333333	0.1679	0.23926666666666668	0.2584166666666667	0.20929999999999999	0.09183333333333332	-0.06166666666666667	-0.2019	-0.30851666666666666	-0.39143333333333336	-0.4605	-0.5126333333333334	-0.5275666666666666	-0.4791	-0.3645666666666667
NA	0.28576666666666667	0.26158333333333333	0.22555	0.12723333333333334	-0.052116666666666665	-0.27588333333333337	-0.4698	-0.5690333333333334	-0.5581666666666667	-0.48385	-0.4150166666666667	-0.39535	-0.40795000000000003	-0.3827333333333333	-0.25706666666666667	-0.03841666666666667	0.20403333333333332	0.40303333333333335	0.5241833333333333	0.5440166666666667	0.45966666666666667	0.3240166666666667	0.2064	0.13055	0.08668333333333333	0.07053333333333334	0.07091666666666667	0.0624	0.02485	-0.041550000000000004	-0.11028333333333333	-0.14939999999999998	-0.14971666666666666	-0.1319	-0.11703333333333334	-0.09816666666666667	-0.053283333333333335	0.018350000000000005	0.08303333333333333	0.09906666666666666	0.06013333333333332	0.0024333333333333286	-0.035250000000000004	-0.03881666666666666	-0.009000000000000001	0.048549999999999996	0.11621666666666666	0.16765000000000002	0.19538333333333333
NA	0.8426666666666667	0.62265	0.3083	-0.026266666666666674	-0.29403333333333337	-0.4441833333333333	-0.4732	-0.40686666666666665	-0.27298333333333336	-0.1183	0.013116666666666665	0.11313333333333334	0.20041666666666666	0.276	0.3252333333333333	0.34918333333333335	0.3647	0.3745	0.36069999999999997	0.3088166666666667	0.23329999999999998	0.16813333333333333	0.12893333333333334	0.1027	0.0789	0.06253333333333333	0.04728333333333333	0.005700000000000004	-0.07488333333333333	-0.16818333333333332	-0.24208333333333332	-0.28204999999999997	-0.2940833333333333	-0.31146666666666667	-0.3762	-0.4926	-0.6192166666666666	-0.7057666666666667	-0.7168666666666667	-0.65465	-0.5598666666666666	-0.46736666666666665	-0.36796666666666666	-0.2329	-0.05326666666666667	0.15951666666666667	0.38116666666666665	0.5759833333333333	0.7140333333333333
NA	-0.46825	-0.5178166666666667	-0.5732166666666667	-0.5787166666666667	-0.5025666666666667	-0.3722166666666667	-0.25016666666666665	-0.16983333333333334	-0.12191666666666666	-0.09681666666666666	-0.08839999999999999	-0.07916666666666668	-0.045783333333333336	0.019466666666666674	0.10318333333333332	0.1838	0.24158333333333334	0.26298333333333335	0.2585166666666667	0.26245	0.28918333333333335	0.3037166666666667	0.256	0.13036666666666666	-0.05708333333333333	-0.27423333333333333	-0.4653333333333333	-0.5743666666666667	-0.5917666666666667	-0.5529666666666667	-0.4975333333333333	-0.4463166666666667	-0.40498333333333336	-0.3696333333333333	-0.32855	-0.26558333333333334	-0.17161666666666667	-0.05670000000000001	0.06103333333333334	0.17736666666666667	0.3022	0.4461166666666667	0.6114833333333334	0.7789666666666667	0.8997666666666666	0.9228166666666666	0.8345666666666667	0.66605	0.46953333333333336
NA	0.13126666666666667	0.14331666666666668	0.18218333333333334	0.23251666666666665	0.28651666666666664	0.3415166666666667	0.3836333333333333	0.3949166666666667	0.3673	0.29525	0.18276666666666666	0.056566666666666675	-0.0404	-0.07018333333333333	-0.025133333333333327	0.0558	0.11481666666666666	0.12568333333333334	0.10491666666666667	0.08466666666666667	0.0751	0.0625	0.03618333333333333	0.005133333333333337	-0.0031999999999999993	0.038933333333333334	0.12778333333333333	0.22475	0.2959833333333333	0.34576666666666667	0.40076666666666666	0.4655333333333333	0.5136833333333334	0.5202833333333333	0.47335	0.36405	0.20395	0.02775	-0.1328	-0.26253333333333334	-0.35796666666666666	-0.42325	-0.47278333333333333	-0.5260166666666667	-0.6004166666666667	-0.6988166666666666	-0.8016333333333333	-0.874	-0.87905
NA	0.5097666666666667	0.49770000000000003	0.41855	0.31385	0.22058333333333333	0.13253333333333334	-9.500000000000061e-4	-0.19456666666666667	-0.3727666666666667	-0.44438333333333335	-0.4003833333333333	-0.2976	-0.18645	-0.08826666666666667	-0.005799999999999999	0.07016666666666667	0.15305	0.25166666666666665	0.36135	0.46053333333333335	0.5227333333333333	0.5346333333333333	0.5010833333333333	0.43248333333333333	0.3388833333333333	0.23988333333333334	0.16001666666666667	0.10743333333333334	0.06805	0.026083333333333337	-0.015283333333333336	-0.04019999999999999	-0.04215	-0.03558333333333333	-0.0427	-0.07551666666666666	-0.14431666666666665	-0.25456666666666666	-0.3799666666666667	-0.4806666666666667	-0.5421666666666667	-0.5596	-0.5129333333333334	-0.3907	-0.22428333333333333	-0.07493333333333332	0.012366666666666666	0.025849999999999998	-0.03636666666666667
NA	0.8007166666666666	0.7764666666666666	0.6897833333333333	0.5717166666666667	0.48915000000000003	0.47226666666666667	0.4886	0.4923	0.47015	0.4301333333333333	0.3670333333333333	0.25984999999999997	0.1134	-0.013516666666666663	-0.06351666666666667	-0.04184999999999999	0.014783333333333329	0.08623333333333334	0.15916666666666665	0.21413333333333331	0.2416	0.25135	0.25811666666666666	0.2759333333333333	0.32505	0.40808333333333335	0.48301666666666665	0.4912333333333333	0.40859999999999996	0.2587833333333333	0.0817	-0.10410000000000001	-0.29556666666666664	-0.47340000000000004	-0.6018166666666667	-0.6546333333333333	-0.6296333333333333	-0.5522333333333334	-0.47126666666666667	-0.4335833333333333	-0.4574166666666667	-0.5311666666666667	-0.6142	-0.64455	-0.5911	-0.49845	-0.4504166666666667	-0.49105	-0.5805333333333333
NA	-0.9174333333333333	-0.9644833333333334	-0.9952166666666666	-0.9633833333333333	-0.8630833333333333	-0.7528	-0.6872166666666667	-0.65408333333333335	-0.588	-0.42401666666666665	-0.1435	0.22240000000000001	0.6214666666666667	0.9893666666666667	1.2525166666666667	1.3603166666666666	1.3074166666666667	1.1197166666666667	0.8435166666666667	0.5362333333333333	0.2274	-0.0971	-0.4492333333333333	-0.7941333333333334	-1.0566	-1.15655	-1.0476666666666667	-0.7514166666666666	-0.3567166666666667	0.031766666666666665	0.3562166666666667	0.60935	0.7771166666666667	0.81065	0.68315	0.4516833333333333	0.22656666666666667	0.08461666666666665	0.025716666666666655	0.0019166666666666752	-0.028550000000000013	-0.07550000000000001	-0.12010000000000001	-0.13428333333333334	-0.10663333333333334	-0.04403333333333333	0.051300000000000005	0.1849	0.34215
NA	0.98645	0.9144	0.74895	0.4938666666666667	0.2007	-0.06448333333333334	-0.25378333333333336	-0.3512166666666667	-0.37128333333333335	-0.35131666666666667	-0.3288833333333333	-0.3103166666666667	-0.26731666666666665	-0.17368333333333333	-0.04178333333333333	0.08681666666666667	0.19223333333333334	0.2998166666666667	0.43606666666666666	0.5846833333333333	0.7064666666666667	0.7867500000000001	0.8438333333333333	0.8878166666666667	0.88975	0.80825	0.6361666666666667	0.40755	0.17255	-0.029666666666666668	-0.19283333333333336	-0.3383833333333333	-0.4863	-0.6345666666666666	-0.7540666666666667	-0.8028	-0.76595	-0.67825	-0.5810666666666666	-0.47385	-0.3430666666666667	-0.20413333333333333	-0.07735	0.03795	0.12846666666666667	0.1399	0.017266666666666663	-0.23448333333333332	-0.539
NA	0.2719	0.31935	0.32748333333333335	0.29336666666666666	0.22046666666666667	0.12173333333333333	0.024666666666666667	-0.044649999999999995	-0.07146666666666666	-0.0644	-0.039816666666666674	-0.01598333333333334	-0.010050000000000002	-0.029216666666666665	-0.06441666666666666	-0.09823333333333334	-0.12096666666666667	-0.13658333333333333	-0.15055	-0.15453333333333333	-0.13153333333333334	-0.07445	0.005666666666666667	0.09078333333333334	0.16718333333333335	0.22478333333333333	0.25615	0.26271666666666665	0.2554166666666667	0.24383333333333332	0.22231666666666666	0.17326666666666668	0.09121666666666667	-0.007483333333333335	-0.10296666666666666	-0.185	-0.24898333333333333	-0.29201666666666665	-0.31065000000000004	-0.30378333333333335	-0.2773333333333333	-0.23715	-0.18785000000000002	-0.14471666666666666	-0.12296666666666667	-0.11291666666666667	-0.08786666666666666	-0.03411666666666667	0.03790000000000001
NA	-0.19135	-0.15511666666666665	-0.09238333333333333	-0.012233333333333334	0.06276666666666667	0.09275	0.04376666666666667	-0.06728333333333333	-0.18293333333333334	-0.25335	-0.27221666666666666	-0.27396666666666664	-0.28136666666666665	-0.28135	-0.2656	-0.24005	-0.19188333333333332	-0.10715000000000001	-0.0078000000000000005	0.06765	0.0917	0.05101666666666667	-0.05226666666666666	-0.20226666666666665	-0.36243333333333333	-0.47108333333333335	-0.47176666666666667	-0.364	-0.21505000000000002	-0.10966666666666666	-0.08453333333333334	-0.09955	-0.07188333333333333	0.03648333333333333	0.17723333333333333	0.27566666666666667	0.29864999999999997	0.26355	0.21295	0.18451666666666666	0.19368333333333332	0.23275	0.2789333333333333	0.30606666666666665	0.3093166666666667	0.3206333333333333	0.365	0.41815	0.4347333333333333
NA	-0.6788833333333333	-0.8439833333333333	-0.99205	-1.07525	-1.0729666666666666	-1.0024833333333334	-0.9008666666666666	-0.79585	-0.69135	-0.5758666666666666	-0.43778333333333336	-0.27653333333333335	-0.11406666666666666	0.015533333333333336	0.10376666666666666	0.18123333333333333	0.2773	0.37083333333333335	0.40458333333333335	0.3463333333333333	0.21321666666666667	0.04883333333333333	-0.10025	-0.19991666666666666	-0.23753333333333335	-0.20536666666666667	-0.09108333333333334	0.08918333333333334	0.28208333333333335	0.44203333333333333	0.5563166666666667	0.63075	0.6780833333333334	0.7107666666666667	0.7311	0.7355166666666667	0.7300333333333333	0.7286	0.7305666666666667	0.7107666666666667	0.6379333333333334	0.5055666666666666	0.3471666666666666	0.21266666666666667	0.12261666666666667	0.05246666666666666	-0.033566666666666675	-0.14711666666666667	-0.2730333333333333
NA	-0.32766666666666666	-0.15288333333333332	0.021533333333333335	0.18733333333333335	0.3434	0.49438333333333334	0.63405	0.7304	0.7402	0.6527000000000001	0.5035499999999999	0.335	0.16494999999999999	-0.001766666666666666	-0.15893333333333334	-0.30105	-0.42311666666666664	-0.5149666666666667	-0.5686833333333333	-0.58325	-0.5528	-0.4701	-0.35345	-0.24996666666666667	-0.2008	-0.21128333333333332	-0.2579166666666667	-0.30196666666666666	-0.30735	-0.26235	-0.17350000000000002	-0.047999999999999994	0.09924999999999999	0.2371	0.33891666666666664	0.3959	0.4045	0.3675666666666667	0.30611666666666665	0.24271666666666666	0.18101666666666666	0.12281666666666666	0.08313333333333334	0.06765	0.04905000000000001	-0.012116666666666663	-0.12185	-0.23909999999999998	-0.3119166666666667
NA	1.9680833333333334	1.7334333333333334	1.5725666666666667	1.4478	1.1886166666666667	0.6638499999999999	-0.033600000000000026	-0.6499666666666666	-0.97805	-0.9441166666666667	-0.5908500000000001	-0.04638333333333331	0.50725	0.8546	0.8109833333333333	0.3793833333333333	-0.20568333333333333	-0.6950833333333334	-0.9872833333333333	-1.0278833333333333	-0.7434	-0.14350000000000002	0.6411833333333333	1.3927166666666666	1.8157166666666666	1.6875	1.0658666666666665	0.2250666666666667	-0.5758333333333333	-1.20805	-1.6476333333333333	-1.8953666666666666	-1.9380166666666667	-1.7928166666666665	-1.5512166666666667	-1.33095	-1.1974666666666667	-1.1741833333333334	-1.2159833333333334	-1.10325	-0.5785	0.33281666666666665	1.2742333333333333	1.8308333333333333	1.8518166666666667	1.5327	1.1231166666666668	0.6426333333333334	-0.008250000000000026
NA	-0.08203333333333333	-0.058699999999999995	-0.04083333333333334	-0.025016666666666666	0.003199999999999998	0.0701	0.1761	0.276	0.31635	0.2815333333333333	0.19853333333333334	0.10901666666666666	0.040483333333333336	-0.0030166666666666675	-0.03381666666666667	-0.073	-0.13945	-0.2298	-0.30748333333333333	-0.32571666666666665	-0.26516666666666666	-0.13908333333333334	0.02405	0.18555	0.29915	0.33103333333333335	0.2855333333333333	0.20366666666666666	0.13106666666666666	0.09373333333333334	0.09545000000000001	0.11681666666666667	0.12325	0.09075	0.022433333333333333	-0.06423333333333334	-0.15525	-0.2352	-0.27936666666666665	-0.27038333333333336	-0.21763333333333335	-0.15034999999999998	-0.09585	-0.06296666666666666	-0.04106666666666667	-0.020399999999999998	-0.005233333333333334	-0.0034000000000000002	-0.01831666666666667
NA	-0.2599666666666667	-0.16201666666666667	-0.020866666666666665	0.13865	0.28486666666666666	0.38376666666666664	0.4089333333333333	0.36161666666666664	0.27005	0.15615	0.03376666666666667	-0.08416666666666667	-0.17953333333333332	-0.2424	-0.26266666666666666	-0.22091666666666665	-0.12811666666666666	-0.0315	0.019	0.006466666666666667	-0.0557	-0.14443333333333333	-0.24011666666666667	-0.3244666666666667	-0.38226666666666664	-0.4076	-0.3950166666666667	-0.32875	-0.19283333333333333	0.004316666666666666	0.22373333333333334	0.4209	0.5649833333333334	0.635	0.6176	0.5187333333333334	0.3682	0.2042	0.05733333333333333	-0.051449999999999996	-0.10578333333333333	-0.10166666666666667	-0.05528333333333334	-5.000000000000013e-4	0.019166666666666665	-0.027583333333333335	-0.13398333333333332	-0.25105	-0.32175
NA	-0.14445	-0.22058333333333333	-0.28268333333333334	-0.3385666666666667	-0.38531666666666664	-0.39693333333333336	-0.3398	-0.2094666666666667	-0.040966666666666665	0.12278333333333334	0.2592333333333333	0.36173333333333335	0.42513333333333336	0.44420000000000004	0.42628333333333335	0.40113333333333334	0.3918	0.37406666666666666	0.3045833333333333	0.18171666666666667	0.038783333333333336	-0.10329999999999999	-0.23671666666666666	-0.3365666666666667	-0.37165000000000004	-0.3430166666666667	-0.2735666666666667	-0.17176666666666668	-0.04496666666666667	0.07625	0.1653	0.2278	0.28376666666666667	0.3357833333333333	0.3599333333333333	0.33171666666666666	0.26136666666666664	0.18093333333333333	0.09818333333333333	-0.002233333333333334	-0.1123	-0.19133333333333333	-0.20673333333333332	-0.16091666666666668	-0.08906666666666667	-0.0436	-0.05885	-0.12393333333333334	-0.20156666666666667
NA	-0.12328333333333333	0.11273333333333334	0.36495	0.5404833333333333	0.60365	0.5661666666666667	0.4563833333333333	0.30143333333333333	0.13428333333333334	0.005299999999999998	-0.039549999999999995	0.0031500000000000035	0.09536666666666667	0.19071666666666667	0.26006666666666667	0.2978166666666667	0.30385	0.26158333333333333	0.15578333333333333	0.008083333333333336	-0.12745	-0.20945	-0.24346666666666666	-0.2668666666666667	-0.30405	-0.3405166666666667	-0.33835	-0.28053333333333336	-0.19768333333333332	-0.13383333333333333	-0.09531666666666666	-0.05481666666666666	0.002316666666666666	0.05371666666666666	0.061649999999999996	0.01415	-0.05761666666666666	-0.10778333333333333	-0.12018333333333334	-0.11945	-0.13875	-0.18455	-0.23513333333333333	-0.2632	-0.2533666666666667	-0.20891666666666667	-0.14936666666666668	-0.09634999999999999	-0.05935
NA	-0.042699999999999995	0.028383333333333337	0.10155	0.14738333333333334	0.15603333333333333	0.13711666666666666	0.11198333333333334	0.08226666666666667	0.0206	-0.08353333333333333	-0.19538333333333333	-0.27655	-0.32303333333333334	-0.34315	-0.331	-0.2795666666666667	-0.20363333333333333	-0.13358333333333333	-0.0795	-0.01695	0.07085	0.15701666666666667	0.19911666666666666	0.18431666666666666	0.13548333333333334	0.08428333333333334	0.047466666666666664	0.0235	0.005016666666666667	-0.013383333333333332	-0.04085	-0.0874	-0.14683333333333334	-0.1975333333333333	-0.22001666666666667	-0.20955	-0.18038333333333334	-0.14973333333333333	-0.1114	-0.04543333333333333	0.04351666666666667	0.12656666666666666	0.18858333333333333	0.23785	0.2788333333333333	0.29851666666666665	0.28175	0.22970000000000002	0.1627
NA	-0.19968333333333332	-0.28745	-0.3962	-0.48560000000000003	-0.5241166666666667	-0.49528333333333335	-0.40455	-0.28756666666666664	-0.16168333333333335	-0.04906666666666666	0.031316666666666666	0.06551666666666667	0.06105	0.048749999999999995	0.06316666666666666	0.11424999999999999	0.17113333333333333	0.18811666666666665	0.14523333333333333	0.06665	-0.009983333333333334	-0.07345	-0.1344	-0.19465	-0.23876666666666668	-0.2525833333333333	-0.23571666666666666	-0.19556666666666667	-0.13983333333333334	-0.06656666666666666	0.03746666666666667	0.16673333333333334	0.28154999999999997	0.34665	0.36628333333333335	0.36793333333333333	0.3637	0.347	0.32053333333333334	0.30015000000000003	0.2946166666666667	0.297	0.28045000000000003	0.22521666666666668	0.14453333333333332	0.06745000000000001	-0.0059499999999999935	-0.07828333333333334	-0.12181666666666667
NA	0.15446666666666667	0.2013	0.2542833333333333	0.28373333333333334	0.28941666666666666	0.29811666666666664	0.32508333333333334	0.35595	0.3632666666666667	0.35478333333333334	0.3523833333333333	0.3831833333333333	0.46238333333333337	0.5669166666666666	0.6453333333333333	0.6515	0.5608	0.3782	0.15181666666666666	-0.04911666666666667	-0.19571666666666668	-0.31226666666666664	-0.41633333333333333	-0.49501666666666666	-0.5415833333333333	-0.5617666666666666	-0.5543666666666667	-0.5155166666666666	-0.4492333333333333	-0.36465000000000003	-0.2639666666666667	-0.1375	0.01580000000000001	0.16935	0.2869666666666667	0.35341666666666666	0.37028333333333335	0.32681666666666664	0.20406666666666667	0.01463333333333333	-0.18505	-0.3316	-0.3929166666666667	-0.37328333333333336	-0.3055833333333333	-0.2475	-0.2571	-0.34635	-0.46048333333333336
NA	0.5522666666666667	0.44836666666666664	0.36268333333333336	0.30746666666666667	0.27886666666666665	0.26961666666666667	0.2607666666666667	0.22836666666666666	0.1783	0.1429666666666667	0.14463333333333334	0.17576666666666665	0.21771666666666667	0.25766666666666665	0.2854666666666667	0.28841666666666665	0.2577	0.20465	0.16815	0.18000000000000002	0.22111666666666666	0.23675	0.19236666666666666	0.11085	0.05556666666666667	0.06355	0.10781666666666666	0.13748333333333332	0.13423333333333334	0.11126666666666667	0.07036666666666666	-0.016133333333333326	-0.16685	-0.345	-0.48055	-0.53675	-0.5291666666666667	-0.4847	-0.40681666666666666	-0.29045	-0.1588	-0.06113333333333334	-0.02915	-0.05803333333333333	-0.1307833333333333	-0.23521666666666666	-0.35815	-0.48136666666666666	-0.5817333333333333
NA	0.07511666666666666	0.18561666666666665	0.23525000000000001	0.21156666666666668	0.13295	0.026166666666666668	-0.09273333333333333	-0.19715000000000002	-0.22874999999999998	-0.16001666666666667	-0.03036666666666667	0.08370000000000001	0.13848333333333332	0.15236666666666668	0.16381666666666667	0.18085	0.1833	0.16221666666666665	0.13881666666666667	0.13933333333333334	0.15881666666666666	0.16586666666666666	0.13646666666666668	0.06631666666666666	-0.04263333333333333	-0.18338333333333334	-0.33015	-0.4454666666666667	-0.50695	-0.5159666666666667	-0.48028333333333334	-0.40293333333333337	-0.29886666666666667	-0.19886666666666666	-0.1169	-0.03666666666666667	0.06091666666666667	0.1746	0.28255	0.3537666666666667	0.36575	0.31880000000000003	0.23428333333333332	0.13741666666666666	0.04026666666666667	-0.0534	-0.12498333333333334	-0.14193333333333333	-0.09773333333333334
NA	0.27095	0.27016666666666667	0.2447	0.1834	0.08248333333333334	-0.06449999999999999	-0.23679999999999998	-0.3728	-0.4194	-0.39226666666666665	-0.35398333333333337	-0.3274	-0.2773833333333333	-0.17948333333333333	-0.057833333333333334	0.043516666666666676	0.10135	0.11981666666666665	0.11246666666666666	0.10161666666666667	0.11671666666666666	0.16481666666666667	0.22378333333333333	0.2843333333333333	0.36006666666666665	0.44443333333333335	0.5058166666666667	0.5327333333333334	0.5446166666666666	0.5541166666666667	0.5421166666666667	0.4763833333333333	0.34746666666666665	0.17695	-0.006899999999999999	-0.18066666666666667	-0.3103166666666667	-0.36285	-0.34315	-0.28525	-0.21623333333333333	-0.16	-0.15231666666666666	-0.22455	-0.3627166666666667	-0.4839	-0.48985	-0.3622666666666667	-0.18218333333333334
NA	0.1793	0.34626666666666667	0.4163	0.37348333333333333	0.26816666666666666	0.16155	0.08211666666666666	0.014666666666666661	-0.03358333333333333	-0.06995	-0.101	-0.1195	-0.10201666666666667	-0.03795	0.05246666666666667	0.14246666666666666	0.22311666666666666	0.2934833333333333	0.3367	0.3247	0.26285	0.19673333333333334	0.17576666666666665	0.21666666666666667	0.29885	0.3843833333333333	0.43121666666666664	0.41838333333333333	0.36885	0.3243666666666667	0.28718333333333335	0.22394999999999998	0.12181666666666667	0.004016666666666664	-0.10593333333333334	-0.21203333333333335	-0.3181	-0.39043333333333335	-0.39511666666666667	-0.36288333333333334	-0.3649833333333333	-0.42935	-0.51685	-0.5671833333333334	-0.5438000000000001	-0.4578833333333333	-0.3671666666666667	-0.3327	-0.35885
NA	-0.6774833333333333	-0.6188666666666667	-0.5351	-0.4434666666666667	-0.34825	-0.21571666666666667	-0.02811666666666667	0.16373333333333334	0.2716166666666667	0.25185	0.12256666666666667	-0.06480000000000001	-0.25721666666666665	-0.42163333333333336	-0.5329333333333334	-0.5583833333333333	-0.48688333333333333	-0.3514833333333333	-0.20366666666666666	-0.08465	-0.009800000000000001	0.04543333333333333	0.1308	0.2715166666666667	0.44111666666666666	0.59085	0.6867666666666666	0.7164333333333334	0.6889666666666667	0.63395	0.5803666666666667	0.5333833333333333	0.48691666666666666	0.4485	0.42556666666666665	0.40768333333333334	0.39193333333333336	0.3966166666666667	0.42665	0.4487333333333333	0.41586666666666666	0.3080333333333333	0.13533333333333333	-0.08303333333333332	-0.31403333333333333	-0.5105166666666667	-0.6463333333333333	-0.7268	-0.7648
NA	1.2485	1.1814333333333333	1.0797333333333334	0.95775	0.78665	0.5445333333333333	0.2618666666666667	-0.003916666666666665	-0.23243333333333333	-0.42110000000000003	-0.5514333333333333	-0.6073166666666666	-0.6082333333333333	-0.6029333333333333	-0.6223333333333333	-0.6504166666666666	-0.6482	-0.6027333333333333	-0.5347666666666666	-0.46926666666666667	-0.41275	-0.35125	-0.26661666666666667	-0.14996666666666666	-0.0014166666666666644	0.16006666666666666	0.28765	0.34826666666666667	0.34841666666666665	0.2966	0.19216666666666665	0.06666666666666667	-0.01028333333333333	0.005766666666666666	0.0846	0.16065	0.21596666666666667	0.2836	0.3655	0.39821666666666666	0.3266833333333333	0.17488333333333334	0.011866666666666666	-0.11853333333333334	-0.20976666666666666	-0.26996666666666663	-0.308	-0.3262333333333333	-0.3197333333333333
NA	-0.64255	-0.6293833333333333	-0.6411833333333333	-0.661	-0.6636333333333333	-0.6301833333333333	-0.5537333333333333	-0.4486	-0.34736666666666666	-0.27655	-0.24961666666666668	-0.26263333333333333	-0.3036333333333333	-0.3621333333333333	-0.41986666666666667	-0.45216666666666666	-0.43635	-0.3564	-0.22805	-0.11071666666666667	-0.055183333333333334	-0.04613333333333333	-0.02175	0.05868333333333334	0.18471666666666667	0.31636666666666663	0.40648333333333336	0.41696666666666665	0.34321666666666667	0.21688333333333332	0.07726666666666666	-0.0575	-0.18856666666666666	-0.3034	-0.3648166666666667	-0.3426666666666667	-0.23735	-0.07401666666666668	0.11133333333333333	0.28956666666666664	0.45765	0.6330833333333333	0.8128666666666666	0.9504166666666667	0.99425	0.9425333333333333	0.8421000000000001	0.7387333333333334	0.6411833333333333
NA	0.2229	-0.03483333333333333	-0.19843333333333332	-0.26513333333333333	-0.26176666666666665	-0.19771666666666668	-0.06831666666666666	0.107	0.2722	0.37011666666666665	0.36678333333333335	0.26925	0.1132	-0.07461666666666666	-0.27903333333333336	-0.45558333333333334	-0.5202333333333333	-0.4073333333333333	-0.14726666666666668	0.1213	0.24951666666666666	0.20626666666666665	0.08831666666666668	0.01423333333333334	0.037816666666666665	0.14531666666666668	0.3008	0.4772166666666666	0.6411166666666667	0.7400833333333333	0.7320666666666666	0.61885	0.45185	0.30116666666666664	0.19971666666666665	0.12301666666666666	0.031766666666666665	-0.07643333333333334	-0.15816666666666668	-0.16623333333333334	-0.10743333333333333	-0.0457	-0.041666666666666664	-0.10966666666666666	-0.22906666666666667	-0.36638333333333334	-0.4898166666666667	-0.5846333333333333	-0.6481666666666667
NA	0.6562666666666667	0.8943833333333333	1.0347833333333334	1.0925166666666668	1.0978666666666665	1.0700833333333333	0.9921666666666666	0.8276666666666667	0.57385	0.28695	0.0507	-0.08788333333333334	-0.16758333333333333	-0.27995	-0.48628333333333335	-0.7638833333333334	-1.014	-1.1574166666666668	-1.2214333333333334	-1.2901166666666666	-1.3984666666666667	-1.4807	-1.40115	-1.0684833333333332	-0.5348166666666667	0.03585000000000001	0.5	0.8386833333333333	1.1259333333333332	1.3944	1.5873666666666666	1.6445	1.5381	1.26085	0.8679166666666667	0.47153333333333336	0.17006666666666667	0.019533333333333323	0.013850000000000006	0.06256666666666667	0.04173333333333334	-0.13248333333333334	-0.4629666666666667	-0.8444	-1.1199833333333333	-1.2164666666666668	-1.1703166666666667	-1.0335833333333333	-0.83695
NA	-0.7514166666666666	-0.7953833333333333	-0.7612833333333333	-0.6935666666666667	-0.6337666666666667	-0.59895	-0.5797166666666667	-0.55985	-0.5254833333333333	-0.47213333333333335	-0.42495	-0.424	-0.47326666666666667	-0.5146833333333333	-0.4607	-0.26908333333333334	0.0023666666666666597	0.22068333333333334	0.2704833333333333	0.15441666666666667	0.008449999999999994	-0.027200000000000005	0.0558	0.17245	0.2716	0.3577166666666667	0.4253166666666667	0.4451333333333333	0.40573333333333333	0.33768333333333334	0.31166666666666665	0.38993333333333335	0.5459999999999999	0.66165	0.63475	0.48135	0.3066833333333333	0.1855	0.1071	0.03771666666666667	-0.013099999999999995	-0.016883333333333334	0.03351666666666667	0.1381666666666667	0.27863333333333334	0.3831666666666667	0.38583333333333336	0.3103	0.23235
NA	-0.6764	-0.3893666666666667	-0.022066666666666665	0.3067	0.5111833333333333	0.56455	0.48863333333333336	0.3133666666666667	0.07971666666666667	-0.15585	-0.32193333333333335	-0.36984999999999996	-0.29136666666666666	-0.11498333333333333	0.08685000000000001	0.22613333333333335	0.24496666666666667	0.13686666666666666	-0.052866666666666666	-0.24883333333333332	-0.37295	-0.3752666666666667	-0.2588666666666667	-0.0888	0.04936666666666666	0.11275	0.1188	0.10305	0.07463333333333333	0.030316666666666662	-0.010166666666666666	-0.024383333333333337	-0.026166666666666664	-0.043166666666666666	-0.06823333333333334	-0.0622	0.006899999999999998	0.12229999999999999	0.22561666666666666	0.26113333333333333	0.21375	0.10346666666666667	-0.043	-0.18555	-0.26966666666666667	-0.25505	-0.15435	-0.020633333333333333	0.10036666666666667
NA	-0.31951666666666667	-0.17943333333333333	-0.07643333333333334	-0.039	-0.09565	-0.20366666666666666	-0.2502	-0.14516666666666667	0.11103333333333333	0.4404666666666667	0.7409833333333333	0.92265	0.9164	0.7380166666666667	0.45548333333333335	0.12696666666666667	-0.19165	-0.4259833333333333	-0.53455	-0.5657	-0.5627833333333333	-0.5132	-0.40126666666666666	-0.2501333333333333	-0.09911666666666666	0.023116666666666667	0.09303333333333333	0.10886666666666667	0.10200000000000001	0.09743333333333334	0.08935	0.077	0.09731666666666666	0.18813333333333332	0.33648333333333336	0.4777666666666667	0.5502	0.5311166666666667	0.41598333333333337	0.20853333333333335	-0.057583333333333334	-0.33343333333333336	-0.5856166666666667	-0.7838499999999999	-0.8836166666666667	-0.8411166666666666	-0.6386000000000001	-0.30178333333333335	0.10458333333333333
NA	0.22983333333333333	0.5077	0.6739333333333334	0.7349666666666667	0.7387833333333333	0.7214333333333334	0.6747666666666667	0.5664333333333333	0.38976666666666665	0.1823	-0.0048500000000000045	-0.14616666666666667	-0.24506666666666668	-0.30588333333333334	-0.32831666666666665	-0.3286	-0.3338333333333333	-0.35100000000000003	-0.3721	-0.3937	-0.41735	-0.43346666666666667	-0.44133333333333336	-0.4526	-0.47441666666666665	-0.5077333333333334	-0.54945	-0.5992666666666667	-0.6417166666666667	-0.6469166666666667	-0.5990333333333333	-0.5069333333333333	-0.38856666666666667	-0.2573666666666667	-0.1177	0.03266666666666666	0.19493333333333335	0.36191666666666666	0.5150166666666667	0.6274833333333334	0.6747333333333333	0.6515	0.5822666666666667	0.5029166666666667	0.4256833333333333	0.3337	0.211	0.06171666666666666	-0.09911666666666666
NA	-1.1411666666666667	-1.3299666666666667	-1.5636833333333333	-1.8441	-2.0860833333333333	-2.1767166666666666	-2.0953333333333335	-1.8943	-1.6426	-1.4450833333333333	-1.39895	-1.5056333333333334	-1.6811500000000001	-1.7783	-1.62315	-1.1450333333333333	-0.47931666666666667	0.054033333333333336	0.1555	-0.14635	-0.49023333333333335	-0.5798666666666666	-0.43498333333333333	-0.26644999999999996	-0.27813333333333334	-0.48260000000000003	-0.64435	-0.5071333333333333	-0.06735000000000001	0.4119333333333334	0.6724666666666667	0.7267	0.7889499999999999	0.98605	1.2651166666666667	1.549	1.8089833333333334	2.0238833333333335	2.175683333333333	2.1939166666666665	1.9571	1.5190833333333333	1.1777666666666666	1.14875	1.3467	1.5676666666666665	1.68735	1.6429666666666667	1.42705
NA	-0.2697	-0.1961	-0.15903333333333333	-0.14881666666666665	-0.14458333333333334	-0.12625	-0.08471666666666666	-0.04031666666666667	-0.028316666666666667	-0.0794	-0.18221666666666667	-0.2927166666666667	-0.37845	-0.41546666666666665	-0.38658333333333333	-0.29933333333333334	-0.18463333333333332	-0.0678	0.03555	0.09895	0.11191666666666666	0.11261666666666667	0.14916666666666667	0.21691666666666667	0.27473333333333333	0.2988	0.2907166666666667	0.2603833333333333	0.21858333333333332	0.16935	0.11558333333333333	0.07006666666666667	0.050583333333333334	0.0557	0.0632	0.0596	0.05008333333333334	0.0363	0.0022500000000000003	-0.0531	-0.09663333333333333	-0.1035	-0.08560000000000001	-0.06378333333333333	-0.04115	-0.007916666666666666	0.053483333333333334	0.15601666666666666	0.27593333333333336
NA	-0.4497	-0.5514833333333333	-0.6020333333333333	-0.6220833333333333	-0.6494166666666666	-0.7076333333333333	-0.7838666666666667	-0.8371500000000001	-0.8279333333333333	-0.7362833333333333	-0.5735333333333333	-0.3784166666666667	-0.18918333333333331	-0.017833333333333343	0.13773333333333332	0.26925	0.36335	0.42023333333333335	0.4504	0.4656166666666667	0.4766	0.48128333333333334	0.45008333333333334	0.3481666666666667	0.18143333333333334	0.002900000000000009	-0.13351666666666667	-0.21814999999999998	-0.2756166666666667	-0.3194666666666667	-0.3364833333333333	-0.30701666666666666	-0.22833333333333333	-0.11751666666666667	0.0020833333333333333	0.11325	0.21153333333333332	0.3042666666666667	0.39886666666666665	0.4910333333333333	0.5687333333333333	0.6199166666666667	0.6365	0.6195333333333333	0.5824666666666667	0.53525	0.46504999999999996	0.3486666666666667	0.18141666666666667
NA	0.6612333333333333	0.64535	0.5894333333333334	0.5583	0.5549333333333333	0.5442	0.5254666666666666	0.5222666666666667	0.5265	0.5127833333333334	0.46658333333333335	0.35358333333333336	0.13836666666666667	-0.14011666666666667	-0.3947	-0.57685	-0.6867	-0.7499333333333333	-0.7973	-0.8285	-0.8278333333333333	-0.8157166666666666	-0.8232	-0.8382333333333334	-0.8141333333333333	-0.7025333333333333	-0.48514999999999997	-0.20658333333333334	0.03859999999999999	0.17931666666666668	0.23655	0.29561666666666664	0.39635000000000004	0.48601666666666665	0.49971666666666664	0.4459666666666667	0.38271666666666665	0.3399833333333333	0.30866666666666664	0.2878666666666667	0.2985333333333333	0.3461166666666667	0.39476666666666665	0.37879999999999997	0.2548	0.055283333333333344	-0.15088333333333334	-0.34513333333333335	-0.5429333333333334
NA	-0.15343333333333334	-0.13153333333333334	-0.08708333333333333	-0.0136	0.05481666666666667	0.07343333333333332	0.029933333333333336	-0.04764999999999999	-0.11353333333333333	-0.15301666666666666	-0.17521666666666666	-0.1911	-0.20031666666666667	-0.19936666666666666	-0.18866666666666665	-0.16915	-0.1434	-0.1182	-0.09716666666666667	-0.0809	-0.07076666666666667	-0.06478333333333333	-0.0629	-0.07819999999999999	-0.12029999999999999	-0.16881666666666667	-0.19631666666666667	-0.20721666666666666	-0.22451666666666667	-0.25616666666666665	-0.27893333333333337	-0.259	-0.19333333333333333	-0.10686666666666667	-0.022049999999999997	0.050666666666666665	0.11501666666666667	0.18371666666666667	0.25565	0.31666666666666665	0.36633333333333334	0.41468333333333335	0.4552833333333333	0.46831666666666666	0.44715	0.40485	0.3574	0.30318333333333336	0.21975
NA	-0.17501666666666665	-0.16248333333333334	-0.12976666666666667	-0.11698333333333334	-0.13656666666666667	-0.16583333333333333	-0.18173333333333333	-0.18668333333333334	-0.20428333333333332	-0.243	-0.28154999999999997	-0.28681666666666666	-0.2584666666666667	-0.23896666666666666	-0.2633833333333333	-0.31133333333333335	-0.3297833333333333	-0.29345	-0.22383333333333333	-0.15456666666666666	-0.09358333333333334	-0.027116666666666664	0.04078333333333334	0.07883333333333334	0.06651666666666667	0.021583333333333336	-0.014466666666666662	-0.015166666666666669	-0.0010166666666666672	0.003949999999999999	0.004183333333333334	0.04273333333333333	0.13946666666666666	0.25445	0.3412	0.38336666666666663	0.40045000000000003	0.39321666666666666	0.3376166666666667	0.22683333333333333	0.10156666666666667	0.020100000000000003	0.008366666666666666	0.05255	0.121	0.18491666666666667	0.23146666666666665	0.2611	0.27373333333333333
NA	0.1811	0.13901666666666668	0.12013333333333333	0.1085	0.09308333333333334	0.066	0.01599999999999999	-0.06305	-0.15628333333333333	-0.22948333333333332	-0.26363333333333333	-0.26916666666666667	-0.26088333333333336	-0.2533166666666667	-0.25753333333333334	-0.2596	-0.24036666666666667	-0.20541666666666666	-0.16378333333333334	-0.1091	-0.041749999999999995	0.012166666666666666	0.025316666666666668	-0.002216666666666665	-0.056516666666666666	-0.12405000000000001	-0.18473333333333333	-0.22005	-0.22615000000000002	-0.207	-0.16405	-0.10381666666666667	-0.05143333333333334	-0.03111666666666666	-0.030833333333333334	-0.021166666666666663	0.004400000000000001	0.03646666666666667	0.06371666666666667	0.07765	0.09115	0.13169999999999998	0.20513333333333333	0.28678333333333333	0.34796666666666665	0.3841833333333333	0.40776666666666667	0.41298333333333337	0.3819166666666667
NA	0.13901666666666665	0.18066666666666667	0.20648333333333332	0.1999	0.1329	-0.003050000000000002	-0.18035	-0.35668333333333335	-0.5013166666666666	-0.60865	-0.6683333333333333	-0.6587000000000001	-0.5755666666666667	-0.45448333333333335	-0.3473333333333333	-0.28663333333333335	-0.2727	-0.2739333333333333	-0.2516333333333333	-0.18298333333333333	-0.06408333333333334	0.09168333333333334	0.24886666666666668	0.36388333333333334	0.41625	0.4199833333333333	0.4045166666666667	0.3883	0.3746833333333333	0.3637	0.35496666666666665	0.3426166666666667	0.3228	0.2995333333333333	0.27085	0.22196666666666667	0.14233333333333334	0.04125	-0.055900000000000005	-0.12318333333333333	-0.15198333333333333	-0.1546	-0.1464	-0.13086666666666666	-0.10066666666666667	-0.046766666666666665	0.02891666666666667	0.10636666666666666	0.16051666666666667
NA	-0.18898333333333334	-0.13046666666666668	-0.0098	0.08215	0.07141666666666667	-0.02875	-0.14388333333333334	-0.22781666666666667	-0.30446666666666666	-0.39686666666666665	-0.47714999999999996	-0.5074333333333333	-0.49676666666666663	-0.4895666666666667	-0.5165333333333333	-0.5713	-0.6275166666666667	-0.66195	-0.6623833333333333	-0.6287166666666667	-0.5665833333333333	-0.4742	-0.34956666666666664	-0.216	-0.1096	-0.02766666666666667	0.0723	0.20491666666666666	0.3234166666666667	0.37548333333333334	0.37238333333333334	0.38905	0.47775	0.58355	0.5925833333333334	0.4637	0.2730666666666667	0.13105	0.07143333333333332	0.044333333333333336	0.017483333333333333	0.02648333333333334	0.11241666666666668	0.2561	0.393	0.47701666666666664	0.5168666666666667	0.55015	0.5982
NA	0.31388333333333335	0.12399999999999999	-0.10095	-0.28973333333333334	-0.3857666666666667	-0.39921666666666666	-0.39313333333333333	-0.40858333333333335	-0.4134666666666667	-0.35091666666666665	-0.23656666666666668	-0.14454999999999998	-0.11108333333333333	-0.08688333333333333	-0.02105	0.06025	0.0928	0.06448333333333334	0.024650000000000005	0.011749999999999998	0.013549999999999993	0.006250000000000004	0.0013499999999999973	0.037566666666666665	0.1315	0.24325	0.31028333333333336	0.3158666666666667	0.3073666666666667	0.3506666666666667	0.46073333333333333	0.5698166666666666	0.5838333333333333	0.4771	0.31125	0.153	0.002966666666666673	-0.16451666666666667	-0.32471666666666665	-0.41065	-0.3902333333333333	-0.30345	-0.22066666666666668	-0.17513333333333334	-0.13993333333333333	-0.07506666666666667	0.014533333333333329	0.08655	0.1198
NA	0.7333333333333333	0.7787999999999999	0.7840166666666667	0.70845	0.5606166666666667	0.40045000000000003	0.2808333333333333	0.21233333333333332	0.16171666666666668	0.0847	-0.01705	-0.08806666666666667	-0.08463333333333334	-0.01943333333333333	0.06543333333333333	0.14536666666666667	0.225	0.3033	0.35033333333333333	0.34618333333333334	0.31788333333333335	0.30946666666666667	0.33716666666666667	0.3849166666666667	0.4165833333333333	0.3969166666666667	0.32871666666666666	0.24975	0.17853333333333335	0.09008333333333333	-0.0479	-0.22971666666666665	-0.40628333333333333	-0.5251666666666667	-0.5693333333333334	-0.5550833333333334	-0.51115	-0.4693833333333333	-0.45188333333333336	-0.4567333333333333	-0.46446666666666664	-0.4572	-0.42891666666666667	-0.39171666666666666	-0.37515	-0.4011166666666667	-0.44965	-0.47426666666666667	-0.45903333333333335
NA	0.25366666666666665	0.3034	0.28445	0.21923333333333334	0.14306666666666668	0.0666	-0.014833333333333334	-0.09875	-0.17273333333333335	-0.21595	-0.20538333333333333	-0.13749999999999998	-0.04301666666666666	0.03278333333333333	0.06308333333333334	0.049966666666666666	0.012249999999999999	-0.0324	-0.07631666666666667	-0.1111	-0.12171666666666667	-0.10143333333333333	-0.05958333333333333	-0.010599999999999998	0.04485	0.12571666666666667	0.23721666666666666	0.3403833333333333	0.39198333333333335	0.3964333333333333	0.3788666666666667	0.3419333333333333	0.28135	0.21223333333333333	0.16338333333333332	0.15026666666666666	0.15041666666666667	0.1188	0.03816666666666667	-0.05751666666666666	-0.11566666666666667	-0.11633333333333333	-0.08835	-0.07751666666666666	-0.107	-0.17353333333333332	-0.27413333333333334	-0.40936666666666666	-0.55765
NA	-0.09655	-7.999999999999962e-4	0.07433333333333333	0.1146	0.10650000000000001	0.05805	0.004466666666666674	-0.02251666666666666	-0.015300000000000001	0.02681666666666667	0.11460000000000001	0.25653333333333334	0.43595	0.6114833333333334	0.73905	0.7882666666666667	0.7477666666666667	0.6335833333333334	0.4872	0.34075	0.1945	0.04288333333333334	-0.10136666666666666	-0.2174	-0.28741666666666665	-0.2978166666666667	-0.2533	-0.19023333333333334	-0.15743333333333334	-0.1811	-0.24865	-0.3245166666666667	-0.3851333333333333	-0.434	-0.47555	-0.48685	-0.43711666666666665	-0.32985	-0.20416666666666666	-0.09761666666666667	-0.026783333333333333	0.009383333333333339	0.029133333333333334	0.05878333333333334	0.10496666666666667	0.13738333333333333	0.11468333333333333	0.018416666666666665	-0.14211666666666667
NA	0.5985	0.6117	0.6347666666666667	0.6768000000000001	0.7214166666666667	0.7242	0.6487333333333334	0.49865	0.30820000000000003	0.11181666666666668	-0.07223333333333333	-0.2384	-0.3835	-0.4997666666666667	-0.578	-0.6093333333333334	-0.5827333333333333	-0.49646666666666667	-0.3751	-0.26398333333333335	-0.19931666666666667	-0.18368333333333334	-0.19071666666666667	-0.1897333333333333	-0.16973333333333335	-0.14285	-0.1242	-0.11381666666666666	-0.09661666666666667	-0.05271666666666666	0.029166666666666667	0.14126666666666665	0.25780000000000003	0.34391666666666665	0.36373333333333335	0.2970833333333333	0.16745	0.04276666666666667	-0.016699999999999996	-0.006500000000000006	0.03306666666666666	0.05445	0.022199999999999998	-0.07535	-0.20838333333333334	-0.31346666666666667	-0.3426666666666667	-0.30061666666666664	-0.22516666666666665
NA	-0.14600000000000002	-0.12778333333333333	-0.19188333333333335	-0.3066833333333333	-0.4049166666666667	-0.41656666666666664	-0.3135	-0.1359	0.03955	0.12616666666666668	0.09116666666666666	-0.0472	-0.24125	-0.42341666666666666	-0.5132	-0.48085	-0.35985	-0.21985	-0.11955	-0.06155	4.166666666666639e-4	0.08961666666666666	0.16675	0.16371666666666665	0.04856666666666667	-0.13546666666666668	-0.29725	-0.36465	-0.32816666666666666	-0.2286	-0.11663333333333334	-0.02861666666666667	0.0231	0.0381	0.009483333333333331	-0.05275	-0.09938333333333332	-0.07703333333333333	0.024999999999999998	0.15951666666666667	0.25133333333333335	0.27168333333333333	0.26848333333333335	0.29578333333333334	0.35765	0.4419	0.5515	0.6718166666666667	0.7484
NA	0.33515	0.40576666666666666	0.45808333333333334	0.48315	0.48665	0.4607833333333333	0.4099833333333333	0.3685	0.31518333333333337	0.25053333333333333	0.24183333333333334	0.33726666666666666	0.46496666666666664	0.5115833333333334	0.44753333333333334	0.32406666666666667	0.19261666666666666	0.06593333333333333	-0.0682	-0.22646666666666668	-0.40523333333333333	-0.5723166666666667	-0.6910666666666667	-0.7423833333333334	-0.7224166666666667	-0.64265	-0.5352833333333333	-0.43213333333333337	-0.3325	-0.21598333333333333	-0.08613333333333334	0.026583333333333337	0.10346666666666668	0.1534	0.18105	0.16506666666666667	0.09588333333333333	0.016566666666666667	-0.017166666666666667	-0.012900000000000002	-0.03053333333333334	-0.10318333333333332	-0.21443333333333334	-0.3242833333333333	-0.39238333333333336	-0.3953833333333333	-0.3191	-0.16249999999999998	0.0253
NA	0.20915	0.12873333333333334	0.04738333333333333	-0.03671666666666667	-0.10975	-0.17948333333333333	-0.2609666666666667	-0.33085	-0.3407	-0.2571833333333333	-0.0995	0.0944	0.28503333333333336	0.43698333333333333	0.5283333333333333	0.5468166666666666	0.48138333333333333	0.3507166666666667	0.21615	0.1362	0.12118333333333334	0.14048333333333332	0.15065	0.12206666666666667	0.058116666666666664	-0.022516666666666664	-0.11336666666666667	-0.21050000000000002	-0.29705	-0.36625	-0.4285	-0.4698833333333333	-0.4479166666666667	-0.3534833333333333	-0.2416	-0.18408333333333332	-0.20741666666666667	-0.28346666666666664	-0.3500666666666667	-0.34223333333333333	-0.22895	-0.04398333333333334	0.13505	0.23823333333333332	0.23511666666666667	0.15876666666666667	0.09506666666666666	0.11931666666666667	0.23725000000000002
NA	-0.5172	-0.4912166666666667	-0.39181666666666665	-0.25734999999999997	-0.12206666666666668	-0.02098333333333333	0.014616666666666667	-0.00736666666666667	-0.0457	-0.05338333333333333	-0.01671666666666666	0.035416666666666666	0.057766666666666674	0.03785000000000001	0.0012166666666666662	-0.038533333333333336	-0.10136666666666666	-0.20333333333333334	-0.32233333333333336	-0.40403333333333336	-0.3991	-0.30815	-0.19238333333333332	-0.12205	-0.12098333333333333	-0.17456666666666668	-0.25858333333333333	-0.33730000000000004	-0.3716	-0.341	-0.24525	-0.09761666666666666	0.08088333333333333	0.26655	0.42988333333333334	0.5467833333333333	0.6176666666666667	0.6507833333333334	0.6369666666666667	0.5691666666666667	0.4634	0.34825	0.25421666666666665	0.21016666666666667	0.22568333333333332	0.2697	0.2803833333333333	0.21055000000000001	0.06875
NA	0.0726	-0.008450000000000004	-0.14773333333333333	-0.2449	-0.22678333333333334	-0.12104999999999999	-0.0131	0.03035	0.012466666666666666	-0.056766666666666674	-0.15575	-0.23256666666666667	-0.23111666666666666	-0.13448333333333332	0.027016666666666668	0.18771666666666667	0.27118333333333333	0.23305	0.09533333333333334	-0.059166666666666666	-0.14906666666666665	-0.16513333333333335	-0.15633333333333332	-0.1285	-0.06445000000000001	0.017083333333333332	0.07245	0.09596666666666667	0.12068333333333334	0.15401666666666666	0.1944833333333333	0.22921666666666665	0.23873333333333333	0.22716666666666666	0.21756666666666666	0.20784999999999998	0.15163333333333334	-0.01581666666666667	-0.29766666666666663	-0.5821166666666666	-0.71865	-0.63905	-0.3948333333333333	-0.10093333333333333	0.14513333333333334	0.3000833333333333	0.3657666666666667	0.3722333333333333	0.35775
NA	0.12205	0.0501	-0.08851666666666667	-0.2173	-0.2605166666666667	-0.23475	-0.20701666666666665	-0.19751666666666667	-0.17541666666666667	-0.11036666666666667	0.007433333333333331	0.13518333333333335	0.19640000000000002	0.15168333333333334	0.057466666666666666	0.007183333333333338	0.018816666666666662	0.059949999999999996	0.09511666666666667	0.10486666666666666	0.10201666666666667	0.1217	0.18158333333333335	0.2566333333333333	0.2876666666666667	0.23301666666666668	0.11738333333333334	0.010933333333333324	-0.04125	-0.05455	-0.05898333333333333	-0.04468333333333333	0.010499999999999997	0.09308333333333334	0.16183333333333333	0.16445	0.060616666666666666	-0.10488333333333334	-0.20221666666666666	-0.162	-0.047299999999999995	0.046283333333333336	0.06521666666666667	0.016783333333333334	-0.04635	-0.06459999999999999	-0.041550000000000004	-0.03266666666666667	-0.07556666666666667
NA	0.32265	0.40365	0.42518333333333336	0.4129333333333333	0.40578333333333333	0.43779999999999997	0.5083666666666666	0.59	0.65135	0.68475	0.6871	0.6495166666666666	0.57375	0.48605000000000004	0.41765	0.37148333333333333	0.32084999999999997	0.24096666666666666	0.12021666666666667	-0.048216666666666665	-0.24763333333333334	-0.40481666666666666	-0.44503333333333334	-0.37096666666666667	-0.2592333333333333	-0.17921666666666666	-0.14563333333333334	-0.14401666666666668	-0.15028333333333332	-0.14318333333333333	-0.11315	-0.07385	-0.04866666666666667	-0.04021666666666667	-0.026949999999999995	0.015983333333333332	0.08941666666666667	0.14853333333333332	0.12926666666666667	0.008116666666666666	-0.17613333333333334	-0.3575666666666667	-0.49023333333333335	-0.56515	-0.59885	-0.6232166666666666	-0.67035	-0.73345	-0.7558166666666667
NA	-0.1103	-0.28428333333333333	-0.39875	-0.47805	-0.5152166666666667	-0.48983333333333334	-0.40818333333333334	-0.29165	-0.15871666666666667	-0.01951666666666667	0.07298333333333333	0.08775	0.034600000000000006	-0.03730000000000001	-0.07091666666666667	-0.047183333333333334	0.039099999999999996	0.15133333333333332	0.23626666666666668	0.2585166666666667	0.22016666666666668	0.15133333333333335	0.08893333333333334	0.05371666666666667	0.05608333333333333	0.09516666666666666	0.1608	0.22568333333333332	0.24895	0.20828333333333335	0.12563333333333335	0.052349999999999994	0.023683333333333334	0.035133333333333336	0.067716666666666675	0.11568333333333333	0.17385	0.22133333333333333	0.23841666666666667	0.21681666666666666	0.14033333333333334	-0.004683333333333333	-0.17935	-0.29410000000000003	-0.2818833333333333	-0.15786666666666666	-0.006533333333333331	0.09301666666666666	0.12618333333333334
NA	-0.26355	-0.11431666666666666	-6.833333333333367e-4	0.0874	0.15623333333333334	0.21045	0.26193333333333335	0.31883333333333336	0.3670333333333333	0.3776	0.33945	0.27581666666666665	0.2194	0.1834	0.16896666666666665	0.17651666666666666	0.19861666666666666	0.22456666666666666	0.25401666666666667	0.28425	0.29575	0.26658333333333334	0.18848333333333334	0.06515	-0.0849	-0.22396666666666668	-0.31438333333333335	-0.34468333333333334	-0.32184999999999997	-0.24716666666666667	-0.12545	0.008783333333333337	0.09905	0.10408333333333333	0.0289	-0.07841666666666666	-0.1648	-0.20373333333333332	-0.19953333333333334	-0.17401666666666665	-0.15953333333333333	-0.19745000000000001	-0.3029833333333333	-0.42333333333333334	-0.47053333333333336	-0.40223333333333333	-0.25076666666666664	-0.08916666666666667	0.01271666666666667
NA	0.09168333333333334	0.11186666666666667	0.10051666666666667	0.08515	0.07265	0.041466666666666666	-0.014016666666666667	-0.06021666666666667	-0.05173333333333334	0.019899999999999994	0.11843333333333332	0.2071	0.28008333333333335	0.34446666666666664	0.39388333333333336	0.41885	0.4278166666666667	0.4367333333333333	0.44853333333333334	0.45148333333333335	0.423	0.3433833333333333	0.22371666666666667	0.1074	0.03118333333333334	-0.005933333333333332	-0.03231666666666666	-0.059899999999999995	-0.06191666666666667	-0.013833333333333333	0.06525	0.12998333333333334	0.1425	0.09343333333333334	0.006233333333333335	-0.09363333333333332	-0.20541666666666666	-0.3327833333333333	-0.46421666666666667	-0.5794666666666667	-0.6494	-0.6437166666666667	-0.5619166666666666	-0.44533333333333336	-0.34391666666666665	-0.2715	-0.20845	-0.14768333333333333	-0.11096666666666667
NA	0.36395	0.25643333333333335	0.18556666666666666	0.19486666666666666	0.30391666666666667	0.47018333333333334	0.6070166666666666	0.65575	0.6011833333333333	0.5016666666666667	0.42693333333333333	0.40478333333333333	0.41191666666666665	0.40895	0.37753333333333333	0.32228333333333337	0.24966666666666668	0.16090000000000002	0.09681666666666669	0.08953333333333334	0.13351666666666667	0.18558333333333332	0.20061666666666667	0.16008333333333333	0.06285	-0.05078333333333333	-0.14386666666666667	-0.20571666666666666	-0.243	-0.26213333333333333	-0.2874833333333333	-0.3566666666666667	-0.47968333333333335	-0.6169333333333333	-0.715	-0.7382833333333333	-0.6729166666666666	-0.5337500000000001	-0.35738333333333333	-0.18858333333333333	-0.06968333333333333	-0.0256	-0.05248333333333333	-0.12561666666666665	-0.20891666666666667	-0.26463333333333333	-0.27776666666666666	-0.2642833333333333	-0.24583333333333335
NA	-0.10808333333333332	-0.08020000000000001	-0.04976666666666667	-0.015233333333333333	-0.016450000000000006	-0.0965	-0.2518166666666667	-0.4264833333333333	-0.5530666666666666	-0.5988666666666667	-0.5784	-0.5159333333333334	-0.41133333333333333	-0.2718833333333333	-0.14283333333333334	-0.05606666666666667	0.013350000000000004	0.1013	0.20776666666666668	0.31488333333333335	0.41651666666666665	0.5144	0.6055166666666667	0.6811166666666667	0.72075	0.69035	0.5645	0.35336666666666666	0.10905	-0.09168333333333334	-0.1828	-0.14885	-0.03885	0.06893333333333333	0.12743333333333334	0.14718333333333333	0.17126666666666668	0.23271666666666668	0.337	0.4516	0.5213666666666666	0.48924999999999996	0.3237666666666667	0.04965	-0.2556	-0.49673333333333336	-0.6172166666666666	-0.6204666666666667	-0.5631333333333334
NA	0.18546666666666667	0.16746666666666668	0.16598333333333334	0.18861666666666665	0.22766666666666666	0.2529166666666667	0.2354	0.1766	0.10308333333333333	0.04251666666666667	0.01185	0.013	0.032933333333333335	0.05823333333333333	0.08116666666666666	0.09705	0.10223333333333333	0.09311666666666667	0.07218333333333334	0.04426666666666666	0.017883333333333334	0.0011166666666666686	-0.008533333333333334	-0.02496666666666667	-0.06676666666666667	-0.13931666666666667	-0.22153333333333333	-0.28325	-0.30705	-0.2907666666666667	-0.24706666666666666	-0.20235	-0.17816666666666667	-0.18233333333333335	-0.21503333333333333	-0.2655666666666667	-0.3095833333333333	-0.3231833333333333	-0.30191666666666667	-0.26030000000000003	-0.21751666666666666	-0.17665	-0.12428333333333333	-0.046	0.06278333333333333	0.19188333333333332	0.31611666666666666	0.39975	0.41326666666666667
NA	-0.47218333333333334	-0.30046666666666666	-0.15871666666666667	-0.059949999999999996	0.03338333333333334	0.13445	0.21455	0.24978333333333336	0.25256666666666666	0.2675	0.3219166666666667	0.37433333333333335	0.3465666666666667	0.2313	0.1173	0.08473333333333334	0.124	0.17403333333333332	0.19986666666666666	0.22618333333333332	0.2744833333333333	0.30356666666666665	0.25235	0.13453333333333334	0.043166666666666666	0.04133333333333333	0.09903333333333333	0.13316666666666666	0.10288333333333334	0.05318333333333334	0.05450000000000001	0.1124	0.15915	0.12711666666666666	0.026183333333333336	-0.07646666666666666	-0.14236666666666667	-0.2001	-0.2926166666666667	-0.3972	-0.45293333333333335	-0.4384166666666666	-0.39375	-0.37071666666666664	-0.37515	-0.3701333333333333	-0.32353333333333334	-0.24308333333333332	-0.15310000000000001
NA	0.25283333333333335	0.3063666666666667	0.32051666666666667	0.2809	0.18083333333333335	0.035399999999999994	-0.11803333333333334	-0.24331666666666668	-0.32051666666666667	-0.3483833333333333	-0.3416666666666667	-0.32008333333333333	-0.29773333333333335	-0.2791666666666667	-0.26388333333333336	-0.25493333333333335	-0.25965	-0.27928333333333333	-0.29488333333333333	-0.2743	-0.20321666666666666	-0.09776666666666667	0.016449999999999996	0.11778333333333334	0.18083333333333335	0.18925	0.16465000000000002	0.15116666666666667	0.16585	0.18501666666666666	0.1735	0.11846666666666668	0.04501666666666667	-0.001366666666666663	0.005466666666666669	0.057883333333333335	0.13316666666666666	0.20581666666666668	0.25295	0.2667833333333333	0.2584166666666667	0.24468333333333334	0.22971666666666668	0.19716666666666666	0.12793333333333334	0.028349999999999997	-0.06808333333333333	-0.13028333333333333	-0.15561666666666665
NA	0.16376666666666667	0.15796666666666667	0.08828333333333332	0.004266666666666669	-0.009550000000000001	0.06605	0.16656666666666667	0.21428333333333333	0.1742	0.07938333333333333	0.007716666666666669	0.005066666666666666	0.042550000000000004	0.05943333333333334	0.03705	0.024383333333333333	0.07943333333333333	0.19523333333333334	0.30241666666666667	0.33071666666666666	0.26161666666666666	0.13396666666666668	0.006833333333333337	-0.07946666666666667	-0.11421666666666666	-0.11031666666666667	-0.10298333333333333	-0.12013333333333334	-0.13373333333333332	-0.08203333333333332	0.041633333333333335	0.17056666666666667	0.22926666666666667	0.18561666666666665	0.07866666666666666	-0.006016666666666666	-0.02156666666666666	0.0015333333333333355	0.0059499999999999996	-0.03361666666666666	-0.09853333333333333	-0.16756666666666667	-0.25375	-0.359	-0.4363	-0.4484	-0.39865	-0.29001666666666664	-0.13941666666666666
NA	0.05561666666666667	0.04638333333333334	0.06508333333333333	0.11058333333333334	0.15896666666666667	0.17786666666666667	0.14428333333333335	0.06683333333333333	-0.01925	-0.07383333333333333	-0.07345	-0.02265	0.046516666666666664	0.09663333333333333	0.11334999999999999	0.10658333333333334	0.08743333333333334	0.05413333333333333	0.012833333333333332	-0.007649999999999999	0.01823333333333333	0.0829	0.15068333333333334	0.18281666666666668	0.16136666666666666	0.09768333333333333	0.016183333333333334	-0.06355	-0.12985	-0.17545	-0.19111666666666666	-0.16761666666666666	-0.10846666666666667	-0.02963333333333333	0.052550000000000006	0.12004999999999999	0.15096666666666667	0.13485	0.0859	0.038766666666666665	0.021183333333333332	0.026616666666666667	0.023933333333333334	-0.00981666666666667	-0.07326666666666666	-0.15031666666666665	-0.22631666666666667	-0.2855166666666667	-0.30996666666666667
NA	-0.16331666666666667	-0.18985000000000002	-0.17585	-0.13928333333333334	-0.09303333333333333	-0.04321666666666667	-5.999999999999986e-4	0.029266666666666667	0.043166666666666666	0.051899999999999995	0.05706666666666667	0.04775	0.01825	-0.0236	-0.06453333333333333	-0.09766666666666667	-0.12378333333333333	-0.14141666666666666	-0.1406	-0.11031666666666667	-0.04926666666666667	0.0358	0.13655	0.24098333333333333	0.33285	0.39958333333333335	0.43095	0.4109833333333333	0.33148333333333335	0.21591666666666667	0.11203333333333333	0.0546	0.043233333333333325	0.05025	0.046666666666666655	0.024833333333333332	-0.004516666666666659	-0.045366666666666666	-0.11155	-0.19555	-0.2734	-0.32526666666666665	-0.33618333333333333	-0.2866666666666667	-0.16386666666666666	0.004683333333333331	0.1364	0.1538	0.06508333333333333
NA	1.4452666666666667	1.2808666666666666	1.23215	1.3178333333333334	1.514	1.7035	1.7137666666666667	1.4237333333333333	0.78355	-0.19233333333333333	-1.3519	-2.42395	-3.1867166666666664	-3.5858666666666665	-3.7212	-3.73805	-3.6806666666666668	-3.4546	-2.9678666666666667	-2.268533333333333	-1.5105	-0.8159500000000001	-0.16049999999999998	0.59185	1.4970999999999999	2.422833333333333	3.1510166666666666	3.5372333333333335	3.594133333333333	3.455216666666667	3.2321166666666667	2.9272666666666667	2.5056333333333334	1.9949499999999998	1.4714	0.9791333333333333	0.506	0.012416666666666664	-0.5397666666666666	-1.1350166666666666	-1.6729833333333333	-2.0351333333333335	-2.1580666666666666	-2.0322	-1.7078333333333333	-1.3069166666666667	-0.9165166666666666	-0.47045	0.1463
NA	0.16033333333333333	0.09931666666666666	0.08806666666666667	0.16698333333333334	0.31526666666666664	0.4611833333333333	0.5581833333333334	0.6167833333333334	0.6621833333333333	0.6952666666666667	0.6672666666666667	0.5599666666666667	0.38916666666666666	0.18805	0.008849999999999998	-0.08308333333333333	-0.051649999999999995	0.07618333333333333	0.2301	0.34668333333333334	0.40071666666666667	0.39566666666666667	0.3332833333333333	0.21133333333333332	0.04761666666666667	-0.12423333333333333	-0.27921666666666667	-0.40190000000000003	-0.4779333333333333	-0.4961	-0.4533333333333333	-0.35986666666666667	-0.24339999999999998	-0.14228333333333332	-0.08785	-0.09233333333333334	-0.15095	-0.24926666666666666	-0.3621333333333333	-0.4525166666666667	-0.48273333333333335	-0.43429999999999996	-0.3172	-0.16808333333333333	-0.050416666666666665	-0.03251666666666667	-0.13486666666666666	-0.30036666666666667	-0.42968333333333336
NA	-0.34025	-0.3515666666666667	-0.3375166666666667	-0.29385	-0.20791666666666667	-0.07435	0.09081666666666667	0.2547	0.3865166666666667	0.46836666666666665	0.4958	0.4724	0.41031666666666666	0.33371666666666666	0.26431666666666664	0.20503333333333332	0.14751666666666666	0.08753333333333334	0.023133333333333332	-0.04805	-0.11813333333333334	-0.16406666666666667	-0.17120000000000002	-0.15583333333333332	-0.14461666666666667	-0.13961666666666667	-0.1279	-0.11226666666666667	-0.10721666666666665	-0.11418333333333333	-0.12243333333333334	-0.12631666666666666	-0.127	-0.12318333333333334	-0.11231666666666666	-0.09491666666666666	-0.0687	-0.02886666666666667	0.0193	0.06255000000000001	0.09026666666666666	0.0946	0.07178333333333334	0.029683333333333332	-0.012199999999999999	-0.03548333333333334	-0.03581666666666666	-0.02341666666666667	-0.015166666666666669
NA	-0.22114999999999999	-0.32158333333333333	-0.4041166666666667	-0.44608333333333333	-0.4530166666666667	-0.4339	-0.3858333333333333	-0.30643333333333334	-0.20445	-0.09244999999999999	0.01433333333333333	0.10631666666666668	0.17766666666666667	0.21721666666666667	0.21683333333333332	0.18068333333333333	0.11691666666666667	0.03886666666666666	-0.02328333333333333	-0.037616666666666666	0.002649999999999996	0.07996666666666666	0.16536666666666666	0.22769999999999999	0.2459	0.21605	0.14504999999999998	0.043233333333333325	-0.07255	-0.17376666666666668	-0.23123333333333332	-0.23188333333333333	-0.1818	-0.09901666666666667	-0.006000000000000017	0.07780000000000001	0.14693333333333333	0.21131666666666665	0.2763333333333333	0.3267333333333333	0.33816666666666667	0.29283333333333333	0.1892	0.05606666666666667	-0.053033333333333335	-0.09808333333333333	-0.07718333333333333	-0.012133333333333335	0.07345
NA	0.22711666666666666	0.22453333333333333	0.221	0.21281666666666665	0.21525	0.23346666666666666	0.27605	0.3431	0.40335	0.4089666666666667	0.31555	0.14951666666666666	-0.04516666666666667	-0.20098333333333332	-0.2619666666666667	-0.22663333333333335	-0.13873333333333335	-0.044333333333333336	0.02901666666666667	0.07079999999999999	0.07528333333333333	0.035083333333333334	-0.037283333333333335	-0.09583333333333333	-0.09324999999999999	-0.018433333333333343	0.10263333333333334	0.22685	0.31435	0.34125	0.29778333333333334	0.18628333333333336	0.03543333333333333	-0.10136666666666666	-0.17998333333333333	-0.19223333333333334	-0.16665	-0.14963333333333334	-0.16931666666666667	-0.21813333333333332	-0.27905	-0.3507	-0.4319	-0.49588333333333334	-0.4974	-0.40793333333333337	-0.24881666666666666	-0.08506666666666667	0.02578333333333334
NA	0.29383333333333334	0.21423333333333333	0.07863333333333333	-0.01108333333333333	-0.01331666666666667	0.015566666666666668	0.01845	-0.00411666666666666	-0.039683333333333334	-0.09548333333333334	-0.1832	-0.28873333333333334	-0.3581	-0.34815	-0.27494999999999997	-0.17958333333333332	-0.0902	-0.01845	0.0444	0.10425	0.1406	0.12808333333333335	0.059283333333333334	-0.04206666666666667	-0.1179	-0.11605	-0.037033333333333335	0.08746666666666666	0.24763333333333334	0.4253166666666667	0.5447333333333333	0.53365	0.40413333333333334	0.2294	0.07243333333333334	-0.03468333333333333	-0.074	-0.0391	0.06118333333333334	0.19511666666666666	0.3063166666666667	0.34323333333333333	0.28326666666666667	0.13113333333333332	-0.07875	-0.28221666666666667	-0.4166166666666667	-0.46921666666666667	-0.4810833333333333
NA	-0.11813333333333333	-0.04728333333333333	-0.008500000000000002	-0.02863333333333333	-0.11431666666666666	-0.24633333333333332	-0.38170000000000004	-0.46676666666666666	-0.46665	-0.3910666666666667	-0.28328333333333333	-0.17898333333333333	-0.08586666666666666	-0.003966666666666669	0.06746666666666666	0.14215	0.22838333333333333	0.31893333333333335	0.4103	0.4978666666666667	0.5552833333333334	0.5472166666666667	0.46635	0.34886666666666666	0.2511833333333333	0.20346666666666666	0.18995	0.17788333333333334	0.12543333333333334	-0.03311666666666667	-0.32606666666666667	-0.6822666666666667	-0.9935499999999999	-1.1954166666666666	-1.2650833333333333	-1.1922333333333333	-0.9682833333333333	-0.6134666666666666	-0.2136	0.11938333333333334	0.3387	0.4796	0.58245	0.6406333333333334	0.6583	0.6441333333333333	0.5982666666666667	0.52435	0.449
NA	-0.34228333333333333	-0.39325	-0.40185	-0.3520833333333333	-0.26283333333333336	-0.17253333333333334	-0.10818333333333334	-0.07981666666666666	-0.07255	-0.06743333333333333	-0.05985	-0.06341666666666666	-0.08455	-0.10725	-0.0988	-0.025666666666666664	0.11548333333333334	0.28021666666666667	0.40490000000000004	0.45189999999999997	0.4210833333333333	0.33116666666666666	0.20863333333333334	0.08656666666666667	0.0027333333333333346	-0.009466666666666665	0.04816666666666666	0.12173333333333333	0.16205	0.18428333333333333	0.22396666666666668	0.26383333333333336	0.2537666666666667	0.17263333333333333	0.047816666666666674	-0.0626	-0.11006666666666667	-0.08533333333333333	-0.015416666666666669	0.04448333333333333	0.03676666666666667	-0.04585	-0.14593333333333333	-0.19406666666666667	-0.16596666666666668	-0.09535	-0.043966666666666675	-0.04243333333333333	-0.06118333333333333
NA	0.8537666666666667	0.9726833333333333	1.0556333333333334	1.1127	1.1122833333333333	1.0210333333333335	0.8422166666666666	0.5910833333333333	0.29191666666666666	-0.011166666666666668	-0.2666	-0.46808333333333335	-0.6494833333333333	-0.82865	-0.98385	-1.0749	-1.0705166666666666	-0.9745	-0.8332666666666666	-0.6995833333333333	-0.57955	-0.4337166666666667	-0.24188333333333334	-0.04691666666666667	0.0833	0.13185	0.15511666666666665	0.22708333333333333	0.35801666666666665	0.4746166666666667	0.49051666666666666	0.39695	0.24075	0.05123333333333334	-0.14131666666666667	-0.2790666666666667	-0.3356166666666667	-0.35136666666666666	-0.3710833333333333	-0.4004833333333333	-0.4272666666666667	-0.4381333333333333	-0.41695	-0.35026666666666667	-0.22945	-0.05329999999999999	0.16241666666666668	0.384	0.5638666666666666
NA	-0.3339333333333333	-0.35795	-0.38641666666666663	-0.37795	-0.3260166666666667	-0.24509999999999998	-0.14216666666666666	-0.018750000000000003	0.10386666666666666	0.17915	0.17955	0.1093	-0.007233333333333334	-0.1472	-0.2949	-0.42925	-0.52425	-0.54875	-0.4906833333333333	-0.3677166666666667	-0.22088333333333335	-0.09888333333333334	-0.03916666666666667	-0.040433333333333335	-0.053599999999999995	-0.033499999999999995	0.006166666666666667	0.016516666666666666	-0.0241	-0.07948333333333334	-0.07088333333333333	0.06293333333333333	0.27955	0.46365	0.5458333333333334	0.5453333333333333	0.5083166666666666	0.4583	0.4157666666666667	0.3884333333333333	0.35706666666666664	0.30135	0.22498333333333334	0.14433333333333334	0.074	0.021100000000000004	0.003316666666666662	0.02093333333333333	0.05763333333333333
NA	-0.49734999999999996	-0.4038	-0.22316666666666665	0.016533333333333334	0.226	0.3042166666666667	0.21016666666666667	0.0018000000000000006	-0.20805	-0.3335166666666667	-0.34558333333333335	-0.2674666666666667	-0.16701666666666667	-0.10875	-0.10983333333333334	-0.1278	-0.09333333333333334	0.02983333333333333	0.21	0.3765	0.4838	0.52315	0.49955	0.4205333333333333	0.30585	0.19395	0.12425	0.10301666666666667	0.10146666666666666	0.08841666666666667	0.05051666666666667	-0.005666666666666666	-0.05703333333333333	-0.08756666666666667	-0.10345	-0.10686666666666667	-0.08728333333333334	-0.038483333333333335	0.023766666666666665	0.07695	0.12018333333333334	0.15798333333333334	0.17041666666666666	0.12355000000000001	0.011300000000000004	-0.13503333333333334	-0.26438333333333336	-0.3318833333333333	-0.3272333333333333
NA	0.09768333333333333	0.023749999999999983	-0.03291666666666667	-0.057716666666666666	-0.05439999999999999	-0.04260000000000001	-0.035433333333333344	-0.027333333333333338	-0.0038333333333333314	0.046250000000000006	0.11491666666666667	0.16598333333333334	0.15986666666666666	0.09453333333333333	0.014750000000000001	-0.03005	-0.03395	-0.011249999999999996	0.028183333333333335	0.07378333333333334	0.10754999999999999	0.11323333333333332	0.09861666666666667	0.09026666666666666	0.10713333333333333	0.13193333333333335	0.14005	0.14403333333333332	0.17713333333333334	0.23733333333333334	0.28155	0.2730166666666667	0.21208333333333332	0.1249	0.03435	-0.047049999999999995	-0.10933333333333334	-0.14475	-0.15685	-0.15833333333333333	-0.15991666666666665	-0.17141666666666666	-0.2021	-0.24233333333333335	-0.2634	-0.25458333333333333	-0.23463333333333333	-0.21363333333333334	-0.17876666666666666
NA	-0.35606666666666664	-0.32434999999999997	-0.2954833333333333	-0.2806	-0.29601666666666665	-0.3299	-0.33985	-0.2885666666666667	-0.17046666666666668	-0.012499999999999999	0.14918333333333333	0.3013	0.4612	0.6355	0.7870666666666667	0.8672333333333333	0.86435	0.8037666666666666	0.7136333333333333	0.6018833333333333	0.4684166666666667	0.32455	0.18868333333333334	0.07306666666666667	-0.022200000000000004	-0.10585	-0.1873	-0.27176666666666666	-0.35988333333333333	-0.4447333333333333	-0.5124333333333333	-0.5555333333333333	-0.5759166666666666	-0.5734333333333334	-0.5389333333333334	-0.47718333333333335	-0.4164333333333333	-0.38135	-0.36671666666666664	-0.34185	-0.27875	-0.17265	-0.04586666666666667	0.07746666666666668	0.1854	0.26675	0.31261666666666665	0.32515	0.3135833333333333
NA	0.23841666666666667	0.17488333333333334	0.11775	0.034216666666666666	-0.04628333333333333	-0.064	-0.012566666666666667	0.048266666666666666	0.06348333333333334	0.045983333333333334	0.04615	0.08585	0.15635	0.2337	0.27731666666666666	0.25511666666666666	0.17811666666666667	0.09241666666666666	0.03713333333333333	0.03899999999999999	0.11881666666666667	0.23973333333333333	0.30515000000000003	0.2623666666666667	0.15796666666666667	0.07440000000000001	0.03554999999999999	7.833333333333395e-4	-0.04114999999999999	-0.048133333333333334	-0.025833333333333337	-0.05275	-0.16521666666666668	-0.2983	-0.36643333333333333	-0.34376666666666666	-0.26095	-0.15731666666666666	-0.043699999999999996	0.0718	0.12688333333333332	0.049933333333333337	-0.1189	-0.2524	-0.29891666666666666	-0.31011666666666665	-0.3098	-0.25283333333333335	-0.12501666666666666
NA	-0.40049999999999997	-0.5726333333333333	-0.7236333333333334	-0.7829166666666666	-0.7233	-0.5650666666666667	-0.33165	-0.028650000000000005	0.27153333333333335	0.46668333333333334	0.4780333333333333	0.33503333333333335	0.1698	0.10335	0.12851666666666667	0.13831666666666667	0.07588333333333334	6.666666666666673e-4	-0.002050000000000003	0.0702	0.1296	0.09016666666666667	-0.041433333333333336	-0.18806666666666666	-0.29418333333333335	-0.34876666666666667	-0.35286666666666666	-0.3198	-0.2849333333333333	-0.28451666666666664	-0.32493333333333335	-0.36191666666666666	-0.32805	-0.20788333333333334	-0.057866666666666663	0.07548333333333335	0.2049	0.34081666666666666	0.45006666666666667	0.5028	0.5063166666666667	0.4764833333333333	0.41688333333333333	0.35208333333333336	0.33773333333333333	0.3913	0.45076666666666665	0.42923333333333336	0.28323333333333334
NA	-0.24183333333333332	-0.20836666666666667	-0.21426666666666666	-0.26515	-0.35286666666666666	-0.4694666666666667	-0.6030333333333333	-0.7196	-0.7761	-0.7454666666666667	-0.6330166666666667	-0.45271666666666666	-0.21996666666666667	0.04056666666666667	0.299	0.5213166666666667	0.6838666666666666	0.7747666666666667	0.7946833333333334	0.75665	0.6819999999999999	0.5902166666666666	0.49233333333333335	0.3945166666666667	0.3050833333333333	0.2302	0.16703333333333334	0.11018333333333333	0.05919999999999999	0.01605	-0.022099999999999995	-0.06221666666666667	-0.10363333333333333	-0.1324	-0.13241666666666668	-0.1035	-0.06628333333333333	-0.04513333333333334	-0.04343333333333333	-0.05988333333333333	-0.09535	-0.14011666666666667	-0.17116666666666666	-0.16715000000000002	-0.12498333333333334	-0.05835000000000002	0.009666666666666662	0.06786666666666666	0.11735000000000001
NA	-0.44085	-0.6828833333333334	-0.8687	-0.9753499999999999	-1.0024666666666666	-0.9705666666666667	-0.90125	-0.7926833333333333	-0.6274166666666666	-0.40756666666666663	-0.16563333333333333	0.061183333333333347	0.25505	0.41533333333333333	0.5421333333333334	0.6265166666666666	0.6535333333333333	0.6159166666666667	0.5257499999999999	0.4085	0.28335	0.15415	0.024233333333333336	-0.09031666666666668	-0.16951666666666668	-0.20155	-0.1817	-0.10766666666666666	0.01948333333333333	0.19014999999999999	0.3850166666666667	0.5749666666666666	0.7256833333333333	0.8110833333333334	0.8193166666666667	0.7577333333333334	0.6478833333333334	0.5196333333333333	0.39463333333333334	0.28058333333333335	0.17298333333333332	0.056700000000000014	-0.07015000000000002	-0.19158333333333333	-0.28901666666666664	-0.35191666666666666	-0.3767	-0.36435	-0.31765
NA	-0.5765166666666667	-0.46585	-0.2881	-0.12038333333333333	-0.03776666666666667	-0.05365	-0.14145	-0.25451666666666667	-0.36128333333333335	-0.42075	-0.40126666666666666	-0.32026666666666664	-0.22653333333333334	-0.15908333333333335	-0.10711666666666667	-0.061700000000000005	-0.0393	-0.058199999999999995	-0.11876666666666667	-0.20208333333333334	-0.2809166666666667	-0.3378833333333333	-0.36145	-0.33071666666666666	-0.23386666666666667	-0.09358333333333332	0.048016666666666666	0.16111666666666666	0.23541666666666666	0.26968333333333333	0.27553333333333335	0.286	0.3356	0.4296666666666667	0.5389333333333334	0.6103	0.5894	0.4651166666666667	0.28885	0.13113333333333332	0.03493333333333333	0.01705	0.07693333333333334	0.19065000000000001	0.31906666666666667	0.41933333333333334	0.4378	0.32765	0.0993
NA	0.3117	0.3529	0.4066166666666667	0.45216666666666666	0.4485	0.3501666666666667	0.14145	-0.13448333333333334	-0.3740833333333333	-0.5214333333333333	-0.5725166666666667	-0.5385	-0.41041666666666665	-0.20098333333333335	0.026	0.18843333333333334	0.24323333333333333	0.19363333333333332	0.08396666666666666	-0.05425	-0.18346666666666667	-0.25143333333333334	-0.2164	-0.08511666666666667	0.058050000000000004	0.14626666666666666	0.16491666666666666	0.14186666666666667	0.1144	0.10098333333333334	0.0996	0.11096666666666667	0.15256666666666668	0.21073333333333333	0.22753333333333334	0.16151666666666667	0.057433333333333336	0.0172	0.08985	0.2229	0.3289333333333333	0.35886666666666667	0.3045333333333333	0.17931666666666668	0.013683333333333344	-0.15581666666666666	-0.31188333333333335	-0.46221666666666666	-0.6017833333333333
NA	-0.1801	-0.17	-0.16883333333333334	-0.1827	-0.2054	-0.22935	-0.249	-0.25988333333333336	-0.2730666666666667	-0.27463333333333334	-0.2546333333333333	-0.19171666666666665	-0.08215	0.06273333333333334	0.21125	0.3166833333333333	0.36719999999999997	0.3672833333333333	0.33243333333333336	0.26861666666666667	0.19043333333333334	0.12129999999999999	0.08308333333333333	0.08481666666666667	0.11993333333333334	0.17321666666666669	0.22191666666666665	0.24130000000000001	0.22136666666666666	0.17196666666666666	0.10690000000000001	0.04245	-0.010083333333333333	-0.05205	-0.09071666666666667	-0.1204	-0.12294999999999999	-0.09438333333333333	-0.062016666666666664	-0.053533333333333336	-0.06615	-0.06955	-0.042383333333333335	0.006783333333333333	0.04886666666666666	0.05931666666666667	0.03551666666666666	-0.011983333333333335	-0.06656666666666666
NA	-0.29433333333333334	-0.3260166666666667	-0.3252333333333333	-0.27523333333333333	-0.17146666666666668	-0.04501666666666667	0.05558333333333333	0.10966666666666666	0.1272	0.11881666666666667	0.08948333333333333	0.04505	-0.009649999999999999	-0.06368333333333333	-0.09648333333333332	-0.09553333333333333	-0.06296666666666667	-0.0022	0.08146666666666667	0.16676666666666667	0.22244999999999998	0.23385	0.21381666666666668	0.18388333333333332	0.157	0.13686666666666666	0.12855	0.14183333333333334	0.16916666666666666	0.172	0.11676666666666667	0.017183333333333328	-0.0853	-0.17031666666666667	-0.23378333333333334	-0.2607	-0.24633333333333335	-0.21781666666666666	-0.20166666666666666	-0.19263333333333332	-0.1696	-0.12558333333333332	-0.0703	-0.013999999999999995	0.03693333333333333	0.0813	0.12793333333333334	0.1794	0.21605
NA	-0.04731666666666667	-0.03071666666666667	-0.04253333333333334	-0.08443333333333333	-0.13846666666666665	-0.17065	-0.14556666666666668	-0.06705	0.014700000000000001	0.05658333333333334	0.05458333333333334	0.02213333333333333	-0.024349999999999997	-0.06188333333333334	-0.07416666666666667	-0.07288333333333333	-0.08251666666666667	-0.10455	-0.11218333333333333	-0.08336666666666666	-0.030166666666666668	0.014866666666666667	0.039516666666666665	0.06366666666666666	0.10006666666666666	0.12391666666666666	0.10438333333333333	0.053366666666666666	0.019966666666666664	0.029516666666666667	0.050633333333333336	0.04368333333333334	0.011200000000000005	-0.019316666666666666	-0.025716666666666665	-0.012116666666666668	-0.0023333333333333344	-0.010366666666666665	-0.022049999999999997	-0.013233333333333337	0.01915	0.059583333333333335	0.09029999999999999	0.0993	0.08105000000000001	0.04521666666666667	0.0179	0.019866666666666675	0.047183333333333334
NA	0.1404	0.15831666666666666	0.13305	0.09603333333333333	0.06821666666666666	0.05418333333333334	0.052033333333333334	0.04296666666666668	0.008266666666666658	-0.03513333333333333	-0.056499999999999995	-0.05478333333333333	-0.046516666666666664	-0.03620000000000001	-0.02976666666666667	-0.048466666666666665	-0.09781666666666666	-0.13911666666666667	-0.11655	-0.02315	0.08020000000000001	0.13118333333333332	0.12345	0.08831666666666667	0.05508333333333333	0.03304999999999999	0.01005000000000001	-0.03205	-0.09663333333333333	-0.17058333333333334	-0.2427	-0.30625	-0.34085	-0.3231833333333333	-0.26315	-0.19736666666666666	-0.1372	-0.06221666666666666	0.030633333333333332	0.11191666666666666	0.1599833333333333	0.1844	0.20548333333333332	0.22735	0.22853333333333334	0.18615	0.1199	0.07398333333333333	0.0502
NA	-0.21871666666666667	-0.23958333333333334	-0.26265	-0.28145	-0.28556666666666664	-0.27536666666666665	-0.26233333333333336	-0.2523333333333333	-0.23483333333333334	-0.192	-0.11698333333333334	-0.023183333333333334	0.06048333333333333	0.10806666666666667	0.1183	0.1153	0.12266666666666667	0.14211666666666667	0.16146666666666668	0.17456666666666668	0.18095	0.17576666666666665	0.15348333333333333	0.1176	0.08063333333333333	0.055516666666666666	0.047966666666666664	0.0485	0.04626666666666667	0.0437	0.04998333333333333	0.06508333333333334	0.07396666666666667	0.0651	0.04273333333333333	0.024133333333333333	0.025683333333333332	0.0496	0.08328333333333333	0.11065	0.11933333333333333	0.1013	0.05751666666666667	0.003316666666666666	-0.039716666666666664	-0.05823333333333333	-0.05305	-0.032916666666666664	-0.007566666666666667
NA	-0.0427	-0.017150000000000002	0.018666666666666668	0.034999999999999996	0.02308333333333333	0.01223333333333333	0.03175	0.078	0.1355	0.19091666666666665	0.21088333333333334	0.17138333333333333	0.09751666666666667	0.04131666666666667	0.022966666666666666	0.023566666666666666	0.0249	0.036283333333333334	0.06724999999999999	0.09613333333333333	0.095	0.06261666666666667	0.01831666666666667	-0.011983333333333332	-0.0035333333333333323	0.051383333333333336	0.12513333333333335	0.16988333333333333	0.16053333333333333	0.11556666666666666	0.07716666666666666	0.06901666666666667	0.06221666666666666	0.0010833333333333348	-0.11505	-0.22446666666666668	-0.29541666666666666	-0.34495	-0.37578333333333336	-0.37348333333333333	-0.33941666666666664	-0.27518333333333334	-0.1762	-0.06345	0.02238333333333333	0.05646666666666667	0.04256666666666667	0.014966666666666668	0.019816666666666663
NA	-0.24726666666666666	-0.16601666666666667	-0.008333333333333331	0.15911666666666668	0.2876666666666667	0.3698166666666666	0.41358333333333336	0.41523333333333334	0.36438333333333334	0.2761	0.1927	0.14538333333333334	0.13081666666666666	0.12728333333333333	0.11888333333333334	0.09968333333333333	0.06723333333333333	0.024583333333333332	-0.01715	-0.0476	-0.06078333333333333	-0.04611666666666667	8.666666666666678e-4	0.051500000000000004	0.06376666666666667	0.03916666666666667	0.01946666666666666	0.025766666666666667	0.03261666666666667	-7.500000000000003e-4	-0.08020000000000001	-0.15803333333333333	-0.17896666666666666	-0.14326666666666668	-0.10685	-0.1182	-0.17085	-0.22298333333333334	-0.24455000000000002	-0.23528333333333332	-0.20656666666666668	-0.15788333333333332	-0.08633333333333333	-0.010966666666666661	0.036466666666666675	0.03698333333333333	-0.007383333333333332	-0.08051666666666667	-0.16455
NA	0.45426666666666665	0.3541166666666667	0.21173333333333333	0.04276666666666667	-0.15126666666666666	-0.35005	-0.4970833333333333	-0.5403833333333333	-0.46373333333333333	-0.3299666666666667	-0.19018333333333332	-0.07381666666666667	0.014999999999999998	0.08546666666666666	0.13103333333333333	0.16391666666666665	0.18506666666666666	0.20085	0.21308333333333335	0.21041666666666667	0.17703333333333332	0.10615	-0.0012666666666666649	-0.14003333333333332	-0.29328333333333334	-0.42783333333333334	-0.5061333333333333	-0.509	-0.4472	-0.3468	-0.22601666666666667	-0.09065	0.050583333333333334	0.17808333333333334	0.2726166666666667	0.3266833333333333	0.34091666666666665	0.31679999999999997	0.2613333333333333	0.19263333333333332	0.12894999999999998	0.07678333333333333	0.03141666666666666	-0.015183333333333339	-0.059699999999999996	-0.07876666666666665	-0.045149999999999996	0.04973333333333334	0.18994999999999998
NA	0.89385	0.85695	0.7494666666666666	0.58605	0.3979833333333333	0.20511666666666667	0.016833333333333343	-0.16365	-0.34221666666666667	-0.53535	-0.75745	-0.9935166666666666	-1.1809833333333333	-1.2650333333333332	-1.2532333333333334	-1.2001	-1.1351833333333334	-1.0459833333333333	-0.91005	-0.7161	-0.46831666666666666	-0.1761	0.14108333333333334	0.4480166666666667	0.7027333333333333	0.8765833333333334	0.9688166666666667	1.0153333333333334	1.0612666666666666	1.1306	1.2112166666666666	1.2631	1.2482666666666666	1.1542166666666667	0.9881333333333333	0.7656166666666666	0.5078	0.23941666666666667	-0.010150000000000003	-0.21948333333333334	-0.38985000000000003	-0.5489333333333334	-0.7167166666666667	-0.8721666666666666	-0.9595166666666667	-0.9278166666666667	-0.7581	-0.47208333333333335	-0.12838333333333335
NA	0.05458333333333334	0.023916666666666666	-0.0047666666666666664	-0.016	-0.008966666666666666	0.004233333333333333	0.016816666666666667	0.031466666666666664	0.041633333333333335	0.04296666666666667	0.034133333333333335	0.0218	0.021466666666666665	0.04066666666666667	0.0697	0.09575	0.11095	0.10951666666666666	0.0944	0.0811	0.08403333333333333	0.1044	0.1289	0.1366	0.11481666666666668	0.0729	0.036533333333333334	0.023533333333333333	0.02805	0.031599999999999996	0.022783333333333333	0.0027166666666666663	-0.022583333333333334	-0.04781666666666667	-0.07091666666666667	-0.09851666666666667	-0.13596666666666668	-0.16781666666666667	-0.17135	-0.14731666666666665	-0.11415	-0.08078333333333333	-0.04733333333333333	-0.024333333333333332	-0.027716666666666667	-0.05538333333333333	-0.08511666666666667	-0.0968	-0.09075
NA	0.1148	0.1068	0.1015	0.09715	0.09031666666666667	0.08636666666666666	0.08878333333333334	0.08786666666666666	0.08188333333333334	0.061566666666666665	0.02275	-0.022683333333333333	-0.05653333333333333	-0.07258333333333333	-0.07725	-0.07771666666666667	-0.07466666666666666	-0.0643	-0.046533333333333336	-0.02903333333333333	-0.016033333333333333	-0.007500000000000001	-0.005083333333333334	-0.0084	-0.011850000000000001	-0.006750000000000001	0.009300000000000001	0.0291	0.04351666666666667	0.04805	0.041133333333333334	0.024583333333333336	0.0072166666666666655	0.0023166666666666674	0.012016666666666667	0.01745	-0.0013333333333333342	-0.0395	-0.07423333333333333	-0.08956666666666667	-0.08241666666666667	-0.0572	-0.028483333333333333	-0.015433333333333332	-0.022916666666666665	-0.03805	-0.045733333333333334	-0.03998333333333333	-0.0259
NA	-0.11085	-0.23605	-0.31898333333333334	-0.36511666666666664	-0.39193333333333336	-0.3839666666666667	-0.31303333333333333	-0.1876	-0.06228333333333333	0.024983333333333333	0.09315	0.15531666666666666	0.17771666666666666	0.1522	0.1286	0.14029999999999998	0.1688	0.1984	0.24285	0.3051333333333333	0.3567	0.36093333333333333	0.30525	0.22003333333333333	0.15335	0.1188	0.0925	0.057050000000000003	0.018783333333333332	-0.01185	-0.0383	-0.07015	-0.09745000000000001	-0.09698333333333334	-0.06531666666666666	-0.02271666666666667	0.005233333333333334	0.0030999999999999986	-0.01215	-0.0034499999999999995	0.019166666666666665	0.0028499999999999997	-0.06275	-0.13383333333333333	-0.16615	-0.1415	-0.08463333333333332	-0.05333333333333334	-0.06193333333333334
NA	-0.0054666666666666665	0.001416666666666664	-0.0011166666666666658	0.03531666666666667	0.12828333333333333	0.24196666666666666	0.33475	0.39593333333333336	0.43088333333333334	0.4379	0.40363333333333334	0.31606666666666666	0.1848	0.04025	-0.07495	-0.11506666666666666	-0.061116666666666666	0.05371666666666666	0.15536666666666665	0.17886666666666667	0.1156	0.006933333333333334	-0.08291666666666667	-0.09341666666666666	-0.012533333333333339	0.10901666666666666	0.21101666666666666	0.27068333333333333	0.287	0.25383333333333336	0.16471666666666665	0.03231666666666667	-0.10171666666666668	-0.18975	-0.21723333333333333	-0.20286666666666667	-0.17845	-0.17986666666666667	-0.23098333333333332	-0.3217833333333333	-0.41481666666666667	-0.4794	-0.5099833333333333	-0.5120166666666667	-0.47763333333333335	-0.39171666666666666	-0.2629	-0.11781666666666667	0.028216666666666664
NA	0.6340333333333333	0.6211333333333333	0.5590833333333334	0.4601166666666667	0.37585	0.3291	0.28523333333333334	0.2048666666666667	0.0955	5.333333333333306e-4	-0.044316666666666664	-0.03743333333333333	-0.010550000000000002	0.0024166666666666664	7.166666666666681e-4	0.0099	0.051366666666666665	0.13268333333333335	0.2537833333333333	0.4127166666666667	0.5957166666666667	0.7590166666666667	0.8425166666666667	0.8178333333333333	0.7164	0.5981833333333333	0.4931	0.383	0.23605	0.04651666666666666	-0.15728333333333333	-0.33943333333333336	-0.4809833333333333	-0.5758666666666666	-0.6304	-0.6686	-0.7060666666666666	-0.7302666666666666	-0.7282833333333333	-0.7166166666666667	-0.7328166666666667	-0.7901666666666667	-0.8424666666666667	-0.8253833333333334	-0.72565	-0.5763	-0.40163333333333334	-0.19358333333333333	0.062233333333333335
NA	0.9256666666666666	0.6271	0.3173	0.040916666666666664	-0.17953333333333332	-0.33868333333333334	-0.4391333333333333	-0.4885333333333334	-0.51165	-0.5442	-0.5886833333333333	-0.5959833333333333	-0.5167666666666667	-0.35383333333333333	-0.15048333333333333	0.05316666666666667	0.24098333333333333	0.40791666666666665	0.5455666666666666	0.6465	0.7052333333333334	0.711	0.6573666666666667	0.5548333333333334	0.41345	0.22505	-0.016566666666666664	-0.28123333333333334	-0.5006166666666667	-0.61675	-0.6297333333333334	-0.57895	-0.49498333333333333	-0.38731666666666664	-0.25643333333333335	-0.10571666666666667	0.04895	0.18434999999999999	0.28328333333333333	0.3342	0.3310166666666667	0.2845	0.22411666666666666	0.1792	0.15578333333333333	0.1319	0.07886666666666665	-0.015983333333333332	-0.13943333333333333
NA	-0.6458833333333334	-0.5825333333333333	-0.5666833333333333	-0.58615	-0.60225	-0.6033833333333333	-0.613	-0.6425166666666666	-0.67645	-0.7024666666666667	-0.7106166666666667	-0.6745333333333333	-0.5676833333333333	-0.37925	-0.12221666666666667	0.14434999999999998	0.34691666666666665	0.47173333333333334	0.5461166666666667	0.5595	0.4770333333333333	0.3165	0.14363333333333334	-0.007433333333333329	-0.15633333333333332	-0.30801666666666666	-0.40901666666666664	-0.40863333333333335	-0.32531666666666664	-0.20566666666666666	-0.06208333333333333	0.10726666666666666	0.28675	0.45944999999999997	0.6144499999999999	0.7458666666666667	0.8620166666666667	0.9664833333333334	1.0320166666666666	1.0169333333333332	0.9151666666666667	0.7743	0.64485	0.533	0.41426666666666667	0.26611666666666667	0.07291666666666667	-0.17301666666666665	-0.44725
NA	-0.9123333333333333	-0.9287	-0.9183333333333333	-0.8825666666666666	-0.77565	-0.57625	-0.33668333333333333	-0.12316666666666666	0.03663333333333334	0.1441	0.20923333333333333	0.24356666666666665	0.25681666666666664	0.25733333333333336	0.25783333333333336	0.26963333333333334	0.29415	0.33053333333333335	0.38325000000000004	0.43798333333333334	0.4398	0.3490333333333333	0.19481666666666667	0.027533333333333333	-0.13265	-0.2796666666666667	-0.3959166666666667	-0.4454166666666667	-0.39615	-0.25693333333333335	-0.06038333333333334	0.17253333333333332	0.40568333333333334	0.5786666666666667	0.65825	0.6629166666666667	0.63545	0.6039	0.5606833333333333	0.48415	0.37556666666666666	0.2558666666666667	0.1368	0.0128	-0.12211666666666667	-0.2554166666666667	-0.35868333333333335	-0.4051166666666667	-0.39055
NA	-0.34071666666666667	-0.30178333333333335	-0.2488	-0.18251666666666666	-0.11601666666666667	-0.0817	-0.09796666666666666	-0.1518	-0.20506666666666667	-0.23003333333333334	-0.23351666666666665	-0.22445	-0.20298333333333332	-0.18008333333333335	-0.1723	-0.17538333333333334	-0.16891666666666666	-0.14728333333333332	-0.13286666666666666	-0.14743333333333333	-0.18596666666666667	-0.22935	-0.2522	-0.2266	-0.14705	-0.03978333333333333	0.05653333333333333	0.11333333333333333	0.13093333333333335	0.13581666666666667	0.14984999999999998	0.16933333333333334	0.18028333333333332	0.1863	0.21211666666666668	0.26935	0.32661666666666667	0.33799999999999997	0.28864999999999996	0.20141666666666666	0.11461666666666667	0.05871666666666667	0.0482	0.08138333333333334	0.13741666666666666	0.19478333333333334	0.25015	0.30038333333333334	0.32498333333333335
NA	-0.20571666666666666	-0.2505833333333333	-0.32145	-0.39231666666666665	-0.41491666666666666	-0.3799666666666667	-0.32918333333333333	-0.3061	-0.3045	-0.2865666666666667	-0.24188333333333334	-0.19756666666666667	-0.17383333333333334	-0.15648333333333334	-0.11968333333333334	-0.060333333333333336	-0.003183333333333333	0.029033333333333335	0.03596666666666667	0.03108333333333333	0.02648333333333333	0.02315	0.025883333333333335	0.05358333333333333	0.12408333333333334	0.2322	0.35458333333333336	0.46003333333333335	0.5248833333333334	0.5472166666666667	0.5357666666666667	0.5028833333333333	0.46458333333333335	0.43151666666666666	0.4079833333333333	0.3960166666666667	0.3850166666666667	0.34896666666666665	0.27355	0.17301666666666665	0.06608333333333333	-0.0425	-0.14566666666666667	-0.22651666666666667	-0.2712333333333333	-0.2784333333333333	-0.2672333333333333	-0.266	-0.2787833333333333
NA	-0.07046666666666666	-0.12083333333333333	-0.16611666666666666	-0.18453333333333333	-0.1236	0.01585	0.13533333333333333	0.15255	0.10308333333333333	0.06616666666666667	0.058916666666666666	0.051783333333333334	0.03543333333333333	0.025616666666666666	0.033133333333333334	0.04898333333333334	0.06731666666666666	0.10276666666666667	0.16263333333333332	0.22016666666666668	0.23403333333333334	0.19185	0.12021666666666667	0.05078333333333333	0.007733333333333335	0.012666666666666666	0.054533333333333336	0.0823	0.05965	-0.002783333333333334	-0.07128333333333334	-0.11071666666666667	-0.09765	-0.044833333333333336	0.008216666666666667	0.035333333333333335	0.019183333333333333	-0.06008333333333333	-0.17733333333333334	-0.24755	-0.20886666666666667	-0.09351666666666666	0.01065	0.053733333333333334	0.051083333333333335	0.026783333333333333	-0.0246	-0.10128333333333334	-0.15788333333333332
NA	-0.1327	-0.08068333333333333	-0.013666666666666666	0.045233333333333334	0.08805	0.123	0.16845000000000002	0.22538333333333332	0.2612333333333333	0.24328333333333332	0.1747	0.07868333333333333	-0.0219	-0.09416666666666666	-0.10836666666666667	-0.0615	0.016066666666666667	0.08743333333333334	0.12411666666666667	0.12385	0.11116666666666666	0.0906	0.05226666666666667	0.01465	0.01625	0.05193333333333333	0.07343333333333334	0.05428333333333333	0.022583333333333334	0.0245	0.06555	0.10771666666666667	0.12348333333333333	0.11838333333333333	0.10871666666666667	0.11566666666666667	0.14835	0.16855	0.12303333333333333	0.012933333333333333	-0.10615	-0.17371666666666666	-0.18396666666666667	-0.19326666666666667	-0.24698333333333333	-0.32358333333333333	-0.3617	-0.35133333333333333	-0.32908333333333334
NA	-0.17293333333333333	-0.34711666666666663	-0.4385	-0.44353333333333333	-0.43085	-0.45189999999999997	-0.5088	-0.5789333333333334	-0.6300666666666667	-0.633	-0.5891166666666667	-0.5242666666666667	-0.4380833333333333	-0.29515	-0.08653333333333334	0.12319999999999999	0.23436666666666667	0.20871666666666666	0.10963333333333333	0.024583333333333332	-0.01885	-0.03715	-0.036	6.166666666666664e-4	0.07035000000000001	0.13678333333333334	0.15923333333333334	0.13501666666666667	0.09785	0.07346666666666667	0.06571666666666666	0.07685	0.10886666666666667	0.14203333333333334	0.15773333333333334	0.16936666666666667	0.18683333333333332	0.18556666666666666	0.1469	0.10075	0.1093	0.20423333333333332	0.35068333333333335	0.48410000000000003	0.56205	0.5722333333333334	0.5173333333333333	0.4169833333333334	0.31065
NA	-0.09353333333333333	-0.17496666666666666	-0.23145	-0.23223333333333335	-0.18683333333333332	-0.12668333333333331	-0.07875	-0.05663333333333333	-0.06	-0.07591666666666667	-0.0906	-0.10156666666666667	-0.12086666666666668	-0.16276666666666667	-0.22581666666666667	-0.29396666666666665	-0.3512166666666667	-0.38461666666666666	-0.37895	-0.3222833333333333	-0.22576666666666667	-0.13136666666666666	-0.08158333333333333	-0.08611666666666666	-0.12823333333333334	-0.18158333333333335	-0.21728333333333333	-0.21538333333333332	-0.17451666666666665	-0.11643333333333333	-0.07236666666666666	-0.05105	-0.0323	0.0052499999999999995	0.065	0.14221666666666666	0.2348	0.3412833333333333	0.4533833333333333	0.5448666666666666	0.5789833333333333	0.54105	0.4509666666666667	0.34025	0.23876666666666665	0.17479999999999998	0.16036666666666666	0.1882	0.25061666666666665
NA	0.6231	0.5117833333333334	0.43775000000000003	0.39975	0.3646666666666667	0.28365	0.1397	-0.031200000000000002	-0.1729	-0.24771666666666667	-0.25925	-0.2371	-0.19108333333333333	-0.11365	-0.023933333333333334	0.03056666666666667	0.01205	-0.0775	-0.19291666666666665	-0.27148333333333335	-0.27675	-0.22918333333333332	-0.18033333333333335	-0.15713333333333332	-0.15103333333333332	-0.1397	-0.10124999999999999	-0.024583333333333336	0.07941666666666666	0.17193333333333333	0.2077166666666667	0.17833333333333334	0.12215	0.08595	0.08755	0.11463333333333334	0.15048333333333333	0.18386666666666665	0.19388333333333332	0.16481666666666667	0.12735	0.13445	0.17513333333333334	0.1677	0.0628	-0.11076666666666667	-0.27815	-0.39994999999999997	-0.45740000000000003
NA	0.17893333333333333	0.05943333333333333	-0.10305	-0.20448333333333335	-0.19503333333333334	-0.11508333333333333	-0.043633333333333336	-0.020900000000000002	-0.02778333333333333	-0.013600000000000001	0.06284999999999998	0.18838333333333332	0.29336666666666666	0.30973333333333336	0.22498333333333334	0.08063333333333333	-0.054816666666666666	-0.11866666666666667	-0.09903333333333333	-0.04063333333333334	0.009216666666666663	0.027416666666666666	0.004183333333333337	-0.03675	-0.03980000000000001	0.016816666666666674	0.08528333333333332	0.09131666666666667	0.013949999999999999	-0.09081666666666667	-0.16691666666666666	-0.21781666666666666	-0.26303333333333334	-0.2848833333333333	-0.24996666666666667	-0.16388333333333333	-0.07306666666666667	-0.014383333333333335	0.007266666666666667	-0.001883333333333334	-0.018466666666666676	-0.04106666666666666	-0.08386666666666666	-0.14525	-0.18431666666666666	-0.13781666666666667	0.005249999999999995	0.20243333333333333	0.3823666666666667
NA	-0.43983333333333335	-0.4784833333333333	-0.46003333333333335	-0.40595	-0.34105	-0.26603333333333334	-0.17323333333333335	-0.06668333333333333	0.04505000000000001	0.15528333333333333	0.25529999999999997	0.33781666666666665	0.3973	0.4173	0.38248333333333334	0.30765	0.22688333333333333	0.159	0.10491666666666666	0.06673333333333333	0.04575	0.031133333333333332	0.0038833333333333337	-0.04976666666666667	-0.12861666666666666	-0.21983333333333333	-0.30925	-0.3827	-0.42801666666666666	-0.44915	-0.46381666666666665	-0.47733333333333333	-0.47275	-0.43506666666666666	-0.36923333333333336	-0.28296666666666664	-0.16735	-0.014033333333333323	0.15783333333333333	0.31174999999999997	0.42586666666666667	0.5063	0.5719833333333333	0.6213333333333333	0.6218666666666667	0.5461	0.40426666666666666	0.2321	0.07143333333333332
NA	0.09673333333333334	0.10428333333333334	0.10264999999999999	0.07598333333333333	0.0173	-0.06583333333333333	-0.15161666666666665	-0.2126	-0.23071666666666668	-0.20416666666666666	-0.1429	-0.06634999999999999	-0.0028833333333333332	0.024666666666666667	0.01195	-0.03505	-0.10971666666666667	-0.20158333333333334	-0.29536666666666667	-0.37534999999999996	-0.42811666666666665	-0.44478333333333336	-0.42756666666666665	-0.3953333333333333	-0.37138333333333334	-0.36428333333333335	-0.36555	-0.3559833333333333	-0.3092666666666667	-0.20778333333333335	-0.06493333333333333	0.08386666666666667	0.21666666666666667	0.33368333333333333	0.44103333333333333	0.5418666666666667	0.6282	0.6732666666666667	0.6498833333333334	0.5632666666666667	0.44925000000000004	0.34148333333333336	0.24865	0.1627	0.076550000000000007	-0.00465	-0.06166666666666666	-0.07348333333333334	-0.033666666666666664
NA	-0.13651666666666668	-0.07718333333333333	-0.010066666666666666	0.02438333333333333	0.016233333333333332	-0.01695	-0.04753333333333333	-0.060033333333333334	-0.06548333333333332	-0.08336666666666667	-0.11618333333333333	-0.14231666666666665	-0.13678333333333334	-0.08783333333333333	6.666666666666661e-4	0.10958333333333334	0.2099	0.2719166666666667	0.27344999999999997	0.21135	0.11323333333333332	0.03125	0.008683333333333333	0.042800000000000005	0.0886	0.11293333333333333	0.1216	0.12553333333333333	0.12098333333333333	0.10608333333333334	0.07953333333333333	0.03115	-0.03356666666666667	-0.07833333333333334	-0.07315	-0.031183333333333334	0.004383333333333334	0.0022166666666666667	-0.032683333333333335	-0.0728	-0.1002	-0.11056666666666667	-0.09681666666666666	-0.05971666666666667	-0.019016666666666668	0.008916666666666666	0.014816666666666664	-0.018483333333333334	-0.09188333333333333
NA	0.007616666666666667	-0.006716666666666667	-0.0046833333333333345	0.011	0.02553333333333333	0.0308	0.031183333333333334	0.03488333333333333	0.04816666666666667	0.0704	0.09543333333333333	0.11965	0.14726666666666666	0.18276666666666666	0.21651666666666666	0.2258	0.19635	0.13841666666666666	0.07995	0.0472	0.0454	0.052566666666666664	0.0421	0.009433333333333332	-0.03385	-0.07828333333333333	-0.11671666666666666	-0.14116666666666666	-0.1485	-0.14126666666666668	-0.12323333333333333	-0.10043333333333333	-0.08163333333333334	-0.07123333333333333	-0.06483333333333333	-0.05585	-0.04268333333333333	-0.02683333333333333	-0.009466666666666667	0.004966666666666668	0.009083333333333332	2.833333333333331e-4	-0.019066666666666666	-0.04525	-0.0744	-0.10253333333333334	-0.12248333333333333	-0.12218333333333334	-0.09416666666666668
NA	-0.35578333333333334	-0.3729	-0.38525	-0.4018833333333333	-0.3816333333333333	-0.26538333333333336	-0.056749999999999995	0.16876666666666668	0.3144	0.32781666666666665	0.25956666666666667	0.21095	0.22406666666666666	0.26256666666666667	0.29056666666666664	0.30421666666666664	0.2859	0.20006666666666667	0.04808333333333333	-0.11375	-0.22628333333333334	-0.28321666666666667	-0.32845	-0.3929166666666667	-0.45311666666666667	-0.47086666666666666	-0.43528333333333336	-0.34223333333333333	-0.1807	0.026283333333333332	0.21121666666666666	0.3151833333333333	0.3262833333333333	0.27523333333333333	0.21646666666666667	0.19763333333333333	0.22448333333333334	0.25003333333333333	0.2254833333333333	0.15583333333333332	0.07395	0.002066666666666667	-0.0369	-0.032299999999999995	-0.004233333333333332	0.0355	0.08818333333333334	0.11935	0.07978333333333333
NA	-0.3022666666666667	-0.27571666666666667	-0.22858333333333333	-0.17821666666666666	-0.14526666666666668	-0.14133333333333334	-0.15943333333333334	-0.18011666666666667	-0.1976	-0.20746666666666666	-0.20798333333333333	-0.20021666666666665	-0.19126666666666667	-0.19005	-0.1976	-0.20413333333333333	-0.19751666666666667	-0.1722	-0.1284	-0.06976666666666666	-0.005333333333333333	0.04881666666666667	0.07643333333333334	0.07289999999999999	0.0488	0.022816666666666666	0.011916666666666667	0.021750000000000002	0.04791666666666667	0.08496666666666666	0.12946666666666667	0.17761666666666667	0.22313333333333335	0.2562	0.26726666666666665	0.2544166666666667	0.22461666666666666	0.18926666666666667	0.16015	0.14511666666666667	0.14348333333333332	0.14446666666666666	0.13445000000000001	0.11103333333333333	0.08665	0.07786666666666667	0.09071666666666667	0.11558333333333333	0.13585
NA	0.12156666666666667	0.11745	0.1083	0.12218333333333334	0.15346666666666667	0.18568333333333334	0.2085	0.2223	0.22103333333333333	0.19203333333333333	0.12043333333333334	0.013	-0.09025	-0.14403333333333335	-0.14076666666666668	-0.11125	-0.08833333333333333	-0.08775	-0.10655	-0.1384	-0.18035	-0.2296	-0.2834	-0.32908333333333334	-0.35811666666666664	-0.3726833333333333	-0.3645	-0.31115	-0.1953	-0.0398	0.11608333333333333	0.24231666666666665	0.32476666666666665	0.3546666666666667	0.317	0.22585	0.12071666666666667	0.0462	0.014816666666666667	-0.00265	-0.0305	-0.057133333333333335	-0.04686666666666667	-0.00285	0.03821666666666666	0.05338333333333333	0.0487	0.033016666666666666	0.017433333333333332
NA	-0.07083333333333333	-0.1558	-0.23151666666666668	-0.28791666666666665	-0.3130833333333333	-0.3048666666666667	-0.28176666666666667	-0.27213333333333334	-0.28761666666666663	-0.30728333333333335	-0.30505	-0.26725	-0.19496666666666668	-0.09923333333333333	0.010266666666666665	0.13073333333333334	0.2467	0.31706666666666666	0.30945	0.2521833333333333	0.21086666666666667	0.21151666666666666	0.22445	0.22236666666666666	0.21206666666666668	0.20303333333333334	0.18685	0.14488333333333334	0.06693333333333333	-0.02965	-0.11143333333333333	-0.16805	-0.2132	-0.25025	-0.2613666666666667	-0.22455	-0.13793333333333332	-0.027483333333333335	0.06918333333333333	0.12538333333333335	0.13358333333333333	0.10611666666666666	0.08166666666666667	0.10688333333333333	0.17998333333333333	0.24463333333333334	0.26278333333333337	0.23911666666666667	0.18161666666666665
NA	0.13390000000000002	0.20783333333333334	0.2692833333333333	0.32576666666666665	0.35513333333333336	0.32603333333333334	0.24659999999999999	0.185	0.21758333333333335	0.34173333333333333	0.4638	0.49496666666666667	0.43583333333333335	0.35185	0.28654999999999997	0.22651666666666667	0.15168333333333334	0.08148333333333334	0.051116666666666664	0.06648333333333334	0.09136666666666667	0.07881666666666666	0.02818333333333333	3.499999999999999e-4	0.05678333333333333	0.18303333333333333	0.29085	0.31193333333333334	0.2572833333333333	0.1733	0.08176666666666667	-0.023816666666666667	-0.1422	-0.23706666666666668	-0.26066666666666666	-0.2175	-0.18343333333333334	-0.22769999999999999	-0.32811666666666667	-0.40008333333333335	-0.4051666666666667	-0.3884166666666667	-0.39998333333333336	-0.4341666666666667	-0.45791666666666664	-0.4564666666666667	-0.4453666666666667	-0.4494166666666667	-0.4661166666666667
[truncated: 259 more columns]
