# Supplementary material for: Strength of socio-political attitudes moderates electrophysiological responses to perceptual anomalies
Source: PLoS One. 2019 Aug 5;14(8):e0220732. doi: 10.1371/journal.pone.0220732 (PMC6681971; doi:10.1371/journal.pone.0220732)
Supplement: S1 Dataset — (ZIP) [file pone.0220732.s002.zip › pub_data/erp2_sum.tsv]

V1	V2	V3	V4	V5	V6	V7	V8	V9	V10	V11	V12	V13	V14	V15	V16	V17	V18	V19	V20	V21	V22	V23	V24	V25	V26	V27	V28	V29	V30	V31	V32	V33	V34	V35	V36	V37	V38	V39	V40	V41	V42	V43	V44	V45	V46	V47	V48	V49	V50
NA	-0.04679999999999999	0.015600000000000001	0.10001666666666667	0.1728	0.19081666666666666	0.16708333333333333	0.15911666666666666	0.15996666666666667	0.13598333333333334	0.09501666666666667	0.029666666666666668	-0.06485	-0.18693333333333334	-0.3262833333333333	-0.44075000000000003	-0.4879	-0.46249999999999997	-0.3886833333333333	-0.28925	-0.17965	-0.09018333333333334	-0.04326666666666666	-0.025183333333333332	-0.02881666666666667	-0.04788333333333333	-0.09515	-0.20516666666666666	-0.33393333333333336	-0.3696333333333333	-0.27403333333333335	-0.11081666666666666	0.02741666666666667	0.10915	0.14933333333333335	0.15208333333333332	0.12455000000000001	0.10786666666666667	0.15146666666666667	0.25375000000000003	0.3524833333333333	0.3816833333333333	0.3393	0.27485	0.22303333333333333	0.16451666666666667	0.10201666666666667	0.08005	0.10048333333333333	0.11251666666666667
NA	0.3528	0.19463333333333332	0.07483333333333332	0.0024833333333333352	-0.04216666666666667	-0.05575	-0.03705	-0.013433333333333334	-0.008883333333333332	0.006083333333333333	0.06893333333333333	0.16793333333333332	0.26258333333333334	0.3218	0.33435	0.31205	0.26654999999999995	0.18375	0.03861666666666667	-0.14538333333333334	-0.3033666666666667	-0.39636666666666664	-0.43395	-0.44381666666666664	-0.44085	-0.4226	-0.37025	-0.27776666666666666	-0.17963333333333334	-0.11083333333333334	-0.05558333333333333	0.018866666666666664	0.09628333333333333	0.12215	0.06021666666666667	-0.048666666666666664	-0.11163333333333333	-0.07680000000000001	0.02401666666666667	0.11043333333333333	0.13236666666666666	0.11439999999999999	0.10393333333333334	0.09223333333333333	0.05995	0.047433333333333334	0.0836	0.13241666666666665	0.14526666666666666
NA	0.016400000000000005	0.02351666666666667	0.05508333333333333	0.06885000000000001	0.09818333333333334	0.20010000000000003	0.35456666666666664	0.5386333333333333	0.7141333333333333	0.7870166666666667	0.7426	0.67825	0.7087166666666667	0.8053	0.8447666666666667	0.83105	0.8296666666666667	0.8114166666666667	0.6457166666666667	0.30278333333333335	-0.030250000000000003	-0.16401666666666667	-0.12646666666666667	-0.06756666666666666	-0.12058333333333333	-0.28591666666666665	-0.41078333333333333	-0.3102666666666667	-0.03765000000000001	0.14196666666666666	0.13516666666666666	0.0669	0.05483333333333333	0.06705	-0.006950000000000003	-0.15891666666666668	-0.28791666666666665	-0.37876666666666664	-0.44105	-0.4692	-0.5256333333333334	-0.5979	-0.6206333333333334	-0.6252166666666666	-0.6570666666666667	-0.7177	-0.7526833333333334	-0.69665	-0.6039833333333333
NA	0.32006666666666667	0.3522166666666667	0.2803333333333333	0.22093333333333334	0.16053333333333333	0.1174	0.1497	0.16533333333333333	0.07451666666666666	-0.04753333333333334	-0.14406666666666668	-0.24278333333333332	-0.2888	-0.22991666666666666	-0.1603	-0.13038333333333332	-0.09428333333333333	-0.019883333333333336	0.06208333333333333	0.08425	0.046016666666666664	-0.004583333333333325	-0.05793333333333334	-0.14608333333333334	-0.24386666666666668	-0.32171666666666665	-0.40423333333333333	-0.4551	-0.40541666666666665	-0.3178666666666667	-0.28945	-0.26425	-0.15983333333333333	0.003033333333333331	0.11531666666666666	0.07198333333333333	-0.12025	-0.37111666666666665	-0.5207833333333334	-0.42168333333333335	-0.10641666666666667	0.20028333333333334	0.35403333333333337	0.3897833333333333	0.41376666666666667	0.4907666666666667	0.5698333333333333	0.56745	0.4578833333333333
NA	-0.08938333333333334	-0.08915000000000001	-0.17418333333333333	-0.30306666666666665	-0.3974333333333333	-0.4290833333333333	-0.42195	-0.4024	-0.37403333333333333	-0.3324666666666667	-0.29328333333333334	-0.2826166666666667	-0.28956666666666664	-0.26363333333333333	-0.17238333333333333	-0.033466666666666665	0.09518333333333333	0.17355	0.20163333333333333	0.19133333333333333	0.1527	0.09596666666666667	0.0244	-0.05983333333333334	-0.13326666666666667	-0.16165	-0.13803333333333334	-0.08259999999999999	-2.499999999999985e-4	0.11233333333333333	0.21995	0.26661666666666667	0.24801666666666666	0.2201	0.23291666666666666	0.3005	0.3981	0.4756666666666667	0.5049166666666667	0.4822666666666667	0.40515	0.29325	0.18815	0.11336666666666667	0.0677	0.03515	5.333333333333359e-4	-0.036866666666666666	-0.08213333333333334
NA	0.2632333333333333	0.2007	0.14656666666666668	0.09881666666666666	0.019066666666666673	-0.07110000000000001	-0.10019999999999998	-0.056749999999999995	-0.01308333333333334	-0.03693333333333334	-0.1194	-0.20931666666666668	-0.2734	-0.32358333333333333	-0.3983333333333333	-0.48425	-0.5002333333333333	-0.40149999999999997	-0.24033333333333334	-0.09448333333333334	0.0013000000000000002	0.06671666666666667	0.11800000000000001	0.11801666666666667	0.02983333333333333	-0.09416666666666666	-0.13818333333333332	-0.06598333333333334	0.025583333333333336	0.032049999999999995	-0.060533333333333335	-0.1745	-0.20905	-0.14793333333333333	-0.06801666666666667	-0.05828333333333333	-0.12018333333333334	-0.18208333333333332	-0.19361666666666666	-0.16341666666666668	-0.11498333333333334	-0.03588333333333333	0.11976666666666666	0.34885	0.55675	0.6493333333333333	0.6271166666666667	0.5674333333333333	0.5133166666666666
NA	-0.020800000000000006	0.2226	0.38431666666666664	0.42651666666666666	0.4738833333333333	0.5725333333333333	0.6269833333333333	0.54425	0.37046666666666667	0.2503	0.24153333333333332	0.24543333333333334	0.13855	-0.059833333333333336	-0.21998333333333334	-0.2804333333333333	-0.3068	-0.38585	-0.49685	-0.5410333333333334	-0.47341666666666665	-0.3496166666666667	-0.2609166666666667	-0.24521666666666667	-0.26236666666666664	-0.26876666666666665	-0.2710166666666667	-0.3102666666666667	-0.38048333333333334	-0.39695	-0.2924333333333333	-0.10606666666666667	0.03451666666666667	0.044533333333333334	-0.03885	-0.10726666666666666	-0.11183333333333333	-0.12021666666666667	-0.20015	-0.2748	-0.20188333333333333	0.004550000000000003	0.18298333333333333	0.21976666666666667	0.17626666666666665	0.20241666666666666	0.33573333333333333	0.45348333333333335	0.4265
NA	-0.24095	-0.22494999999999998	-0.1739	-0.0965	-0.06791666666666667	-0.11075	-0.1472	-0.0963	0.029333333333333333	0.14825	0.20838333333333334	0.19331666666666666	0.08081666666666666	-0.08816666666666667	-0.23611666666666667	-0.3153	-0.31751666666666667	-0.27671666666666667	-0.25105	-0.27575	-0.3172666666666667	-0.2960333333333333	-0.17068333333333333	0.023816666666666667	0.20963333333333334	0.3293	0.3705333333333333	0.3411166666666667	0.2591833333333333	0.15610000000000002	0.05945	-0.01985	-0.06695	-0.0786	-0.08566666666666665	-0.10855000000000001	-0.14071666666666666	-0.16693333333333332	-0.1785	-0.17365	-0.15231666666666666	-0.10041666666666667	-0.010383333333333333	0.1057	0.21678333333333333	0.2909333333333333	0.3317833333333333	0.35531666666666667	0.3708166666666667
NA	0.21605	0.2424	0.2582	0.2425	0.19544999999999998	0.12808333333333333	0.08265	0.09958333333333333	0.137	0.1355	0.10008333333333333	0.040466666666666665	-0.05293333333333333	-0.14766666666666667	-0.21028333333333332	-0.24738333333333334	-0.26863333333333334	-0.25885	-0.20588333333333333	-0.11825	-0.03373333333333334	0.012350000000000002	0.027416666666666666	0.05188333333333334	0.11358333333333333	0.20283333333333334	0.29145	0.36783333333333335	0.4338166666666667	0.4876	0.5168333333333334	0.5212666666666667	0.49998333333333334	0.44905	0.36945	0.26941666666666664	0.15325	0.0317	-0.08583333333333333	-0.22251666666666667	-0.38975	-0.5665166666666667	-0.7075333333333333	-0.7637	-0.7211833333333333	-0.5938833333333333	-0.42275	-0.2725166666666667	-0.17575
NA	-0.013500000000000003	-0.015366666666666669	0.027866666666666668	0.07571666666666667	0.0551	-0.027033333333333326	-0.0814	-0.05723333333333333	0.025516666666666667	0.1193	0.18321666666666667	0.20863333333333334	0.20675000000000002	0.1814	0.12219999999999999	0.02366666666666667	-0.07533333333333332	-0.1328	-0.14331666666666668	-0.09991666666666667	-0.015216666666666661	0.06828333333333333	0.11863333333333333	0.10976666666666667	0.039	-0.08505	-0.22155	-0.29075	-0.26085	-0.19998333333333335	-0.14481666666666668	-0.06465	0.032299999999999995	0.09653333333333333	0.0827	0.01725	-0.033749999999999995	-0.02913333333333333	0.014616666666666672	0.04173333333333334	0.0322	0.0168	0.014449999999999998	0.012300000000000004	-0.011433333333333334	-0.0504	-0.06836666666666667	-0.042550000000000004	0.00685
NA	-0.09741666666666667	-0.025449999999999993	0.02891666666666667	0.055066666666666673	0.025033333333333338	-0.0655	-0.1677	-0.23328333333333334	-0.2612333333333333	-0.25916666666666666	-0.2344	-0.22391666666666668	-0.2617833333333333	-0.3146833333333333	-0.3076	-0.21231666666666665	-0.08076666666666667	0.008733333333333333	0.0377	0.04198333333333333	0.023966666666666664	-0.04508333333333333	-0.17473333333333332	-0.3356166666666667	-0.47608333333333336	-0.5734333333333334	-0.6372166666666667	-0.6644666666666666	-0.6348166666666667	-0.5400333333333334	-0.40786666666666666	-0.273	-0.15388333333333334	-0.05433333333333333	0.04753333333333333	0.17273333333333335	0.3027166666666667	0.41573333333333334	0.5019	0.5671	0.6328833333333334	0.6840833333333334	0.6732333333333334	0.6027666666666667	0.5514166666666667	0.5576833333333333	0.5463	0.45305	0.32015
NA	0.07391666666666666	0.06776666666666667	0.02553333333333334	-0.0515	-0.1528	-0.25938333333333335	-0.34909999999999997	-0.4204	-0.47485	-0.48805	-0.4425166666666666	-0.3582833333333333	-0.26915	-0.20168333333333333	-0.1544333333333333	-0.09658333333333333	-0.01188333333333333	0.08445000000000001	0.17711666666666667	0.27081666666666665	0.36898333333333333	0.4449	0.45044999999999996	0.3736	0.26321666666666665	0.16960000000000003	0.10033333333333333	0.05106666666666667	0.009050000000000002	-0.05695	-0.13636666666666666	-0.17056666666666667	-0.14058333333333334	-0.08998333333333333	-0.05693333333333333	-0.03763333333333333	-0.009683333333333323	0.036333333333333336	0.0719	0.0591	0.011049999999999997	-0.023983333333333336	-0.018083333333333337	0.024133333333333336	0.07373333333333333	0.09873333333333334	0.10975	0.15653333333333333	0.23623333333333332
NA	-0.65715	-1.0104833333333334	-1.1928833333333333	-1.24645	-1.3458833333333333	-1.4757666666666667	-1.4504166666666667	-1.1765166666666667	-0.8055666666666667	-0.5567666666666666	-0.48461666666666664	-0.39598333333333335	-0.08735000000000001	0.3842	0.7831333333333333	0.9654833333333334	0.9868833333333333	0.99305	1.0450333333333333	1.0642	0.9994000000000001	0.9813333333333334	1.1338166666666667	1.3595166666666667	1.4311333333333334	1.2323	0.8741666666666666	0.53845	0.29796666666666666	0.08315	-0.238	-0.6437833333333334	-0.9226166666666666	-0.9306	-0.7918833333333334	-0.74195	-0.80075	-0.7743166666666667	-0.5467333333333333	-0.24308333333333335	-0.067	-0.023633333333333336	0.07851666666666667	0.32903333333333334	0.5615666666666667	0.5632833333333334	0.3568	0.18236666666666665	0.21313333333333334
NA	0.4596166666666666	0.8858833333333334	1.0503500000000001	1.0214833333333333	1.0456833333333333	1.1605666666666665	1.2059	1.0621	0.8185	0.6352	0.52425	0.38763333333333333	0.14265	-0.19016666666666668	-0.4909	-0.6818833333333333	-0.8473	-1.0961833333333333	-1.3558166666666667	-1.4314666666666667	-1.2623833333333332	-1.0145833333333334	-0.8846666666666667	-0.8563666666666667	-0.7189166666666666	-0.3372	0.17955	0.6109166666666667	0.8450166666666666	0.9606333333333333	1.0920166666666666	1.21525	1.2262166666666667	1.13365	1.0622333333333334	1.1036833333333333	1.1508166666666666	1.0000333333333333	0.62225	0.2162	-0.02383333333333333	-0.13288333333333333	-0.3202166666666667	-0.7117166666666667	-1.1828666666666667	-1.4904833333333334	-1.5486666666666666	-1.51235	-1.5230666666666668
NA	0.6565833333333333	0.7383	0.7604	0.67665	0.54955	0.46068333333333333	0.38995	0.22538333333333335	-0.05861666666666667	-0.31903333333333334	-0.40495	-0.3365166666666667	-0.2991166666666667	-0.4276833333333333	-0.6480166666666667	-0.77955	-0.7552	-0.6586833333333333	-0.5827333333333333	-0.51665	-0.39715	-0.22448333333333334	-0.08026666666666667	-0.03741666666666667	-0.055083333333333324	-0.01668333333333333	0.11124999999999999	0.22576666666666667	0.21846666666666664	0.08199999999999999	-0.09001666666666666	-0.19653333333333334	-0.24968333333333334	-0.3415	-0.491	-0.5868	-0.51105	-0.2848333333333333	-0.052149999999999995	0.09106666666666666	0.16865	0.24130000000000001	0.2911166666666667	0.2600166666666667	0.17485	0.1616	0.3063166666666667	0.53965	0.7041166666666666
NA	0.16823333333333332	0.06183333333333334	-0.058083333333333334	-0.0796	-0.04955	-0.09306666666666667	-0.22815	-0.3251	-0.2636833333333333	-0.08011666666666667	0.04433333333333334	0.014266666666666664	-0.0487	0.008183333333333334	0.13924999999999998	0.16006666666666666	0.011216666666666666	-0.1158	-0.06831666666666666	0.08146666666666666	0.16813333333333333	0.09835	-0.017549999999999996	0.006883333333333333	0.17333333333333334	0.28731666666666666	0.2347	0.09876666666666667	0.023466666666666663	0.03726666666666666	0.02085	-0.08851666666666667	-0.19108333333333333	-0.15373333333333333	0.00916666666666666	0.10793333333333333	-0.004516666666666666	-0.22333333333333333	-0.2949333333333333	-0.12975	0.10823333333333333	0.19133333333333333	0.08478333333333334	-0.022266666666666667	0.003483333333333336	0.055883333333333333	0.0049499999999999995	-0.11863333333333334	-0.13363333333333333
NA	0.3985666666666667	0.3408333333333333	0.23411666666666667	0.05736666666666666	-0.15076666666666666	-0.2938	-0.30755	-0.20515	-0.06366666666666666	0.038683333333333333	0.08648333333333333	0.09883333333333333	0.054616666666666674	-0.04553333333333333	-0.1581	-0.21161666666666668	-0.14011666666666667	0.03681666666666667	0.18888333333333332	0.21011666666666667	0.12371666666666667	0.012683333333333333	-0.055933333333333335	-0.09296666666666667	-0.14798333333333336	-0.20876666666666666	-0.20491666666666666	-0.09713333333333334	0.05101666666666667	0.1389	0.13961666666666667	0.12213333333333333	0.12095	0.1059	0.05993333333333333	-0.019033333333333333	-0.08778333333333334	-0.087716666666666665	-0.011433333333333334	0.07404999999999999	0.08081666666666666	0.0010499999999999926	-0.08993333333333334	-0.13885	-0.13681666666666667	-0.09391666666666666	-0.023733333333333332	0.05231666666666666	0.09905
NA	-0.3954666666666667	-0.3612666666666667	-0.29295	-0.24575	-0.20298333333333335	-0.13015	-0.054683333333333334	-0.07906666666666667	-0.2985	-0.6204833333333333	-0.8276166666666667	-0.8437666666666667	-0.75785	-0.6719166666666667	-0.6001166666666666	-0.50595	-0.3580333333333333	-0.16781666666666667	-0.010750000000000001	0.037066666666666664	0.010783333333333334	-0.03958333333333334	-0.13826666666666665	-0.28928333333333334	-0.371	-0.22051666666666667	0.12003333333333334	0.44366666666666665	0.60375	0.5887666666666667	0.5155833333333333	0.49169999999999997	0.48485	0.39015	0.19390000000000002	0.0339	0.044800000000000006	0.19843333333333335	0.35228333333333334	0.4072	0.36143333333333333	0.33736666666666665	0.47105	0.7344499999999999	0.9359333333333334	0.8802166666666666	0.57085	0.2003	-0.08388333333333332
NA	0.5301833333333333	0.37929999999999997	0.208	0.11556666666666668	0.11488333333333334	0.1448	0.1841	0.2591333333333333	0.36245	0.44043333333333334	0.45066666666666666	0.39796666666666664	0.33261666666666667	0.3306	0.4437833333333333	0.6386666666666667	0.81155	0.87395	0.8342666666666667	0.7487333333333334	0.5978	0.35375	0.09153333333333333	-0.08115	-0.11431666666666666	-0.08491666666666667	-0.13246666666666668	-0.2837166666666667	-0.46808333333333335	-0.5700000000000001	-0.5528333333333333	-0.4829833333333333	-0.4141666666666667	-0.3777333333333333	-0.3618166666666667	-0.3140833333333333	-0.24648333333333333	-0.22566666666666668	-0.2447	-0.2349	-0.18428333333333333	-0.17158333333333334	-0.2805666666666667	-0.48256666666666664	-0.6302333333333333	-0.6131	-0.49848333333333333	-0.42643333333333333	-0.40865
NA	-0.16805	-0.20495	-0.17021666666666668	-0.05756666666666667	0.07795	0.20405	0.3203	0.4111166666666667	0.42151666666666665	0.3107666666666667	0.10005	-0.12751666666666667	-0.2680166666666667	-0.2816	-0.20035	-0.05913333333333333	0.10825	0.2528	0.31276666666666664	0.24571666666666667	0.07241666666666667	-0.13216666666666668	-0.2886166666666667	-0.34715	-0.2945	-0.14396666666666666	0.03855	0.16285	0.20066666666666666	0.17876666666666666	0.12538333333333335	0.058883333333333336	-0.006966666666666667	-0.05993333333333333	-0.11481666666666666	-0.20955000000000001	-0.3441166666666667	-0.4493666666666667	-0.4506833333333333	-0.35301666666666665	-0.2356	-0.13826666666666668	-0.031599999999999996	0.1047	0.24416666666666667	0.33548333333333336	0.3454333333333333	0.27646666666666664	0.1614
NA	-0.4957	-0.6355666666666666	-0.8243333333333334	-0.9209666666666667	-0.8740333333333333	-0.7625666666666666	-0.64915	-0.5016666666666667	-0.27965	-0.01761666666666666	0.18585000000000002	0.2685166666666667	0.25705	0.23995	0.2687833333333333	0.2854	0.24158333333333334	0.21810000000000002	0.29458333333333336	0.4337166666666667	0.5315166666666666	0.51235	0.38911666666666667	0.23036666666666666	0.09753333333333335	-0.03951666666666667	-0.26066666666666666	-0.55455	-0.7959833333333333	-0.8737333333333334	-0.8209666666666666	-0.74595	-0.6537833333333334	-0.45198333333333335	-0.11111666666666667	0.2719	0.5761333333333334	0.7633833333333333	0.8587833333333332	0.88205	0.8236833333333333	0.68025	0.5078833333333334	0.37948333333333334	0.3372833333333333	0.3555	0.3318333333333333	0.2085	0.03736666666666666
NA	-0.27063333333333334	-0.49698333333333333	-0.45261666666666667	-0.22758333333333336	-0.18118333333333334	-0.3961	-0.5533666666666667	-0.33735	0.15778333333333333	0.5316333333333333	0.5507666666666666	0.4031166666666667	0.42236666666666667	0.6376833333333334	0.7398	0.5224833333333333	0.17791666666666667	0.022	0.10138333333333334	0.13878333333333334	-0.12156666666666666	-0.5481833333333334	-0.8023	-0.7856333333333333	-0.74215	-0.9158166666666667	-1.20145	-1.2631833333333333	-0.9778	-0.60115	-0.43806666666666666	-0.45553333333333335	-0.3242	0.13745	0.6905166666666667	0.9846666666666667	0.99335	0.99735	1.2013666666666667	1.4568666666666665	1.4573333333333334	1.1674333333333333	0.8687666666666667	0.7638	0.7059833333333333	0.42288333333333333	-0.11898333333333333	-0.6511166666666667	-0.9134833333333333
NA	0.3851	0.47528333333333334	0.5160666666666667	0.4999166666666667	0.44415	0.38725	0.38393333333333335	0.44371666666666665	0.49721666666666664	0.47103333333333336	0.35381666666666667	0.18541666666666667	0.023216666666666663	-0.10021666666666666	-0.19965	-0.28450000000000003	-0.3255166666666667	-0.3237	-0.3110833333333333	-0.30743333333333334	-0.2994	-0.2631	-0.2239	-0.23606666666666667	-0.3171833333333333	-0.41878333333333334	-0.4552	-0.37575	-0.23541666666666666	-0.14168333333333333	-0.1126	-0.07211666666666666	0.03593333333333334	0.22063333333333335	0.44198333333333334	0.6401	0.7729333333333334	0.8041833333333334	0.73965	0.6144166666666667	0.43298333333333333	0.2124	0.0015666666666666672	-0.16631666666666667	-0.279	-0.35455	-0.4348666666666667	-0.5499833333333334	-0.7160166666666666
NA	-0.46073333333333333	-0.5266833333333333	-0.43366666666666664	-0.23341666666666666	-0.05525	0.053666666666666675	0.16123333333333334	0.3657666666666667	0.67515	1.0002833333333332	1.2606833333333334	1.4251833333333332	1.48475	1.4313666666666667	1.2671833333333333	1.019	0.7412666666666666	0.4748	0.20546666666666666	-0.11395000000000001	-0.4955333333333333	-0.8798	-1.18805	-1.4048666666666667	-1.56365	-1.6712833333333335	-1.7091166666666666	-1.6566833333333333	-1.5070666666666666	-1.2875833333333333	-1.0287	-0.7598166666666667	-0.51995	-0.3530833333333333	-0.2953	-0.30415000000000003	-0.28855	-0.2041	-0.051416666666666666	0.16875	0.4346333333333333	0.7095333333333333	0.9679333333333333	1.1554	1.1960666666666666	1.0718333333333334	0.8276333333333333	0.5314	0.2638
NA	0.10495	0.09296666666666667	0.054700000000000006	0.018633333333333335	0.03138333333333333	0.12326666666666668	0.25608333333333333	0.37993333333333335	0.4871833333333333	0.57165	0.6046333333333334	0.5547166666666666	0.4317	0.24561666666666665	0.05896666666666667	-0.052866666666666666	-0.08660000000000001	-0.07815	-0.056683333333333336	-0.06786666666666666	-0.14926666666666666	-0.24331666666666668	-0.30401666666666666	-0.35133333333333333	-0.3955166666666667	-0.4099	-0.3310166666666667	-0.14873333333333333	0.05673333333333334	0.18866666666666668	0.24176666666666666	0.26395	0.2674	0.25171666666666664	0.23758333333333334	0.24496666666666667	0.2427	0.1945	0.10713333333333334	0.0010333333333333282	-0.09113333333333333	-0.1719	-0.2708	-0.37611666666666665	-0.4561	-0.4920833333333333	-0.48278333333333334	-0.44266666666666665	-0.3690333333333333
NA	-0.17055	-0.16046666666666667	-0.14896666666666666	-0.15423333333333333	-0.16656666666666667	-0.17418333333333333	-0.18923333333333334	-0.21645	-0.20696666666666666	-0.15543333333333334	-0.1429	-0.21030000000000001	-0.29601666666666665	-0.3337333333333333	-0.33891666666666664	-0.34465	-0.32435	-0.22365	-0.03865	0.172	0.31296666666666667	0.35851666666666665	0.3842166666666667	0.4156166666666667	0.4030666666666667	0.29196666666666665	0.09828333333333333	-0.10225000000000001	-0.27165	-0.41378333333333334	-0.5066	-0.5372166666666667	-0.52065	-0.4608333333333333	-0.3678166666666667	-0.27521666666666667	-0.20248333333333335	-0.14443333333333333	-0.08566666666666667	-0.046099999999999995	-0.04978333333333333	-0.058366666666666664	-0.015200000000000002	0.11184999999999999	0.30165000000000003	0.5099833333333333	0.7059666666666666	0.8495	0.9316166666666666
NA	-0.09388333333333333	-0.13373333333333334	-0.21278333333333332	-0.29036666666666666	-0.36338333333333334	-0.43576666666666664	-0.4627	-0.40301666666666663	-0.2595	-0.09000000000000001	0.017616666666666666	0.04663333333333333	0.05611666666666666	0.08576666666666667	0.12616666666666668	0.1594	0.17436666666666667	0.16295	0.14318333333333333	0.12651666666666667	0.10336666666666666	0.09148333333333333	0.09333333333333334	0.06125	-0.0476	-0.22831666666666667	-0.4275833333333333	-0.5549000000000001	-0.5321333333333333	-0.3448333333333333	-0.06266666666666666	0.21211666666666665	0.41428333333333334	0.5232666666666667	0.5369	0.46465	0.33475	0.2024	0.12295	0.0841	0.0483	0.030383333333333328	0.056150000000000005	0.12883333333333333	0.21298333333333333	0.24680000000000002	0.19565	0.06893333333333333	-0.06018333333333334
NA	0.0579	0.024816666666666667	-0.019033333333333336	-0.052	-0.06256666666666667	-0.08208333333333333	-0.1306	-0.14183333333333334	-0.09946666666666668	-0.038283333333333336	-0.001383333333333333	-0.017933333333333332	-0.0642	-0.0697	-0.006583333333333333	0.07371666666666667	0.09873333333333334	0.07043333333333333	0.03203333333333333	0.019366666666666667	0.046933333333333334	0.08271666666666666	0.09303333333333333	0.10239999999999999	0.1316	0.1341	0.0511	-0.0899	-0.18386666666666668	-0.179	-0.09001666666666668	0.0411	0.12638333333333335	0.10438333333333334	0.05683333333333333	0.06306666666666667	0.08153333333333333	0.052783333333333335	0.008166666666666668	0.010283333333333327	0.03994999999999999	0.08458333333333333	0.14336666666666667	0.18006666666666668	0.17796666666666666	0.13251666666666667	0.019183333333333333	-0.12581666666666666	-0.23373333333333332
NA	-0.47463333333333335	-0.6636333333333333	-0.77735	-0.7444333333333334	-0.5855	-0.36378333333333335	-0.1613	-0.06776666666666667	-0.10661666666666667	-0.21213333333333334	-0.3048	-0.3422	-0.31161666666666665	-0.20758333333333334	-0.051616666666666665	0.10418333333333334	0.19745	0.20485	0.18415	0.2331	0.37875	0.5647	0.7148	0.7489	0.6281	0.40013333333333334	0.14001666666666668	-0.1244	-0.40273333333333333	-0.6707	-0.8463166666666666	-0.8789333333333333	-0.7927	-0.6453833333333333	-0.4948	-0.3718166666666667	-0.3004833333333333	-0.28683333333333333	-0.29136666666666666	-0.25098333333333334	-0.13268333333333335	0.055466666666666664	0.27865	0.48591666666666666	0.66015	0.8188166666666666	0.9641500000000001	1.0616833333333333	1.0677333333333334
NA	-0.6568833333333334	-0.6856666666666666	-0.6515833333333333	-0.5245166666666666	-0.34501666666666664	-0.16446666666666668	-0.03141666666666667	0.00951666666666666	-0.03956666666666667	-0.1445	-0.2535833333333333	-0.3041833333333333	-0.2851	-0.23215	-0.18486666666666668	-0.17126666666666668	-0.17151666666666668	-0.13385	-0.07351666666666666	-0.04325	0.0014833333333333328	0.13375	0.3114	0.41896666666666665	0.43024999999999997	0.4261666666666667	0.44908333333333333	0.47415	0.47431666666666666	0.43443333333333334	0.3391	0.18276666666666666	0.008916666666666658	-0.1318	-0.23615	-0.32215	-0.3858666666666667	-0.3888666666666667	-0.2970166666666667	-0.1284	0.07036666666666666	0.2559166666666667	0.3700833333333333	0.3783333333333333	0.3126	0.23218333333333332	0.18411666666666668	0.18546666666666667	0.21841666666666668
NA	0.28863333333333335	0.29451666666666665	0.34195000000000003	0.3813666666666667	0.36638333333333334	0.30046666666666666	0.21645	0.12831666666666666	0.029366666666666662	-0.06498333333333334	-0.12871666666666667	-0.15931666666666666	-0.17454999999999998	-0.19103333333333333	-0.19703333333333334	-0.1617	-0.07288333333333334	0.04658333333333334	0.15973333333333334	0.25861666666666666	0.3574833333333333	0.44795	0.4833	0.43474999999999997	0.3203	0.16248333333333334	-0.006366666666666662	-0.1181	-0.12668333333333331	-0.05048333333333334	0.04721666666666667	0.09615	0.05996666666666667	-0.045649999999999996	-0.17338333333333333	-0.2737833333333333	-0.31348333333333334	-0.28126666666666666	-0.2055	-0.13956666666666667	-0.10701666666666666	-0.0825	-0.0488	-0.0308	-0.06726666666666667	-0.1679	-0.2936	-0.39175	-0.424
NA	0.19291666666666668	0.1704	0.12104999999999999	0.08168333333333333	0.07795	0.08383333333333334	0.0549	-0.021566666666666668	-0.07638333333333332	-0.040283333333333345	0.055983333333333336	0.11946666666666667	0.07028333333333334	-0.07821666666666667	-0.26015	-0.42756666666666665	-0.5446333333333333	-0.58145	-0.53195	-0.44035	-0.36216666666666664	-0.34726666666666667	-0.40841666666666665	-0.5016666666666667	-0.5545833333333333	-0.5456333333333333	-0.49246666666666666	-0.38448333333333334	-0.20299999999999999	0.03991666666666666	0.2897	0.49391666666666667	0.6204000000000001	0.6718666666666666	0.6901999999999999	0.7127333333333333	0.7353666666666666	0.7220833333333333	0.6534833333333333	0.5465166666666667	0.4321	0.2963	0.11331666666666666	-0.06066666666666667	-0.14911666666666668	-0.15455	-0.12853333333333333	-0.12838333333333332	-0.17068333333333333
NA	-0.00851666666666667	0.03136666666666667	0.09131666666666668	0.12051666666666667	0.12616666666666668	0.11960000000000001	0.09058333333333334	0.03945	-0.0014666666666666693	-0.013183333333333333	0.004933333333333332	0.03208333333333334	0.024933333333333328	-0.045083333333333336	-0.13775	-0.19428333333333334	-0.21661666666666665	-0.2374	-0.2925	-0.3735833333333333	-0.41008333333333336	-0.34195	-0.18248333333333333	-0.004233333333333328	0.14285	0.24008333333333334	0.30725	0.36941666666666667	0.38953333333333334	0.31393333333333334	0.16721666666666665	0.03811666666666667	-0.0019500000000000003	0.046549999999999994	0.16336666666666666	0.34345	0.5367	0.6712	0.6843333333333333	0.55215	0.33399999999999996	0.13043333333333335	-0.003433333333333337	-0.10915	-0.23458333333333334	-0.37181666666666663	-0.49665000000000004	-0.5899666666666666	-0.6408666666666667
NA	0.35141666666666665	0.37051666666666666	0.387	0.36846666666666666	0.2735	0.14161666666666667	0.03025	-0.11036666666666667	-0.34131666666666666	-0.5770166666666666	-0.6879333333333334	-0.6587333333333334	-0.5435333333333333	-0.4041166666666667	-0.2736166666666667	-0.12265000000000001	0.07490000000000001	0.27666666666666667	0.39913333333333334	0.37785	0.24388333333333334	0.11385	0.057666666666666665	0.05398333333333333	0.053816666666666665	0.039983333333333336	0.03250000000000001	0.05216666666666667	0.09985	0.15376666666666666	0.18686666666666668	0.20155	0.214	0.1994	0.14008333333333334	0.08868333333333334	0.08245	0.10988333333333333	0.1401	0.12615	0.04651666666666667	-0.0561	-0.12563333333333335	-0.1607	-0.19476666666666667	-0.22533333333333333	-0.2041	-0.12655	-0.07383333333333333
NA	-0.49615	-0.60905	-0.8154	-0.9726166666666667	-0.9586333333333333	-0.8388166666666667	-0.7848666666666667	-0.8434166666666667	-0.8999	-0.8768666666666667	-0.8244833333333333	-0.7991166666666667	-0.7534166666666666	-0.59985	-0.35309999999999997	-0.13103333333333333	-0.04964999999999999	-0.11213333333333333	-0.21243333333333334	-0.24320000000000003	-0.19475	-0.14708333333333334	-0.15314999999999998	-0.16908333333333334	-0.11943333333333334	-0.016983333333333336	0.04886666666666667	0.03266666666666667	-0.009150000000000004	0.03838333333333333	0.22558333333333333	0.47053333333333336	0.6364	0.7098166666666667	0.781	0.8770166666666667	0.9090166666666667	0.7912166666666667	0.5921	0.4672	0.5054333333333333	0.6528166666666667	0.7829666666666667	0.83615	0.8429833333333333	0.83785	0.7678166666666667	0.5694666666666667	0.3000833333333333
NA	-0.06475	-0.07366666666666667	-0.013933333333333334	0.051366666666666665	0.12371666666666668	0.21896666666666667	0.3028166666666667	0.3314	0.33773333333333333	0.40095000000000003	0.56545	0.77995	0.9327	0.9642666666666666	0.8688833333333333	0.6998333333333333	0.5309833333333334	0.3736833333333333	0.19885	0.018316666666666665	-0.0925	-0.08785	-0.04714999999999999	-0.08008333333333334	-0.16911666666666667	-0.17625	-0.0114	0.23756666666666665	0.40393333333333337	0.4362666666666667	0.4281333333333333	0.48365	0.5877833333333333	0.6184499999999999	0.5090333333333333	0.32888333333333336	0.14586666666666667	-0.05668333333333334	-0.32433333333333336	-0.6520666666666667	-0.94615	-1.0867166666666668	-1.0665333333333333	-0.9990666666666667	-0.9639166666666668	-0.9362	-0.8557666666666667	-0.7404666666666667	-0.6940166666666666
NA	-0.22525	-0.40678333333333333	-0.5196833333333334	-0.5494166666666667	-0.5189166666666667	-0.4206333333333333	-0.28778333333333334	-0.15798333333333334	-0.04705	-0.0033833333333333376	-0.0636	-0.17875	-0.27113333333333334	-0.32655	-0.3656	-0.3939333333333333	-0.43466666666666665	-0.48911666666666664	-0.4923	-0.4298666666666667	-0.36796666666666666	-0.33316666666666667	-0.27823333333333333	-0.16846666666666665	-0.02325	0.08726666666666667	0.1366	0.18788333333333335	0.27953333333333336	0.38611666666666666	0.44403333333333334	0.43511666666666665	0.39418333333333333	0.37020000000000003	0.39435	0.43656666666666666	0.47781666666666667	0.5279666666666667	0.5645666666666667	0.5465666666666666	0.46223333333333333	0.36283333333333334	0.31393333333333334	0.3223666666666667	0.3365166666666667	0.2814833333333333	0.13903333333333334	-0.013883333333333333	-0.09156666666666667
NA	0.12186666666666665	0.1089	0.07486666666666666	-0.01815	-0.09184999999999999	-0.07305	-0.009149999999999998	0.034800000000000005	0.030133333333333335	-0.03491666666666667	-0.10485	-0.10168333333333333	-0.031133333333333336	0.02565	0.024433333333333328	0.009116666666666669	0.037033333333333335	0.10128333333333334	0.13796666666666665	0.1371	0.18358333333333332	0.29456666666666664	0.35403333333333337	0.24706666666666666	-0.01591666666666667	-0.28931666666666667	-0.421	-0.40628333333333333	-0.3468	-0.31020000000000003	-0.2864333333333333	-0.2167	-0.10436666666666666	-0.03791666666666667	-0.043949999999999996	-0.04116666666666667	0.04494999999999999	0.20113333333333333	0.32926666666666665	0.3323833333333333	0.22398333333333334	0.12026666666666667	0.10681666666666666	0.12430000000000001	0.07221666666666668	-0.05246666666666667	-0.1559	-0.15576666666666666	-0.07198333333333333
NA	-0.07838333333333333	-0.06443333333333333	-0.029266666666666667	0.014666666666666665	0.0679	0.12038333333333333	0.17186666666666667	0.22548333333333334	0.24781666666666669	0.20738333333333334	0.1061	-0.03183333333333333	-0.1696	-0.2508166666666667	-0.2393	-0.16328333333333334	-0.0714	-0.019033333333333333	-0.015266666666666664	-0.0109	0.02018333333333333	0.06974999999999999	0.12433333333333334	0.18436666666666668	0.2322	0.24278333333333332	0.22453333333333333	0.20365	0.19791666666666666	0.21158333333333335	0.23450000000000001	0.23128333333333334	0.18696666666666667	0.12486666666666667	0.07436666666666666	0.0403	-0.002616666666666667	-0.07853333333333333	-0.1923	-0.311	-0.3754	-0.3721333333333333	-0.33453333333333335	-0.27905	-0.19716666666666666	-0.1179	-0.08053333333333333	-0.07976666666666667	-0.08203333333333333
NA	0.9909666666666667	1.03285	1.0267166666666667	0.9503833333333334	0.8124333333333333	0.64585	0.51655	0.47311666666666663	0.46985000000000005	0.4364166666666667	0.4175	0.4516833333333333	0.4697	0.43981666666666663	0.4049833333333333	0.35215	0.25253333333333333	0.11111666666666667	-0.06413333333333333	-0.22451666666666667	-0.33345	-0.4028	-0.44623333333333337	-0.44895	-0.3893333333333333	-0.27035	-0.15705	-0.10821666666666666	-0.08848333333333333	-0.07661666666666667	-0.0916	-0.14815	-0.1892	-0.16773333333333332	-0.13315	-0.1478	-0.20248333333333335	-0.25603333333333333	-0.2949833333333333	-0.3773666666666667	-0.5604166666666667	-0.7555499999999999	-0.80675	-0.6730833333333334	-0.4418166666666667	-0.25555	-0.18538333333333334	-0.21011666666666667	-0.28778333333333334
NA	0.7918833333333333	0.8484833333333333	0.8273333333333334	0.7243833333333334	0.6135	0.5021333333333333	0.3294	0.11268333333333334	-0.0344	-0.008483333333333334	0.16783333333333333	0.3709	0.4724833333333333	0.4598333333333333	0.41386666666666666	0.38271666666666665	0.3050833333333333	0.11486666666666667	-0.1373	-0.2892166666666667	-0.20201666666666668	0.04166666666666666	0.2338	0.2843833333333333	0.23401666666666665	0.12525	-0.03406666666666667	-0.23271666666666668	-0.4386	-0.5856166666666667	-0.5809666666666666	-0.3776	-0.0874	0.06308333333333334	-3.1666666666666415e-4	-0.1118	-0.1323	-0.09926666666666667	-0.09540000000000001	-0.15701666666666667	-0.24743333333333334	-0.28495	-0.2849333333333333	-0.30896666666666667	-0.36446666666666666	-0.43753333333333333	-0.4967666666666667	-0.5016833333333334	-0.47645
NA	0.23845	0.18003333333333332	0.17348333333333332	0.20513333333333333	0.24778333333333333	0.27541666666666664	0.25238333333333335	0.1701	0.056116666666666676	-0.02438333333333333	-0.049300000000000004	-0.056699999999999993	-0.0746	-0.09288333333333333	-0.06943333333333333	-0.02135	0.004850000000000001	-0.008433333333333333	-0.0446	-0.06346666666666667	-0.07781666666666666	-0.13451666666666667	-0.22726666666666667	-0.28856666666666664	-0.25801666666666667	-0.12475	0.040383333333333334	0.13271666666666668	0.13423333333333334	0.10561666666666668	0.09058333333333334	0.09696666666666667	0.108	0.12338333333333333	0.16971666666666665	0.2132	0.16796666666666665	0.01935	-0.14711666666666667	-0.24976666666666666	-0.27646666666666664	-0.23093333333333332	-0.14578333333333332	-0.08801666666666666	-0.0742	-0.06038333333333333	-0.016766666666666673	0.02271666666666667	-0.0030999999999999973
NA	-0.3539	-0.3215166666666667	-0.22298333333333334	-0.09	0.017099999999999997	0.08595	0.1416	0.20698333333333335	0.25925	0.2654666666666667	0.24996666666666667	0.25278333333333336	0.2847166666666667	0.34325	0.39276666666666665	0.4019	0.3908833333333333	0.3784666666666667	0.3703166666666667	0.38333333333333336	0.40276666666666666	0.3763333333333333	0.28418333333333334	0.16553333333333334	0.07255	0.020416666666666673	0.0038333333333333366	0.01293333333333333	0.017083333333333332	-0.012533333333333334	-0.06885000000000001	-0.10185	-0.0817	-0.049249999999999995	-0.0741	-0.1547	-0.20233333333333334	-0.16811666666666666	-0.09608333333333333	-0.06543333333333333	-0.11046666666666666	-0.20746666666666666	-0.29295	-0.30906666666666666	-0.2847	-0.31816666666666665	-0.4320833333333333	-0.5352833333333333	-0.5258
NA	0.9440166666666667	1.2828	1.6024833333333333	1.825	1.92845	1.9440833333333334	1.8898833333333334	1.7034333333333334	1.36155	0.8797333333333334	0.3904	0.08026666666666667	-0.0934	-0.27931666666666666	-0.4801833333333333	-0.6466833333333333	-0.7974666666666667	-0.9638833333333333	-1.1169666666666667	-1.2452166666666666	-1.41715	-1.6136	-1.6883666666666666	-1.5544666666666667	-1.2594166666666666	-0.8984166666666666	-0.51945	-0.1403	0.20591666666666666	0.46495	0.5973833333333334	0.6431166666666667	0.6459333333333334	0.6245666666666666	0.6039666666666667	0.6375000000000001	0.7099666666666666	0.7293666666666667	0.6610166666666667	0.52405	0.3253	0.046266666666666664	-0.27021666666666666	-0.5400333333333334	-0.7402166666666666	-0.8891	-1.01475	-1.1344833333333333	-1.2254
NA	0.34878333333333333	0.4467833333333333	0.59595	0.7315833333333334	0.7456166666666667	0.6093666666666667	0.4412333333333333	0.37661666666666666	0.43651666666666666	0.5468666666666666	0.6412166666666667	0.7430833333333333	0.9028166666666667	1.0831666666666666	1.1814166666666666	1.1272666666666666	0.9638	0.8056666666666666	0.6975833333333333	0.5745666666666667	0.37911666666666666	0.12561666666666665	-0.14755000000000001	-0.4147	-0.6601333333333333	-0.8704500000000001	-1.013	-1.0281833333333332	-0.9009499999999999	-0.7169666666666666	-0.5968	-0.5830166666666666	-0.6192333333333333	-0.6507833333333334	-0.7022166666666667	-0.7986333333333333	-0.8868	-0.8726499999999999	-0.7196333333333333	-0.49589999999999995	-0.31921666666666665	-0.2544	-0.2733833333333333	-0.2816	-0.20576666666666665	-0.09408333333333335	-0.04403333333333332	-0.06038333333333334	-0.07615
NA	-0.7263999999999999	-1.0472833333333333	-1.27255	-1.3361666666666667	-1.2633833333333333	-1.1225166666666666	-0.9676333333333333	-0.7723166666666667	-0.5075	-0.18345	0.18391666666666664	0.5472666666666667	0.8536833333333333	1.0677333333333334	1.1835666666666667	1.2291	1.2356833333333332	1.2328333333333334	1.2137166666666666	1.0913333333333333	0.8142	0.47173333333333334	0.17456666666666668	-0.06568333333333333	-0.2720166666666667	-0.45395	-0.6303166666666666	-0.7742166666666667	-0.8577	-0.9004166666666666	-0.9263666666666667	-0.8825166666666666	-0.72475	-0.48555	-0.2203	0.016750000000000004	0.19423333333333334	0.3304	0.45236666666666664	0.5313833333333333	0.5780333333333333	0.6445500000000001	0.7058166666666666	0.68465	0.5574833333333333	0.38516666666666666	0.22143333333333332	0.07291666666666667	-0.047850000000000004
NA	0.09705	0.06983333333333333	0.13	0.23803333333333332	0.31023333333333336	0.30266666666666664	0.2245	0.13276666666666667	0.07801666666666666	0.06193333333333333	0.07571666666666667	0.11868333333333334	0.20078333333333334	0.3242	0.4260333333333333	0.4331833333333333	0.35888333333333333	0.27466666666666667	0.2125	0.14836666666666667	0.059033333333333333	-0.06125	-0.1963	-0.29495	-0.32465	-0.30241666666666667	-0.27168333333333333	-0.2554166666666667	-0.23323333333333335	-0.2027	-0.18551666666666666	-0.20151666666666668	-0.25551666666666667	-0.32028333333333336	-0.37245	-0.40791666666666665	-0.39088333333333336	-0.27913333333333334	-0.08631666666666667	0.10351666666666666	0.19598333333333334	0.1781	0.09608333333333333	0.004416666666666666	-0.06136666666666667	-0.09708333333333333	-0.11046666666666667	-0.09451666666666667	-0.031149999999999994
NA	0.5523166666666667	0.6717833333333333	0.7666166666666667	0.7780166666666667	0.6709333333333333	0.4782666666666667	0.2835166666666667	0.15191666666666667	0.09351666666666665	0.0586	0.004450000000000005	-0.06058333333333332	-0.13106666666666666	-0.23155	-0.3677833333333333	-0.476	-0.46745	-0.3163166666666667	-0.10280000000000002	0.043449999999999996	0.05625	-0.014233333333333334	-0.06698333333333333	-0.06773333333333333	-0.04925	-0.05503333333333332	-0.10691666666666667	-0.20053333333333334	-0.32889999999999997	-0.47641666666666665	-0.5872166666666667	-0.5937833333333333	-0.48468333333333335	-0.3214166666666667	-0.1963	-0.14983333333333332	-0.13146666666666665	-0.07188333333333333	0.04345	0.16438333333333333	0.22716666666666666	0.23006666666666667	0.22778333333333334	0.25806666666666667	0.29725	0.28400000000000003	0.19749999999999998	0.08766666666666666	-0.007200000000000003
NA	-0.18261666666666668	-0.17306666666666667	-0.10925	-0.08413333333333334	-0.16766666666666666	-0.33603333333333335	-0.5058	-0.6342833333333333	-0.74605	-0.8540333333333334	-0.898	-0.8193666666666667	-0.6232	-0.3796333333333333	-0.1756	-0.0029166666666666694	0.21028333333333332	0.45466666666666666	0.6344166666666666	0.6784333333333333	0.6185	0.5532666666666667	0.5621166666666667	0.6252166666666666	0.6569166666666667	0.6251	0.5862333333333334	0.5805833333333333	0.5633	0.45818333333333333	0.23878333333333335	-0.024583333333333342	-0.21761666666666668	-0.29841666666666666	-0.3083	-0.28991666666666666	-0.23698333333333335	-0.13013333333333335	-0.006800000000000003	0.0574	0.027400000000000004	-0.0399	-0.03538333333333334	0.09071666666666667	0.25555	0.32181666666666664	0.24028333333333335	0.07003333333333334	-0.1046
NA	0.64455	0.72925	0.9130666666666667	1.0817833333333333	1.1304333333333334	1.0583666666666667	0.9751833333333333	0.9547	0.8693500000000001	0.5588333333333333	0.12423333333333333	-0.15925	-0.16968333333333332	-0.03236666666666666	0.07925	0.11973333333333334	0.16949999999999998	0.27265	0.32785	0.22555	0.03436666666666667	-0.06481666666666666	0.01471666666666667	0.18391666666666667	0.29901666666666665	0.3274666666666667	0.3400666666666667	0.37405	0.3997	0.34308333333333335	0.14996666666666666	-0.09755	-0.23465	-0.21916666666666665	-0.17830000000000001	-0.2522333333333333	-0.4486833333333333	-0.6623833333333333	-0.8190333333333333	-0.9548833333333333	-1.1076166666666667	-1.2002333333333333	-1.1274166666666667	-0.8966166666666666	-0.6462166666666667	-0.5159	-0.48878333333333335	-0.45463333333333333	-0.4100666666666667
NA	-0.2494	-0.3853166666666667	-0.48396666666666666	-0.4141666666666667	-0.21653333333333336	-0.04463333333333333	5.333333333333337e-4	-0.017166666666666667	0.017849999999999998	0.11875000000000001	0.19865	0.15536666666666665	0.014900000000000002	-0.07178333333333332	-0.02498333333333333	0.061849999999999995	0.08796666666666667	0.07333333333333333	0.06858333333333333	0.08248333333333333	0.07591666666666667	0.004099999999999997	-0.12696666666666667	-0.243	-0.29125	-0.3386166666666667	-0.47405	-0.6395333333333333	-0.6666333333333333	-0.47986666666666666	-0.21828333333333333	-0.09606666666666668	-0.16581666666666667	-0.2693	-0.23491666666666666	-0.0837	0.026033333333333335	0.01985	-0.0066000000000000034	0.06978333333333334	0.20761666666666667	0.27573333333333333	0.2673	0.3004833333333333	0.4483333333333333	0.6461	0.7545666666666666	0.7017833333333333	0.56515
NA	-1.0871666666666666	-1.0967166666666666	-1.0190333333333332	-0.8709333333333333	-0.6652166666666667	-0.41701666666666665	-0.2034166666666667	-0.07268333333333334	0.0076833333333333345	0.08801666666666667	0.1977833333333333	0.32461666666666666	0.4204333333333333	0.44945	0.45108333333333334	0.46768333333333334	0.4772666666666667	0.4225	0.29891666666666666	0.16601666666666667	0.07640000000000001	0.035833333333333335	0.005299999999999999	-0.03875	-0.06345	-0.04888333333333333	-0.0324	-0.04036666666666666	-0.06778333333333333	-0.1093	-0.13713333333333333	-0.14048333333333332	-0.12988333333333332	-0.0731	0.07778333333333334	0.30273333333333335	0.5056666666666667	0.6110333333333333	0.6064166666666667	0.5104666666666666	0.3547666666666667	0.18986666666666666	0.04906666666666666	-0.05433333333333334	-0.10356666666666667	-0.10388333333333333	-0.10553333333333333	-0.14005	-0.18173333333333333
NA	1.0865166666666666	1.1664333333333334	1.2388166666666667	1.2353666666666667	1.1501166666666667	1.0221833333333334	0.8637666666666667	0.6213333333333333	0.2592333333333333	-0.16648333333333334	-0.5704666666666667	-0.9019166666666667	-1.1416166666666667	-1.2892333333333332	-1.3277166666666667	-1.2445666666666666	-1.0736833333333333	-0.8651666666666666	-0.6613833333333333	-0.46013333333333334	-0.20456666666666665	0.11103333333333334	0.3952833333333333	0.5680000000000001	0.61685	0.6028	0.6080833333333333	0.6564333333333333	0.7071	0.72895	0.73915	0.71095	0.5836666666666667	0.34351666666666664	0.028816666666666664	-0.27968333333333334	-0.4911	-0.59585	-0.6567666666666666	-0.7074333333333334	-0.7249	-0.6674833333333333	-0.5620333333333334	-0.5105	-0.5497	-0.5962666666666666	-0.5366166666666666	-0.30571666666666664	0.0515
NA	-0.16806666666666667	-0.2847166666666667	-0.35791666666666666	-0.3656666666666667	-0.3516666666666667	-0.3632166666666667	-0.39288333333333336	-0.4054	-0.379	-0.3473	-0.3302	-0.3068166666666667	-0.27671666666666667	-0.26411666666666667	-0.27294999999999997	-0.26376666666666665	-0.17576666666666665	0.007099999999999999	0.23871666666666666	0.456	0.5901833333333333	0.6022500000000001	0.52565	0.4123	0.28081666666666666	0.14605	0.03718333333333333	-0.02525	-0.04281666666666666	-0.02925	0.008650000000000005	0.029633333333333338	-0.015266666666666664	-0.10263333333333333	-0.18011666666666667	-0.22488333333333332	-0.22194999999999998	-0.17123333333333332	-0.08411666666666666	0.03123333333333333	0.15853333333333333	0.25701666666666667	0.29056666666666664	0.2653	0.21155000000000002	0.16156666666666666	0.15303333333333333	0.22635	0.3587666666666667
NA	0.22013333333333332	0.10273333333333334	0.014866666666666663	-0.02260000000000001	-0.013299999999999998	0.0234	0.07051666666666667	0.09584999999999999	0.058083333333333334	-0.06296666666666667	-0.22693333333333332	-0.34605	-0.36033333333333334	-0.26763333333333333	-0.09063333333333333	0.1395	0.37775	0.5543333333333333	0.6404	0.6684333333333333	0.6533166666666667	0.6086166666666667	0.5254333333333333	0.3725833333333333	0.20074999999999998	0.11325	0.1147	0.12628333333333333	0.09956666666666666	0.04631666666666667	0.0025500000000000032	0.0231	0.11320000000000001	0.19726666666666665	0.23411666666666667	0.2288	0.1517	-0.01336666666666666	-0.2111	-0.35496666666666665	-0.42008333333333336	-0.4219	-0.3624	-0.2683	-0.20466666666666666	-0.20816666666666667	-0.2684	-0.37643333333333334	-0.5297833333333333
NA	-0.30025	-0.15898333333333334	0.03789999999999999	0.23956666666666665	0.3896	0.4708	0.4980833333333333	0.4633833333333333	0.35035	0.16771666666666665	-0.060816666666666665	-0.31296666666666667	-0.5397333333333333	-0.6723833333333333	-0.6581666666666667	-0.5212666666666667	-0.3616166666666667	-0.27285	-0.2739	-0.3065833333333333	-0.323	-0.3418666666666667	-0.3626666666666667	-0.3551	-0.3111	-0.2319	-0.10743333333333334	0.03755000000000001	0.15951666666666667	0.24583333333333332	0.30598333333333333	0.3288666666666667	0.30028333333333335	0.23101666666666665	0.165	0.13796666666666668	0.14178333333333334	0.15143333333333334	0.16578333333333334	0.20805	0.27196666666666663	0.3042833333333333	0.27186666666666665	0.19841666666666666	0.12705	0.08024999999999999	0.04708333333333334	0.004816666666666668	-0.035383333333333336
NA	-0.06718333333333333	-0.0632	-0.05533333333333333	-0.049583333333333326	-0.05036666666666667	-0.04635	-0.027450000000000006	0.008933333333333335	0.04898333333333334	0.07278333333333334	0.07296666666666667	0.07376666666666667	0.10519999999999999	0.13666666666666666	0.11715	0.043750000000000004	-0.03498333333333333	-0.0641	-0.03295	0.025316666666666668	0.08443333333333333	0.1366	0.1754	0.2047	0.2398	0.27675	0.29651666666666665	0.28681666666666666	0.23975	0.17031666666666667	0.09505000000000001	0.01900000000000001	-0.02051666666666667	-0.00235	0.023016666666666668	0.006116666666666667	-0.03265	-0.04958333333333333	-0.04738333333333333	-0.05536666666666667	-0.08546666666666666	-0.12268333333333334	-0.14248333333333332	-0.15276666666666666	-0.17066666666666666	-0.202	-0.23808333333333334	-0.25555	-0.25626666666666664
NA	0	0	0	0	0	0	0	0	0	0	0	0	0	0	0	0	0	0	0	0	0	0	0	0	0	0	0	0	0	0	0	0	0	0	0	0	0	0	0	0	0	0	0	0	0	0	0	0	0
NA	0	0	0	0	0	0	0	0	0	0	0	0	0	0	0	0	0	0	0	0	0	0	0	0	0	0	0	0	0	0	0	0	0	0	0	0	0	0	0	0	0	0	0	0	0	0	0	0	0
NA	-0.07250000000000001	0.021049999999999996	0.08836666666666666	0.07383333333333333	0.0244	0.00348333333333333	0.011966666666666667	-0.008283333333333334	-0.091	-0.19656666666666667	-0.2604666666666667	-0.2557333333333333	-0.21939999999999998	-0.20006666666666667	-0.18111666666666668	-0.12163333333333333	-0.048183333333333335	-0.0075499999999999986	0.0073833333333333355	0.0474	0.15301666666666666	0.2992666666666667	0.41509999999999997	0.45235	0.4336833333333333	0.41428333333333334	0.4167166666666666	0.43255	0.44525000000000003	0.44035	0.42151666666666665	0.3908	0.3099	0.15293333333333334	-0.04058333333333334	-0.1963	-0.2637333333333333	-0.2586333333333333	-0.25038333333333335	-0.2738	-0.29523333333333335	-0.2703	-0.21426666666666666	-0.18848333333333334	-0.21861666666666668	-0.25279999999999997	-0.23226666666666668	-0.17268333333333333	-0.14653333333333335
NA	-0.6664333333333333	-0.4629333333333333	-0.19066666666666668	0.024716666666666665	0.14048333333333332	0.15633333333333332	0.11131666666666667	0.053516666666666664	-0.016483333333333332	-0.09363333333333333	-0.07876666666666667	0.09081666666666667	0.30843333333333334	0.4357833333333333	0.453	0.42375	0.38721666666666665	0.3161	0.19483333333333333	0.06776666666666667	-7.166666666666653e-4	-0.006116666666666667	-0.021599999999999998	-0.09806666666666668	-0.22598333333333334	-0.3463	-0.41145	-0.44911666666666666	-0.46806666666666663	-0.42628333333333335	-0.31789999999999996	-0.19088333333333332	-0.09221666666666667	-0.02756666666666667	0.01625	0.06401666666666667	0.13345	0.20978333333333335	0.25495	0.2602	0.24568333333333334	0.22678333333333334	0.2006	0.14105	0.046033333333333336	-0.0248	-0.0382	-0.03535	-0.06325
NA	0.44426666666666664	0.3226	0.2191	0.21676666666666666	0.2739666666666667	0.32608333333333334	0.34906666666666664	0.4218166666666667	0.5904166666666667	0.7524166666666667	0.75885	0.622	0.5149833333333333	0.5208833333333334	0.5594833333333333	0.51135	0.33863333333333334	0.09968333333333335	-0.11259999999999999	-0.24191666666666667	-0.30165	-0.32506666666666667	-0.3161833333333333	-0.25558333333333333	-0.17771666666666666	-0.2033	-0.36114999999999997	-0.5339166666666667	-0.6158333333333333	-0.58285	-0.46426666666666666	-0.29785	-0.12463333333333333	0.033	0.14191666666666666	0.15661666666666668	0.07963333333333333	-0.04101666666666667	-0.12783333333333333	-0.1325	-0.08134999999999999	-0.021250000000000005	-0.010916666666666667	-0.05806666666666667	-0.1397	-0.2559166666666667	-0.39005	-0.49935	-0.5375
NA	-0.31755	-0.3672	-0.4257	-0.4514666666666667	-0.47245	-0.53285	-0.5953166666666667	-0.5724833333333333	-0.46295000000000003	-0.3372833333333333	-0.26071666666666665	-0.24201666666666666	-0.22940000000000002	-0.19835	-0.17781666666666665	-0.17685	-0.16973333333333335	-0.1418	-0.09946666666666666	-0.05053333333333333	0.012283333333333334	0.07828333333333333	0.09013333333333333	0.006733333333333337	-0.10551666666666666	-0.14891666666666667	-0.09396666666666667	0.016383333333333323	0.10663333333333333	0.14973333333333333	0.1736	0.20795	0.27599999999999997	0.35975	0.39936666666666665	0.36645	0.29338333333333333	0.24528333333333333	0.2624666666666667	0.3300166666666667	0.40205	0.4373666666666667	0.43248333333333333	0.41475	0.39603333333333335	0.3555333333333333	0.2750666666666667	0.18525	0.13041666666666665
NA	-0.6243333333333333	-0.48423333333333335	-0.32005	-0.1689	-0.03231666666666666	0.05201666666666667	0.0389	-0.05893333333333333	-0.15234999999999999	-0.16746666666666665	-0.09041666666666667	0.043383333333333336	0.1439	0.115	-0.05393333333333334	-0.27155	-0.4238333333333333	-0.4282	-0.28645	-0.07830000000000001	0.11946666666666667	0.2752	0.3796833333333333	0.39605	0.2832	0.03944999999999999	-0.25838333333333335	-0.4893166666666667	-0.6023833333333334	-0.61595	-0.5440833333333334	-0.41041666666666665	-0.24968333333333334	-0.06913333333333332	0.11601666666666667	0.2827	0.41888333333333333	0.5114166666666666	0.5251	0.45671666666666666	0.3432	0.22555	0.14565	0.12595	0.14293333333333333	0.15194999999999997	0.15441666666666665	0.18996666666666667	0.26615
NA	0.5012333333333333	0.5639666666666667	0.5904666666666667	0.63705	0.7520666666666667	0.8891166666666667	0.9559333333333333	0.9057666666666667	0.7530166666666667	0.5219333333333334	0.22366666666666665	-0.10311666666666666	-0.3693666666666666	-0.50005	-0.48635	-0.3909	-0.287	-0.21015	-0.16866666666666666	-0.1364	-0.09463333333333333	-0.06201666666666667	-0.037950000000000005	0.023433333333333334	0.13878333333333334	0.24833333333333332	0.3009	0.33475	0.4255333333333333	0.5559333333333333	0.6104166666666666	0.48651666666666665	0.16876666666666668	-0.25976666666666665	-0.6351166666666667	-0.8402833333333333	-0.8952666666666667	-0.9013666666666666	-0.9234666666666667	-0.9309833333333334	-0.8675166666666667	-0.7399	-0.6274333333333333	-0.56365	-0.4690666666666667	-0.28040000000000004	-0.044383333333333344	0.15143333333333334	0.2840333333333333
NA	-0.47455	-0.40708333333333335	-0.3203	-0.22991666666666666	-0.128	0.007633333333333335	0.18166666666666667	0.38106666666666666	0.5789166666666666	0.7236333333333334	0.7764166666666666	0.761	0.7127333333333333	0.6328	0.5034666666666666	0.31135	0.0751	-0.15888333333333332	-0.3471	-0.46476666666666666	-0.50385	-0.47695	-0.4011166666666667	-0.2888	-0.19353333333333333	-0.18618333333333334	-0.25416666666666665	-0.2882	-0.19373333333333334	0.008366666666666668	0.20028333333333334	0.31165	0.4011	0.5402166666666667	0.7045	0.8242666666666666	0.8791833333333333	0.8934000000000001	0.8854666666666666	0.83114999999999994	0.6679166666666667	0.3597666666666667	-0.05736666666666667	-0.48693333333333333	-0.8381333333333334	-1.0732666666666666	-1.1998	-1.2301	-1.1578833333333334
NA	0.10561666666666666	0.006183333333333332	-0.07935	-0.12739999999999999	-0.11035	-0.007183333333333336	0.14793333333333333	0.27613333333333334	0.3211666666666667	0.2879333333333333	0.2119333333333333	0.0885	-0.08800000000000001	-0.27686666666666665	-0.4196333333333333	-0.47886666666666666	-0.45936666666666665	-0.4145833333333333	-0.40785	-0.41651666666666665	-0.35026666666666667	-0.17173333333333332	0.061	0.2595166666666667	0.3844	0.46045	0.5189166666666667	0.5288833333333333	0.4395833333333333	0.26941666666666664	0.07731666666666666	-0.08776666666666666	-0.21325	-0.3086333333333333	-0.3643	-0.33531666666666665	-0.18311666666666668	0.0466	0.23105	0.2662333333333333	0.19296666666666668	0.13945000000000002	0.14703333333333332	0.15831666666666666	0.10868333333333334	-1.8333333333333165e-4	-0.09968333333333333	-0.13456666666666667	-0.1121
NA	0.16895000000000002	0.23191666666666666	0.2895333333333333	0.3396166666666667	0.35805000000000003	0.3371166666666667	0.29856666666666665	0.24960000000000002	0.17074999999999999	0.074	0.0035499999999999967	-0.016083333333333335	-0.026300000000000004	-0.09028333333333333	-0.21461666666666668	-0.35176666666666667	-0.4494666666666667	-0.4620333333333333	-0.3745	-0.22625	-0.08111666666666667	0.01618333333333333	0.0593	0.05983333333333334	0.036316666666666664	0.03741666666666666	0.1159	0.25935	0.3753166666666667	0.39531666666666665	0.3292333333333333	0.22423333333333334	0.10643333333333334	-6.333333333333307e-4	-0.06541666666666666	-0.05168333333333333	0.052983333333333334	0.1897	0.29086666666666666	0.30423333333333336	0.17546666666666666	-0.06266666666666668	-0.3234166666666667	-0.5445833333333333	-0.67325	-0.6591166666666667	-0.5139166666666667	-0.2954	-0.08243333333333333
NA	0.13391666666666666	0.19373333333333334	0.23548333333333332	0.24733333333333332	0.21898333333333334	0.11806666666666667	-0.04721666666666668	-0.22853333333333334	-0.38515	-0.48478333333333334	-0.5091833333333333	-0.4807166666666667	-0.44253333333333333	-0.4073333333333333	-0.36155000000000004	-0.3134	-0.276	-0.23708333333333334	-0.19376666666666667	-0.15141666666666667	-0.11435000000000001	-0.09123333333333333	-0.07031666666666667	-0.02075	0.06536666666666666	0.16265	0.22308333333333333	0.20673333333333332	0.11711666666666666	-0.012000000000000004	-0.16136666666666666	-0.3086833333333333	-0.4062	-0.4160666666666667	-0.32838333333333336	-0.15571666666666667	0.06443333333333334	0.27885	0.4371	0.5069166666666667	0.49911666666666665	0.45558333333333334	0.39361666666666667	0.31825000000000003	0.25146666666666667	0.21971666666666667	0.23763333333333334	0.2776166666666667	0.2869
NA	0.055716666666666664	0.0948	0.16158333333333333	0.25045	0.30811666666666665	0.2798833333333333	0.19988333333333333	0.16533333333333333	0.20301666666666668	0.27266666666666667	0.3377	0.35588333333333333	0.3085833333333333	0.23921666666666666	0.21053333333333332	0.2258	0.23126666666666668	0.16596666666666665	0.0595	-0.02486666666666667	-0.059500000000000004	-0.030383333333333328	0.02798333333333334	0.08006666666666667	0.10566666666666667	0.10226666666666667	0.08096666666666666	0.044866666666666666	0.001283333333333336	-0.037033333333333335	-0.0621	-0.06491666666666668	-0.047933333333333335	-0.03945	-0.07256666666666667	-0.15191666666666667	-0.24180000000000001	-0.29855	-0.29323333333333335	-0.22975	-0.15046666666666667	-0.11478333333333333	-0.13523333333333332	-0.19995	-0.29015	-0.36275	-0.4032	-0.4070333333333333	-0.34753333333333336
NA	-0.03298333333333333	-0.06308333333333334	-0.08868333333333334	-0.08986666666666668	-0.0631	-0.02798333333333334	-0.016183333333333327	-0.047216666666666664	-0.09466666666666668	-0.12431666666666667	-0.12636666666666665	-0.11888333333333334	-0.11038333333333333	-0.11016666666666666	-0.10413333333333333	-0.06423333333333334	-0.016	-0.003383333333333335	-0.0212	-0.041883333333333335	-0.0589	-0.06355	-0.026933333333333337	0.06576666666666667	0.19928333333333334	0.29925	0.31971666666666665	0.2995833333333333	0.26916666666666667	0.24976666666666666	0.24029999999999999	0.20425000000000001	0.14253333333333335	0.08251666666666667	0.03208333333333334	-0.02066666666666667	-0.0886	-0.16856666666666667	-0.25625	-0.32208333333333333	-0.32538333333333336	-0.2808	-0.2177	-0.1194	-0.02255	0.04078333333333333	0.0854	0.13053333333333333	0.17531666666666668
NA	-0.29236666666666666	-0.18391666666666667	-0.16005	-0.2669666666666667	-0.42496666666666666	-0.5239333333333334	-0.50345	-0.41831666666666667	-0.3798166666666667	-0.40663333333333335	-0.4321333333333333	-0.3885	-0.2642833333333333	-0.12866666666666668	-0.03124999999999999	0.06418333333333333	0.17888333333333334	0.25481666666666664	0.24448333333333333	0.18655	0.13661666666666666	0.1021	0.07595	0.04371666666666667	-0.010166666666666666	-0.05165	-0.028083333333333335	0.04955	0.11801666666666667	0.15046666666666667	0.17035	0.20861666666666667	0.25953333333333334	0.2642333333333333	0.17809999999999998	0.020783333333333324	-0.1343666666666667	-0.2258666666666667	-0.24689999999999998	-0.20741666666666664	-0.10778333333333333	0.03648333333333334	0.19191666666666668	0.3273333333333333	0.4219	0.46213333333333334	0.45699999999999996	0.42046666666666666	0.3495666666666667
NA	0.7063833333333334	0.5622666666666667	0.4252	0.38284999999999997	0.44511666666666666	0.5387333333333333	0.5714166666666667	0.50235	0.31551666666666667	0.042416666666666665	-0.20856666666666668	-0.34081666666666666	-0.34628333333333333	-0.31803333333333333	-0.3494833333333333	-0.40618333333333334	-0.4055166666666667	-0.35064999999999996	-0.28315	-0.20201666666666668	-0.09394999999999999	0.03643333333333334	0.18538333333333334	0.35625	0.5193	0.6181166666666666	0.6421	0.5965833333333334	0.4672	0.28026666666666666	0.09991666666666667	-0.015166666666666669	-0.05018333333333333	-0.06643333333333333	-0.14071666666666666	-0.28241666666666665	-0.41078333333333333	-0.43789999999999996	-0.38666666666666666	-0.3391	-0.3216833333333333	-0.3131	-0.30756666666666665	-0.3062833333333333	-0.3247	-0.3860166666666667	-0.43575	-0.38480000000000003	-0.22328333333333333
NA	0.6082833333333333	0.6231833333333333	0.63225	0.5888833333333333	0.47381666666666666	0.33508333333333334	0.1933	0.009283333333333336	-0.23221666666666668	-0.5105666666666666	-0.8175	-1.1143	-1.29365	-1.30035	-1.17005	-0.9773333333333334	-0.7604833333333334	-0.50615	-0.2427	-0.015399999999999988	0.17670000000000002	0.3494333333333333	0.4810333333333333	0.5274166666666666	0.484	0.39145	0.30498333333333333	0.26908333333333334	0.27344999999999997	0.26955	0.22528333333333334	0.1719	0.13131666666666666	0.03815	-0.1277	-0.25175	-0.19796666666666668	0.0315	0.29173333333333334	0.43815	0.4431333333333333	0.36373333333333335	0.2583166666666667	0.13868333333333333	0.037	0.020716666666666675	0.09568333333333334	0.18586666666666668	0.17229999999999998
NA	-0.3225	-0.3308833333333333	-0.3339666666666667	-0.3216	-0.2908	-0.25301666666666667	-0.20938333333333334	-0.16375	-0.12446666666666666	-0.10233333333333333	-0.08718333333333333	-0.03961666666666667	0.03716666666666667	0.1074	0.16856666666666667	0.21831666666666666	0.23835	0.22358333333333333	0.18541666666666667	0.15051666666666666	0.12991666666666665	0.1136	0.09355	0.08348333333333334	0.08985	0.08981666666666667	0.0715	0.0612	0.08873333333333333	0.14646666666666666	0.2104	0.27858333333333335	0.34071666666666667	0.35946666666666666	0.3159166666666667	0.22344999999999998	0.10646666666666667	-0.011899999999999997	-0.1164	-0.20026666666666668	-0.24995	-0.26036666666666664	-0.23011666666666666	-0.17195	-0.11471666666666668	-0.0711	-0.04881666666666667	-0.04491666666666667	-0.0416
NA	0.40313333333333334	0.47048333333333336	0.52908333333333335	0.5516	0.5420333333333334	0.5150833333333333	0.4708	0.4168	0.3696666666666667	0.34718333333333334	0.3706333333333333	0.42445	0.44530000000000003	0.3990666666666667	0.2971	0.16035	0.024816666666666667	-0.08896666666666667	-0.16745	-0.2107	-0.2662	-0.38543333333333335	-0.5492833333333333	-0.6770666666666667	-0.6882666666666666	-0.5870833333333334	-0.46313333333333334	-0.3705	-0.2913833333333333	-0.18928333333333333	-0.05331666666666667	0.07685	0.13988333333333333	0.0953	-0.043816666666666663	-0.20391666666666666	-0.34275	-0.44593333333333335	-0.4863166666666667	-0.45645	-0.3723	-0.2646833333333333	-0.16476666666666667	-0.09291666666666666	-0.04056666666666667	0.029233333333333333	0.11921666666666667	0.19823333333333332	0.23931666666666668
NA	0.07308333333333333	-0.09693333333333334	-0.253	-0.33066666666666666	-0.34700000000000003	-0.32875	-0.2705166666666667	-0.158	-0.004416666666666667	0.13246666666666668	0.19451666666666667	0.15766666666666668	0.04683333333333333	-0.04443333333333334	-0.031050000000000008	0.06435	0.1669	0.21403333333333333	0.15776666666666667	-0.007166666666666664	-0.21893333333333334	-0.38239999999999996	-0.4398	-0.38755	-0.2617333333333333	-0.12513333333333332	-0.02473333333333333	0.037	0.04126666666666667	-0.0338	-0.13316666666666666	-0.13948333333333332	0.006183333333333336	0.23768333333333333	0.43093333333333333	0.5079333333333333	0.4719166666666667	0.37958333333333333	0.26048333333333334	0.11348333333333332	-0.03383333333333333	-0.1464	-0.21015	-0.22096666666666667	-0.17661666666666667	-0.08701666666666666	0.018266666666666667	0.12528333333333333	0.24009999999999998
NA	0.9028333333333334	1.1511166666666668	1.2904	1.3014166666666667	1.2319666666666667	1.1249	1.04325	1.0242166666666666	1.0422666666666667	1.0407166666666667	0.96795	0.7829666666666667	0.47595	0.08701666666666666	-0.31893333333333335	-0.6986666666666667	-1.03315	-1.2962	-1.4426666666666668	-1.4193666666666667	-1.2081833333333334	-0.8608333333333333	-0.46476666666666666	-0.10175000000000001	0.1791	0.36983333333333335	0.46501666666666663	0.46986666666666665	0.44045	0.44881666666666664	0.5139	0.5833333333333334	0.5962166666666666	0.5323	0.39416666666666667	0.1909	-0.058066666666666655	-0.32516666666666666	-0.58435	-0.8160333333333334	-1.0096166666666666	-1.1615166666666665	-1.2541333333333333	-1.2503166666666667	-1.1393333333333333	-0.9524833333333333	-0.7292833333333333	-0.4907666666666667	-0.24356666666666665
NA	-0.09916666666666667	-0.04784999999999999	0.02638333333333333	0.09938333333333332	0.17321666666666666	0.25148333333333334	0.3251	0.33553333333333335	0.22905	0.03451666666666667	-0.15406666666666666	-0.2624	-0.30069999999999997	-0.3087833333333333	-0.2922666666666667	-0.23875	-0.15660000000000002	-0.056583333333333326	0.06531666666666666	0.16011666666666666	0.16501666666666667	0.11008333333333332	0.07373333333333333	0.0981	0.12625	0.08383333333333334	0.0019499999999999958	-0.04130000000000001	-0.02450000000000001	0.018766666666666668	0.06285	0.09986666666666666	0.11706666666666667	0.1207	0.10523333333333333	0.05441666666666666	-0.012683333333333333	-0.06556666666666666	-0.08878333333333334	-0.08583333333333333	-0.09083333333333334	-0.11366666666666667	-0.1122	-0.07863333333333333	-0.05496666666666667	-0.050733333333333325	-0.05241666666666667	-0.044050000000000006	-0.028050000000000005
NA	-0.01941666666666667	-0.13496666666666668	-0.24603333333333333	-0.29928333333333335	-0.26439999999999997	-0.15611666666666668	-0.007066666666666668	0.15458333333333335	0.30145	0.39741666666666664	0.40485	0.31983333333333336	0.1931	0.08648333333333334	0.04238333333333333	0.07659999999999999	0.15003333333333335	0.19756666666666667	0.19931666666666667	0.20086666666666667	0.26003333333333334	0.39826666666666666	0.56585	0.67655	0.6897666666666666	0.6182	0.4951	0.34253333333333336	0.17266666666666666	-0.0029833333333333357	-0.1645	-0.26735000000000003	-0.2885333333333333	-0.26563333333333333	-0.26248333333333335	-0.3008	-0.34883333333333333	-0.3742	-0.3623	-0.31178333333333336	-0.2508666666666667	-0.2257	-0.24475	-0.279	-0.29478333333333334	-0.28786666666666666	-0.2804333333333333	-0.2912166666666667	-0.29705
NA	0.07091666666666667	0.010066666666666665	0.011366666666666664	0.04696666666666667	0.08295	0.12306666666666667	0.17453333333333335	0.2305	0.2801166666666667	0.32475	0.3587	0.36046666666666666	0.32421666666666665	0.2612833333333333	0.18451666666666666	0.11678333333333334	0.09621666666666667	0.11661666666666667	0.11208333333333334	0.0393	-0.07195	-0.15953333333333333	-0.18426666666666666	-0.16713333333333333	-0.1477	-0.1445	-0.13688333333333333	-0.09593333333333333	-0.049683333333333336	-0.051166666666666666	-0.09898333333333334	-0.15238333333333334	-0.19008333333333333	-0.18145	-0.09323333333333333	0.04615	0.16996666666666668	0.23276666666666668	0.22715000000000002	0.16956666666666667	0.07698333333333333	-0.04668333333333333	-0.20766666666666667	-0.36106666666666665	-0.44095	-0.43406666666666666	-0.3655	-0.25738333333333335	-0.14046666666666666
NA	-0.28726666666666667	-0.4715333333333333	-0.63825	-0.7220166666666666	-0.7171	-0.652	-0.5650333333333333	-0.4897166666666667	-0.4452333333333333	-0.439	-0.45411666666666667	-0.45943333333333336	-0.44501666666666667	-0.41590000000000005	-0.36343333333333333	-0.26916666666666667	-0.1303	0.02583333333333333	0.14968333333333333	0.21208333333333332	0.22555	0.19016666666666665	0.1008	-0.001533333333333339	-0.06901666666666667	-0.10293333333333334	-0.15365	-0.24171666666666666	-0.33168333333333333	-0.36643333333333333	-0.2908833333333333	-0.11238333333333334	0.07978333333333333	0.21161666666666665	0.27021666666666666	0.2697333333333333	0.2477	0.24443333333333334	0.2782	0.3390666666666667	0.4139333333333333	0.5144	0.6424	0.7687333333333334	0.8609	0.9061333333333333	0.8774	0.7556833333333334	0.5689333333333333
NA	0.5653833333333333	0.5212	0.45736666666666664	0.36665	0.2189333333333333	0.03191666666666666	-0.1416	-0.24273333333333333	-0.24441666666666667	-0.18508333333333335	-0.14511666666666667	-0.18703333333333333	-0.30698333333333333	-0.45289999999999997	-0.5696333333333333	-0.6094666666666667	-0.5506	-0.40905	-0.21058333333333332	-0.014049999999999993	0.12898333333333334	0.23433333333333334	0.3347333333333333	0.4272666666666667	0.4913666666666667	0.5073833333333333	0.46518333333333334	0.36468333333333336	0.24073333333333333	0.14025	0.07155	0.01945	-0.04376666666666667	-0.1203	-0.16751666666666667	-0.1681166666666667	-0.13116666666666668	-0.08998333333333333	-0.10588333333333333	-0.17015	-0.20856666666666668	-0.18271666666666667	-0.1013	0.010883333333333335	0.11699999999999999	0.18978333333333333	0.20713333333333334	0.14883333333333332	0.044083333333333315
NA	0.39916666666666667	0.3809166666666667	0.3645	0.39189999999999997	0.4434	0.4593	0.4352	0.42766666666666664	0.48410000000000003	0.5703833333333334	0.606	0.5334333333333333	0.3553	0.13578333333333334	-0.040516666666666666	-0.14659999999999998	-0.19508333333333333	-0.20020000000000002	-0.2163	-0.2803833333333333	-0.33576666666666666	-0.3418333333333333	-0.34845	-0.38771666666666665	-0.4155	-0.39741666666666664	-0.3464333333333333	-0.28981666666666667	-0.23761666666666667	-0.18839999999999998	-0.17501666666666668	-0.18441666666666667	-0.12491666666666666	0.05745	0.29701666666666665	0.44806666666666667	0.41246666666666665	0.22283333333333333	0.008849999999999997	-0.13098333333333334	-0.18713333333333332	-0.18723333333333333	-0.16808333333333333	-0.1631	-0.16513333333333333	-0.16793333333333332	-0.19333333333333333	-0.23663333333333333	-0.2825166666666667
NA	-0.3004833333333333	-0.1726	-0.1471	-0.20936666666666667	-0.24395	-0.21606666666666666	-0.16668333333333332	-0.13353333333333334	-0.1328	-0.15015	-0.1686	-0.18463333333333334	-0.21716666666666667	-0.2668333333333333	-0.28403333333333336	-0.26165	-0.24661666666666668	-0.2590166666666667	-0.27555	-0.24601666666666666	-0.16536666666666666	-0.11036666666666667	-0.14401666666666668	-0.2159	-0.22235000000000002	-0.12696666666666667	0.031983333333333336	0.17821666666666666	0.23756666666666668	0.23156666666666667	0.22131666666666666	0.22233333333333333	0.22858333333333333	0.23676666666666668	0.258	0.3005833333333333	0.34876666666666667	0.3711666666666667	0.33973333333333333	0.269	0.21165	0.18065	0.13895	0.08086666666666666	0.05475000000000001	0.09678333333333333	0.1772	0.21688333333333332	0.18281666666666668
NA	-0.18126666666666666	-0.06856666666666665	0.07956666666666666	0.17246666666666668	0.22578333333333334	0.31265	0.43220000000000003	0.4925333333333333	0.4439	0.36616666666666664	0.3754166666666667	0.47103333333333336	0.53465	0.48341666666666666	0.3481666666666667	0.23795	0.21828333333333333	0.2638	0.29028333333333334	0.23806666666666668	0.14606666666666668	0.08603333333333334	0.06026666666666666	-0.010616666666666667	-0.1542	-0.3056166666666667	-0.37721666666666664	-0.3381166666666667	-0.28121666666666667	-0.30685	-0.38003333333333333	-0.37805	-0.2849833333333333	-0.21593333333333334	-0.23638333333333333	-0.2820666666666667	-0.2826166666666667	-0.25571666666666665	-0.26695	-0.36973333333333336	-0.5144333333333333	-0.5682333333333334	-0.49835	-0.3849	-0.29018333333333335	-0.18996666666666667	-0.0281	0.18183333333333335	0.33718333333333333
NA	-0.35115	-0.37051666666666666	-0.2814	-0.11818333333333333	0.07246666666666667	0.24128333333333332	0.35145	0.4072	0.43483333333333335	0.45265	0.47681666666666667	0.4910833333333333	0.46365	0.40238333333333337	0.34025	0.29318333333333335	0.26313333333333333	0.23251666666666665	0.1487	-0.006066666666666671	-0.17153333333333334	-0.28413333333333335	-0.3386	-0.3385166666666667	-0.29188333333333333	-0.23376666666666668	-0.20033333333333334	-0.20646666666666666	-0.23643333333333333	-0.265	-0.30875	-0.3828	-0.44348333333333334	-0.4079166666666667	-0.2576333333333333	-0.08111666666666667	0.043833333333333335	0.09436666666666667	0.07433333333333333	0.019333333333333338	-0.03181666666666666	-0.06356666666666666	-0.060083333333333336	0.004583333333333335	0.11076666666666667	0.19105	0.19163333333333332	0.10813333333333335	-0.00606666666666666
NA	-0.5455	-0.4685	-0.33103333333333335	-0.12625	0.045716666666666676	0.044583333333333336	-0.05488333333333334	-0.10005	-0.0498	0.044533333333333334	0.1338	0.25045	0.36925	0.3677	0.2740666666666667	0.19951666666666668	0.19741666666666668	0.24403333333333332	0.3117	0.3481166666666667	0.34805	0.3091	0.2483	0.18864999999999998	0.11683333333333334	0.06420000000000001	0.06573333333333334	0.15813333333333335	0.2846666666666667	0.2988166666666667	0.20753333333333332	0.10773333333333333	0.0011999999999999986	-0.12201666666666668	-0.2624166666666667	-0.36555	-0.40745	-0.3846833333333333	-0.3132666666666667	-0.23746666666666666	-0.21295	-0.26256666666666667	-0.34695	-0.3866833333333333	-0.3226333333333333	-0.24203333333333335	-0.18614999999999998	-0.11495	-0.005733333333333345
NA	-0.8570333333333333	-0.93465	-1.0340833333333332	-1.1521666666666668	-1.2692166666666667	-1.3423	-1.3258833333333333	-1.2076833333333334	-0.99685	-0.7005	-0.39238333333333336	-0.16548333333333332	-0.002033333333333337	0.12001666666666666	0.18105	0.14500000000000002	0.06791666666666668	0.0451	0.07805	0.12981666666666666	0.1334	0.020233333333333332	-0.18955000000000002	-0.37096666666666667	-0.46991666666666665	-0.5288166666666666	-0.5587833333333333	-0.5398666666666667	-0.48888333333333334	-0.42438333333333333	-0.3193666666666667	-0.1507	0.05943333333333334	0.2703833333333333	0.4709	0.6096833333333334	0.6545666666666666	0.6563833333333333	0.6145833333333334	0.5437666666666666	0.4981	0.5176666666666667	0.5886166666666667	0.7147833333333333	0.8617166666666667	0.9844666666666666	1.0881166666666666	1.1641166666666667	1.22745
NA	-1.6837833333333334	-1.9708333333333334	-1.9996833333333333	-1.7703	-1.407	-0.9652166666666666	-0.38815	0.3718666666666667	1.1545666666666667	1.7442833333333334	2.1359333333333335	2.4215666666666666	2.6556166666666665	2.7538666666666667	2.5743333333333336	2.0505666666666666	1.2794333333333334	0.5009	-0.07955	-0.4817333333333333	-0.8407166666666667	-1.2575666666666667	-1.7086	-2.0562833333333335	-2.2111	-2.19125	-2.0146	-1.6711	-1.2221833333333334	-0.8308	-0.6313833333333333	-0.5704833333333333	-0.45544999999999997	-0.17836666666666667	0.19133333333333333	0.5250333333333334	0.7656833333333334	0.9540333333333333	1.1423166666666666	1.3061	1.3695833333333334	1.3300666666666667	1.2144	1.0677	0.9193166666666667	0.6773666666666667	0.27648333333333336	-0.19616666666666666	-0.62865
NA	-0.37211666666666665	-0.18768333333333334	0.01571666666666667	0.20925	0.34358333333333335	0.3760833333333333	0.33343333333333336	0.2725166666666667	0.22853333333333334	0.18756666666666666	0.1211	0.003833333333333334	-0.15735000000000002	-0.29445	-0.33940000000000003	-0.27825	-0.1786	-0.1225	-0.13468333333333335	-0.18168333333333334	-0.19690000000000002	-0.1547	-0.12561666666666668	-0.17229999999999998	-0.2394666666666667	-0.24465000000000003	-0.19585000000000002	-0.123	-0.0177	0.13171666666666668	0.2762833333333333	0.35806666666666664	0.36929999999999996	0.3309333333333333	0.2655666666666667	0.1984	0.15521666666666667	0.1334	0.10768333333333333	0.05021666666666666	-0.05358333333333334	-0.17711666666666667	-0.2750166666666667	-0.3084	-0.25155	-0.12518333333333334	7.833333333333315e-4	0.05675	0.05661666666666666
NA	0.5429	0.43615	0.31808333333333333	0.22423333333333334	0.15283333333333332	0.07436666666666666	-0.021766666666666677	-0.10343333333333332	-0.16406666666666667	-0.24830000000000002	-0.35719999999999996	-0.41885	-0.38961666666666667	-0.29685	-0.20804999999999998	-0.13896666666666666	-0.057716666666666666	0.049466666666666666	0.15421666666666667	0.22438333333333332	0.25698333333333334	0.2824166666666667	0.3021333333333333	0.28773333333333334	0.2386333333333333	0.19696666666666668	0.18901666666666667	0.17923333333333336	0.12789999999999999	0.06728333333333333	0.04856666666666667	0.06903333333333334	0.07438333333333334	0.023000000000000003	-0.08646666666666666	-0.23396666666666666	-0.37771666666666665	-0.47126666666666667	-0.5083666666666666	-0.4956333333333333	-0.41151666666666664	-0.22921666666666665	0.03138333333333333	0.2662	0.35603333333333337	0.28733333333333333	0.1365	-0.019833333333333335	-0.10529999999999999
NA	-0.85865	-0.60275	-0.3212	-0.047499999999999994	0.22488333333333332	0.46263333333333334	0.6059	0.6061166666666666	0.4985833333333333	0.3642	0.23763333333333336	0.10585	-0.043533333333333334	-0.20551666666666668	-0.35609999999999997	-0.47938333333333333	-0.5804333333333334	-0.6689166666666667	-0.7329166666666667	-0.7553166666666666	-0.7572666666666666	-0.78385	-0.8479	-0.9117166666666667	-0.9364	-0.91225	-0.8261666666666667	-0.6667333333333333	-0.45241666666666663	-0.21113333333333334	0.030416666666666665	0.24976666666666666	0.45711666666666667	0.6853833333333333	0.94355	1.2001166666666667	1.4002833333333333	1.4906833333333334	1.44935	1.2938833333333333	1.0544166666666666	0.754	0.4218166666666667	0.0955	-0.16446666666666668	-0.3056833333333333	-0.3226333333333333	-0.26611666666666667	-0.22016666666666665
NA	0.21553333333333333	0.409	0.5708333333333333	0.6422166666666667	0.66245	0.6722	0.6384333333333333	0.5749	0.5700166666666666	0.6252333333333333	0.6276166666666667	0.49315	0.2514166666666667	0.031900000000000005	-0.10303333333333334	-0.24148333333333333	-0.42133333333333334	-0.5643	-0.6176166666666667	-0.5802166666666667	-0.5051	-0.4497833333333333	-0.4092166666666667	-0.35791666666666666	-0.29763333333333336	-0.2613166666666667	-0.24881666666666666	-0.21885	-0.17768333333333333	-0.13351666666666667	-0.0867	-0.06503333333333333	-0.07711666666666667	-0.12028333333333334	-0.19578333333333334	-0.29518333333333335	-0.36871666666666664	-0.36528333333333335	-0.27741666666666664	-0.1686	-0.12166666666666666	-0.15013333333333334	-0.20836666666666667	-0.2411	-0.20733333333333334	-0.10676666666666668	0.01913333333333333	0.14305	0.2738333333333333
NA	-0.008800000000000002	-0.02308333333333333	-0.04253333333333333	-0.052950000000000004	-0.016383333333333337	0.0618	0.14021666666666668	0.1804	0.17225000000000001	0.14208333333333334	0.0891	0.028933333333333335	-0.0018999999999999998	0.0073500000000000015	0.055683333333333335	0.11063333333333333	0.10383333333333335	0.0504	0.0424	0.12383333333333335	0.25778333333333336	0.37865	0.4262	0.3808666666666667	0.2677333333333333	0.11625	-0.06911666666666666	-0.2855666666666667	-0.49513333333333337	-0.6401666666666667	-0.7034	-0.68965	-0.6003	-0.44493333333333335	-0.26203333333333334	-0.07839999999999998	0.10565000000000001	0.29118333333333335	0.45435	0.5354833333333333	0.51795	0.4376833333333333	0.313	0.16426666666666667	0.03716666666666667	-0.03808333333333333	-0.10618333333333332	-0.21323333333333333	-0.3278
NA	0.72015	0.6567666666666667	0.5599	0.45135000000000003	0.35888333333333333	0.30801666666666666	0.30155	0.31466666666666665	0.32580000000000003	0.33198333333333335	0.32736666666666664	0.30266666666666664	0.26271666666666665	0.22083333333333333	0.19085	0.16926666666666668	0.14995	0.15846666666666667	0.19873333333333335	0.22623333333333334	0.20411666666666667	0.1395	0.06341666666666666	0.009699999999999999	-0.027100000000000003	-0.07218333333333334	-0.12406666666666666	-0.16513333333333333	-0.19105	-0.20923333333333333	-0.21141666666666667	-0.18531666666666666	-0.14451666666666665	-0.1163	-0.10653333333333333	-0.10371666666666665	-0.09435	-0.06738333333333334	-0.01913333333333333	0.023816666666666667	0.00171666666666667	-0.12221666666666667	-0.3166833333333333	-0.5117666666666667	-0.6460666666666667	-0.6835833333333333	-0.6278666666666667	-0.5244333333333333	-0.44228333333333336
NA	0.47155	0.5433833333333333	0.6007	0.60625	0.5443166666666667	0.4395833333333333	0.33798333333333336	0.25073333333333336	0.1601	0.05781666666666667	-0.04721666666666667	-0.12573333333333334	-0.1545	-0.13576666666666667	-0.08363333333333334	-0.017616666666666666	0.04388333333333334	0.09798333333333333	0.1488	0.18333333333333335	0.20149999999999998	0.22108333333333333	0.253	0.3069	0.39218333333333333	0.49266666666666664	0.5730666666666666	0.6089	0.5878333333333333	0.5206000000000001	0.42133333333333334	0.27695000000000003	0.0898	-0.08361666666666666	-0.21285	-0.32685	-0.44811666666666666	-0.5555	-0.60985	-0.6067333333333333	-0.5835333333333333	-0.5614166666666667	-0.5275666666666666	-0.4786666666666667	-0.4384166666666667	-0.4361833333333333	-0.4771666666666667	-0.5430833333333334	-0.6002833333333333
NA	-0.6297	-0.5739833333333333	-0.49441666666666667	-0.43555	-0.39461666666666667	-0.35085	-0.29941666666666666	-0.25556666666666666	-0.23921666666666666	-0.255	-0.2685	-0.24	-0.19375	-0.19251666666666667	-0.24688333333333334	-0.30791666666666667	-0.3265	-0.3022666666666667	-0.27061666666666667	-0.23983333333333334	-0.20650000000000002	-0.1756	-0.15268333333333334	-0.13926666666666668	-0.12241666666666666	-0.07395	0.016050000000000002	0.11363333333333334	0.17485	0.19311666666666666	0.1833	0.14946666666666666	0.09905	0.05053333333333333	0.00661666666666666	-0.018933333333333333	0.015183333333333335	0.11168333333333333	0.23265	0.3433	0.4232666666666667	0.47031666666666666	0.4915	0.4914	0.48946666666666666	0.5110833333333333	0.5505833333333333	0.5761499999999999	0.5536333333333333
NA	-0.545	-0.41481666666666667	-0.21325	0.021266666666666673	0.23146666666666668	0.36301666666666665	0.39936666666666665	0.3672333333333333	0.30223333333333335	0.2292	0.1637	0.119	0.08216666666666667	0.038033333333333336	0.017150000000000002	0.034699999999999995	0.0678	0.12639999999999998	0.21441666666666667	0.28241666666666665	0.28826666666666667	0.22541666666666665	0.1103	-0.018550000000000007	-0.10293333333333334	-0.12661666666666666	-0.12655	-0.13133333333333333	-0.14358333333333334	-0.14981666666666668	-0.12705	-0.04716666666666667	0.07481666666666667	0.16324999999999998	0.14786666666666667	0.03559999999999999	-0.10376666666666667	-0.20518333333333333	-0.24336666666666668	-0.22835	-0.19015	-0.16381666666666667	-0.16805	-0.1716	-0.13591666666666669	-0.08685	-0.06653333333333333	-0.06446666666666667	-0.049300000000000004
NA	-0.8034833333333333	-0.7442166666666666	-0.6737333333333333	-0.6392833333333333	-0.6458	-0.6863166666666667	-0.71375	-0.6728333333333334	-0.5618666666666666	-0.39298333333333335	-0.166	0.10623333333333332	0.36655	0.5505833333333333	0.64675	0.6749166666666667	0.6633166666666667	0.6498	0.6656333333333334	0.6846833333333333	0.65125	0.5891333333333333	0.5510166666666666	0.56675	0.6815666666666667	0.8698833333333333	1.0522333333333334	1.1353333333333333	1.0203666666666666	0.7107166666666667	0.35255	0.06	-0.16528333333333334	-0.33263333333333334	-0.43638333333333335	-0.46801666666666664	-0.4334	-0.35833333333333334	-0.30485	-0.3405666666666667	-0.5005166666666666	-0.73435	-0.8838666666666667	-0.8440666666666666	-0.6675666666666666	-0.47153333333333336	-0.31756666666666666	-0.18311666666666668	-5.3333333333334e-4
NA	-0.32511666666666666	-0.42586666666666667	-0.41851666666666665	-0.31181666666666663	-0.19711666666666666	-0.17865	-0.32295	-0.6092	-0.9457166666666666	-1.2364166666666667	-1.4089166666666666	-1.4254	-1.3048	-1.0543333333333333	-0.66165	-0.1578	0.4020166666666667	0.9512499999999999	1.3926333333333334	1.6394166666666667	1.7003833333333334	1.69255	1.72755	1.7947	1.7998833333333333	1.6762	1.4314500000000001	1.1046166666666666	0.7636499999999999	0.4347833333333333	0.07835	-0.3395	-0.7908166666666667	-1.1690666666666667	-1.3669333333333333	-1.3890333333333333	-1.2883666666666667	-1.1106333333333334	-0.8936833333333334	-0.6945666666666667	-0.5608	-0.5067	-0.5087666666666667	-0.49783333333333335	-0.37438333333333335	-0.13011666666666666	0.16103333333333333	0.4456	0.7098166666666667
NA	0.10815	0.17911666666666667	0.24783333333333332	0.2936666666666667	0.41556666666666664	0.6176833333333334	0.7024	0.49655	0.12306666666666667	-0.13191666666666668	-0.18826666666666667	-0.14576666666666668	-0.05899999999999999	0.07116666666666667	0.19408333333333333	0.26696666666666663	0.2806166666666667	0.22061666666666668	0.15563333333333332	0.15961666666666666	0.19383333333333333	0.16993333333333333	0.08321666666666667	-0.004683333333333338	-0.022283333333333332	0.04251666666666667	0.10596666666666667	0.10956666666666666	0.06633333333333334	-0.0023166666666666696	-0.0822	-0.18475	-0.2577833333333333	-0.21903333333333333	-0.06905	0.08286666666666667	0.07826666666666666	-0.12921666666666667	-0.41235	-0.6453333333333333	-0.7519	-0.6689999999999999	-0.4509666666666667	-0.23348333333333332	-0.08083333333333333	-0.018783333333333336	-0.04406666666666667	-0.12000000000000001	-0.18436666666666668
NA	0.43021666666666664	0.4604333333333333	0.4536833333333334	0.4146	0.34751666666666664	0.22308333333333333	0.008999999999999998	-0.26448333333333335	-0.5119833333333333	-0.65585	-0.6743333333333333	-0.61995	-0.5443	-0.44326666666666664	-0.3152	-0.1904	-0.12698333333333334	-0.13685	-0.15768333333333334	-0.1503	-0.11901666666666667	-0.0715	-0.025416666666666667	0.011133333333333332	0.051399999999999994	0.08255	0.087716666666666665	0.06398333333333334	0.009283333333333331	-0.0532	-0.09711666666666667	-0.10146666666666666	-0.06928333333333334	-0.03963333333333333	-0.05703333333333333	-0.10566666666666667	-0.11846666666666666	-0.07183333333333333	1.499999999999962e-4	0.07691666666666666	0.15155	0.20245	0.20498333333333332	0.18781666666666666	0.19486666666666666	0.21315	0.22291666666666668	0.25683333333333336	0.34595
NA	-0.5169833333333334	-0.40621666666666667	-0.28718333333333335	-0.18453333333333333	-0.08985	-0.0021666666666666627	0.05959999999999999	0.08403333333333333	0.08361666666666667	0.09533333333333334	0.15105000000000002	0.2298	0.25551666666666667	0.1974	0.1218	0.10776666666666666	0.14568333333333333	0.15383333333333332	0.08393333333333333	-0.028849999999999997	-0.10913333333333333	-0.14263333333333333	-0.19703333333333334	-0.28876666666666667	-0.35758333333333336	-0.36671666666666664	-0.3344333333333333	-0.3039833333333333	-0.2839	-0.24086666666666667	-0.15095	-0.0342	0.053816666666666665	0.08983333333333333	0.11616666666666667	0.15593333333333334	0.20553333333333335	0.2718333333333333	0.33326666666666666	0.3788166666666667	0.44353333333333333	0.5177166666666667	0.54895	0.5018333333333334	0.3624833333333333	0.15421666666666667	-0.05421666666666667	-0.21671666666666667	-0.34378333333333333
NA	0.7954833333333333	0.7263666666666666	0.6484166666666666	0.5478	0.38935000000000003	0.17286666666666667	-0.07735000000000002	-0.30578333333333335	-0.46645	-0.54985	-0.5476833333333333	-0.45213333333333333	-0.28208333333333335	-0.07643333333333334	0.13373333333333334	0.32821666666666666	0.48841666666666667	0.59815	0.6461	0.6314	0.5813166666666667	0.5318166666666666	0.4779833333333333	0.3867	0.23048333333333332	0.0053999999999999986	-0.2556	-0.5065999999999999	-0.7033	-0.82675	-0.8875833333333334	-0.8810333333333333	-0.79275	-0.6370166666666667	-0.43888333333333335	-0.21278333333333332	0.0174	0.20906666666666668	0.3148	0.33995	0.3199166666666667	0.26813333333333333	0.18846666666666667	0.09138333333333333	0.005083333333333332	-0.03855	-0.04256666666666667	-0.04901666666666667	-0.11523333333333334
NA	-0.25756666666666667	-0.2733333333333333	-0.2848333333333333	-0.2739	-0.19666666666666666	-0.059949999999999996	0.05168333333333334	0.03313333333333333	-0.16023333333333334	-0.4492	-0.6682166666666667	-0.7110333333333333	-0.6001833333333333	-0.4055333333333333	-0.17273333333333332	0.08535	0.34048333333333336	0.5247833333333334	0.5752	0.5160833333333333	0.4412	0.41645	0.43543333333333334	0.4242	0.30273333333333335	0.09133333333333334	-0.08015	-0.14348333333333335	-0.1623	-0.19088333333333332	-0.19661666666666666	-0.16840000000000002	-0.16565000000000002	-0.2138	-0.2886	-0.36615000000000003	-0.3828666666666667	-0.27823333333333333	-0.07640000000000001	0.1505	0.3214666666666667	0.37405	0.3256833333333333	0.2629666666666667	0.25798333333333334	0.2977166666666667	0.32180000000000003	0.2975	0.22398333333333334
NA	0.9494666666666667	0.8856666666666666	0.69475	0.46491666666666664	0.24450000000000002	0.059116666666666665	-0.05365	-0.09079999999999999	-0.12668333333333334	-0.2588666666666667	-0.5014833333333333	-0.7493500000000001	-0.8717333333333334	-0.80945	-0.6222833333333334	-0.44461666666666666	-0.33955	-0.2884333333333333	-0.2663333333333333	-0.2336	-0.15961666666666666	-0.055	0.022299999999999997	0.008533333333333332	-0.09245	-0.23341666666666666	-0.3681333333333333	-0.42943333333333333	-0.35001666666666664	-0.12093333333333332	0.18583333333333332	0.4802666666666667	0.71005	0.8322333333333334	0.7846333333333333	0.56335	0.2625166666666667	0.011900000000000006	-0.08111666666666666	-0.04344999999999999	-0.015533333333333326	-0.06851666666666666	-0.15325	-0.1960333333333333	-0.1749666666666667	-0.11631666666666667	-0.022650000000000007	0.10216666666666668	0.23456666666666667
NA	0	0	0	0	0	0	0	0	0	0	0	0	0	0	0	0	0	0	0	0	0	0	0	0	0	0	0	0	0	0	0	0	0	0	0	0	0	0	0	0	0	0	0	0	0	0	0	0	0
NA	-0.6390833333333333	-0.7745833333333333	-0.8361833333333333	-0.8294833333333334	-0.8050333333333333	-0.7678166666666666	-0.7073166666666666	-0.6232	-0.5064166666666666	-0.34535	-0.1512	0.05633333333333335	0.25443333333333334	0.40776666666666667	0.4993833333333333	0.5423333333333333	0.5550666666666666	0.5282666666666667	0.44345	0.3139	0.18075	0.07626666666666668	0.017616666666666655	9.500000000000078e-4	-0.005099999999999998	-0.03291666666666666	-0.0888	-0.15656666666666666	-0.21616666666666667	-0.24875	-0.2369	-0.16648333333333334	-0.04868333333333333	0.06785	0.1563	0.22655	0.26886666666666664	0.2729666666666667	0.25856666666666667	0.24366666666666667	0.22601666666666664	0.2123333333333333	0.22216666666666668	0.25835	0.30365000000000003	0.3402	0.35181666666666667	0.32925	0.26918333333333333
NA	0.3718666666666667	0.37178333333333335	0.3899	0.39413333333333334	0.36441666666666667	0.3057333333333333	0.24398333333333333	0.19705	0.17153333333333334	0.16986666666666667	0.17513333333333334	0.16721666666666668	0.11918333333333332	0.011399999999999997	-0.13025	-0.2562333333333333	-0.3527166666666667	-0.42095	-0.45043333333333335	-0.4433	-0.41415	-0.3853	-0.3932833333333333	-0.44065	-0.4693	-0.43746666666666667	-0.347	-0.21373333333333333	-0.06721666666666666	0.06296666666666667	0.16581666666666667	0.23588333333333333	0.26671666666666666	0.2646833333333333	0.24755	0.24366666666666667	0.2651833333333333	0.28226666666666667	0.27131666666666665	0.24306666666666665	0.19045	0.09115	-0.05151666666666667	-0.20661666666666667	-0.3162666666666667	-0.33111666666666667	-0.25508333333333333	-0.13161666666666666	-0.004666666666666659
NA	-0.1221	-0.07063333333333333	-0.005350000000000005	0.026849999999999995	0.0092	-0.03941666666666667	-0.08613333333333333	-0.1061	-0.10416666666666667	-0.10376666666666667	-0.10835	-0.09778333333333333	-0.04881666666666667	0.04736666666666666	0.16043333333333334	0.2474	0.2897666666666667	0.2899333333333333	0.26611666666666667	0.23598333333333332	0.22523333333333334	0.24845	0.2866166666666667	0.32361666666666666	0.33955	0.30045	0.1876833333333333	0.015099999999999999	-0.19151666666666667	-0.40685	-0.5810333333333333	-0.6475500000000001	-0.58065	-0.41355	-0.20043333333333332	0.0076166666666666666	0.17775	0.31231666666666663	0.4081833333333333	0.4317333333333333	0.37493333333333334	0.26839999999999997	0.14026666666666665	0.008416666666666663	-0.08695	-0.11601666666666666	-0.1119	-0.14203333333333334	-0.24253333333333332
NA	0.13591666666666666	0.38366666666666666	0.5778333333333333	0.64075	0.5636833333333333	0.4024333333333333	0.25361666666666666	0.18176666666666666	0.20123333333333332	0.28035	0.35105	0.35741666666666666	0.31453333333333333	0.2601	0.18211666666666665	0.061799999999999994	-0.09793333333333333	-0.26863333333333334	-0.3917333333333333	-0.40721666666666667	-0.29736666666666667	-0.09731666666666666	0.1416	0.3780833333333333	0.5850166666666666	0.7482833333333333	0.8546166666666667	0.8806166666666666	0.8152166666666667	0.68035	0.5005000000000001	0.3028	0.12863333333333332	-2.1666666666666522e-4	-0.08136666666666667	-0.11161666666666667	-0.08608333333333333	-0.011749999999999998	0.053483333333333334	0.03843333333333333	-0.08113333333333334	-0.30035	-0.5754666666666667	-0.8334	-1.0326666666666666	-1.1549166666666666	-1.19155	-1.1677166666666667	-1.0986333333333334
NA	0.017716666666666662	-0.0693	-0.18611666666666665	-0.27521666666666667	-0.32221666666666665	-0.3539333333333333	-0.40486666666666665	-0.48405	-0.5923499999999999	-0.7344833333333334	-0.8871333333333333	-1.0273833333333333	-1.1607833333333333	-1.2776166666666666	-1.3211166666666667	-1.2061666666666666	-0.9097999999999999	-0.5255833333333334	-0.17526666666666665	0.06983333333333333	0.18465	0.19741666666666666	0.16938333333333333	0.11754999999999999	0.061049999999999986	0.027383333333333332	-0.003966666666666674	-0.076549999999999993	-0.19871666666666665	-0.32735	-0.42346666666666666	-0.48464999999999997	-0.5136166666666666	-0.51005	-0.45106666666666667	-0.30915	-0.08866666666666667	0.19313333333333335	0.5271166666666667	0.8954	1.2573166666666666	1.5681166666666666	1.7831333333333332	1.8594166666666667	1.7935833333333333	1.6064166666666666	1.31505	0.9542666666666667	0.5809166666666666
NA	0.7269333333333333	0.6418166666666667	0.5651833333333334	0.48843333333333333	0.3584	0.16383333333333333	-0.044550000000000006	-0.20683333333333334	-0.30065000000000003	-0.3454833333333333	-0.37965	-0.4181166666666667	-0.4365	-0.41728333333333334	-0.36993333333333334	-0.3108166666666667	-0.24803333333333333	-0.1837	-0.13618333333333332	-0.14040000000000002	-0.20456666666666665	-0.28653333333333336	-0.32051666666666667	-0.26811666666666667	-0.14948333333333333	-0.012866666666666674	0.12323333333333333	0.2702333333333333	0.42496666666666666	0.5513333333333333	0.6019666666666666	0.55115	0.42745	0.2823333333333333	0.14435	0.024499999999999997	-0.07176666666666666	-0.14934999999999998	-0.21385	-0.26553333333333334	-0.29855	-0.30045	-0.26655	-0.22593333333333332	-0.18703333333333333	-0.1192	-0.012600000000000002	0.11558333333333333	0.23868333333333333
NA	-0.30185	-0.23791666666666667	-0.13308333333333333	0.014033333333333333	0.23683333333333334	0.5279666666666667	0.8057333333333333	0.9505	0.9681333333333333	0.9227833333333333	0.7844833333333333	0.5473	0.2714666666666667	0.024433333333333345	-0.1438	-0.20473333333333332	-0.19749999999999998	-0.20201666666666668	-0.2649333333333333	-0.37961666666666666	-0.5210666666666667	-0.66265	-0.7578666666666667	-0.7864333333333333	-0.7408166666666667	-0.6419333333333334	-0.5453833333333333	-0.4761666666666667	-0.4029	-0.2950833333333333	-0.14096666666666668	0.0505	0.21445	0.2831	0.2810166666666667	0.28191666666666665	0.30401666666666666	0.3275166666666667	0.35873333333333335	0.3869166666666667	0.37429999999999997	0.28423333333333334	0.07884999999999999	-0.21371666666666667	-0.47145	-0.5597166666666666	-0.46399999999999997	-0.27436666666666665	-0.057166666666666664
NA	-0.29286666666666666	-0.19578333333333334	-0.09973333333333331	-0.017983333333333327	0.05285	0.10665	0.1164	0.06491666666666666	-0.0018000000000000008	-0.041933333333333336	-0.04841666666666667	-0.01756666666666667	0.030933333333333334	0.0755	0.10895	0.13458333333333333	0.15864999999999999	0.17488333333333334	0.17033333333333334	0.13975	0.10675	0.10586666666666666	0.14648333333333333	0.20381666666666667	0.27026666666666666	0.35009999999999997	0.42968333333333336	0.4888	0.48041666666666666	0.37575	0.2238	0.12343333333333334	0.10615	0.09634999999999999	0.0016833333333333307	-0.19033333333333333	-0.4110833333333333	-0.5899666666666666	-0.6813666666666667	-0.6617	-0.5476	-0.40141666666666664	-0.2745	-0.1629	-0.03326666666666666	0.10621666666666665	0.20715	0.19598333333333334	0.030449999999999998
NA	0.9529000000000001	0.89895	0.7511166666666667	0.51105	0.2415	0.014799999999999999	-0.12426666666666668	-0.16226666666666667	-0.11964999999999999	-0.038533333333333336	0.05391666666666667	0.12676666666666667	0.15688333333333335	0.16048333333333334	0.14143333333333333	0.09123333333333333	0.028683333333333328	-0.015150000000000005	-0.0306	-0.07391666666666667	-0.17048333333333332	-0.26056666666666667	-0.30756666666666665	-0.30505	-0.24681666666666666	-0.15283333333333335	-0.06241666666666666	-0.012999999999999998	-0.00733333333333334	-0.024566666666666664	-0.027883333333333333	-0.01728333333333333	-0.025166666666666667	-0.04061666666666667	-0.014600000000000002	0.07436666666666666	0.20656666666666665	0.313	0.33258333333333334	0.2639666666666667	0.1628	0.09796666666666666	0.06763333333333334	0.013433333333333334	-0.10386666666666666	-0.26305	-0.4021166666666667	-0.4917166666666667	-0.5503
NA	-0.4758	-0.5084	-0.4809333333333333	-0.37961666666666666	-0.21153333333333332	-0.0021833333333333357	0.22296666666666667	0.45035	0.6439166666666667	0.7418166666666667	0.7105666666666667	0.5729833333333333	0.40731666666666666	0.28271666666666667	0.21825	0.18878333333333333	0.16695	0.14623333333333333	0.11503333333333333	0.05731666666666666	-0.04271666666666667	-0.19218333333333332	-0.35109999999999997	-0.4830333333333333	-0.5891833333333334	-0.6720333333333334	-0.7147833333333333	-0.6906333333333333	-0.5992999999999999	-0.47913333333333336	-0.3531833333333333	-0.22436666666666666	-0.11948333333333333	-0.046483333333333335	0.016066666666666663	0.08835	0.19516666666666665	0.33866666666666667	0.4657833333333333	0.5161333333333333	0.48246666666666665	0.39599999999999996	0.29835	0.20805	0.12078333333333334	0.04708333333333333	-0.0015000000000000013	-0.034583333333333334	-0.07366666666666667
NA	0.46813333333333335	0.4053666666666667	0.28375	0.16566666666666666	0.08305	0.015599999999999998	-0.0439	-0.06831666666666666	-0.05828333333333333	-0.04398333333333334	-0.041416666666666664	-0.053983333333333335	-0.09088333333333334	-0.14133333333333334	-0.17366666666666666	-0.18725	-0.18491666666666667	-0.1407	-0.05256666666666667	0.0349	0.0749	0.06448333333333335	0.04631666666666667	0.06791666666666668	0.1313666666666667	0.21300000000000002	0.2804333333333333	0.2904	0.24216666666666667	0.18458333333333335	0.12876666666666667	0.05461666666666667	-0.0232	-0.07068333333333333	-0.07306666666666667	-0.04975	-0.0419	-0.0979	-0.22256666666666666	-0.3522	-0.41828333333333334	-0.3965166666666667	-0.29628333333333334	-0.14895	0.006033333333333331	0.12675	0.1794	0.14796666666666666	0.05240000000000001
NA	1.8991	2.080033333333333	2.1503	2.0841333333333334	1.9223166666666667	1.7169333333333334	1.5112166666666667	1.3251666666666666	1.14375	0.9280166666666667	0.65445	0.35126666666666667	0.05241666666666667	-0.24231666666666668	-0.5348833333333334	-0.8137166666666666	-1.0556666666666668	-1.2225666666666666	-1.29925	-1.3143333333333334	-1.3172666666666666	-1.3487166666666668	-1.4086166666666666	-1.46235	-1.4768666666666668	-1.4069833333333333	-1.2153833333333333	-0.9152166666666667	-0.5754833333333333	-0.27918333333333334	-0.05298333333333331	0.11923333333333336	0.26735000000000003	0.40976666666666667	0.5218	0.5892333333333333	0.6295666666666666	0.647	0.6208	0.53175	0.38161666666666666	0.18586666666666668	-0.042533333333333326	-0.26358333333333334	-0.43993333333333334	-0.5589333333333333	-0.6144833333333333	-0.6098166666666667	-0.5770833333333334
NA	-0.06718333333333333	0.0762	0.1084	0.08845	0.09166666666666666	0.08066666666666666	0.09219999999999999	0.21101666666666666	0.37171666666666664	0.38785	0.22966666666666666	0.010033333333333333	-0.16991666666666666	-0.31661666666666666	-0.41773333333333335	-0.42874999999999996	-0.3814166666666667	-0.28123333333333334	-0.12958333333333333	0.004933333333333338	0.07355	0.12901666666666667	0.20450000000000002	0.24711666666666668	0.24589999999999998	0.21613333333333334	0.16243333333333332	0.12256666666666667	0.12515	0.12138333333333333	0.10783333333333334	0.10705	0.08511666666666667	0.022033333333333335	0.0037833333333333334	0.06743333333333333	0.15355000000000002	0.24645	0.28935	0.22655	0.08106666666666666	-0.07338333333333333	-0.13298333333333334	-0.11061666666666667	-0.09115000000000001	-0.08156666666666666	-0.11861666666666666	-0.23451666666666665	-0.39905
NA	0.25133333333333335	0.1806333333333333	0.18088333333333334	0.214	0.23268333333333333	0.2178	0.10066666666666667	-0.15533333333333332	-0.46913333333333335	-0.64	-0.6035666666666667	-0.49911666666666665	-0.3733	-0.1787	0.007616666666666669	0.11636666666666666	0.09971666666666666	-0.02776666666666667	-0.1845	-0.29255	-0.3017	-0.28863333333333335	-0.27925	-0.2528166666666667	-0.29401666666666665	-0.33085000000000003	-0.22845000000000001	-0.07741666666666666	-0.06288333333333333	-0.15655	-0.19013333333333332	-0.11353333333333333	-0.008283333333333334	-0.004200000000000003	-0.09006666666666667	-0.12538333333333332	-0.06845	0.010966666666666666	0.08776666666666667	0.2266	0.42283333333333334	0.5296166666666666	0.4858166666666667	0.3995166666666667	0.35996666666666666	0.3872666666666667	0.41423333333333334	0.35913333333333336	0.2717333333333333
NA	0.19921666666666665	0.17315	0.13915	0.15065	0.19308333333333333	0.21621666666666667	0.1927333333333333	0.1184	0.024833333333333343	-0.03418333333333333	-0.028333333333333332	0.017683333333333336	0.040466666666666665	0.0346	-0.014133333333333335	-0.09461666666666667	-0.15683333333333332	-0.19075	-0.20855	-0.20026666666666668	-0.1564	-0.09834999999999999	-0.06108333333333333	-0.0479	-0.06025	-0.12406666666666667	-0.23153333333333334	-0.3278333333333333	-0.34575	-0.26366666666666666	-0.11288333333333334	0.06091666666666667	0.20506666666666665	0.28536666666666666	0.30115	0.25831666666666664	0.20735	0.19681666666666667	0.18698333333333333	0.12986666666666666	0.049433333333333336	-0.016150000000000005	-0.0575	-0.09148333333333333	-0.13040000000000002	-0.15426666666666666	-0.13701666666666668	-0.08173333333333332	-0.010949999999999996
NA	-0.47701666666666664	-0.46568333333333334	-0.40585	-0.3119166666666667	-0.21496666666666667	-0.1408	-0.11043333333333333	-0.11875	-0.13881666666666667	-0.13943333333333333	-0.09511666666666667	-0.0358	-0.02061666666666667	-0.07696666666666667	-0.18728333333333333	-0.31643333333333334	-0.4236833333333333	-0.4758	-0.4647833333333333	-0.3785833333333333	-0.21321666666666667	-0.008200000000000002	0.16073333333333334	0.24898333333333333	0.2688833333333333	0.25026666666666664	0.22711666666666666	0.22201666666666667	0.22495	0.19686666666666666	0.11923333333333333	0.03401666666666667	-0.013183333333333333	-0.0225	0.01945	0.11795	0.22511666666666666	0.2839	0.26963333333333334	0.20129999999999998	0.12975	0.098966666666666675	0.10175000000000001	0.10135	0.08991666666666667	0.0887	0.10986666666666667	0.16203333333333333	0.25705
NA	-0.08641666666666666	-0.01785	0.049166666666666664	0.10165	0.10719999999999999	0.04646666666666666	-0.02236666666666667	-0.030100000000000005	0.020799999999999992	0.08793333333333334	0.13458333333333333	0.12088333333333333	0.03893333333333334	-0.07248333333333333	-0.18665	-0.30341666666666667	-0.39826666666666666	-0.4467	-0.45221666666666666	-0.42055	-0.33926666666666666	-0.21133333333333335	-0.1062	-0.0949	-0.17908333333333334	-0.31438333333333335	-0.4537	-0.5509666666666667	-0.56555	-0.4737166666666667	-0.29596666666666666	-0.08433333333333333	0.12461666666666668	0.30535	0.43161666666666665	0.48736666666666667	0.46365	0.3698166666666667	0.2573166666666667	0.18701666666666666	0.17878333333333332	0.2027	0.2223166666666667	0.23853333333333335	0.26343333333333335	0.2846166666666667	0.27986666666666665	0.24536666666666668	0.21336666666666668
NA	0.6595166666666666	0.66915	0.6748833333333333	0.6624	0.6079833333333333	0.48078333333333334	0.31301666666666667	0.17891666666666667	0.09761666666666667	0.03505	-0.020466666666666668	-0.05001666666666667	-0.05701666666666667	-0.05806666666666667	-0.04075000000000001	0.011916666666666667	0.1038	0.2312	0.36555	0.4693333333333333	0.5282166666666667	0.5514833333333333	0.5449666666666666	0.4895666666666667	0.3834	0.25043333333333334	0.1162	0.009333333333333327	-0.05418333333333333	-0.09958333333333333	-0.14918333333333333	-0.1921	-0.21495	-0.21785000000000002	-0.22416666666666668	-0.245	-0.25643333333333335	-0.23066666666666666	-0.17078333333333334	-0.11036666666666667	-0.0847	-0.11328333333333333	-0.19621666666666668	-0.32145	-0.4614666666666667	-0.5876	-0.6812833333333334	-0.7453666666666666	-0.7898666666666667
NA	2.1843500000000002	2.5864666666666665	2.917816666666667	2.6957	1.926	0.9440833333333333	0.09753333333333335	-0.46241666666666664	-0.45353333333333334	0.25543333333333335	1.0614000000000001	1.5544166666666666	1.9655333333333334	2.4080833333333334	2.8627166666666666	3.152166666666667	3.0758666666666667	2.7156000000000002	2.2792166666666667	1.8490833333333332	1.3132166666666667	0.6001833333333333	-0.2480333333333333	-0.8611	-1.0190833333333333	-0.8023166666666667	-0.2534666666666667	0.29686666666666667	0.27775	-0.2926333333333333	-1.0758166666666666	-1.72485	-2.0223666666666666	-1.9751833333333333	-1.6111333333333333	-1.444	-1.92535	-2.524966666666667	-2.5857666666666668	-2.1710000000000003	-1.5700833333333333	-1.1910666666666667	-1.0590833333333334	-0.97515	-0.8351	-0.6760166666666667	-0.7671166666666667	-1.2391666666666665	-1.8020833333333333
NA	0.07813333333333333	0.17276666666666665	0.30611666666666665	0.41201666666666664	0.40321666666666667	0.2734333333333333	0.11765	0.025699999999999997	0.025216666666666672	0.0941	0.1384	0.07075	-0.050466666666666674	-0.06505	0.058583333333333334	0.14848333333333333	0.056999999999999995	-0.141	-0.26768333333333333	-0.29006666666666664	-0.27191666666666664	-0.23835	-0.17341666666666666	-0.07780000000000001	0.008516666666666667	0.053783333333333336	0.05145	0.02316666666666667	-0.0034666666666666643	-0.02121666666666667	-0.034833333333333334	-0.06748333333333334	-0.12818333333333334	-0.18888333333333332	-0.19303333333333333	-0.12598333333333334	-0.047016666666666665	-0.02378333333333333	-0.051416666666666666	-0.06523333333333332	-0.04360000000000001	-0.028316666666666664	-0.055316666666666674	-0.11035	-0.16968333333333335	-0.19931666666666667	-0.14305	0.0025666666666666685	0.16043333333333334
NA	-0.47013333333333335	-0.4529666666666667	-0.3779	-0.21716666666666667	-7.333333333333277e-4	0.2127	0.3566666666666667	0.39641666666666664	0.3891	0.39461666666666667	0.43683333333333335	0.4964166666666667	0.5187666666666667	0.4817166666666666	0.4246666666666667	0.38203333333333334	0.3339333333333333	0.27198333333333335	0.23676666666666668	0.22406666666666666	0.18216666666666667	0.09626666666666667	-0.012633333333333333	-0.08785	-0.07578333333333333	0.03158333333333333	0.18736666666666668	0.3085333333333333	0.3624833333333333	0.3848833333333333	0.42806666666666665	0.47514999999999996	0.45021666666666665	0.29983333333333334	0.05983333333333333	-0.19340000000000002	-0.42058333333333336	-0.6115	-0.7212333333333334	-0.7260833333333333	-0.6442333333333333	-0.5548166666666666	-0.5251666666666667	-0.5221666666666667	-0.4851333333333333	-0.41435	-0.34983333333333333	-0.312	-0.28598333333333337
NA	0.7493333333333333	0.4359	0.05331666666666666	-0.27444999999999997	-0.4834	-0.5438000000000001	-0.4788833333333333	-0.3464666666666667	-0.18383333333333332	-0.02896666666666666	0.07686666666666667	0.13056666666666666	0.16575	0.19469999999999998	0.20371666666666666	0.20351666666666668	0.21368333333333334	0.23583333333333334	0.25655	0.25553333333333333	0.2496	0.2834833333333333	0.36405	0.42838333333333334	0.42518333333333336	0.39035	0.36101666666666665	0.3076833333333333	0.1954	0.04283333333333333	-0.10433333333333333	-0.22731666666666667	-0.3366	-0.4259	-0.46331666666666665	-0.4377666666666667	-0.3929166666666667	-0.3798166666666667	-0.42965	-0.5327833333333334	-0.6116	-0.5946333333333333	-0.4819833333333333	-0.31311666666666665	-0.1353	0.02288333333333333	0.17156666666666667	0.31406666666666666	0.42875
NA	-1.3620833333333333	-1.3908	-1.3777833333333334	-1.3263666666666667	-1.2149666666666668	-1.0171666666666666	-0.74625	-0.44485	-0.1575	0.11715	0.40628333333333333	0.6846166666666667	0.8922666666666667	1.00855	1.0406666666666666	1.0037	0.9392833333333334	0.8777666666666667	0.7959333333333334	0.6572833333333333	0.4534333333333333	0.20095	-0.06723333333333334	-0.31335	-0.5144	-0.6816166666666666	-0.8555	-1.0502	-1.2217833333333334	-1.3158500000000002	-1.3136833333333333	-1.2441833333333334	-1.1378833333333334	-0.9804999999999999	-0.7423166666666666	-0.4106166666666667	-0.005249999999999995	0.3994833333333333	0.7070500000000001	0.8818333333333334	0.9583833333333334	0.9917666666666667	1.0330833333333334	1.0934833333333334	1.1386166666666666	1.1277	1.0481666666666667	0.9115	0.7138666666666666
NA	-0.7281166666666666	-0.5473166666666667	-0.24791666666666667	0.107	0.45153333333333334	0.7151166666666666	0.8730333333333333	0.9314333333333333	0.8776666666666667	0.6973666666666667	0.42386666666666667	0.13271666666666668	-0.10556666666666667	-0.24193333333333333	-0.2706	-0.25251666666666667	-0.2622333333333333	-0.31475000000000003	-0.37816666666666665	-0.4227666666666667	-0.44615	-0.46396666666666664	-0.4776666666666667	-0.4759833333333333	-0.4330333333333333	-0.3318833333333333	-0.21355	-0.13995	-0.13198333333333334	-0.16678333333333334	-0.20563333333333333	-0.22676666666666667	-0.24743333333333334	-0.2888833333333333	-0.32158333333333333	-0.28181666666666666	-0.15621666666666667	0.011116666666666669	0.19535	0.3871	0.5515333333333333	0.6555333333333333	0.6938333333333333	0.67975	0.6161333333333333	0.4902666666666667	0.29595	0.06678333333333333	-0.15571666666666667
NA	0.7937	0.6995833333333333	0.5864	0.43745	0.2477	0.0869	-0.001083333333333333	-0.05593333333333333	-0.11008333333333334	-0.17988333333333334	-0.26753333333333335	-0.34171666666666667	-0.3691	-0.33399999999999996	-0.2437	-0.13191666666666665	-0.017166666666666667	0.09808333333333334	0.19265	0.23773333333333335	0.20174999999999998	0.058366666666666664	-0.14013333333333333	-0.2785333333333333	-0.24515	-0.0013999999999999996	0.3352333333333333	0.5690833333333334	0.6060333333333333	0.47751666666666664	0.2500833333333333	-0.006499999999999999	-0.20033333333333334	-0.26858333333333334	-0.22448333333333334	-0.13415	-0.07758333333333332	-0.10366666666666666	-0.19663333333333333	-0.27926666666666666	-0.26625	-0.12940000000000002	0.03734999999999999	0.13353333333333334	0.11838333333333334	-0.03415	-0.2494	-0.3667333333333333	-0.3258333333333333
NA	-0.3388333333333333	-0.11655	0.015216666666666667	0.024349999999999993	-0.0033500000000000005	-0.013366666666666667	0.004216666666666665	0.0508	0.12193333333333334	0.17738333333333334	0.19608333333333333	0.21445	0.21911666666666665	0.1926	0.17445	0.18463333333333334	0.21991666666666665	0.27141666666666664	0.2721166666666667	0.17553333333333335	0.061116666666666666	0.001033333333333335	-0.0298	-0.09926666666666667	-0.21606666666666666	-0.31695	-0.3771333333333333	-0.39231666666666665	-0.34865	-0.2533166666666667	-0.15100000000000002	-0.07516666666666666	-0.045200000000000004	-0.05846666666666667	-0.06068333333333333	-0.0027499999999999955	0.07896666666666667	0.11941666666666667	0.0875	-0.057916666666666665	-0.27708333333333335	-0.4122	-0.37648333333333334	-0.17335	0.13245	0.3745	0.4404	0.3590333333333333	0.1993
NA	-0.06158333333333333	-0.017716666666666672	0.002716666666666669	0.0285	0.08845	0.1222	0.08618333333333333	0.01545	-0.05039999999999999	-0.10613333333333333	-0.17583333333333334	-0.24483333333333332	-0.25051666666666667	-0.17596666666666666	-0.06171666666666667	0.04146666666666668	0.09346666666666667	0.08768333333333334	0.06896666666666666	0.09075	0.12726666666666667	0.11453333333333333	0.05581666666666665	0.004500000000000002	-0.0013500000000000007	0.0189	0.028916666666666667	0.032350000000000004	0.032049999999999995	0.019933333333333338	0.014433333333333333	0.038233333333333334	0.0833	0.1383	0.17455	0.15538333333333335	0.08951666666666666	0.007500000000000003	-0.0624	-0.10113333333333333	-0.12135000000000001	-0.15025	-0.17408333333333334	-0.1794	-0.15633333333333332	-0.08863333333333333	-0.00171666666666667	0.06796666666666666	0.10905
NA	0.7259166666666667	0.6365166666666666	0.4231666666666667	0.24961666666666668	0.2536333333333333	0.41759999999999997	0.5562666666666667	0.53745	0.40135	0.2522	0.22436666666666666	0.35515	0.5139833333333333	0.5261666666666667	0.3436166666666667	0.18648333333333333	0.11663333333333334	0.028483333333333333	0.002883333333333333	0.18966666666666668	0.5189333333333334	0.7031166666666666	0.5622666666666667	0.2607333333333333	0.06643333333333333	0.053083333333333337	0.08861666666666668	0.06520000000000001	0.007800000000000002	-0.0394	-0.05578333333333333	-0.06783333333333333	-0.13616666666666666	-0.30146666666666666	-0.47541666666666665	-0.5111	-0.423	-0.38913333333333333	-0.41358333333333336	-0.41281666666666667	-0.43174999999999997	-0.5148	-0.6227166666666667	-0.7095333333333333	-0.7117	-0.5836333333333333	-0.38438333333333335	-0.27048333333333335	-0.3273333333333333
NA	-0.03336666666666666	-0.16156666666666666	-0.2756166666666666	-0.3011	-0.32738333333333336	-0.43141666666666667	-0.5458833333333333	-0.5742833333333334	-0.5051666666666667	-0.43771666666666664	-0.4477	-0.46438333333333337	-0.37211666666666665	-0.20536666666666667	-0.07713333333333333	0.007899999999999999	0.1037	0.1684	0.20316666666666666	0.20731666666666665	0.15886666666666666	0.10336666666666668	0.011116666666666669	-0.07068333333333335	-0.053899999999999997	-0.03518333333333334	-0.06171666666666667	-0.05163333333333334	-0.04396666666666667	-0.10558333333333335	-0.24813333333333332	-0.41463333333333335	-0.5169	-0.47938333333333333	-0.3406666666666667	-0.22903333333333334	-0.11116666666666668	0.11071666666666666	0.3774166666666667	0.589	0.7321833333333333	0.7967166666666667	0.82165	0.8284166666666667	0.7441666666666666	0.5600833333333334	0.3814166666666666	0.2604	0.21655000000000002
NA	0.5531333333333334	0.6085	0.6773333333333333	0.7137	0.6996166666666667	0.6547166666666666	0.6006166666666667	0.5269666666666667	0.42061666666666664	0.3011833333333333	0.19316666666666668	0.11161666666666666	0.0698	0.04781666666666667	0.017583333333333336	-0.026849999999999995	-0.08423333333333333	-0.14843333333333333	-0.21295	-0.2729333333333333	-0.31103333333333333	-0.30811666666666665	-0.27186666666666665	-0.24004999999999999	-0.2563	-0.3223666666666667	-0.39418333333333333	-0.40913333333333335	-0.31858333333333333	-0.15111666666666668	0.006616666666666664	0.09798333333333334	0.11975	0.11383333333333333	0.1245	0.14413333333333334	0.11395	-0.0019166666666666663	-0.16765	-0.3129166666666667	-0.39335	-0.39625	-0.33935	-0.2669666666666667	-0.21116666666666667	-0.16688333333333336	-0.1313	-0.11808333333333333	-0.12708333333333333
NA	-0.36216666666666664	-0.4061	-0.41551666666666665	-0.3789	-0.31325000000000003	-0.25201666666666667	-0.21193333333333333	-0.17743333333333333	-0.12896666666666667	-0.0596	0.04098333333333334	0.16813333333333333	0.2787	0.32481666666666664	0.3096	0.28001666666666664	0.27323333333333333	0.29433333333333334	0.33261666666666667	0.3567	0.31533333333333335	0.19938333333333333	0.0573	-0.05226666666666666	-0.10644999999999999	-0.11383333333333334	-0.08873333333333333	-0.03638333333333333	0.03145	0.07341666666666666	0.05861666666666667	0.014366666666666666	-0.007700000000000001	0.0104	0.06321666666666667	0.13746666666666668	0.19715	0.22575	0.21521666666666667	0.1512	0.049933333333333337	-0.0555	-0.13978333333333334	-0.18183333333333332	-0.16863333333333333	-0.12105	-0.0929	-0.10933333333333332	-0.14306666666666668
NA	-0.33293333333333336	-0.34509999999999996	-0.37105	-0.37424999999999997	-0.34048333333333336	-0.29536666666666667	-0.25406666666666666	-0.20113333333333333	-0.11410000000000001	0.016816666666666664	0.20248333333333332	0.4316333333333333	0.6662333333333333	0.881	1.04635	1.1238833333333333	1.0812666666666666	0.9077999999999999	0.6219666666666667	0.2513666666666667	-0.14583333333333331	-0.4973666666666667	-0.7707666666666667	-0.944	-1.0198333333333334	-1.0362333333333333	-1.00335	-0.9102	-0.7819833333333334	-0.6646	-0.5562833333333334	-0.4257	-0.28768333333333335	-0.20966666666666667	-0.2169	-0.2311	-0.15513333333333335	0.029766666666666663	0.27005	0.47636666666666666	0.5866833333333333	0.6353666666666666	0.6853	0.7109833333333333	0.6570166666666667	0.5109166666666667	0.31655	0.1546833333333333	0.05985
NA	0.10235	0.11671666666666666	0.07788333333333333	0.002416666666666668	-0.06531666666666666	-0.10531666666666667	-0.12915	-0.1807	-0.3061666666666667	-0.5050666666666667	-0.7187166666666667	-0.8567666666666667	-0.88595	-0.8169833333333333	-0.688	-0.5661333333333334	-0.46955	-0.35283333333333333	-0.18336666666666668	0.025916666666666657	0.22701666666666667	0.39836666666666665	0.5185333333333334	0.57875	0.5861166666666666	0.5163333333333333	0.3572166666666667	0.15763333333333335	0.009499999999999996	-0.0445	-0.027383333333333336	0.04475	0.15935	0.27541666666666664	0.3777333333333333	0.45195	0.47938333333333333	0.46745000000000003	0.4133	0.3089166666666667	0.16948333333333332	0.04198333333333334	-0.004266666666666667	0.01778333333333333	0.03693333333333333	0.023749999999999997	0.002066666666666666	0.007300000000000001	0.019983333333333332
NA	0.6623	0.7530333333333333	0.8947333333333334	0.9320166666666667	0.8451666666666666	0.70695	0.56075	0.4433	0.35756666666666664	0.2650666666666667	0.18941666666666668	0.14535	0.08995	0.010333333333333338	-0.06978333333333334	-0.09768333333333333	-0.04995	0.03258333333333333	0.06973333333333334	0.036166666666666666	-0.006416666666666667	-0.00505	0.018666666666666668	-0.004616666666666672	-0.10506666666666667	-0.22126666666666667	-0.2521	-0.19396666666666668	-0.14435	-0.17186666666666667	-0.25865	-0.34186666666666665	-0.41115	-0.4849333333333333	-0.5485	-0.57135	-0.5011333333333333	-0.31295	-0.07314999999999999	0.09796666666666666	0.13706666666666667	0.08578333333333334	0.004	-0.09253333333333333	-0.20801666666666666	-0.3436166666666667	-0.4581	-0.46204999999999996	-0.35531666666666667
NA	-0.2093	-0.23136666666666666	-0.33468333333333333	-0.42728333333333335	-0.4361333333333333	-0.40041666666666664	-0.41076666666666667	-0.4544666666666667	-0.4063833333333333	-0.18968333333333334	0.09696666666666667	0.2597333333333333	0.23146666666666665	0.13031666666666666	0.10408333333333333	0.17168333333333333	0.22945000000000002	0.23118333333333335	0.22231666666666666	0.24821666666666664	0.29181666666666667	0.2716166666666667	0.1523	-6.666666666666641e-5	-0.08043333333333333	-0.061	-0.03805	-0.08023333333333334	-0.14675	-0.16426666666666667	-0.1032	-0.007833333333333333	0.08168333333333333	0.16745000000000002	0.2620166666666667	0.34576666666666667	0.3535	0.25165	0.103	0.01535	0.040766666666666666	0.10331666666666667	0.09096666666666667	0.0046333333333333305	-0.0774	-0.0967	-0.05569999999999999	-0.017400000000000006	-0.024866666666666665
NA	0	0	0	0	0	0	0	0	0	0	0	0	0	0	0	0	0	0	0	0	0	0	0	0	0	0	0	0	0	0	0	0	0	0	0	0	0	0	0	0	0	0	0	0	0	0	0	0	0
NA	0	0	0	0	0	0	0	0	0	0	0	0	0	0	0	0	0	0	0	0	0	0	0	0	0	0	0	0	0	0	0	0	0	0	0	0	0	0	0	0	0	0	0	0	0	0	0	0	0
[truncated: 259 more columns]
