# Supplementary material for: Strength of socio-political attitudes moderates electrophysiological responses to perceptual anomalies
Source: PLoS One. 2019 Aug 5;14(8):e0220732. doi: 10.1371/journal.pone.0220732 (PMC6681971; doi:10.1371/journal.pone.0220732)
Supplement: S1 Dataset — (ZIP) [file pone.0220732.s002.zip › pub_data/lpp1.txt]

File                                                        Fp1-nor_no_sig  Fp1-rev_no_sig  AFz-nor_no_sig  AFz-rev_no_sig  Fp2-nor_no_sig  Fp2-rev_no_sig  F7-nor_no_sig   F7-rev_no_sig   F3-nor_no_sig   F3-rev_no_sig   Fz-nor_no_sig   Fz-rev_no_sig   F4-nor_no_sig   F4-rev_no_sig   F8-nor_no_sig   F8-rev_no_sig   FC5-nor_no_sig  FC5-rev_no_sig  FC1-nor_no_sig  FC1-rev_no_sig  FC2-nor_no_sig  FC2-rev_no_sig  FC6-nor_no_sig  FC6-rev_no_sig  TP9-nor_no_sig  TP9-rev_no_sig  T7-nor_no_sig   T7-rev_no_sig   C3-nor_no_sig   C3-rev_no_sig   Cz-nor_no_sig   Cz-rev_no_sig   C4-nor_no_sig   C4-rev_no_sig   T8-nor_no_sig   T8-rev_no_sig   TP10-nor_no_sig TP10-rev_no_sig CP5-nor_no_sig  CP5-rev_no_sig  CP1-nor_no_sig  CP1-rev_no_sig  CP2-nor_no_sig  CP2-rev_no_sig  CP6-nor_no_sig  CP6-rev_no_sig  P7-nor_no_sig   P7-rev_no_sig   P3-nor_no_sig   P3-rev_no_sig   Pz-nor_no_sig   Pz-rev_no_sig   P4-nor_no_sig   P4-rev_no_sig   P8-nor_no_sig   P8-rev_no_sig   POz-nor_no_sig  POz-rev_no_sig  O1-nor_no_sig   O1-rev_no_sig   Oz-nor_no_sig   Oz-rev_no_sig   O2-nor_no_sig   O2-rev_no_sig   AF7-nor_no_sig  AF7-rev_no_sig  AF3-nor_no_sig  AF3-rev_no_sig  AF4-nor_no_sig  AF4-rev_no_sig  AF8-nor_no_sig  AF8-rev_no_sig  F5-nor_no_sig   F5-rev_no_sig   F1-nor_no_sig   F1-rev_no_sig   F2-nor_no_sig   F2-rev_no_sig   F6-nor_no_sig   F6-rev_no_sig   FC3-nor_no_sig  FC3-rev_no_sig  FCz-nor_no_sig  FCz-rev_no_sig  FC4-nor_no_sig  FC4-rev_no_sig  C5-nor_no_sig   C5-rev_no_sig   C1-nor_no_sig   C1-rev_no_sig   C2-nor_no_sig   C2-rev_no_sig   C6-nor_no_sig   C6-rev_no_sig   CP3-nor_no_sig  CP3-rev_no_sig  CPz-nor_no_sig  CPz-rev_no_sig  CP4-nor_no_sig  CP4-rev_no_sig  P5-nor_no_sig   P5-rev_no_sig   P1-nor_no_sig   P1-rev_no_sig   P2-nor_no_sig   P2-rev_no_sig   P6-nor_no_sig   P6-rev_no_sig   FT9-nor_no_sig  FT9-rev_no_sig  PO3-nor_no_sig  PO3-rev_no_sig  PO4-nor_no_sig  PO4-rev_no_sig  FT10-nor_no_sig FT10-rev_no_sig FT7-nor_no_sig  FT7-rev_no_sig  FT8-nor_no_sig  FT8-rev_no_sig  TP7-nor_no_sig  TP7-rev_no_sig  TP8-nor_no_sig  TP8-rev_no_sig  PO7-nor_no_sig  PO7-rev_no_sig  PO8-nor_no_sig  PO8-rev_no_sig  EOG-nor_no_sig  EOG-rev_no_sig  

REFA_RECORD_EEG_PHYSIO_R14_20150414_123359.EDF              -3.901342       -4.586363       -0.251766       -2.411087       -3.493021       -4.767792       0.767832        0.472211        0.911928        0.511298        -0.556093       -1.160511       -2.848110       -3.771141       -4.882533       -5.348355       0.866798        0.565035        0.899607        0.640422        -0.458681       -0.459520       -2.825429       -3.140126       2.106577        2.609999        1.036054        0.829727        1.002326        0.738896        2.530954        -0.496859       0.103108        0.016705        -2.814382       -1.481221       -1.755672       -0.321632       2.546525        3.043453        3.514483        3.641024        2.323323        2.098734        -0.050876       1.120141        3.220636        3.923622        3.223525        3.910169        3.486523        3.578492        0.377121        1.308664        -0.590859       0.513024        1.178096        1.914365        1.957930        3.350688        -1.798572       -0.370378       -2.657742       -1.107239       -3.907167       -4.684613       0.745105        0.469030        -2.975592       -3.840803       -4.718810       -5.262543       0.849930        0.466817        0.783144        0.487079        -1.175076       -2.529464       -4.824789       -5.340744       0.873895        0.639856        0.553769        -0.166419       -2.140932       -2.566377       0.996613        0.755511        2.611676        1.981752        1.628609        0.125713        -0.858807       -0.405829       2.620562        3.010087        3.376304        1.870025        1.426363        2.023768        3.214182        3.865197        4.040517        4.594357        3.520560        3.537484        0.324928        1.292532        0.780800        0.457356        1.973236        3.397678        -0.438704       0.180677        -6.953831       -9.467587       0.811033        0.502468        -5.107070       -5.078531       2.163793        2.732880        -1.457556       0.637090        -0.731153       1.275268        -1.661733       -0.771069       0.000000        0.000000
REFA_RECORD_EEG_PHYSIO_R14_20150414_123359.EDF_nor_no_sig     ???             ???             ???             ???             ???             ???             ???             ???             ???             ???             ???             ???             ???             ???             ???             ???             ???             ???             ???             ???             ???             ???             ???             ???             ???             ???             ???             ???             ???             ???             ???             ???             ???             ???             ???             ???             ???             ???             ???             ???             ???             ???             ???             ???             ???             ???             ???             ???             ???             ???             ???             ???             ???             ???             ???             ???             ???             ???             ???             ???             ???             ???             ???             ???             ???             ???             ???             ???             ???             ???             ???             ???             ???             ???             ???             ???             ???             ???             ???             ???             ???             ???             ???             ???             ???             ???             ???             ???             ???             ???             ???             ???             ???             ???             ???             ???             ???             ???             ???             ???             ???             ???             ???             ???             ???             ???             ???             ???             ???             ???             ???             ???             ???             ???             ???             ???             ???             ???             ???             ???             ???             ???             ???             ???             ???             ???             ???             ???             ???             ???
REFA_RECORD_EEG_PHYSIO_R14_20150414_150916.EDF              -3.107807       -2.924760       -2.382209       -1.286428       -4.639915       -3.938632       -1.457478       -1.723956       -2.665350       -2.709405       -2.301479       -1.271963       -3.315742       -3.001337       -4.622800       -4.115860       -1.242418       -1.482659       -2.299600       -1.454084       -0.697345       -0.015954       2.988230        2.571662        -1.537487       -0.984260       0.281982        -0.441165       0.140058        0.280797        -0.621887       0.364542        3.044004        2.996385        2.961464        2.543356        0.705567        -0.379949       1.157842        0.962979        2.039626        1.727192        4.812700        5.337708        4.349013        3.075927        -0.762448       -0.908435       0.269768        0.228305        1.710171        2.022565        2.253170        2.019048        5.928198        5.979829        0.170307        -0.966230       -0.636608       -1.586572       -0.621506       -1.421566       -0.580851       -1.380863       -2.814999       -2.701906       -2.831404       -2.687532       -4.641811       -4.090838       -4.635774       -4.156621       -2.797357       -2.679999       -2.461792       -1.582111       -1.091075       -0.335608       -4.681243       -4.160063       -1.180176       -1.465799       -1.866190       -0.893274       1.423824        1.434507        -0.476437       -0.569204       -0.337537       -0.180818       -0.663292       0.033592        3.035875        2.523979        1.462216        1.757517        2.207337        2.846995        4.644324        5.216279        -0.693861       -0.901182       1.878481        1.692812        2.640273        3.374848        4.642791        4.062263        -1.568211       -2.199964       0.184845        -0.762928       2.185062        2.010762        2.921962        2.507828        -1.640876       -2.141691       2.952506        2.527607        0.139216        -0.127020       3.216133        2.669586        -0.774914       -0.968600       4.631932        4.065582        -0.000001       -0.000002
REFA_RECORD_EEG_PHYSIO_R14_20150415_102507.EDF              -4.889708       -6.093203       -3.369860       -5.019822       -6.479474       -6.930282       0.493277        -0.573044       -1.886910       -1.867213       -2.539907       -2.358048       -2.674753       -2.465168       -8.716232       -9.717098       -0.365850       -0.825760       -0.489002       -0.220598       -2.876952       -3.444232       -3.740765       -3.577288       1.159561        1.324733        -0.410190       -0.714305       2.171703        2.175123        1.767231        2.203126        -2.147495       -1.701661       -3.099393       -2.717907       -3.003941       -2.623770       1.153933        1.464909        3.447256        3.022985        3.253986        4.237272        -2.858283       -2.505134       3.185385        3.057625        4.978685        6.017775        4.939106        6.057528        3.840393        3.575633        1.329005        1.093458        6.804490        6.751598        4.466285        4.759581        4.650440        4.887503        4.338659        4.089063        -2.996508       -2.279191       -1.976686       -1.830895       -4.558924       -4.857437       -6.367042       -6.928370       -1.088014       -0.896461       -1.976936       -1.881967       -2.696177       -2.466930       -3.602758       -2.800055       -0.532107       -0.180067       -0.903750       -0.089111       -1.939000       -2.177772       2.500209        1.606651        2.370678        1.852810        1.065712        2.173474        -3.086487       -2.696823       4.250688        4.224186        3.411031        3.501639        -2.556329       -2.241122       3.234697        2.999034        4.891708        5.995983        4.661185        3.856912        2.395873        3.266188        0.130578        -1.191759       5.785175        4.841784        0.000000        0.000000        -8.253020       -6.581024       1.813475        -0.036374       -3.147053       -2.803118       1.102945        1.349314        -2.963927       -2.625671       3.195524        3.205224        3.248920        2.621873        0.000000        -0.000000
REFA_RECORD_EEG_PHYSIO_R14_20150415_131315.EDF              -7.801578       -7.343926       -5.839437       -8.005561       -5.759733       -4.703552       -6.395290       -5.831425       -5.842586       -6.934593       0.577482        0.844342        0.614643        0.907855        1.007035        1.520494        -4.021891       -4.105591       -1.887637       -4.397843       -0.518461       -2.694088       1.536845        2.155844        -0.924529       -0.433861       -0.824068       -0.437373       -0.684851       -0.448533       1.889630        -0.372920       1.481917        0.686002        1.474598        2.130682        1.739151        2.585721        2.334356        2.711729        4.403383        2.522402        4.458380        3.553104        1.844375        2.579356        -0.946659       -0.435310       3.534913        3.349140        3.955362        3.652252        1.965367        2.806205        1.906217        2.659482        4.054906        5.194055        3.889105        4.903123        1.975728        2.908734        1.993380        2.874676        -10.208016      -7.684783       -6.492473       -5.850654       0.839315        1.369158        -5.650856       -4.672036       -6.463086       -5.891754       -5.923065       -6.935138       0.504501        0.794059        0.873401        1.404409        -3.994954       -4.143788       -1.884676       -4.455606       0.269025        -1.737803       -0.747144       -0.445494       1.891822        -0.349609       3.131915        0.906429        1.549011        2.166179        2.497725        2.801887        4.363399        2.510608        1.882098        2.609098        -0.954851       -0.410336       3.744079        3.462780        4.848144        4.230898        1.962418        2.790191        -4.023828       -4.147847       3.952828        4.974329        2.045311        2.876082        1.120123        1.642425        -4.129976       -4.179771       1.126434        1.657455        -0.706210       -0.417227       1.658785        2.504290        3.765130        4.901876        1.938511        2.844955        0.000001        -0.000001
REFA_RECORD_EEG_PHYSIO_R14_20150415_145922.EDF              -3.342074       -2.942142       -2.692003       -2.727086       -4.281672       -4.557168       -0.169990       -0.581876       -0.965339       -0.327965       -0.736256       -0.962039       -0.336888       -1.006113       -4.257444       -4.510722       0.311990        1.168292        0.189808        0.502062        0.447849        -0.476451       -0.583776       -0.747530       -1.016968       -1.263259       -0.335656       0.280109        1.894254        2.230224        2.875346        3.116872        2.244181        1.941058        -1.835054       -2.463093       -3.882336       -4.584190       1.697759        2.176338        3.401769        4.067585        4.394223        4.132797        1.693680        1.506651        1.007446        1.323113        4.130501        4.144505        5.257378        5.000882        3.386686        3.283578        -0.581164       -1.288284       2.754905        2.391608        -1.329691       -0.004061       -2.774240       -2.598892       -2.974208       -3.683855       -1.460095       -0.160883       -1.043638       -0.305007       -3.211163       -3.352373       -3.485420       -3.553441       -0.955227       -0.251403       -1.054712       -0.305216       -0.267862       -1.120680       -3.104788       -3.279189       0.445067        0.986128        0.345772        -0.483848       0.619882        0.227616        0.989312        1.419911        1.770123        2.049935        3.022877        2.153785        0.229916        0.214183        3.368853        4.060395        5.108143        4.950237        2.859505        2.771857        0.972949        1.279560        4.129673        4.115201        4.850998        4.460588        1.065181        0.303646        -1.563083       -1.191951       2.142797        2.761492        0.981460        0.763129        -7.903106       -8.207641       -0.271272       0.577407        -7.892807       -8.186845       -0.016670       -0.243614       -1.052124       -1.446253       -0.720359       -1.391389       -2.071692       -1.695702       0.000000        0.000003
REFA_RECORD_EEG_PHYSIO_R14_20150415_183926.EDF              -3.761313       -3.620002       -2.234812       -2.372493       -0.336246       -0.297430       -3.829502       -3.849977       -2.432816       -2.012149       -2.149243       -1.792706       -0.257057       -0.177419       -0.176537       -0.116444       -1.377944       -1.484334       -0.314913       0.414548        0.342374        0.907535        1.509295        1.143660        -1.181830       -0.457906       -1.063082       -0.400714       1.733967        1.601899        2.553547        2.761742        1.877940        1.639303        0.921929        1.019094        1.235101        1.191610        -1.143395       -0.393784       3.333468        3.022636        3.704045        3.597934        1.329011        0.884909        0.000000        0.000000        0.691965        0.326318        1.963837        1.517057        1.153499        0.660143        1.206606        0.774437        1.984382        1.487499        -0.373741       -0.612471       -4.231090       -3.949865       0.147400        -0.163143       -3.903640       -3.874269       -2.605664       -2.021073       -0.206206       -0.148591       -0.176621       -0.153234       -2.534836       -2.018259       -2.312878       -1.802914       -0.246788       -0.240037       -0.107943       -0.136106       -0.000656       0.063508        -0.339241       0.158442        1.180354        1.141507        -1.131453       -0.446718       2.025990        2.580321        2.687771        2.484621        1.516096        1.327577        1.470303        1.815565        3.406322        3.129684        1.455331        0.985436        0.700463        0.346736        0.695067        0.320457        3.231790        2.367613        1.135538        0.665982        -2.073724       -2.333582       -0.240326       -0.555168       1.062639        0.615297        -2.625758       -2.522171       -2.086233       -2.363760       0.765716        1.002277        -1.115507       -0.529866       1.387086        1.279430        -3.740058       -3.862801       1.033783        0.605533        0.000004        0.000000
REFA_RECORD_EEG_PHYSIO_R14_20150416_100708.EDF              -4.226596       -4.579357       -4.736379       -4.243102       -7.005387       -7.081209       -3.990187       -4.411912       -3.962068       -4.476589       -4.419404       -4.477466       -3.282701       -3.093371       -1.573221       -0.889207       -3.840032       -4.370702       -3.294517       -3.562731       -2.586535       -2.803671       0.160481        -0.809177       0.646688        -0.697552       -2.108730       -1.698260       -0.750289       -0.987982       -0.861181       -0.502681       1.085853        0.906630        1.109441        0.487653        4.734639        4.682813        0.686597        -0.720755       1.220273        2.259108        2.967502        3.439331        3.779259        3.969477        1.445682        2.511506        2.925837        2.700483        3.727400        4.455300        4.617135        5.148728        5.820393        4.993179        3.820865        4.465837        1.292409        3.512488        3.024100        3.095094        5.162668        5.563270        -4.204159       -4.586410       -4.126353       -4.486821       -3.191296       -3.098898       -2.789933       -2.822515       -4.098879       -4.457567       -5.147718       -5.068843       -3.313172       -3.240938       -1.806561       -0.762245       -3.553472       -3.002179       -3.519108       -3.317160       -1.831002       -2.334577       -0.497438       -1.472570       -0.930269       -0.223522       0.449237        0.287588        1.850442        2.075133        0.784896        1.076725        1.655011        2.507110        3.750726        4.006233        1.867478        2.065110        2.945236        2.655536        4.572669        5.165626        4.739203        5.208136        -3.991907       -4.416626       1.851068        2.991971        5.733445        5.484560        0.991766        -0.264055       -3.977885       -4.453437       0.139137        -0.822310       0.699607        -0.690169       4.563157        3.250865        1.603156        2.488568        8.282076        8.375739        0.000001        0.000000
REFA_RECORD_EEG_PHYSIO_R14_20150416_150104.EDF              -1.691496       -1.542464       -1.453756       -2.326492       -0.374910       -1.213963       -1.747802       -1.748188       -1.604854       -1.398834       0.027954        -2.809433       -0.116872       -0.152018       -0.156379       -0.201396       -1.006913       -0.892484       -1.331554       -1.290308       -0.109202       -0.100392       -0.100549       -0.105463       -2.749259       -2.529712       -0.508198       0.022530        0.136660        0.287209        -0.641568       -0.754706       -0.042811       0.256194        0.521388        0.918898        0.095558        0.234601        0.510115        -0.241525       2.278889        1.149884        2.079939        1.580740        0.134492        0.301929        -2.709942       -2.521185       1.357630        1.330739        2.632330        2.280585        1.400902        1.761550        -0.825343       0.658418        3.701979        3.273873        1.352661        1.850489        1.329442        1.850896        1.556612        2.003422        -2.061586       -2.432996       -1.731799       -1.408821       -0.142596       -0.157472       -0.132128       -0.187623       -1.678649       -1.382479       -0.405404       -1.029477       -0.142959       -0.147643       -0.192626       -0.112560       -1.095256       -1.933849       -0.615433       -0.822334       -0.039723       -0.050357       0.413283        0.319296        -0.262290       -0.195001       -0.136941       -0.118750       -0.083491       -0.058798       0.657904        0.992876        2.602852        2.208906        0.532122        1.559731        -0.399787       0.372297        1.349133        1.340900        2.629265        2.340647        1.371081        1.761717        -1.504836       -1.329284       1.314569        0.676915        3.444053        3.712714        -0.460534       -0.247863       -1.485019       -1.280635       -0.119066       -0.141249       -1.350662       -0.951267       0.144500        0.308171        -2.560353       -2.410621       0.259347        1.202431        0.000005        -0.000001
REFA_RECORD_EEG_PHYSIO_R14_20150416_165742.EDF              -2.759322         ???           -3.306005         ???           -3.467908         ???           -0.582517         ???           -2.079396         ???           -2.866941         ???           -3.242781         ???           -3.628204         ???           -0.919577         ???           -2.006004         ???           -2.579998         ???           -2.180502         ???           2.152295          ???           0.657537          ???           0.227738          ???           -0.153759         ???           -0.483827         ???           0.789622          ???           0.805408          ???           2.163494          ???           1.819045          ???           1.300990          ???           1.002107          ???           3.012667          ???           2.630505          ???           2.700956          ???           2.647284          ???           2.277798          ???           2.438203          ???           2.093770          ???           2.077051          ???           2.016310          ???           -1.867811         ???           -2.155101         ???           -3.729105         ???           -4.245925         ???           -2.155087         ???           -2.178846         ???           -2.915520         ???           -3.600272         ???           -1.541248         ???           -2.323903         ???           -1.714194         ???           0.690108          ???           -0.075659         ???           -0.459722         ???           -0.716466         ???           2.149209          ???           1.409757          ???           1.473860          ???           3.046643          ???           2.631511          ???           2.702731          ???           2.378663          ???           0.210769          ???           2.716135          ???           2.438892          ???           -1.944450         ???           0.145493          ???           -1.946966         ???           2.187249          ???           0.792849          ???           2.720706          ???           2.824595          ???           -0.000003         ???
REFA_RECORD_EEG_PHYSIO_R14_20150416_190712.EDF              3.920306          ???           1.126714          ???           4.066971          ???           -0.361581         ???           -0.276215         ???           -0.099188         ???           0.177480          ???           0.199743          ???           -0.873360         ???           -0.135453         ???           -0.100994         ???           0.152948          ???           -1.248294         ???           -2.150656         ???           0.365270          ???           1.196396          ???           1.127110          ???           -0.210252         ???           -0.236094         ???           -0.301250         ???           1.209990          ???           1.906338          ???           0.134365          ???           -0.349963         ???           -0.244656         ???           -0.243616         ???           -0.235621         ???           -0.246131         ???           -0.266953         ???           -2.802267         ???           -2.833031         ???           -2.810223         ???           3.288449          ???           -0.309789         ???           0.206022          ???           0.364145          ???           -0.351332         ???           -0.275439         ???           -0.250882         ???           0.174687          ???           -0.111531         ???           -0.174737         ???           0.763793          ???           -0.398020         ???           1.142242          ???           0.234450          ???           0.943023          ???           -0.251979         ???           1.886721          ???           1.657728          ???           -0.300184         ???           -0.262120         ???           -0.299174         ???           -0.235462         ???           -0.880478         ???           -0.311880         ???           -1.246531         ???           0.521891          ???           -0.343678         ???           0.654274          ???           -1.211404         ???           -0.145613         ???           -2.613166         ???           -0.290770         ???           0.000000          ???
REFA_RECORD_EEG_PHYSIO_R14_20150417_103528.EDF              -8.953591         ???           -7.131573         ???           -10.386911        ???           -0.063862         ???           -3.399558         ???           -3.398531         ???           -3.201899         ???           -3.312973         ???           0.166076          ???           0.089975          ???           -2.639390         ???           -3.050557         ???           0.478184          ???           2.166650          ???           4.090254          ???           3.576455          ???           1.337036          ???           2.268613          ???           1.496071          ???           3.228641          ???           5.745770          ???           3.946715          ???           1.736614          ???           3.113874          ???           5.449538          ???           2.323554          ???           2.433012          ???           1.657243          ???           2.230645          ???           -3.976294         ???           -6.655090         ???           -5.721128         ???           -5.933419         ???           -3.516945         ???           -3.301401         ???           -3.302382         ???           -3.463142         ???           -3.553499         ???           -3.424185         ???           -3.264265         ???           0.139960          ???           -2.523359         ???           -2.892246         ???           3.921233          ???           3.512666          ???           3.882329          ???           2.879632          ???           5.937369          ???           5.676043          ???           4.114697          ???           4.906767          ???           4.539979          ???           2.397281          ???           2.409886          ???           1.388754          ???           2.166758          ???           -1.282759         ???           -3.235465         ???           0.664323          ???           1.561547          ???           3.120210          ???           1.678569          ???           1.164507          ???           -0.687612         ???           0.000000          ???
REFA_RECORD_EEG_PHYSIO_R14_20150417_122102.EDF              -4.454102         ???           -3.034697         ???           -7.355985         ???           0.301552          ???           -1.351354         ???           -1.721281         ???           -2.836638         ???           -4.127133         ???           2.441830          ???           0.257419          ???           -1.435246         ???           -1.657393         ???           3.205374          ???           1.761099          ???           3.969639          ???           1.352746          ???           -0.233417         ???           -2.018387         ???           -1.493592         ???           3.320518          ???           4.860907          ???           1.773379          ???           -0.226458         ???           3.164390          ???           4.316682          ???           3.958935          ???           1.108755          ???           0.860863          ???           3.553317          ???           1.592807          ???           2.601645          ???           2.628620          ???           -5.584713         ???           -1.383668         ???           -4.536566         ???           -5.944796         ???           -1.346783         ???           -2.269278         ???           -2.826842         ???           -4.542525         ???           1.126886          ???           -0.937814         ???           -1.651905         ???           3.496894          ???           2.245947          ???           0.549514          ???           -1.472038         ???           4.209716          ???           4.685823          ???           1.608717          ???           3.182324          ???           4.162673          ???           3.979723          ???           0.859264          ???           -11.249164        ???           2.918517          ???           1.751000          ???           -3.817056         ???           -2.925429         ???           -2.802083         ???           3.222692          ???           -1.940186         ???           1.107232          ???           0.806091          ???           0.000001          ???
REFA_RECORD_EEG_PHYSIO_R14_20150417_141006.EDF              4.996416          ???           4.692399          ???           4.946421          ???           4.345450          ???           4.182223          ???           4.533319          ???           -0.430101         ???           -0.891466         ???           2.202829          ???           2.969680          ???           4.425309          ???           -0.848867         ???           -1.874327         ???           -0.347214         ???           3.769691          ???           2.379063          ???           -0.081922         ???           -3.513343         ???           1.450987          ???           -0.487114         ???           0.631036          ???           -0.755206         ???           -4.111576         ???           -2.069441         ???           -2.047381         ???           -2.356207         ???           -3.620901         ???           -4.421436         ???           -2.047392         ???           -1.976030         ???           0.768645          ???           -4.723062         ???           4.693441          ???           4.192409          ???           -0.493177         ???           -0.603835         ???           4.293133          ???           4.996233          ???           0.247277          ???           -0.818813         ???           2.809349          ???           5.098194          ???           1.378579          ???           0.244794          ???           -1.466726         ???           -0.463373         ???           -0.176125         ???           -0.532725         ???           1.152562          ???           -1.883728         ???           -2.327356         ???           -4.439605         ???           -1.881672         ???           -3.227348         ???           0.777110          ???           -1.995052         ???           -4.118044         ???           -10.040659        ???           1.802141          ???           -3.108538         ???           -0.629960         ???           1.419401          ???           -2.146655         ???           -4.609351         ???           24.052113         ???
REFA_RECORD_EEG_PHYSIO_R14_20150417_160049.EDF              -0.565561         ???           -2.472854         ???           -1.213525         ???           -0.218318         ???           -2.598459         ???           -2.325475         ???           -0.986412         ???           0.264096          ???           -1.083877         ???           -2.370265         ???           -0.641376         ???           0.104384          ???           1.042586          ???           0.430037          ???           -0.659815         ???           0.626446          ???           0.797885          ???           1.639771          ???           1.510754          ???           0.393513          ???           1.247087          ???           1.786778          ???           1.134388          ???           0.092322          ???           1.092445          ???           1.897727          ???           0.495246          ???           0.523437          ???           0.519339          ???           1.139645          ???           1.438324          ???           1.544541          ???           -0.593311         ???           -2.609962         ???           -1.495052         ???           -0.895703         ???           -2.580222         ???           -2.924315         ???           -2.401302         ???           -0.881627         ???           -2.032192         ???           -2.402963         ???           -0.772479         ???           -0.443991         ???           -0.119354         ???           1.005074          ???           0.505573          ???           1.039813          ???           1.788506          ???           1.623787          ???           0.080590          ???           1.892760          ???           1.654370          ???           0.496198          ???           0.179412          ???           0.531262          ???           0.932762          ???           1.626754          ???           -0.316980         ???           0.839479          ???           1.076765          ???           1.512929          ???           0.009036          ???           -0.117103         ???           -0.000008         ???
REFA_RECORD_EEG_PHYSIO_R14_20150417_180225.EDF              -1.819697         ???           -1.441397         ???           -0.488270         ???           -2.221131         ???           -0.758850         ???           -0.471747         ???           -0.297799         ???           0.089521          ???           -0.457624         ???           -0.465822         ???           -0.240408         ???           -0.256354         ???           -0.423685         ???           -1.329199         ???           1.133607          ???           1.590792          ???           1.621795          ???           1.800074          ???           -0.790351         ???           1.052579          ???           1.376667          ???           2.051574          ???           2.284513          ???           0.776145          ???           1.689479          ???           1.818402          ???           -0.961727         ???           -0.963368         ???           -1.022887         ???           -1.316241         ???           -1.051431         ???           -1.056692         ???           -2.405373         ???           -1.267363         ???           -0.183676         ???           -0.334921         ???           -2.188367         ???           -0.763775         ???           -0.421326         ???           -0.192782         ???           -0.521829         ???           -0.231635         ???           -0.265000         ???           0.690237          ???           0.907944          ???           1.589087          ???           2.441221          ???           1.056012          ???           2.405027          ???           2.110867          ???           1.629513          ???           1.759984          ???           2.012978          ???           -0.935934         ???           -2.048756         ???           -0.780865         ???           -1.010284         ???           0.922783          ???           -1.789778         ???           1.551859          ???           -0.412242         ???           0.918971          ???           -2.712407         ???           -0.982947         ???           -0.000008         ???
REFA_RECORD_EEG_PHYSIO_R14_20150418_101855.EDF              3.411616          ???           -0.890291         ???           -1.083095         ???           4.440212          ???           0.507323          ???           -1.465858         ???           -4.297577         ???           -10.007903        ???           0.074695          ???           0.078649          ???           -1.053514         ???           -5.363152         ???           -0.981364         ???           -0.337261         ???           1.993897          ???           3.079288          ???           -0.271860         ???           -4.084353         ???           -5.167736         ???           2.376308          ???           4.300978          ???           2.354768          ???           -0.480307         ???           3.542485          ???           3.708133          ???           5.438544          ???           2.398573          ???           -1.535439         ???           6.094707          ???           1.251232          ???           0.412617          ???           -1.026796         ???           6.521831          ???           0.461203          ???           -5.053664         ???           -5.548854         ???           0.436541          ???           -0.873004         ???           -2.903766         ???           -6.016666         ???           0.033721          ???           0.049871          ???           -2.601545         ???           1.416209          ???           2.571507          ???           1.833329          ???           -3.929602         ???           3.384646          ???           4.287341          ???           2.387888          ???           3.664885          ???           5.197725          ???           2.476789          ???           2.312586          ???           -0.138552         ???           5.542025          ???           -0.522866         ???           -12.497319        ???           0.473644          ???           -8.537756         ???           0.975561          ???           -4.404848         ???           1.948259          ???           -0.631586         ???           0.000000          ???
REFA_RECORD_EEG_PHYSIO_R14_20150418_122604.EDF              -1.950635       -2.222876       -2.676594       -1.954686       -2.497051       -2.027747       -1.731687       -1.644367       -2.580243       -2.099437       -1.834927       -1.983469       -1.975809       -1.988689       -1.942864       -1.971102       -2.081045       -1.891944       -2.613591       -2.725439       -1.676345       -1.342681       -1.554829       -1.824862       1.230583        0.686520        -0.701944       -1.350083       -1.128041       -1.210580       -0.534870       -1.157378       -0.560339       -0.717874       -1.518218       -1.844495       0.502435        -0.007330       0.719966        1.051046        1.331179        1.330345        0.763378        0.306015        0.713951        0.214131        1.299858        0.718082        3.453718        3.191787        4.181492        4.585132        2.638095        2.509667        0.000000        0.000000        5.315634        5.409165        3.546250        3.746751        2.610571        2.411667        3.488819        3.619944        -2.034614       -2.195309       -2.036200       -2.026534       -2.020445       -1.778798       -2.233270       -1.970116       -2.293557       -1.925508       -1.997073       -2.009283       -2.015987       -1.983461       -1.897589       -2.034418       -2.326721       -2.133755       -2.580801       -2.674863       -1.749353       -1.322967       -1.729732       -0.178391       -1.197189       -0.838049       -0.247783       -0.677143       -0.419449       -0.421195       0.937572        1.009738        0.955817        0.718285        0.703595        0.238347        3.599751        3.932426        4.154992        4.606170        3.635145        3.992674        2.634064        2.552944        -5.402685       -3.709491       6.323874        6.512203        3.512241        3.651116        -1.651016       -1.934599       -1.021722       -1.738972       -1.544167       -1.821835       1.342876        0.670081        0.583790        0.042966        4.016352        3.958348        1.211186        0.965474        0.000000        0.000000
REFA_RECORD_EEG_PHYSIO_R14_20150418_142728.EDF              5.127112        5.517932        0.493714        2.258388        -0.845757       1.148864        3.180862        0.341085        -0.816903       -0.072301       -0.742709       -0.093829       -0.902693       0.577579        -0.863172       0.619184        0.028319        -1.152757       -1.379545       -0.114515       -1.186919       0.832357        -0.791011       0.986669        -2.111956       -3.581963       0.723150        -0.422793       -0.196857       0.015410        0.071787        0.532337        -0.581554       0.273497        -1.730698       -0.205668       -1.570072       -0.176855       1.115391        -0.781570       2.458572        1.202390        1.167711        1.151941        -0.484122       -0.078151       0.003126        -1.661897       2.713303        1.339100        3.139802        1.595733        -0.164168       -0.478981       0.403523        0.165030        0.793033        -0.871381       -2.816085       -4.590221       -3.454264       -5.906447       -3.960700       -4.941937       5.730791        5.604602        1.950277        1.147020        -0.786496       0.632265        -0.948518       1.035778        -0.844498       -0.253649       -0.834251       -0.073110       -0.915133       0.611279        -0.863699       0.624756        -1.418784       -0.149293       -1.430544       1.065662        -0.887816       0.523404        0.691164        -0.365522       -0.225026       0.472887        -0.485674       0.542318        -0.497244       0.270838        2.628820        1.372463        1.067783        1.386427        -0.169660       -0.427848       1.464281        0.406758        3.332183        1.930861        1.934037        0.760964        -0.236743       -0.516062       -1.279742       -2.551751       1.381940        -0.351582       -0.846659       -2.355878       -1.770477       -0.316544       0.035139        -1.158936       -1.770958       -0.236582       1.015487        -0.948708       -1.635282       -0.094708       -0.389357       -1.231645       -0.366330       -0.521099       0.000006        -0.000008
REFA_RECORD_EEG_PHYSIO_R14_20150418_162506.EDF              -2.458403       -2.984376       -3.757283       -4.952045       -4.951764       -6.443408       1.450677        0.438343        1.433079        0.376806        -3.278425       -3.444249       -1.861785       -2.267540       -5.136968       -6.407822       1.374734        0.403638        1.349604        0.474326        -0.451948       -0.754361       -0.567181       -1.054814       2.024542        2.069998        2.089543        2.039666        2.106417        1.953671        0.504035        1.089950        1.210049        1.079686        -0.956116       -1.482208       -0.132531       -0.469197       2.102004        2.170297        2.101353        2.252157        1.291473        2.094436        1.572933        1.070303        2.000162        2.148041        1.972738        2.097952        0.455424        2.128044        0.171300        1.765323        0.751482        1.728236        -1.135088       0.874645        1.979832        2.130045        -1.657920       -1.012254       -1.696872       -1.016280       -2.360784       -2.858957       1.351898        0.377095        -3.146563       -3.548214       -5.099827       -6.758690       1.370768        0.415149        1.285730        0.348158        -2.469277       -2.888156       -3.123871       -3.502077       1.306209        0.426389        -1.441261       -1.384615       -0.572721       -1.062693       2.103943        2.125511        1.126548        2.002557        0.587221        1.272059        0.400614        0.302682        2.132968        2.213067        1.758452        2.727817        1.339507        2.209798        2.008368        2.165126        1.496491        2.936263        0.150153        1.806334        0.158554        1.807616        1.702726        0.857095        1.962861        2.130989        -0.800261       0.665054        -5.006505       -6.210882       1.522433        0.526207        -3.372043       -3.895157       2.060669        2.144854        0.195259        1.937678        2.021117        2.100103        -0.745733       -0.074259       0.000001        0.000000
REFA_RECORD_EEG_PHYSIO_R14_20150420_082617.EDF              -1.950301       -2.230619       -0.999819       -1.331372       -1.659969       -1.696986       -3.195148       -3.028991       -2.817142       -2.869819       2.893341        1.079276        0.006984        0.277258        1.087476        1.338087        -2.247668       -1.361687       0.149609        0.317437        1.433684        0.819886        2.173586        1.855009        -2.590373       -1.744286       -2.860284       -2.133950       -1.058977       0.722941        0.108412        1.553758        2.828669        2.001974        3.203687        2.836623        0.908772        1.645865        0.052526        0.007860        1.722277        2.243680        1.565642        1.509096        3.393370        3.220616        1.296864        0.298275        1.317964        0.481519        0.703001        0.653157        2.303785        0.627121        2.905040        2.001090        0.024562        -0.615894       -2.546918       -2.399000       -2.409020       -2.945067       -2.042941       -2.399841       -3.063949       -2.928780       -3.012025       -2.949006       0.027272        0.735055        -0.455761       -0.403502       -3.101947       -2.865091       -1.384295       -0.644751       1.935220        -0.184597       0.060202        0.770251        -1.638234       -0.868688       0.072096        1.136631        1.506911        0.846728        -1.075211       0.670021        -0.383584       1.487561        3.142023        1.794075        2.846248        2.826535        1.280228        0.497089        1.045128        1.845719        2.934639        2.379697        1.312282        0.242048        0.894526        1.252439        1.250978        0.906703        2.151690        1.999105        -3.467647       -3.236547       0.671312        0.029272        -1.286714       -1.675672       1.117957        1.030874        -3.317991       -3.191638       0.404045        1.479469        -2.504275       -1.769661       3.294267        2.953875        -1.425913       -2.391613       -0.697388       -0.509732       -0.000000       -0.000002
REFA_RECORD_EEG_PHYSIO_R14_20150420_103705.EDF              -0.968598       -2.086630       -3.947204       -2.808242       -6.039756       -4.133690       0.376973        -1.010867       -0.758829       -1.674457       -2.003484       -1.165268       -1.430895       -1.530628       -6.553573       -3.680732       3.052871        0.465505        2.339713        2.115401        0.709173        1.003554        -1.923308       -0.682284       2.459594        0.180882        0.939041        -0.392871       3.684763        3.496743        3.475335        3.625735        1.961445        2.077345        -1.995307       -0.483024       -1.292200       0.153235        2.434833        0.294121        3.714775        3.528809        3.811726        3.947359        1.344784        1.813513        0.728301        -0.017907       1.639160        1.725271        2.679366        2.742756        2.387774        2.972770        1.090078        1.316854        -1.128214       -1.009203       -3.360846       -3.654867       -3.358408       -3.674924       -1.700594       -2.328559       -0.873292       -1.904961       -0.883053       -1.718769       -4.406518       -2.129309       -6.057130       -4.384002       -0.852666       -1.688262       -1.061271       -1.097673       -1.938878       -2.228332       -3.749389       -1.989261       -0.673652       -1.625015       1.696747        1.603729        -0.178162       0.574201        3.268010        1.815179        3.630210        3.543519        2.993675        3.326421        0.720385        1.105189        3.269232        2.931876        3.972723        4.265378        2.698494        2.511211        0.689371        -0.048857       2.354121        2.597681        2.707133        2.693904        1.934193        3.683608        0.427699        -1.175959       -1.688288       -1.946456       0.969034        0.613880        -5.456692       -3.704901       0.392377        -1.241980       -3.700422       -1.581538       2.463437        0.204053        -1.117988       0.186511        -2.561389       -2.902165       0.613299        0.658520        0.000004        -0.000000
REFA_RECORD_EEG_PHYSIO_R14_20150420_122814.EDF              -4.252885       -4.486688       -8.385050       -7.626256       -7.198040       -6.359368       -2.201055       -2.306688       -5.552301       -5.636404       -8.822605       -8.607869       -8.717360       -8.484412       -8.774388       -8.200234       -0.879955       -1.101673       -4.032974       -4.330614       -6.600048       -6.296946       -6.742164       -6.844772       6.007790        7.109895        3.305726        4.402303        3.057638        2.611085        -0.608982       -1.177897       -1.115250       -1.743735       -3.870104       -3.611670       0.799043        0.995917        7.744634        8.948234        4.568141        3.623536        3.550527        2.059611        2.121372        1.350333        11.260164       12.397696       8.244596        8.747771        5.300969        4.113100        6.015551        5.597066        4.360703        4.521015        4.737828        4.686371        4.983329        5.125643        5.619352        6.020840        6.162524        6.464138        -2.901683       -2.065388       -5.678633       -6.230188       -8.513783       -8.125871       -7.799860       -7.456046       -4.317374       -4.694013       -7.484926       -7.452021       -8.902864       -8.633227       -8.842424       -8.194598       -1.839677       -2.059933       -6.784310       -6.790915       -5.313216       -5.618202       3.803672        3.218289        1.048122        0.269796        -1.110433       -1.363684       -1.967807       -2.721057       5.853646        5.732690        3.456509        2.504449        3.457289        2.840479        11.204571       12.374685       5.271476        4.058429        5.628078        4.573882        6.104173        5.632580        -0.898743       -0.401812       5.380009        5.653418        7.510747        7.655872        -7.588212       -7.787382       -0.339155       -0.390517       -6.883379       -6.775467       7.832129        8.710023        0.515610        0.082962        7.710665        8.725392        6.954747        7.145041        -0.000005       -0.000000
REFA_RECORD_EEG_PHYSIO_R14_20150420_144832.EDF              12.864769       9.006151        5.176135        1.038855        14.076616       10.387830       3.697498        1.509248        2.437289        -1.176659       1.562205        -2.056358       0.300212        -1.801836       -2.537245       -4.917060       -0.314933       -0.850564       -0.822652       -3.615362       -0.833467       -2.855315       -3.356341       -3.141645       -1.180121       -0.575264       -1.249056       -0.403891       -1.004148       -0.501415       -1.943053       -2.233701       -1.786822       -1.934065       -5.738614       -5.911139       -5.458306       -3.443820       -0.513518       0.962223        -0.934788       0.340516        -2.019099       -0.343827       -2.621838       -0.462124       0.054908        1.192008        0.307282        1.797613        -0.437726       2.299774        -1.173703       1.951362        -2.613516       0.584350        -0.461200       2.560131        0.138805        1.421327        -0.251231       1.518534        0.481398        4.256251        12.315906       8.816557        6.448368        3.280298        3.512833        -2.037797       3.359598        2.360917        2.222362        1.550469        1.653019        -2.477578       0.602277        -1.787031       0.366788        -1.697991       -0.476793       -2.393671       -1.091649       -3.571084       -2.037954       -3.029442       -0.861759       -0.230192       -2.269970       -1.425752       -1.447459       -2.077105       -2.019119       -3.437893       0.133484        1.300345        -1.712364       -0.027771       -2.684206       -0.518536       -0.022183       1.147795        -0.035842       1.732560        -2.162507       1.486312        -1.109473       1.958291        -0.103776       -0.669873       1.424331        1.976083        -0.179847       3.446558        -7.081872       -6.927349       0.512548        -0.217749       -5.745489       -5.756304       -0.551071       0.388135        -6.042399       -2.583118       0.918151        1.463147        -0.303821       5.124418        -0.000000       -0.000001
REFA_RECORD_EEG_PHYSIO_R14_20150420_192120.EDF              -4.812389       -6.637002       -3.545730       -3.935862       -6.133769       -6.720672       1.938686        0.653245        -1.265707       -1.634699       -2.651468       -2.964147       -2.733822       -2.872237       -5.259746       -4.987136       1.617958        1.067854        -0.204704       -0.659061       -0.801681       -0.968698       -1.606719       -1.524979       2.854633        3.967708        3.477318        3.586340        2.517352        3.023421        1.696495        2.195586        0.310074        0.321582        -0.946061       -1.015903       -0.288926       -0.196620       2.868866        3.915730        4.510670        4.887501        3.373805        3.371893        -0.268834       -0.168467       3.034814        3.462520        4.212648        4.377018        4.499679        4.885401        1.930612        2.475846        -0.357080       -0.206292       1.576436        1.475202        -1.318120       -0.865573       -3.396099       -2.525978       -3.243043       -2.456954       -5.022773       -7.188670       -1.864714       -3.161124       -4.244008       -4.101629       -5.304731       -5.134942       -0.013466       -1.010428       -1.348745       -1.705628       -2.750153       -2.989097       -2.701096       -3.002906       0.293902        -0.223975       -0.999720       -0.664571       -1.589271       -1.599116       3.459918        3.290355        1.956759        1.711802        0.893051        0.806456        -0.934901       -0.970451       4.205657        4.302766        4.015230        4.095656        2.080760        2.519237        3.011431        3.487322        4.480576        4.737223        3.561512        4.120453        -0.275629       -0.146993       1.751213        1.827279        1.989308        2.022632        -0.408474       -0.259986       -5.890939       -5.572541       2.582844        1.994473        -5.083087       -4.799690       2.800361        3.989552        -0.346561       -0.161150       0.745599        0.969361        -0.315166       -0.197224       0.000008        0.000023
REFA_RECORD_EEG_PHYSIO_R14_20150421_103015.EDF              -7.273456         ???           -7.172370         ???           -6.345888         ???           -5.324688         ???           -4.245507         ???           -4.888726         ???           -4.808451         ???           -6.231513         ???           -3.159651         ???           -1.767789         ???           -2.105896         ???           -4.742403         ???           -0.958714         ???           -2.311258         ???           1.392774          ???           3.439571          ???           0.352121          ???           -4.535642         ???           -1.026900         ???           -0.947143         ???           5.187654          ???           7.733769          ???           3.924273          ???           5.194231          ???           6.526545          ???           6.704797          ???           8.372882          ???           4.211012          ???           6.798804          ???           3.123264          ???           3.326054          ???           3.299663          ???           -5.256274         ???           -5.653279         ???           -4.854732         ???           -6.304544         ???           -5.617939         ???           -4.971658         ???           -5.686873         ???           -4.821980         ???           -1.695590         ???           -1.866413         ???           -4.809147         ???           -2.064562         ???           3.443860          ???           3.431075          ???           -4.322980         ???           5.133751          ???           7.993584          ???           6.144418          ???           5.588438          ???           6.596600          ???           8.997373          ???           6.663372          ???           -5.119126         ???           6.343408          ???           6.981129          ???           -4.690557         ???           -5.111321         ???           -4.627705         ???           -0.978256         ???           -1.039689         ???           4.154381          ???           6.625865          ???           -0.000002         ???
REFA_RECORD_EEG_PHYSIO_R14_20150421_123039.EDF              3.122507          ???           3.166092          ???           -5.525214         ???           26.173920         ???           7.575200          ???           3.152540          ???           -5.378569         ???           -5.808956         ???           3.652056          ???           10.446511         ???           3.495389          ???           -5.191481         ???           -6.013393         ???           -0.092154         ???           7.786373          ???           3.536072          ???           2.245149          ???           -7.835682         ???           -4.100916         ???           -3.699414         ???           -2.835417         ???           4.670198          ???           5.214438          ???           -7.937456         ???           -0.592844         ???           -2.735302         ???           -3.178978         ???           -3.810258         ???           0.289162          ???           -2.763929         ???           -4.716094         ???           -4.177328         ???           15.830157         ???           8.702795          ???           -5.182521         ???           -5.397050         ???           2.098476          ???           9.971928          ???           2.873612          ???           -5.306906         ???           2.669118          ???           3.602913          ???           -5.329486         ???           -0.096476         ???           8.120989          ???           7.459573          ???           -5.134264         ???           -3.056809         ???           4.932199          ???           4.649940          ???           -5.666282         ???           -1.070957         ???           -2.840974         ???           -3.581247         ???           1.528709          ???           0.170952          ???           -3.887143         ???           -5.464511         ???           2.555023          ???           -5.431689         ???           -3.721748         ???           -3.799108         ???           -6.692793         ???           -4.070888         ???           9.029900          ???
REFA_RECORD_EEG_PHYSIO_R14_20150421_174008.EDF              -3.681297         ???           -2.537060         ???           -8.462773         ???           0.564481          ???           -0.631785         ???           -1.602601         ???           -4.397414         ???           -8.797341         ???           1.166162          ???           0.137917          ???           -0.645525         ???           -2.722102         ???           1.916352          ???           2.298513          ???           2.053246          ???           1.445054          ???           0.734115          ???           -2.569932         ???           0.673579          ???           1.957679          ???           2.573059          ???           2.452421          ???           1.770442          ???           1.969323          ???           2.182711          ???           2.514717          ???           2.579554          ???           2.972655          ???           0.769412          ???           1.713903          ???           0.641856          ???           -0.148879         ???           -1.007532         ???           -0.015451         ???           -5.259331         ???           -8.833621         ???           0.035502          ???           -0.776212         ???           -1.745776         ???           -4.399035         ???           1.105119          ???           0.101077          ???           -0.846601         ???           2.275018          ???           1.959585          ???           1.262481          ???           -1.055462         ???           2.499329          ???           2.437407          ???           2.154850          ???           1.972231          ???           2.545919          ???           2.699298          ???           2.658303          ???           2.188085          ???           1.722786          ???           2.058368          ???           -7.213910         ???           2.377251          ???           -5.119991         ???           1.957363          ???           0.591273          ???           1.658572          ???           1.848662          ???           -0.000002         ???
REFA_RECORD_EEG_PHYSIO_R14_20150422_104003.EDF              -3.968166         ???           -5.419904         ???           -7.142686         ???           -3.782043         ???           -3.656938         ???           -3.670022         ???           -6.790753         ???           -6.798375         ???           -1.621584         ???           -2.274363         ???           -2.255132         ???           -5.082928         ???           0.996948          ???           -0.911710         ???           0.307364          ???           1.076486          ???           0.404248          ???           -2.308966         ???           1.539966          ???           1.129732          ???           3.857029          ???           4.932742          ???           3.914349          ???           2.664447          ???           4.524803          ???           6.026526          ???           6.354818          ???           5.048618          ???           5.738220          ???           4.497465          ???           3.446589          ???           5.192564          ???           -3.906888         ???           -3.623624         ???           -6.830131         ???           -7.088713         ???           -3.581998         ???           -3.749788         ???           -3.816741         ???           -6.810210         ???           -1.633940         ???           -2.295211         ???           -4.997921         ???           0.254874          ???           0.997219          ???           0.622461          ???           0.571858          ???           3.062063          ???           4.727531          ???           4.897335          ???           2.669670          ???           4.553081          ???           6.648232          ???           6.379135          ???           -1.602269         ???           4.529724          ???           5.222330          ???           -5.163970         ???           -1.582142         ???           -5.124894         ???           0.982853          ???           1.481323          ???           4.114420          ???           4.527298          ???           -0.000004         ???
REFA_RECORD_EEG_PHYSIO_R14_20150422_135028.EDF              7.159984          ???           0.506085          ???           1.692068          ???           8.389103          ???           1.021876          ???           -1.656171         ???           -1.872219         ???           -3.664476         ???           1.692033          ???           -0.194487         ???           -1.224826         ???           -1.286494         ???           1.284988          ???           1.741183          ???           2.115463          ???           1.445082          ???           1.235658          ???           1.047232          ???           -1.465578         ???           1.388094          ???           3.155069          ???           1.791389          ???           -1.309523         ???           1.380128          ???           1.394943          ???           -2.830949         ???           -2.806211         ???           -2.872191         ???           -3.492061         ???           -4.215092         ???           -9.085222         ???           -3.798287         ???           10.157417         ???           4.381712          ???           -2.342805         ???           -2.293240         ???           4.336886          ???           -1.714609         ???           -1.785943         ???           -1.852585         ???           1.618568          ???           -1.100078         ???           -1.220308         ???           2.722806          ???           2.075052          ???           1.125491          ???           1.027017          ???           3.093857          ???           2.832225          ???           1.785528          ???           1.416456          ???           1.446273          ???           -2.792976         ???           -4.714793         ???           2.824115          ???           -4.115000         ???           -3.601931         ???           -1.379070         ???           2.841485          ???           -1.241615         ???           1.317857          ???           -1.357823         ???           -4.161908         ???           -4.754637         ???           0.000000          ???
REFA_RECORD_EEG_PHYSIO_R14_20150422_165429.EDF              -5.020608         ???           -5.577414         ???           -6.731974         ???           -3.527205         ???           -3.583321         ???           -3.521765         ???           -6.729094         ???           -6.760592         ???           -1.840783         ???           -1.934584         ???           -1.983205         ???           -5.555964         ???           2.173936          ???           -1.810799         ???           0.256800          ???           -1.162596         ???           -1.615727         ???           -2.626506         ???           -0.077451         ???           4.063088          ???           3.484184          ???           2.504375          ???           0.453599          ???           6.313838          ???           6.476389          ???           6.552652          ???           5.365643          ???           3.765553          ???           6.560134          ???           6.363086          ???           6.346719          ???           6.646151          ???           -2.363087         ???           -3.578057         ???           -6.659633         ???           -8.144283         ???           -3.517228         ???           -3.602934         ???           -3.654704         ???           -6.756866         ???           -1.920915         ???           -1.990396         ???           -4.428672         ???           -1.844192         ???           0.317120          ???           -0.975587         ???           -2.546319         ???           4.080864          ???           2.721465          ???           2.600345          ???           6.288224          ???           6.527560          ???           5.861345          ???           5.394839          ???           -1.664380         ???           6.410419          ???           7.590762          ???           -8.866721         ???           -1.843626         ???           -6.850119         ???           2.204416          ???           -0.044387         ???           6.288046          ???           6.079810          ???           0.000001          ???
REFA_RECORD_EEG_PHYSIO_R14_20150422_184758.EDF              -0.683056         ???           -1.491353         ???           -1.957172         ???           -0.763847         ???           -0.823758         ???           -0.834281         ???           -1.054587         ???           -5.630886         ???           0.533436          ???           -0.406939         ???           -0.424573         ???           -1.447759         ???           1.518680          ???           1.527540          ???           2.996291          ???           0.756727          ???           0.116361          ???           -3.150266         ???           -3.007632         ???           1.561289          ???           2.563861          ???           1.267746          ???           -0.317375         ???           1.644815          ???           2.563670          ???           2.463052          ???           0.928902          ???           -0.644070         ???           2.326802          ???           1.741923          ???           -0.245307         ???           -0.267268         ???           -0.688022         ???           -0.648580         ???           -2.330456         ???           -3.166216         ???           -0.803062         ???           -0.887275         ???           -1.013438         ???           -2.580236         ???           1.421205          ???           -0.450988         ???           -1.358043         ???           1.613850          ???           1.977707          ???           0.733729          ???           -0.539345         ???           2.638249          ???           2.494249          ???           0.598575          ???           1.640644          ???           2.568283          ???           2.291972          ???           0.911365          ???           0.518919          ???           1.928175          ???           1.270295          ???           -6.748508         ???           0.527077          ???           -4.273701         ???           1.552342          ???           -2.337898         ???           1.817344          ???           0.065681          ???           0.000000          ???
REFA_RECORD_EEG_PHYSIO_R14_20150423_092524.EDF              5.171094          ???           0.209425          ???           2.633476          ???           1.904613          ???           0.392306          ???           -0.737071         ???           -2.000603         ???           -3.138630         ???           0.027732          ???           -0.707869         ???           -1.622303         ???           -4.030695         ???           -0.233010         ???           -0.736386         ???           0.633054          ???           0.366225          ???           -1.498786         ???           -3.917828         ???           -3.285289         ???           1.326391          ???           1.828301          ???           0.843453          ???           -2.419247         ???           1.832902          ???           3.153054          ???           2.311663          ???           1.919744          ???           -0.027070         ???           1.810405          ???           0.791124          ???           0.296030          ???           0.364549          ???           3.980988          ???           1.403100          ???           -1.246738         ???           -0.374260         ???           0.494339          ???           -0.955361         ???           -1.999820         ???           -2.196138         ???           -0.449375         ???           -1.002790         ???           -2.129491         ???           0.332405          ???           0.700843          ???           -0.330568         ???           -3.171024         ???           1.791835          ???           1.483215          ???           0.828507          ???           3.813668          ???           2.598640          ???           1.976584          ???           1.088887          ???           -0.970573         ???           2.557377          ???           1.991271          ???           -8.623171         ???           -1.070441         ???           -5.403287         ???           0.457995          ???           -3.240631         ???           2.396067          ???           0.304896          ???           -0.000000         ???
REFA_RECORD_EEG_PHYSIO_R14_20150423_112858.EDF              0.467705          ???           -1.822930         ???           0.100656          ???           -0.820209         ???           -1.858426         ???           -2.386914         ???           -1.467980         ???           -0.793416         ???           -0.630448         ???           -0.617322         ???           -1.020882         ???           -0.684788         ???           0.551094          ???           0.140433          ???           0.394286          ???           0.623955          ???           1.035962          ???           0.131651          ???           -0.225282         ???           0.991817          ???           1.441742          ???           1.898793          ???           1.158126          ???           1.936288          ???           1.515525          ???           1.836892          ???           0.983686          ???           0.993895          ???           0.242218          ???           1.168858          ???           0.361577          ???           -1.503851         ???           0.633859          ???           -1.917237         ???           -1.374754         ???           0.312852          ???           -0.648572         ???           -1.907711         ???           -2.367485         ???           -1.822480         ???           -0.858222         ???           -1.591046         ???           -0.385274         ???           0.157253          ???           -0.613448         ???           1.133241          ???           0.373522          ???           1.063594          ???           2.089432          ???           1.784204          ???           1.437602          ???           1.762686          ???           1.637906          ???           0.757191          ???           -0.800261         ???           1.372062          ???           -1.773827         ???           -1.479512         ???           -0.807732         ???           -1.351029         ???           0.572249          ???           0.584947          ???           1.748134          ???           -1.869020         ???           0.000002          ???
REFA_RECORD_EEG_PHYSIO_R14_20150423_132400.EDF              -6.622761       -7.036944       -7.324050       -7.069890       -6.110950       -7.429124       -4.111951       -2.471474       -4.618086       -4.778360       -5.273016       -5.003671       -4.485242       -3.146392       -5.178507       -5.104298       -1.587439       -0.656589       -2.066519       -2.987096       -1.005072       -1.143064       -4.827335       -0.546028       -1.165927       0.580464        -0.159280       1.060795        2.033673        1.660012        2.611645        2.270051        3.021295        3.047847        -1.507679       -0.213509       -1.283619       1.795776        -0.469518       0.901419        5.892606        4.384766        6.121312        4.698746        4.240665        5.476626        3.897449        3.149195        6.565626        4.786806        7.130705        4.706598        6.423795        4.168247        1.745956        4.028604        6.380989        2.176012        -0.304528       -0.526266       -0.255222       0.824296        -0.451996       0.356262        -3.686857       -2.725162       -3.689341       -2.815543       -5.432723       -5.533259       -6.041034       -6.811404       -3.623792       -2.691175       -5.445405       -5.791255       -5.423155       -4.993665       -4.476541       -3.285344       -1.386542       -3.475843       -1.522704       -2.038770       -0.621055       -0.727770       0.306942        1.315736        3.203108        2.150234        2.915797        2.793552        1.676770        2.296156        5.338082        2.951244        6.031388        4.489047        7.333093        4.977567        3.911547        3.092892        6.617453        4.813543        6.699186        4.404898        5.431802        4.613369        -1.788967       0.233811        4.581067        2.956325        4.088508        3.160436        -4.372859       -4.996480       -1.803694       0.207050        -0.607530       -2.173976       -0.569012       0.938417        1.359836        3.181497        -1.291246       -0.522408       -1.947677       1.091048        -0.000006       0.000010
REFA_RECORD_EEG_PHYSIO_R14_20150424_102146.EDF              -1.088389       -0.967594       -1.237581       -0.099947       -2.204990       -0.175117       -0.278822       0.034858        0.013816        0.371679        0.162568        0.852513        0.617654        1.217823        -0.983578       -1.312607       0.715945        0.689045        1.899674        2.069578        2.089387        2.057019        -0.271965       -0.480115       -0.528959       -0.500241       0.093680        0.504229        2.837233        2.496751        3.868938        3.164824        2.219006        1.902948        -1.363411       -1.351272       -1.897388       -2.105392       1.566606        2.014796        3.285296        2.737956        2.805008        2.518254        0.714038        0.420456        0.611447        0.843505        0.365719        0.394635        1.214948        0.676309        -0.352373       -0.914545       -0.376209       -1.065562       -4.370209       -4.587213       -4.431054       -4.297762       -5.772775       -5.840890       -4.442514       -4.849727       0.857081        -0.610202       -0.042339       0.403108        -0.333079       0.244151        -0.964986       -1.256915       -0.053373       0.368467        -0.357398       0.209954        0.151999        1.228927        -0.313563       -0.255679       1.544309        1.674966        1.880976        2.120969        1.842984        1.491785        1.337919        1.537655        3.294862        3.072896        2.958970        2.820729        0.752504        0.496887        2.350866        3.003620        3.577649        3.034257        2.229594        1.731532        0.774122        1.288709        0.698121        0.395465        1.240167        0.682824        -0.384133       -1.061476       -1.300308       -1.059042       -4.417363       -4.240887       -4.269820       -4.762068       -3.010914       -3.132138       -0.040743       -0.123625       -1.348857       -1.336709       0.691964        1.469102        -0.227205       0.035793        -1.444896       -1.848755       -3.487337       -4.314152       0.000000        0.000002
REFA_RECORD_EEG_PHYSIO_R14_20150424_122153.EDF              -2.118131       -3.822869       -1.518315       -2.299570       -0.704420       -1.935858       -5.529361       -4.086880       -2.213543       -1.654058       -2.437988       0.025587        -0.359604       0.068563        1.021951        -0.749232       -2.644610       -2.838049       -0.882318       0.244701        -0.172330       1.074152        0.775066        1.375523        -0.765037       -1.091528       -1.411405       -1.275914       0.251936        0.966589        1.302811        2.728516        2.228248        2.724691        0.771872        -0.415365       0.139710        -0.399813       0.256664        -0.041389       1.925538        2.803559        2.651260        3.448895        2.418463        2.427315        -0.277490       -1.097283       2.261110        2.325275        2.459833        2.521879        3.009553        3.034175        1.307145        0.706209        2.010946        1.417534        -0.217464       -0.668531       -0.307365       -0.594094       -0.285376       -0.562868       -4.715320       -4.830985       -2.922684       -3.137057       0.490069        -0.198395       -0.585434       -1.864646       -3.306496       -2.941877       -2.160424       -1.021502       -0.837714       -0.388752       0.488703        -0.176019       -1.513464       -0.883990       -0.168403       0.780646        0.779542        1.374883        -0.965409       -1.054509       0.983244        2.017213        1.570277        2.431989        2.488443        1.708699        1.250482        1.724954        2.048067        3.047502        3.276566        3.460662        0.635991        0.062050        2.281736        2.402648        3.303233        3.196863        2.459997        2.370339        -4.657019       -4.594095       1.286010        0.749007        1.976762        1.519490        -0.464124       -1.336209       -3.935454       -3.991744       -0.320995       -1.269750       -0.739335       -1.129490       0.213759        -0.316346       -0.008212       -0.579596       1.052926        1.226904        -0.000001       0.000003
REFA_RECORD_EEG_PHYSIO_R14_20150424_145910.EDF              -1.819546       -0.488692       -0.514419       -0.231691       3.431622        3.056001        -1.996723       -0.528903       -1.813606       -0.469492       -1.755648       -0.619210       0.826440        -0.135537       1.650644        0.128938        -1.917599       -1.343468       -1.841370       -1.353379       -0.142252       -0.950664       2.553441        0.616639        -1.937989       -1.086939       -1.927822       -1.413928       -1.862888       -1.205251       -0.434262       -0.377313       1.239731        0.414229        2.697944        0.613280        0.943897        0.398254        -1.810384       -1.103906       0.559397        0.454296        1.350445        1.527272        0.959006        0.422074        -0.279284       0.025678        -0.088955       0.194080        1.779242        1.821546        1.831231        2.012612        0.965106        0.404213        1.779043        1.835531        -1.425543       -1.675202       -1.421006       -1.835320       -1.391959       -1.752818       -1.967550       -0.573491       -1.875217       -0.199139       0.987827        0.101299        1.409900        -0.119204       -2.040709       -0.405639       -2.018227       -0.673707       -1.993690       -0.636131       1.069474        -0.119484       -1.928783       -1.367536       -0.112968       -0.948161       -0.094360       -0.960589       -1.938432       -1.277910       -0.751639       -1.016027       0.065010        -0.145847       2.636636        0.579756        0.655510        1.098421        0.451035        1.335985        1.965365        2.289077        -0.241779       0.071214        1.754043        1.814886        1.811756        2.213144        0.967786        0.911973        -1.997355       -1.374020       1.213255        0.655066        0.738983        0.934900        2.704307        0.529771        -1.986389       -1.386164       2.798670        0.586979        -1.840732       -1.045831       0.979721        0.379429        -0.326109       0.052084        0.854117        0.800883        0.000001        -0.000008
REFA_RECORD_EEG_PHYSIO_R14_20150427_123833.EDF              -4.569900       -7.737224       -3.046777       -5.218669       -3.976725       -9.219594       -5.007830       -2.467514       -1.508175       -1.671141       -1.231184       -1.964081       -0.712670       -2.551708       -2.233572       -6.270069       -1.305761       -0.446134       -0.105005       0.477313        1.075785        1.393923        -0.138634       -1.943765       -3.704892       -3.261733       -1.433734       -0.263450       1.543073        3.359199        2.765582        3.787745        3.363040        3.189607        -0.864037       -0.802524       -0.617941       -1.328528       1.027605        3.282334        4.235420        5.599446        4.921437        5.352674        3.086945        3.226260        -1.609377       -0.546962       2.773680        4.805590        4.854998        6.057504        5.126825        5.612045        -0.638587       -1.313719       3.269793        4.178153        -2.669069       -2.199528       -2.451683       -2.085383       -2.389858       -2.101695       -5.274640       -6.034637       -3.813699       -3.043765       -1.770071       -4.401590       -3.010534       -8.309159       -2.704579       -2.416706       -1.380679       -1.852095       -1.090567       -1.992003       -0.669508       -2.620351       -0.417882       0.266367        0.202358        1.126161        1.576674        0.437062        0.308069        1.614868        2.577439        3.455441        3.122025        3.561731        2.114367        2.049356        2.692209        4.773769        4.126584        6.273769        5.177435        5.118192        -1.016984       -0.110136       4.790087        6.074136        5.324162        5.896184        4.720922        3.850565        -5.208933       -2.011518       0.540388        1.361630        2.580990        2.455615        -0.553036       -2.702452       -3.536107       -1.159749       -0.374173       -2.242589       -1.151842       0.070636        0.770620        -0.064042       -2.520501       -1.907414       -0.603384       -1.244641       0.000000        0.000001
REFA_RECORD_EEG_PHYSIO_R14_20150427_151946.EDF              0.487294        -0.315146       -0.350869       -0.489198       -4.274198       -5.891801       4.231370        4.433463        2.117518        2.522037        0.606445        0.262621        -1.693340       -1.104551       -6.792003       -7.695362       2.673765        2.806202        1.831206        1.433589        1.377018        0.822218        -2.713208       -3.420420       -0.841966       -0.951372       2.200323        2.929113        2.718608        2.883403        3.972193        3.651948        0.625029        0.148320        -5.274694       -4.387779       -6.069495       -7.780450       3.183303        3.816616        4.083661        4.315097        3.728099        3.602812        -0.645586       -0.569260       1.962738        1.506539        3.962272        4.325790        4.313631        4.602305        0.960470        1.708533        -3.241375       -1.736225       0.180612        0.480949        -3.800367       -4.609230       -5.347312       -5.299960       -6.684359       -5.769817       2.893658        3.517032        1.984591        2.537813        -4.892474       -4.201554       -4.906563       -4.438249       1.972502        2.501410        0.930084        0.329727        -0.114338       -0.290315       -3.716417       -3.569312       2.846371        2.350967        1.831710        1.694658        -0.894771       -0.923731       3.324619        3.091409        4.480852        4.060749        2.825047        2.074170        -2.403056       -2.592793       4.542847        4.325817        4.287634        4.351401        1.548887        1.636779        1.970480        1.500244        4.096098        3.882579        2.427711        3.399157        -0.412785       -0.777125       2.248389        3.315930        -1.424075       -1.288825       -2.610008       -1.750026       -8.556386       -9.933614       2.283401        3.379528        -3.500380       -5.506141       -0.916620       -0.938875       -2.578862       -2.912345       -1.706757       -1.791053       -4.728871       -3.126578       -0.000008       0.000004
REFA_RECORD_EEG_PHYSIO_R14_20150427_172111.EDF              -4.383995       -5.368097       -4.847832       -4.535529       -10.798653      -11.477344      3.176095        2.777088        0.723590        0.180433        0.534330        0.103359        -7.759506       -8.601443       -8.075852       -8.866937       3.885023        4.432308        2.186944        2.892233        -1.438229       -1.932979       -7.981351       -8.881126       2.856028        3.453783        4.335442        3.933150        4.030222        5.477929        2.381349        3.515488        -4.415939       -4.716824       -6.806296       -7.672873       -2.739297       -3.927253       4.581409        5.416667        4.638297        5.721004        1.527694        2.288530        -2.538373       -3.676926       4.673752        5.367383        4.612971        5.736800        4.596722        5.718998        3.140689        2.177114        2.909965        1.879883        3.203212        3.481389        2.966732        3.497647        2.851002        2.891145        2.958130        2.878819        3.028572        2.635900        3.100904        2.635535        -7.988291       -8.836225       -8.094015       -8.974356       3.136394        2.639724        0.335679        -0.066754       -1.570260       -1.951664       -8.021228       -8.798313       2.134901        2.921252        2.108118        2.922285        -7.620401       -8.425569       4.276901        5.022696        2.328826        3.526295        -0.510211       0.450607        -6.721592       -7.659029       4.721836        6.294591        4.579085        5.706663        -0.183459       -0.237531       4.584578        5.790321        4.608663        5.769749        2.323009        3.921263        3.032497        2.064947        4.059713        4.486746        4.503653        5.578185        3.303296        2.354341        -15.869278      -17.152958      4.282110        4.591261        -15.678509      -16.991852      4.573648        5.414819        -2.930969       -4.126249       4.657279        5.264853        3.312109        2.396580        0.000009        -0.000001
REFA_RECORD_EEG_PHYSIO_R14_20150428_081514.EDF              -1.249207       -3.892582       -0.543082       -2.119673       -0.175317       -2.097189       -0.399221       -2.148471       -0.225617       -1.630738       0.037459        -1.952022       -0.629085       -2.179429       -1.765521       -3.088794       -0.121390       -0.652993       0.409754        -0.088106       0.352839        -0.666278       -2.021688       -2.493604       0.566090        1.679406        -0.000245       0.087003        1.262039        1.230628        1.579830        2.505353        -0.493462       -0.342223       -2.450153       -2.038035       -1.807812       -1.771409       1.565671        2.276384        2.868086        3.912512        1.592195        2.584156        -1.631391       -0.969386       0.619616        1.675050        2.740854        4.326131        3.140422        4.547915        0.355810        1.290470        -1.275821       -1.404918       1.661202        3.647215        -1.504050       0.687955        -2.222611       -0.136325       -1.402088       0.258057        -0.347865       -2.222827       -0.402626       -2.205239       -0.809672       -2.460273       -1.246162       -3.534224       -0.351234       -2.184135       -0.179694       -1.621703       -0.130799       -2.485423       -1.756130       -3.047943       -0.082437       -0.548686       1.031609        -0.582924       -0.253054       -1.151841       0.191447        0.456620        1.841913        2.394186        1.055399        1.240674        -1.602074       -1.393405       1.809287        2.638970        3.334901        4.319499        -0.357838       0.296648        1.920225        4.055624        3.475026        5.309404        2.113211        3.522435        -0.787384       0.033269        -0.298252       -1.099276       1.866103        3.994417        -0.439435       1.389073        -3.979626       -4.047116       -0.321931       -1.071774       -2.491661       -3.007664       1.503818        2.219523        -2.466749       -2.031828       -0.008658       1.685335        -0.902996       0.096931        2.802073        6.935999
REFA_RECORD_EEG_PHYSIO_R14_20150428_101650.EDF              -2.949279       -2.411596       -2.701751       -2.070147       -4.152339       -3.250324       -0.797630       -0.736089       -0.738375       -0.665254       -0.769542       -0.843258       -2.764725       -2.104512       -4.328689       -3.592464       0.858218        0.603642        1.999071        1.511580        -0.208220       -0.671668       -1.814999       -1.475090       -5.024376       -5.119396       2.064345        1.494687        4.460914        4.016429        2.580180        2.909252        1.652728        1.776179        -0.428689       -0.614908       -2.666512       -2.950053       3.626108        3.051972        4.741518        4.840136        3.811741        4.105046        2.022673        2.275424        0.142122        -0.038488       3.671383        3.162521        4.418001        3.820630        2.862400        2.930248        -0.376749       -0.265239       0.888918        0.474084        -5.311367       -5.821962       -7.407539       -7.670793       -6.550633       -6.461045       -2.455480       -1.791745       -0.827847       -0.721840       -3.506659       -2.547217       -6.385231       -3.384133       -0.780242       -0.743620       -0.835449       -0.753781       -1.891126       -1.343134       -3.741376       -2.930857       2.059987        1.515964        0.316097        -0.122783       -0.762419       -0.386618       2.111368        1.572342        3.931016        3.294108        2.413502        2.596291        0.832140        0.761765        5.047694        4.783561        4.334141        4.356976        3.660993        3.735338        3.540408        3.142304        4.444244        4.169508        3.748673        3.552093        1.974570        1.989868        -0.473626       -0.039452       1.092775        0.269770        0.030773        -0.266036       -5.705600       -7.220038       0.308022        0.128864        -2.855544       -2.923113       0.952969        0.821519        0.216263        0.265740        -0.822084       -1.049608       -1.705023       -1.894497       -0.000002       0.000002
REFA_RECORD_EEG_PHYSIO_R14_20150428_122922.EDF              -3.730695         ???           -2.634120         ???           -3.680136         ???           -1.149664         ???           -0.991202         ???           -0.869147         ???           -0.930931         ???           -0.889160         ???           -1.158993         ???           0.311567          ???           -0.809265         ???           -0.884237         ???           -1.024933         ???           0.848615          ???           1.000698          ???           1.250792          ???           1.147824          ???           -0.954223         ???           -1.573436         ???           1.097423          ???           3.663445          ???           1.786670          ???           -1.497143         ???           1.904348          ???           1.935596          ???           1.787150          ???           1.763727          ???           -0.642306         ???           1.691119          ???           0.760741          ???           1.449256          ???           1.489425          ???           -1.673331         ???           -1.192806         ???           -0.909761         ???           -0.907740         ???           -1.091228         ???           -1.043164         ???           -0.944551         ???           -0.833068         ???           0.334166          ???           1.245856          ???           -0.868835         ???           0.931677          ???           1.078813          ???           2.108141          ???           1.310949          ???           1.407126          ???           2.036421          ???           3.069219          ???           1.935768          ???           1.963094          ???           1.794008          ???           -0.594120         ???           -1.226877         ???           0.722822          ???           1.703471          ???           -3.298489         ???           -1.207673         ???           -0.933884         ???           1.077531          ???           -1.513771         ???           -4.468975         ???           -0.627732         ???           -0.000004         ???
REFA_RECORD_EEG_PHYSIO_R14_20150428_143426.EDF              -2.874746         ???           -3.415117         ???           -1.641639         ???           -2.323785         ???           -0.872277         ???           -2.185963         ???           -0.382227         ???           -0.600594         ???           3.487173          ???           -0.680016         ???           1.115951          ???           0.610373          ???           4.101439          ???           4.085721          ???           -0.854038         ???           2.043461          ???           2.726785          ???           0.671772          ???           -3.675250         ???           4.092468          ???           6.173923          ???           2.115505          ???           0.622890          ???           3.783663          ???           3.864512          ???           2.888009          ???           -3.463029         ???           -4.350017         ???           -2.031132         ???           -5.033405         ???           -6.439657         ???           -6.482988         ???           -2.411454         ???           -2.376689         ???           -0.612942         ???           -0.685683         ???           -2.299787         ???           -2.328705         ???           -0.669822         ???           -0.584144         ???           -0.935674         ???           0.879040          ???           1.666723          ???           4.164181          ???           1.914504          ???           2.255048          ???           1.422847          ???           6.099615          ???           4.639204          ???           2.592507          ???           3.850575          ???           2.998197          ???           -2.338191         ???           -3.677102         ???           2.219353          ???           -0.973900         ???           -5.548258         ???           -1.788983         ???           3.507503          ???           -0.158941         ???           4.179760          ???           -3.145338         ???           -0.565480         ???           -5.781502         ???           -0.000002         ???
REFA_RECORD_EEG_PHYSIO_R14_20150428_172216.EDF              -0.447807         ???           -1.164800         ???           -1.245577         ???           -0.653847         ???           -0.578242         ???           -0.501773         ???           -0.994251         ???           -1.321477         ???           -0.674208         ???           -0.772451         ???           -0.851742         ???           -1.064970         ???           0.137887          ???           0.103541          ???           0.104997          ???           -0.881466         ???           0.305847          ???           0.301193          ???           2.267320          ???           0.150697          ???           0.189536          ???           2.067525          ???           2.191039          ???           0.098146          ???           0.180848          ???           0.520287          ???           1.524882          ???           2.288189          ???           0.507103          ???           0.077755          ???           0.078198          ???           -3.282515         ???           -0.546023         ???           -0.653432         ???           -1.263331         ???           -1.317352         ???           -0.652160         ???           -0.626076         ???           -0.951949         ???           -1.078945         ???           -0.762111         ???           -0.904645         ???           -0.887557         ???           0.186233          ???           0.139722          ???           -0.771160         ???           0.327899          ???           0.165222          ???           0.155588          ???           2.179479          ???           0.101083          ???           0.528777          ???           1.557568          ???           2.258733          ???           1.102633          ???           0.100330          ???           1.484756          ???           -1.278890         ???           -0.665503         ???           -1.043123         ???           0.192031          ???           2.235110          ???           0.096126          ???           2.242593          ???           0.000000          ???
REFA_RECORD_EEG_PHYSIO_R14_20150428_202105.EDF              -0.624119         ???           -1.832749         ???           -2.580217         ???           -0.467705         ???           -0.473849         ???           -1.198030         ???           -3.037842         ???           -3.094911         ???           -0.520011         ???           -0.306815         ???           -0.525768         ???           -2.975354         ???           0.566260          ???           -0.703009         ???           0.190429          ???           0.333178          ???           -0.511801         ???           -0.896822         ???           -0.538726         ???           0.437458          ???           2.041302          ???           2.007286          ???           1.163266          ???           0.657833          ???           0.667991          ???           4.242109          ???           3.359763          ???           1.762863          ???           2.003789          ???           0.666403          ???           1.280297          ???           1.309156          ???           -0.520757         ???           -0.520695         ???           -3.061056         ???           -3.104234         ???           -0.505306         ???           -0.536576         ???           -2.962055         ???           -2.997399         ???           -0.486604         ???           -1.036910         ???           -2.948606         ???           -0.738586         ???           0.249704          ???           0.029469          ???           -0.912726         ???           0.368689          ???           1.994954          ???           2.460969          ???           0.700019          ???           0.719918          ???           3.339940          ???           3.396522          ???           -0.812426         ???           1.966281          ???           3.789642          ???           -3.002269         ???           -0.826284         ???           -3.007965         ???           0.536222          ???           0.961902          ???           1.852833          ???           1.965121          ???           -0.000001         ???
REFA_RECORD_EEG_PHYSIO_R14_20150429_093455.EDF              -1.543964         ???           -2.456626         ???           -0.615157         ???           -1.644065         ???           -1.566869         ???           -1.596495         ???           -2.153332         ???           -2.396902         ???           -1.621344         ???           -2.233073         ???           -2.809674         ???           -2.607923         ???           2.273979          ???           0.000448          ???           -1.264375         ???           -0.632181         ???           -0.645877         ???           -0.413710         ???           0.554981          ???           -1.006401         ???           1.773587          ???           1.316857          ???           1.316141          ???           2.254721          ???           1.811449          ???           1.823103          ???           2.774965          ???           3.284090          ???           2.747719          ???           2.284076          ???           2.250253          ???           2.495862          ???           -1.522342         ???           -1.623222         ???           -1.995420         ???           -0.730586         ???           -1.648077         ???           -1.684451         ???           -2.133902         ???           -2.048212         ???           -1.572240         ???           -2.294850         ???           -2.315961         ???           -1.047708         ???           1.700325          ???           -0.982589         ???           -0.966261         ???           1.682843          ???           0.814835          ???           2.708230          ???           2.267463          ???           1.780150          ???           1.331426          ???           2.791702          ???           -2.119687         ???           2.268383          ???           4.586858          ???           -2.646097         ???           -1.886567         ???           -2.604205         ???           2.242468          ???           0.561594          ???           2.245892          ???           3.249938          ???           0.000000          ???
REFA_RECORD_EEG_PHYSIO_R14_20150429_124017.EDF              -3.029269         ???           -3.723203         ???           -7.390693         ???           -0.862317         ???           -0.806462         ???           -3.232988         ???           -4.641836         ???           -11.406195        ???           -0.720787         ???           -0.783822         ???           -2.276253         ???           -4.407479         ???           1.231591          ???           0.618424          ???           1.665924          ???           -0.071233         ???           0.174179          ???           -2.512703         ???           0.613452          ???           2.696588          ???           2.380054          ???           2.070586          ???           1.628004          ???           3.456025          ???           4.694712          ???           3.633468          ???           4.612281          ???           4.189868          ???           5.701205          ???           5.442149          ???           5.121893          ???           4.887827          ???           -2.845197         ???           -0.909608         ???           -7.683875         ???           -13.217073        ???           -0.855878         ???           -2.350602         ???           -3.289800         ???           -7.654619         ???           -0.733911         ???           -2.169152         ???           -2.386720         ???           1.835980          ???           0.441944          ???           0.498337          ???           -1.508763         ???           2.985667          ???           1.467593          ???           2.575099          ???           4.529084          ???           4.540364          ???           4.001198          ???           5.257651          ???           -0.595925         ???           6.661859          ???           6.031437          ???           -8.565544         ???           -0.362823         ???           -6.934511         ???           1.289581          ???           0.597545          ???           4.844256          ???           5.114143          ???           0.000002          ???
REFA_RECORD_EEG_PHYSIO_R14_20150429_155624.EDF              -6.103097         ???           -3.543673         ???           -8.173943         ???           -8.250911         ???           -2.913637         ???           -2.158777         ???           -2.297003         ???           -7.355253         ???           -0.777716         ???           -1.622635         ???           -0.256908         ???           2.241749          ???           -2.022581         ???           -4.238810         ???           0.604129          ???           2.313754          ???           4.579501          ???           -1.255813         ???           1.108227          ???           -0.711428         ???           5.702996          ???           5.951489          ???           5.448168          ???           1.715725          ???           4.802476          ???           6.920533          ???           8.400809          ???           3.348324          ???           2.850036          ???           1.828469          ???           -1.481715         ???           -1.514238         ???           -8.460448         ???           -3.255430         ???           0.128355          ???           -10.242778        ???           -3.034824         ???           -2.364829         ???           -2.507949         ???           0.022131          ???           -1.633128         ???           -1.570466         ???           1.736227          ???           1.022180          ???           0.523631          ???           2.264726          ???           3.461096          ???           2.175233          ???           5.733928          ???           7.244950          ???           1.859066          ???           4.732345          ???           6.873209          ???           8.391558          ???           -7.318128         ???           3.191837          ???           4.283190          ???           -7.374392         ???           -6.967881         ???           -6.738188         ???           -0.773172         ???           1.048542          ???           3.115324          ???           5.877305          ???           0.000000          ???
REFA_RECORD_EEG_PHYSIO_R14_20150429_175118.EDF              -3.640506         ???           -2.292569         ???           5.520321          ???           -17.038980        ???           -8.063349         ???           -7.985628         ???           5.658530          ???           5.816803          ???           -8.869222         ???           -5.007398         ???           -0.985631         ???           1.567785          ???           1.400964          ???           -5.060507         ???           -4.569256         ???           -0.417601         ???           2.528561          ???           1.584860          ???           1.219257          ???           1.837363          ???           2.711447          ???           3.211838          ???           4.661469          ???           5.702371          ???           5.624232          ???           5.974811          ???           5.335258          ???           3.848392          ???           5.574090          ???           3.266751          ???           0.593912          ???           2.556935          ???           -17.190092        ???           -17.096514        ???           3.320606          ???           5.987179          ???           -17.049416        ???           -8.086216         ???           -1.250492         ???           5.706290          ???           -8.948080         ???           -2.843074         ???           0.824858          ???           -4.972820         ???           -1.164649         ???           0.988194          ???           4.291501          ???           3.829036          ???           2.208898          ???           4.647287          ???           5.648643          ???           5.990613          ???           5.238345          ???           5.365047          ???           -6.502075         ???           3.545571          ???           4.608687          ???           1.668585          ???           -6.414794         ???           1.578397          ???           1.513219          ???           1.297702          ???           5.621162          ???           4.932658          ???           -0.000008         ???
REFA_RECORD_EEG_PHYSIO_R14_20150430_122916.EDF              -4.174680         ???           -3.774894         ???           -3.965247         ???           -1.911685         ???           -2.578687         ???           -2.739820         ???           -2.703350         ???           -3.873885         ???           -0.979645         ???           -0.631242         ???           -1.157882         ???           -1.943539         ???           0.771920          ???           -0.575458         ???           -0.003571         ???           1.246580          ???           0.647082          ???           -1.089125         ???           1.537494          ???           1.388219          ???           3.049339          ???           2.785810          ???           1.988310          ???           2.549377          ???           3.213533          ???           3.550165          ???           3.259095          ???           3.284361          ???           1.723984          ???           0.826067          ???           0.731600          ???           1.181125          ???           -2.363598         ???           -3.060212         ???           -3.396432         ???           -3.741254         ???           -2.678465         ???           -2.700255         ???           -2.573656         ???           -3.885990         ???           -0.683813         ???           -1.273665         ???           -0.971090         ???           0.596744          ???           1.047190          ???           1.040639          ???           -0.356799         ???           2.144491          ???           3.312593          ???           2.522717          ???           2.542063          ???           3.146909          ???           3.309707          ???           3.258207          ???           -2.161398         ???           2.108364          ???           2.748976          ???           -3.042581         ???           -0.977331         ???           -2.967188         ???           1.499248          ???           1.396435          ???           1.562874          ???           3.282694          ???           -0.000004         ???
REFA_RECORD_EEG_PHYSIO_R14_20150430_142933.EDF              -0.631886       0.440427        -0.971405       0.675542        -0.346376       0.445130        -0.546035       0.446456        -0.459217       0.435184        -0.423146       0.429185        -1.040002       -0.441178       -3.405115       -3.014026       -0.496411       0.513301        -0.493055       0.566322        -0.368145       0.628169        0.179605        -0.296844       -0.228149       -0.610014       -0.318007       -0.548340       -0.117321       -0.396302       3.300803        2.904353        2.224289        1.859710        -0.352901       -1.131218       -2.606050       -3.140260       -0.162563       -0.481850       0.006563        -0.364896       3.177751        2.666001        1.696088        0.838080        -0.255414       -0.632617       -0.125606       -0.482450       3.301309        2.883905        2.233969        1.393645        -0.884307       -1.665088       2.219148        0.983973        -0.621506       -1.148319       -1.234563       -1.750538       -1.381163       -2.034582       -0.586467       0.491069        -0.570314       0.479458        -1.064778       -0.464135       -1.786257       -0.963967       -0.603355       0.425744        -0.558787       0.490036        -0.580318       0.479817        -1.002323       -0.444751       -0.501217       0.528925        -0.383904       0.604237        0.646798        0.746164        -0.215851       -0.481220       3.236003        2.827992        3.171351        2.699039        0.760132        0.237033        -0.134686       -0.510850       3.208009        2.874546        3.209894        2.680997        -0.231794       -0.603588       -0.132515       -0.532571       2.286840        1.402066        1.369682        0.405885        -1.650202       -1.392512       0.180149        -0.363152       2.199951        1.342123        -4.907943       -4.995494       -0.549161       0.450115        -1.875884       -2.474668       -0.267511       -0.494990       -0.215363       -1.150380       0.138013        -0.362323       -1.239753       -2.049393       0.000000        0.000001
REFA_RECORD_EEG_PHYSIO_R14_20150430_181331.EDF                ???             ???             ???             ???             ???             ???             ???             ???             ???             ???             ???             ???             ???             ???             ???             ???             ???             ???             ???             ???             ???             ???             ???             ???             ???             ???             ???             ???             ???             ???             ???             ???             ???             ???             ???             ???             ???             ???             ???             ???             ???             ???             ???             ???             ???             ???             ???             ???             ???             ???             ???             ???             ???             ???             ???             ???             ???             ???             ???             ???             ???             ???             ???             ???             ???             ???             ???             ???             ???             ???             ???             ???             ???             ???             ???             ???             ???             ???             ???             ???             ???             ???             ???             ???             ???             ???             ???             ???             ???             ???             ???             ???             ???             ???             ???             ???             ???             ???             ???             ???             ???             ???             ???             ???             ???             ???             ???             ???             ???             ???             ???             ???             ???             ???             ???             ???             ???             ???             ???             ???             ???             ???             ???             ???             ???             ???             ???             ???             ???             ???
REFA_RECORD_EEG_PHYSIO_R14_20150504_102617.EDF              0.536151        -0.102454       0.070440        -1.012375       0.593375        -0.561466       -0.443370       -0.334172       0.005123        -0.701031       0.221620        -0.737652       0.340010        -0.692438       0.430400        -0.625444       -1.873629       -1.256608       -0.431793       -0.877452       0.342724        -0.716216       0.328323        -0.664980       -2.728234       -1.348152       -5.479091       -3.254178       -1.358605       -0.315531       1.228055        0.290357        1.627932        0.592942        0.345052        -0.592647       -0.802146       -2.224340       -2.695051       -1.300803       2.639126        2.578320        3.597689        2.684478        1.581199        1.885875        -0.044314       0.639689        -0.001101       0.742901        0.119685        0.715260        3.467919        3.791883        1.136905        0.101693        -0.994413       -0.020532       -3.499963       -1.139330       -1.730520       -1.138185       0.592175        1.760751        -0.150473       1.282875        -0.066620       -0.746420       0.414978        -0.631580       0.473105        -0.630557       -0.031861       -0.764037       -0.121104       -0.744007       0.082058        -0.739339       0.334420        -0.699330       -0.387494       -0.924554       -0.469551       -0.929784       0.349682        -0.691064       -1.386125       -1.110032       -0.431521       -0.873049       1.223688        0.275503        0.419763        -0.568088       0.096125        0.858976        1.621040        1.580179        3.517194        2.710077        -0.084911       0.622136        0.020171        0.515790        0.201779        0.689715        2.837010        3.378812        -2.237844       0.165018        -1.115716       -0.124785       0.540397        2.370608        0.454761        -0.532135       -2.285681       0.059641        0.354589        -0.675734       -2.623224       -1.267694       1.911920        1.124212        -1.116396       -0.149934       2.158102        1.602005        0.000005        -0.000003
REFA_RECORD_EEG_PHYSIO_R14_20150504_124617.EDF              -0.061972       -0.167884       -0.680868       -1.210014       -1.443278       -1.887041       -0.138630       0.001201        1.075374        0.978629        0.246255        -0.241878       0.020049        -0.347251       -2.560167       -2.318483       1.036438        0.874447        1.019948        0.930708        1.066139        0.738046        -0.364658       -1.098445       -0.038968       0.299721        0.633061        0.894330        1.716969        1.637824        2.000760        1.596597        1.377716        0.599802        -1.148497       -0.927425       -1.625245       -2.378844       0.093472        0.409800        1.556796        1.806968        1.168327        0.953690        0.821631        -0.052398       -0.517213       0.022922        0.532423        0.849346        0.058339        0.107229        0.417850        0.176129        -0.136243       -0.468860       -0.450504       -0.144031       -1.359396       -0.556581       -1.167663       -0.546320       -0.697596       -0.418476       -0.048246       -0.131846       -0.017151       -0.084881       -1.158222       -2.074252       -1.205823       -2.099790       0.050256        -0.054257       0.268729        0.266289        0.073203        -0.263587       -0.848525       -1.550355       1.012205        1.004525        0.486386        0.159114        1.047436        0.723141        0.695150        0.881402        2.357207        2.158991        1.885284        0.789352        0.128374        -0.624151       1.637012        1.817038        1.420657        1.472610        0.953862        0.653438        -0.482449       0.015367        0.200359        0.389917        -0.097198       -0.096213       0.506996        0.228972        -0.860185       1.253602        -1.376920       -0.575687       -0.755720       -0.187474       -3.077483       -2.229325       -0.930192       0.840618        -1.728626       -1.129247       0.065546        0.339619        -0.079184       -1.055100       -1.380692       -0.538530       0.182963        0.190848        0.000005        0.000002
REFA_RECORD_EEG_PHYSIO_R14_20150504_172211.EDF              -2.680248       -1.685659       -2.770232       -1.735474       -3.673220       -1.672100       -2.504578       -1.621059       -2.578693       -1.722611       -2.775088       -1.749100       -3.049077       -1.855919       -3.203127       -1.935135       -2.274749       -1.504396       -0.690152       -0.289408       -0.614536       -0.210790       -3.128066       -1.941875       0.693104        -0.431787       0.704697        -0.506404       -2.269222       -1.477530       -0.237459       -0.047784       0.441610        0.455138        -2.824156       -1.616444       2.158594        1.647187        1.586013        0.558373        4.384549        3.019201        3.165491        2.432627        2.184999        1.640470        1.703050        0.644722        1.708639        0.672460        4.454594        3.118562        3.351770        2.720427        2.242295        1.741869        5.126300        3.517753        0.701299        -0.021677       0.919347        -0.379527       3.117385        2.384558        -2.671583       -1.629083       -2.635523       -1.695934       -3.154354       -1.928270       -3.157894       -1.947407       -2.564306       -1.655749       -2.777489       -1.659429       -2.886076       -1.804991       -3.084748       -1.906979       -2.298348       -1.485053       -0.650346       -0.240024       -0.555652       -0.172458       0.738922        -0.458533       4.295565        3.015342        -0.273344       0.009690        -0.694362       -0.483611       1.678395        0.614297        4.286835        3.019300        3.179678        2.446920        1.687661        0.660934        4.390862        3.077119        3.452485        2.754756        2.484519        1.911851        -2.346150       -1.564458       0.701055        -0.032067       3.192826        2.396498        -3.231125       -2.034906       -2.334291       -1.531768       -3.151960       -1.989981       0.738614        -0.466831       2.131233        1.637031        0.292466        -0.543623       2.646536        2.036192        0.000006        0.000000
REFA_RECORD_EEG_PHYSIO_R14_20150505_084849.EDF              -2.262195       -3.068311       -4.037146       -6.065755       -3.447712       -5.534717       -2.283852       -3.092009       -2.879047       -3.971619       -2.851530       -3.999001       -3.185005       -4.107173       -4.425951       -6.055185       -2.637239       -3.465059       -2.665322       -3.626454       -1.594143       -2.285020       -1.778988       -2.548862       0.358299        0.713625        0.001759        -0.394250       1.834514        2.407109        1.633946        2.277072        1.425447        1.400188        -1.745249       -2.598218       -2.153708       -1.743710       0.490496        0.900006        5.004230        7.155037        5.193041        6.514009        2.857916        2.697385        3.797015        4.425353        5.517694        7.122390        6.622006        8.625370        2.209702        3.660164        2.137045        3.619568        3.601563        5.128716        1.147917        1.795395        -0.142135       0.250856        -0.226870       0.725434        -2.250808       -3.129477       -2.309063       -3.201560       -4.278638       -5.933786       -3.560341       -5.918403       -2.327205       -3.156549       -2.925864       -3.925560       -3.115070       -4.079799       -3.175036       -4.151714       -2.655414       -3.508700       -2.851774       -3.834642       -1.608656       -2.437386       0.099305        -0.348217       1.861013        2.424065        1.567826        2.238429        -1.769028       -2.559424       0.579639        0.906607        5.208153        6.519106        5.204436        6.481727        3.840311        4.466996        5.532895        7.189685        3.637426        5.278625        2.166700        3.638729        -2.958742       -3.141089       3.705675        4.371022        3.536575        5.188356        -2.375571       -3.200722       -2.626620       -3.289766       -1.820753       -2.605676       0.547113        0.873524        -1.850516       -1.628230       0.997336        1.663769        1.877178        3.330462        0.000000        -0.000004
REFA_RECORD_EEG_PHYSIO_R14_20150505_103022.EDF              -8.621353       -8.762338       -7.123313       -7.513608       -5.101368       -5.714921       -6.695153       -6.098092       -6.647417       -6.100040       -4.062135       -4.624065       -4.401195       -5.128222       -5.021263       -5.661449       -3.037404       -2.106625       1.980121        2.065211        -0.109326       0.152355        -0.634405       -1.238116       1.962880        1.968644        -0.216002       0.136968        2.118927        2.103067        3.971979        4.518939        1.360054        0.984175        -0.803027       -1.465365       -3.318900       -2.842819       2.051305        2.026095        6.169898        5.625469        6.344788        6.618167        2.974165        3.073295        2.110642        2.022994        2.224697        2.186771        7.005880        6.597955        5.205157        5.691853        5.184863        5.603684        6.942239        6.520043        2.144224        2.162185        -0.728318       0.004767        0.411527        1.526052        -6.847177       -6.216180       -6.794661       -6.135346       -4.758834       -5.496266       -5.067992       -5.708642       -6.716677       -6.168458       -6.644200       -6.127282       -4.143010       -4.610940       -4.788245       -5.453923       2.004676        2.047414        -0.143910       0.177833        -0.636210       -1.208626       2.064772        2.021599        2.119948        2.058706        -0.200792       -0.757785       -0.422871       -1.072952       6.046709        5.592083        8.286185        8.284421        5.543438        5.595010        2.153313        2.070111        6.934905        6.578637        7.613833        7.436442        5.208215        5.664551        -3.738158       -3.615441       2.165206        2.145015        0.536195        1.589880        -0.971651       -1.610567       -3.691178       -3.616766       -0.843854       -1.460604       2.028981        2.004417        -0.685670       -0.082511       2.002233        2.055110        0.492246        1.589227        -0.000006       0.000006
REFA_RECORD_EEG_PHYSIO_R14_20150505_122433.EDF              -3.661702       -4.251739       -5.514258       -4.901979       -6.209351       -5.116995       -3.552170       -4.117719       -3.455783       -4.065218       -4.900182       -4.010981       -5.067920       -4.104914       -5.097135       -4.084337       -3.492584       -4.013748       -3.495084       -3.978070       -1.599321       -1.053750       -2.831717       -1.961947       3.317747        2.311098        -3.279751       -3.758795       -3.338440       -3.769384       1.434112        2.201469        1.216176        2.195733        -2.799120       -1.971098       2.584275        2.813092        1.530528        1.369156        3.380212        3.325025        3.228565        3.905541        2.721392        3.102357        4.836315        3.862070        3.786896        3.440134        5.683932        5.572527        5.250228        5.260958        4.335376        4.639744        6.250991        5.231200        6.070181        4.844255        5.811784        5.052341        5.518249        5.150421        -3.513296       -4.140506       -3.556297       -4.137239       -5.196086       -4.140525       -5.990340       -4.800072       -3.585935       -4.108202       -3.543325       -4.151306       -5.020926       -4.084486       -5.116892       -4.116600       -3.497742       -3.941434       -3.121852       -2.861838       -2.123413       -0.807975       -3.373422       -3.812919       -3.305323       -3.780205       1.753807        2.956079        -0.946837       0.312345        1.513691        1.358593        3.369534        3.323194        5.013719        5.020068        4.869789        3.823842        4.540386        4.392742        5.263901        5.335496        5.290932        5.285102        -3.648471       -4.191183       6.157485        4.861283        6.681718        6.146783        -5.290858       -4.432676       -3.532096       -4.070874       -2.834561       -1.925760       1.736597        1.066575        2.216086        2.615991        6.076905        4.872665        5.247456        5.219040        -0.000000       -0.000003
REFA_RECORD_EEG_PHYSIO_R14_20150505_144820.EDF              1.805365        2.438283        -2.788908       -0.977995       -3.964974       -1.685900       2.036177        2.538715        1.774093        2.337099        -2.535463       -1.243090       -3.080757       -1.790167       -4.929971       -2.941854       1.461635        2.155065        -1.010986       0.431514        -2.699180       -1.530203       -2.815675       -1.665590       0.901813        -0.462103       0.801298        1.639691        1.982348        2.005289        1.442192        2.553773        0.144045        0.431170        -0.967391       -0.453473       -0.510766       -1.048228       0.925217        -0.405088       3.722652        3.176301        2.635617        1.323490        0.569963        -0.113123       0.929204        -0.685446       0.934809        -0.678166       2.600266        1.264509        2.528300        1.220964        -0.179032       -1.007155       -0.744792       -3.990935       0.118716        -1.694409       0.043826        -1.891652       0.059020        -1.905946       2.030093        2.642474        1.921788        2.503831        -3.626422       -2.065875       -4.044082       -1.854423       2.006754        2.555213        -2.458535       -1.005218       -3.094067       -1.760912       -3.713143       -2.076618       0.293016        1.346273        -1.498429       -0.158829       -2.794046       -1.553568       0.786901        1.631745        1.603514        3.379750        1.450964        2.528599        -0.992251       -0.426215       3.087877        2.238812        2.567120        1.347180        2.630789        1.334652        0.845620        -0.694505       2.659957        1.305610        2.605460        1.276602        2.481629        1.197685        1.484143        2.183989        0.156294        -1.737239       0.075069        -1.990864       -5.722084       -4.482689       1.378523        2.159373        -2.928030       -1.786222       0.893973        -0.360449       -0.571733       -1.096152       0.557190        -1.161538       -0.015939       -1.993693       -0.000005       -0.000002
REFA_RECORD_EEG_PHYSIO_R14_20150505_164402.EDF              -5.065430         ???           -4.715728         ???           -3.777195         ???           -5.278049         ???           -4.887034         ???           -2.845673         ???           -1.097461         ???           -2.003997         ???           -1.890116         ???           -1.728886         ???           0.054498          ???           0.411983          ???           1.266182          ???           -0.271968         ???           2.223996          ???           1.744663          ???           2.931024          ???           0.793638          ???           1.531931          ???           1.775515          ???           3.771317          ???           4.190366          ???           2.026532          ???           1.972661          ???           2.742161          ???           4.250308          ???           2.209791          ???           1.737628          ???           1.556910          ???           1.491544          ???           1.114925          ???           1.253663          ???           -5.093798         ???           -5.085152         ???           -3.162720         ???           -3.634843         ???           -5.004520         ???           -4.839165         ???           -3.052339         ???           -1.349767         ???           -1.687994         ???           -0.894338         ???           1.151186          ???           0.584606          ???           1.254651          ???           2.512450          ???           1.686870          ???           2.253404          ???           3.762381          ???           4.528281          ???           2.047347          ???           3.782484          ???           4.196414          ???           1.928435          ???           -5.618903         ???           1.562810          ???           1.420003          ???           -1.762416         ???           -5.153117         ???           0.041046          ???           1.684251          ???           1.467589          ???           1.127742          ???           1.477088          ???           -0.000002         ???
REFA_RECORD_EEG_PHYSIO_R14_20150506_121747.EDF              0.531843          ???           -1.618817         ???           -2.978341         ???           -0.138601         ???           -1.020783         ???           -1.434704         ???           -2.257430         ???           -2.429562         ???           0.554796          ???           0.596066          ???           -1.485121         ???           -2.267709         ???           1.604536          ???           0.858681          ???           1.690422          ???           0.362950          ???           -1.133773         ???           -2.215679         ???           1.124266          ???           1.631527          ???           1.746833          ???           1.234264          ???           1.195749          ???           1.638058          ???           1.662520          ???           1.735522          ???           1.197895          ???           1.197205          ???           0.716687          ???           0.683511          ???           0.684044          ???           0.769857          ???           0.864801          ???           -0.172251         ???           -2.356532         ???           -2.549570         ???           -0.205565         ???           -1.191331         ???           -2.159756         ???           -2.330905         ???           0.569872          ???           -1.045386         ???           -2.323206         ???           1.776991          ???           1.024534          ???           -1.144719         ???           -2.137995         ???           1.671270          ???           2.075128          ???           1.221404          ???           1.630946          ???           1.690885          ???           1.174028          ???           1.196411          ???           1.611702          ???           -0.067238         ???           0.807443          ???           -6.897726         ???           1.895743          ???           -2.279493         ???           1.629425          ???           0.925799          ???           -0.067986         ???           0.788468          ???           0.000002          ???
REFA_RECORD_EEG_PHYSIO_R14_20150506_151505.EDF              -1.364019         ???           -2.251366         ???           -1.570086         ???           -1.253229         ???           -1.346897         ???           -1.963250         ???           -2.032114         ???           -1.683084         ???           -0.412775         ???           -1.034292         ???           -0.989164         ???           -0.598959         ???           1.064185          ???           -0.354743         ???           0.337163          ???           0.610970          ???           1.016030          ???           0.045561          ???           0.568489          ???           1.074698          ???           1.282083          ???           1.706231          ???           1.288799          ???           0.963634          ???           0.951670          ???           1.300689          ???           1.079913          ???           0.530267          ???           1.014824          ???           1.040377          ???           1.030558          ???           0.989908          ???           -1.370602         ???           -1.377597         ???           -1.695642         ???           -1.697894         ???           -1.353735         ???           -2.084610         ???           -2.067995         ???           -1.717786         ???           -0.448249         ???           -1.022705         ???           -0.301849         ???           -0.341694         ???           0.606381          ???           0.886490          ???           0.611564          ???           1.058852          ???           1.694535          ???           1.690568          ???           0.985443          ???           1.216615          ???           1.201285          ???           1.077706          ???           -0.379116         ???           1.010713          ???           0.971061          ???           -0.243244         ???           -0.376012         ???           -0.848996         ???           1.090405          ???           0.782123          ???           0.930065          ???           0.816649          ???           -0.000002         ???
REFA_RECORD_EEG_PHYSIO_R14_20150506_165740.EDF              9.559813          ???           5.735197          ???           7.919130          ???           8.579982          ???           3.947160          ???           1.339491          ???           1.373885          ???           2.672803          ???           2.678708          ???           0.761366          ???           0.046560          ???           0.136109          ???           -1.635022         ???           -1.466816         ???           -1.228839         ???           -0.143388         ???           -0.273067         ???           -1.614948         ???           -3.737417         ???           -1.533484         ???           -0.516198         ???           0.472645          ???           -1.932012         ???           -4.107447         ???           -3.806708         ???           -2.330523         ???           -2.363489         ???           -3.651164         ???           -2.669051         ???           -5.382874         ???           -6.240870         ???           -5.715603         ???           8.998846          ???           8.961434          ???           4.278401          ???           4.514539          ???           8.683676          ???           0.841266          ???           1.382673          ???           4.137299          ???           -1.262635         ???           0.866439          ???           0.125027          ???           -1.395025         ???           0.711594          ???           -0.035126         ???           -0.793471         ???           -0.807739         ???           0.371690          ???           0.041563          ???           -4.046378         ???           -3.586113         ???           -2.393544         ???           -2.635661         ???           -0.548533         ???           -4.543387         ???           -2.563595         ???           -5.646523         ???           3.109415          ???           -0.043750         ???           -1.552586         ???           -2.825369         ???           -4.166830         ???           -3.502852         ???           0.000000          ???
REFA_RECORD_EEG_PHYSIO_R14_20150507_134415.EDF              -3.005495         ???           -4.139367         ???           -0.935325         ???           -1.008372         ???           -0.924920         ???           -0.771117         ???           -0.857784         ???           -0.878148         ???           -0.905354         ???           -0.606233         ???           -0.773299         ???           -0.838471         ???           0.484686          ???           0.162244          ???           -0.205435         ???           -0.490043         ???           -0.078842         ???           -0.789133         ???           0.073155          ???           0.656217          ???           1.089697          ???           1.377968          ???           1.759951          ???           1.328520          ???           1.175498          ???           1.137836          ???           1.361560          ???           1.764137          ???           1.297646          ???           1.292188          ???           1.241736          ???           1.263888          ???           -1.021812         ???           -1.028699         ???           -0.883878         ???           -0.843845         ???           -1.034637         ???           -0.938778         ???           -0.897815         ???           -0.841898         ???           -0.685306         ???           -0.681372         ???           -0.823184         ???           0.137338          ???           -0.434959         ???           -0.690471         ???           -0.732181         ???           0.991216          ???           1.123678          ???           1.359621          ???           1.330434          ???           1.283279          ???           1.343624          ???           1.317576          ???           -0.997664         ???           1.329153          ???           1.326062          ???           -0.837239         ???           -0.952435         ???           -0.825239         ???           0.540063          ???           0.124146          ???           1.302590          ???           1.306434          ???           0.000000          ???
REFA_RECORD_EEG_PHYSIO_R14_20150508_112659.EDF              -0.914378         ???           -1.827259         ???           -2.359713         ???           -1.249566         ???           -0.410000         ???           -1.598337         ???           -1.892851         ???           -2.121901         ???           -0.368838         ???           -0.227290         ???           -1.716484         ???           -1.843864         ???           1.277475          ???           1.252834          ???           1.761540          ???           0.439290          ???           -1.266963         ???           -1.452656         ???           -1.001893         ???           1.373498          ???           2.612424          ???           1.802489          ???           -0.993212         ???           1.363240          ???           1.421398          ???           2.939106          ???           1.792009          ???           1.736258          ???           1.739231          ???           2.068708          ???           1.929911          ???           1.954898          ???           -0.907963         ???           -0.891467         ???           -2.075195         ???           -2.250503         ???           -0.883681         ???           -1.702398         ???           -1.844370         ???           -2.023963         ???           -0.319554         ???           -1.755356         ???           -1.761003         ???           1.319872          ???           0.417996          ???           -0.825185         ???           -1.232109         ???           2.646286          ???           2.743212          ???           0.107670          ???           1.432473          ???           2.476043          ???           2.938635          ???           1.735801          ???           -1.165032         ???           2.157858          ???           1.723451          ???           -4.985028         ???           -1.061942         ???           -1.833124         ???           1.331440          ???           -1.046629         ???           1.348942          ???           -0.179773         ???           -0.000000         ???
REFA_RECORD_EEG_PHYSIO_R14_20150508_125912.EDF              -7.428833         ???           -0.773542         ???           -18.284184        ???           1.068564          ???           1.158470          ???           -2.163086         ???           -2.302679         ???           -2.613487         ???           2.737395          ???           1.233198          ???           -0.182075         ???           -1.950174         ???           -0.059640         ???           2.563557          ???           4.457019          ???           2.906220          ???           0.746756          ???           -2.650088         ???           -2.741513         ???           2.982181          ???           4.625393          ???           2.326910          ???           0.092530          ???           1.510068          ???           3.095060          ???           3.456429          ???           2.176352          ???           -1.402160         ???           3.400561          ???           -0.781478         ???           -0.779465         ???           -1.766933         ???           1.055852          ???           1.060838          ???           -2.400946         ???           -12.670125        ???           1.111143          ???           -2.200424         ???           -2.291803         ???           -2.386372         ???           2.731434          ???           -0.178573         ???           -0.194633         ???           2.399434          ???           3.520811          ???           2.157062          ???           0.381040          ???           4.574875          ???           3.747444          ???           1.261941          ???           1.533654          ???           3.528858          ???           2.159284          ???           0.676211          ???           0.860826          ???           3.332832          ???           0.226939          ???           -5.518693         ???           0.896304          ???           -1.984005         ???           0.257443          ???           -2.756297         ???           1.425897          ???           -0.224636         ???           0.000000          ???
REFA_RECORD_EEG_PHYSIO_R14_20150508_144529.EDF              -3.256012         ???           -3.559190         ???           -3.926735         ???           -3.264464         ???           -3.197264         ???           -3.158486         ???           0.925930          ???           -4.812327         ???           -1.688462         ???           -1.330597         ???           0.950176          ???           -0.512329         ???           -1.866220         ???           -1.263550         ???           1.645633          ???           2.241624          ???           1.500485          ???           0.681082          ???           2.940286          ???           0.070979          ???           4.413721          ???           3.266289          ???           3.100192          ???           -0.267441         ???           -0.202587         ???           5.195854          ???           4.268465          ???           4.190358          ???           2.195354          ???           -0.443429         ???           -0.762633         ???           1.617257          ???           -3.255418         ???           -3.301073         ???           -4.735822         ???           -4.763912         ???           -3.276326         ???           -3.268441         ???           -3.195185         ???           -4.712622         ???           -1.347073         ???           0.934642          ???           1.010120          ???           -1.256476         ???           2.180326          ???           1.185661          ???           0.723515          ???           2.641551          ???           6.622147          ???           3.211231          ???           -0.252833         ???           4.246500          ???           6.145322          ???           4.233106          ???           -2.644538         ???           -0.403859         ???           3.749299          ???           -4.928236         ???           -2.646623         ???           -0.416634         ???           -1.071103         ???           2.987256          ???           -0.350798         ???           0.572209          ???           0.000005          ???
REFA_RECORD_EEG_PHYSIO_R14_20150508_171139.EDF              -5.373308         ???           -5.754381         ???           -7.393900         ???           -3.178646         ???           -3.431773         ???           -5.181253         ???           -5.316881         ???           -5.570276         ???           -0.386058         ???           -1.831011         ???           -1.833344         ???           -5.040354         ???           2.260348          ???           0.651421          ???           2.094913          ???           1.132853          ???           0.847992          ???           -2.761126         ???           -0.075002         ???           2.229978          ???           3.305217          ???           4.280941          ???           2.819506          ???           4.795493          ???           4.731126          ???           4.917865          ???           5.753214          ???           3.381914          ???           2.324620          ???           3.465486          ???           3.432380          ???           -0.648079         ???           -3.711907         ???           -3.438710         ???           -5.511708         ???           -5.541790         ???           -3.190379         ???           -5.330626         ???           -5.369010         ???           -5.471620         ???           -1.808635         ???           -1.805661         ???           -1.843623         ???           2.128553          ???           2.061045          ???           1.131178          ???           0.196594          ???           4.236971          ???           4.363254          ???           3.792045          ???           4.719344          ???           4.477455          ???           5.453548          ???           5.811504          ???           -0.945682         ???           3.484994          ???           4.131468          ???           -5.283370         ???           -1.613357         ???           -2.946248         ???           2.220428          ???           0.327487          ???           4.725573          ???           2.738512          ???           0.000000          ???
REFA_RECORD_EEG_PHYSIO_R14_20150509_130424.EDF              -0.166283       -0.046127       0.323630        0.168443        0.649776        0.526528        0.000762        0.028074        0.003135        -0.007584       0.004322        0.007397        0.485544        0.386220        0.560901        0.435541        -0.096992       -0.054641       -0.077089       -0.121948       -0.118508       -0.101042       0.538243        0.358610        -0.641569       -0.756887       -0.153407       -0.072694       -0.230213       -0.204043       -0.211452       -0.231193       0.387287        0.349264        0.500973        0.316377        0.746060        0.887713        -0.638748       -0.786245       -0.491430       -0.569175       0.002928        0.048007        0.656125        0.779530        -1.521480       -1.978364       -0.886985       -0.983471       -0.392914       -0.317249       0.816293        0.999534        0.715245        0.908869        -0.716540       -0.660452       -1.146887       -0.887694       -1.107876       -0.879459       0.830432        0.992793        -0.068091       0.044874        -0.033895       0.009470        0.575971        0.430537        0.637209        0.533070        -0.047245       -0.004627       -0.036750       -0.027257       -0.041156       -0.023730       0.568406        0.412610        -0.090995       -0.099063       -0.140465       -0.072295       0.467076        0.319271        -0.265783       -0.167905       -0.201910       -0.222589       0.200975        0.273950        0.481069        0.302824        -0.693948       -0.729482       -0.215580       -0.215860       0.385004        0.478629        -1.230252       -1.442374       -0.663209       -0.726996       -0.194634       -0.050829       0.747096        0.892910        1.198324        1.868128        -0.825260       -0.644662       0.753395        0.967368        0.599080        0.300113        -0.009814       0.055983        0.465259        0.320006        -0.731019       -0.751231       0.675752        0.832312        -1.661909       -2.320725       0.813544        1.009668        -0.000000       -0.000001
REFA_RECORD_EEG_PHYSIO_R14_20150511_104734.EDF              0.244223        -2.264193       -2.023518       -2.819247       -3.213102       -4.748673       0.487192        -0.349414       0.531170        -0.260765       0.556569        -0.247484       -4.216630       -4.822577       -4.245047       -4.987826       0.572603        -0.198032       0.437088        0.029473        0.442108        0.058003        -3.077203       -3.377520       -0.816559       0.073685        0.479433        -0.026760       0.435158        -0.013755       1.216601        1.809502        -0.295391       -0.429165       -2.048786       -1.916151       -1.792416       -0.062870       -0.690520       0.042952        2.947713        3.399607        3.007296        3.341612        0.214202        1.493973        -0.776291       0.105548        2.762259        3.661830        4.276938        3.675841        2.067406        2.805278        2.040360        2.811321        4.261126        3.628403        1.975096        2.727175        2.029854        2.742723        2.027844        2.725744        0.557483        -0.287224       0.497008        -0.237856       -4.282669       -4.955095       -4.163885       -4.996059       0.447724        -0.275077       0.528779        -0.290843       -4.240610       -4.827180       -4.220853       -4.871907       0.426905        0.015718        0.472017        0.013839        -2.985432       -3.306849       0.560352        -0.035418       0.470744        0.041668        0.536062        0.208193        -2.048746       -1.898560       0.498939        0.028091        2.961057        3.351251        2.577635        2.484819        -0.733348       0.062730        2.767517        3.706114        4.281800        3.675946        2.104629        2.832353        -1.926906       -0.765033       2.701827        3.648000        2.081849        2.803824        -6.316258       -6.909269       0.503967        -0.008564       -5.518827       -4.031688       -0.777285       0.067870        0.197591        1.445868        -0.757350       0.062685        2.032456        2.782006        0.000000        -0.000001
REFA_RECORD_EEG_PHYSIO_R14_20150511_144710.EDF              -1.220116       -1.658090       -5.596996       -6.137114       -7.287259       -7.039983       -1.046231       -1.388024       -0.813638       -1.173299       -1.683121       -1.818090       -5.691212       -5.168250       -7.203345       -6.973971       -0.776422       -0.871397       -0.527657       -0.511312       -2.206242       -2.155396       -6.115721       -5.421251       5.232896        4.961768        5.117808        4.787827        -0.415377       -0.435098       1.469896        1.383235        -0.197918       0.107976        -0.419405       -0.095695       -2.506692       -3.038321       5.244783        4.944912        5.561963        6.236514        0.821209        1.181518        0.290609        0.640797        5.232466        5.009088        5.301971        5.073209        1.007230        1.289374        2.883484        2.716612        0.014369        -0.699655       1.024885        1.274906        5.096008        4.861592        5.044167        4.780346        4.997200        4.671842        -1.106675       -1.461447       -1.099959       -1.433435       -7.263077       -6.852182       -7.294424       -7.008101       -1.020611       -1.323328       -0.954975       -1.202718       -5.709966       -5.237527       -7.217320       -6.935309       -0.521099       -0.567831       -2.125644       -1.992864       -2.149764       -2.180279       0.896422        1.051803        -0.245514       -0.217487       0.222491        0.574271        -0.226298       0.081863        5.270350        5.047020        0.970535        1.295168        0.537698        0.863651        5.280065        5.036740        5.353754        5.053188        1.009760        1.253482        0.019999        -0.658559       0.917273        2.026402        5.217125        5.003993        1.036595        1.318856        -6.238843       -5.530512       1.245260        0.682310        -6.087779       -5.457589       5.216023        5.041132        0.209327        0.472162        5.147449        4.955856        -0.324764       -1.505795       -0.000001       -0.000001
REFA_RECORD_EEG_PHYSIO_R14_20150511_162107.EDF              -1.583210       -0.454172       -1.464461       -0.573469       0.854403        2.907953        -2.569419       -2.064240       -2.434944       -2.068604       -1.707663       -1.273000       0.570031        0.888821        2.273629        3.889194        -1.159273       -1.388651       -0.887249       -0.436734       -0.533749       0.896820        0.622553        0.952233        -1.890636       -2.770685       -1.869512       -2.187716       0.196870        -0.009935       2.198601        2.686182        1.651869        1.805848        1.513969        1.634815        0.170466        -0.329580       -1.716713       -2.549024       3.162752        3.450451        3.502723        2.821238        0.999481        0.282479        -1.897177       -2.792497       1.136280        0.816605        -0.619147       -1.315827       1.899881        0.815389        0.647114        -0.141711       -0.653508       -1.326033       -2.502142       -2.819237       -1.396416       -1.649019       -1.253123       -1.654411       -2.505258       -1.998894       -2.564529       -2.022292       0.261856        0.748906        2.235650        4.138909        -2.509165       -2.089567       -2.485764       -2.008083       -1.653825       -0.436937       2.229675        3.861469        -1.088416       -1.383425       -0.711838       -0.277472       0.627349        0.954228        -1.656377       -1.989918       1.884870        1.792455        2.128715        2.222229        1.497350        1.710927        1.393959        1.593904        3.128096        3.452360        2.603010        2.209785        -1.525717       -2.292874       0.802999        0.523375        -0.580390       -1.273353       1.563181        0.899675        -2.297811       -2.864108       -0.697654       -1.424749       0.548016        -0.294939       4.668019        5.501733        -3.530902       -3.131482       4.839591        3.211965        -1.822835       -2.625914       1.687365        0.542071        -1.889361       -2.725488       -0.520402       -0.760222       -0.000013       0.000007
REFA_RECORD_EEG_PHYSIO_R14_20150511_180402.EDF              1.090829        1.229362        0.682156        0.757800        1.390831        1.820421        0.586703        0.839480        0.508872        0.700059        0.352781        0.562630        0.385071        0.744726        0.450027        0.834751        0.304370        0.455620        0.201239        0.457901        0.305056        0.565192        0.481334        0.865007        -0.089597       -0.302545       0.064148        -0.001800       0.757758        0.424444        0.269494        0.059039        0.042914        0.104894        -1.262904       -0.986110       -1.261481       -1.119517       0.077376        -0.177922       0.369551        0.102104        0.340877        0.211787        0.257648        0.069047        0.153815        -0.087116       0.146784        -0.072698       0.130832        -0.090059       0.182998        -0.062483       0.058755        -0.081543       -0.121843       -0.411070       -4.267269       -4.525726       -3.934789       -3.479946       -0.779020       -1.092606       0.709085        0.877986        0.513176        0.705513        0.535731        0.927783        1.564285        1.855077        0.534301        0.736230        0.362372        0.591026        0.227552        0.593827        0.480547        0.829093        0.293688        0.478163        0.170935        0.399801        0.261796        0.613414        0.147665        -0.013065       0.365605        0.091002        0.338114        0.171755        -1.248356       -1.013800       0.236083        -0.069249       0.456100        0.206140        0.212296        0.056852        0.178063        -0.020722       0.119802        -0.095083       0.089807        -0.096475       0.100251        -0.062699       0.265969        0.219835        -0.367418       -0.644837       -0.491960       -0.733110       -1.249620       -1.815818       0.312389        0.356181        -0.672602       -0.502349       0.007667        -0.188352       -1.214198       -1.041464       -0.596114       -0.922984       -0.474162       -0.711114       0.000000        0.000000
REFA_RECORD_EEG_PHYSIO_R14_20150512_111943.EDF                ???             ???             ???             ???             ???             ???             ???             ???             ???             ???             ???             ???             ???             ???             ???             ???             ???             ???             ???             ???             ???             ???             ???             ???             ???             ???             ???             ???             ???             ???             ???             ???             ???             ???             ???             ???             ???             ???             ???             ???             ???             ???             ???             ???             ???             ???             ???             ???             ???             ???             ???             ???             ???             ???             ???             ???             ???             ???             ???             ???             ???             ???             ???             ???             ???             ???             ???             ???             ???             ???             ???             ???             ???             ???             ???             ???             ???             ???             ???             ???             ???             ???             ???             ???             ???             ???             ???             ???             ???             ???             ???             ???             ???             ???             ???             ???             ???             ???             ???             ???             ???             ???             ???             ???             ???             ???             ???             ???             ???             ???             ???             ???             ???             ???             ???             ???             ???             ???             ???             ???             ???             ???             ???             ???             ???             ???             ???             ???             ???             ???
REFA_RECORD_EEG_PHYSIO_R14_20150512_125528.EDF              -3.310467       -2.979046       -1.041104       -1.315786       -1.042429       -1.281083       -3.213124       -2.812420       -3.114170       -2.857069       -0.982187       -1.376255       -0.929403       -1.238148       -0.974276       -1.277998       -2.999813       -2.680503       -3.041852       -2.719392       -0.745938       -1.042983       -0.849890       -1.060198       0.825455        2.263485        -0.746998       0.606045        1.132925        1.200839        -0.442670       -0.691908       -0.533910       -0.734572       -0.928212       -1.211133       1.610114        1.444774        0.873475        2.344561        2.145067        1.960122        0.780685        0.573401        1.714139        1.603935        2.434787        3.578769        2.249983        2.046564        1.928133        1.831635        1.756818        1.586937        1.822573        1.647116        1.924926        1.770199        2.260655        0.678407        1.767407        1.586471        1.782825        1.609298        -3.287976       -2.977124       -3.276537       -2.945436       -0.950413       -1.300798       -0.976150       -1.283916       -3.196707       -2.884924       -3.198871       -2.874407       -0.991470       -1.282001       -1.011269       -1.279415       -2.962473       -2.612821       -0.550370       -0.872858       -0.735005       -0.969223       -0.659561       0.669122        0.441512        0.213831        -0.433510       -0.652365       -0.833939       -1.067402       2.070183        1.960459        0.829024        0.669317        0.024595        -0.161733       2.174646        2.077883        2.000489        1.973695        1.737725        1.605479        1.829821        1.702779        -1.964516       -2.362149       4.900117        4.655010        1.789814        1.696030        -0.953133       -1.195067       -3.024110       -2.665207       -0.935472       -1.164540       0.810000        2.303664        1.665023        1.497086        5.642587        4.801044        1.808704        1.622327        -0.000000       0.000000
REFA_RECORD_EEG_PHYSIO_R14_20150512_150444.EDF              0.177953        0.063253        -1.288765       -1.510557       -1.317336       -1.490686       1.932236        1.139180        1.994899        1.191767        -1.750913       -1.934445       -1.938921       -2.031347       -2.019881       -2.019170       0.031172        0.264692        -0.011067       0.031584        -1.812238       -1.985253       -1.940260       -2.058091       -0.092597       0.114044        -0.354655       -0.157901       -0.100025       0.204230        -1.713583       -1.821856       -1.423086       -1.609936       -1.839563       -1.996905       0.072981        -0.204221       1.177222        1.112429        2.285285        2.731803        0.292082        -0.142579       0.089563        -0.172792       2.140534        2.578100        2.299620        2.718547        3.192148        3.366474        0.109529        -0.187500       0.072867        -0.203031       0.896296        1.976904        2.904608        3.437459        -0.093494       0.311275        -0.526947       -0.141813       0.092433        -0.031686       0.786587        0.749988        -1.992626       -2.025185       -1.978035       -1.991526       1.963918        1.221882        -1.623710       -1.812838       -1.871493       -1.951800       -1.936599       -1.980482       -0.132647       -0.119232       -1.830365       -1.936625       -1.784486       -1.952158       -0.140516       0.201347        1.458847        1.331804        -1.792491       -1.883572       -1.875150       -1.974494       1.447667        1.591509        3.119942        2.921787        0.125872        -0.132211       2.200532        2.642545        2.337618        2.746753        0.157070        -0.135126       0.093363        -0.187721       -0.682827       0.187037        3.411885        3.891954        0.094029        -0.185140       -2.023623       -2.071376       0.056863        0.253411        -1.929851       -1.943359       -0.198602       0.043808        0.066332        -0.169846       3.242842        3.673837        0.069477        -0.232137       -0.000003       -0.000005
REFA_RECORD_EEG_PHYSIO_R14_20150512_165120.EDF              -3.086594       -2.141344       -3.045124       -2.155088       -4.222040       -2.362256       -2.618402       -1.835376       -1.023482       -1.317351       -0.899139       -1.292716       -2.194394       -1.515339       -4.061068       -2.257884       -0.431210       -0.751653       -0.525557       -0.895709       -0.631206       -0.977792       -2.086620       -0.836810       2.155619        1.612049        -0.391039       -0.483917       0.987629        0.042220        1.042959        0.512064        1.447789        0.868691        -1.546077       -0.842293       -0.983939       -0.562526       2.134017        1.696373        2.848128        2.501343        3.201832        2.270311        1.558325        1.403354        2.212584        1.694058        2.430399        1.959190        2.486431        1.944728        1.777586        1.218629        -0.047053       -0.243754       2.486719        1.898174        2.194752        1.488811        1.782097        1.272894        1.226498        0.737927        -2.660610       -1.906189       -2.581721       -1.931945       -3.763584       -1.967088       -4.166893       -2.273674       -2.633187       -1.877855       -0.986030       -1.244564       -1.043198       -1.252365       -4.025763       -2.226351       -0.462376       -0.868362       -0.645025       -0.921507       -0.966855       -0.976709       1.236448        0.599173        0.586800        0.243515        1.599333        0.948001        1.256061        0.092727        2.456013        1.905211        2.893060        2.487904        2.052358        1.961493        2.240127        1.773653        2.519956        1.937329        2.508721        1.951067        1.798636        1.202978        -0.342418       -0.456687       2.146772        1.616294        1.109640        0.373009        -3.190185       -1.454842       -0.366619       -0.420413       -3.179258       -1.709116       2.179086        1.659017        -0.920454       -0.533007       2.053406        1.594757        0.566218        -0.103143       0.000002        -0.000000
REFA_RECORD_EEG_PHYSIO_R14_20150512_184931.EDF              -2.075829         ???           -3.010454         ???           -2.058928         ???           -1.587154         ???           -2.053933         ???           -1.886974         ???           -1.964109         ???           -1.967517         ???           -0.723341         ???           -1.731249         ???           -0.962966         ???           -0.421316         ???           1.311171          ???           0.311443          ???           0.302882          ???           0.754161          ???           1.701356          ???           0.001107          ???           0.160752          ???           1.247494          ???           2.827785          ???           3.069869          ???           0.179195          ???           1.318385          ???           1.368704          ???           2.835405          ???           0.304484          ???           0.186187          ???           0.872988          ???           0.890202          ???           0.807854          ???           0.808655          ???           -2.075090         ???           -2.114994         ???           -1.996848         ???           -2.008861         ???           -2.079250         ???           -1.795137         ???           -1.996848         ???           -1.941643         ???           -0.323270         ???           -1.803835         ???           -0.881224         ???           0.316359          ???           -1.636341         ???           2.958245          ???           0.245445          ???           1.299709          ???           3.051514          ???           3.074404          ???           1.387132          ???           2.847378          ???           2.825626          ???           0.236960          ???           -1.241946         ???           0.906644          ???           0.230510          ???           -0.424111         ???           -1.365367         ???           -0.383925         ???           1.284655          ???           0.095505          ???           1.010263          ???           0.179803          ???           0.000000          ???
REFA_RECORD_EEG_PHYSIO_R14_20150513_104750.EDF              -2.163763         ???           -2.498625         ???           -1.624660         ???           -1.121150         ???           -1.612969         ???           -1.201674         ???           -1.137114         ???           -2.135255         ???           -1.276469         ???           -0.460189         ???           0.734966          ???           0.889314          ???           0.307169          ???           -9.422053         ???           0.172611          ???           2.244787          ???           2.710691          ???           1.476308          ???           0.852710          ???           0.317487          ???           1.246952          ???           3.294197          ???           3.501877          ???           -0.092274         ???           -0.063785         ???           2.158729          ???           3.144115          ???           1.792982          ???           -0.173953         ???           -0.214624         ???           -0.179496         ???           0.258058          ???           -1.957479         ???           -1.717322         ???           -1.484877         ???           -1.664573         ???           -1.690190         ???           -1.965916         ???           -1.385674         ???           -1.473297         ???           -0.807168         ???           0.325998          ???           1.026312          ???           -0.282281         ???           0.940047          ???           2.729476          ???           1.479120          ???           0.629971          ???           2.859266          ???           3.191662          ???           -0.095909         ???           -0.012122         ???           2.784537          ???           2.999486          ???           -1.499893         ???           -0.205770         ???           0.500915          ???           -0.218110         ???           -1.515949         ???           -0.128323         ???           0.404607          ???           0.882519          ???           -0.188586         ???           0.516439          ???           0.000000          ???
REFA_RECORD_EEG_PHYSIO_R14_20150513_131725.EDF              -4.315871         ???           -1.348028         ???           -1.329386         ???           -1.712424         ???           -1.553262         ???           -1.264866         ???           -1.298656         ???           -1.380211         ???           -1.540783         ???           -1.470005         ???           -1.289292         ???           -1.274432         ???           0.524281          ???           -1.607197         ???           -1.525982         ???           -1.353971         ???           -0.440215         ???           -1.282968         ???           2.096805          ???           2.050999          ???           3.609932          ???           2.063501          ???           2.112336          ???           2.141260          ???           2.164738          ???           2.127722          ???           2.066336          ???           2.117768          ???           2.132001          ???           2.130154          ???           2.112256          ???           2.082928          ???           -5.029757         ???           -1.735747         ???           -1.319556         ???           -1.287404         ???           -1.732082         ???           -1.511487         ???           -1.336991         ???           -1.315211         ???           -1.506438         ???           -1.360977         ???           -1.265969         ???           -1.537585         ???           -1.400636         ???           -1.240690         ???           -1.282832         ???           2.086659          ???           3.627287          ???           2.046050          ???           2.131001          ???           2.143039          ???           2.128898          ???           2.123874          ???           -1.669643         ???           2.149760          ???           2.103566          ???           -4.297452         ???           -1.633370         ???           -1.293661         ???           2.047085          ???           2.097517          ???           2.204061          ???           2.130381          ???           0.000001          ???
REFA_RECORD_EEG_PHYSIO_R14_20150513_151501.EDF              2.748851          ???           2.054201          ???           1.160134          ???           -0.700979         ???           -0.169387         ???           -0.085830         ???           -0.080879         ???           0.096601          ???           -0.637839         ???           -0.226653         ???           -0.181595         ???           -0.026313         ???           -0.444042         ???           -0.666011         ???           1.189655          ???           -0.153932         ???           -0.111276         ???           -0.557051         ???           -0.584325         ???           -0.377332         ???           2.065710          ???           -0.111238         ???           -0.231198         ???           -0.435195         ???           -0.352568         ???           -0.254172         ???           -0.196911         ???           -0.315918         ???           -0.227571         ???           -0.182662         ???           -0.232248         ???           -0.301494         ???           2.531694          ???           0.960081          ???           0.093200          ???           0.197625          ???           0.989468          ???           -0.281070         ???           -0.195694         ???           0.063535          ???           -0.641000         ???           -0.212212         ???           -0.182600         ???           1.022439          ???           -0.186215         ???           -0.118035         ???           -0.117619         ???           -0.359116         ???           -0.036474         ???           -0.190517         ???           -0.332841         ???           -0.214837         ???           -0.190884         ???           -0.255728         ???           -0.693487         ???           -0.201631         ???           -0.270641         ???           -0.525358         ???           -0.696589         ???           0.094835          ???           -0.382856         ???           -0.526335         ???           -0.345038         ???           -0.378136         ???           0.000003          ???
REFA_RECORD_EEG_PHYSIO_R14_20150513_165348.EDF              -1.002893         ???           -0.759920         ???           -1.321952         ???           0.022759          ???           0.107063          ???           -0.066502         ???           -0.303245         ???           -1.301840         ???           0.385672          ???           0.331148          ???           -0.122314         ???           -0.767025         ???           0.665837          ???           1.493841          ???           1.576639          ???           0.843294          ???           0.081150          ???           -1.370240         ???           -1.396803         ???           1.511808          ???           0.903902          ???           0.813068          ???           -0.811940         ???           0.667347          ???           1.012597          ???           0.899632          ???           -0.407110         ???           -0.575289         ???           0.080779          ???           0.055425          ???           -0.032612         ???           -0.703723         ???           -0.180770         ???           -0.055679         ???           -1.313407         ???           -1.323043         ???           0.028366          ???           0.066072          ???           -0.159619         ???           -1.277772         ???           0.352008          ???           0.283183          ???           -0.104157         ???           1.604135          ???           0.826705          ???           0.596885          ???           -0.477643         ???           1.511655          ???           0.883543          ???           0.024921          ???           0.752870          ???           0.935000          ???           0.566800          ???           -0.518329         ???           0.015948          ???           0.027161          ???           -0.690324         ???           -1.745191         ???           0.034256          ???           -1.148478         ???           1.519077          ???           -1.409598         ???           0.768225          ???           -1.441977         ???           0.000001          ???
REFA_RECORD_EEG_PHYSIO_R14_20150518_104720.EDF              4.313010          ???           1.212926          ???           0.912402          ???           0.186596          ???           0.295500          ???           -0.324888         ???           0.320271          ???           0.384094          ???           0.182199          ???           0.198825          ???           0.385209          ???           0.291288          ???           -0.997214         ???           0.234621          ???           0.200321          ???           0.204464          ???           0.472428          ???           -0.010485         ???           -0.254966         ???           -0.677386         ???           -0.488706         ???           0.455651          ???           0.382146          ???           -0.912378         ???           -0.479955         ???           -0.084254         ???           0.212845          ???           0.243379          ???           -0.701126         ???           -4.809175         ???           -4.847480         ???           0.259202          ???           3.521527          ???           0.199016          ???           0.518858          ???           0.700739          ???           0.233052          ???           0.139982          ???           0.325797          ???           0.407689          ???           0.152884          ???           0.208820          ???           0.381807          ???           0.213369          ???           0.209322          ???           0.451348          ???           0.369465          ???           -0.498028         ???           0.077670          ???           0.401810          ???           -0.770707         ???           -0.356600         ???           0.121775          ???           0.219333          ???           -1.024192         ???           -0.715510         ???           0.226069          ???           -0.285013         ???           0.175983          ???           -0.142759         ???           -0.948530         ???           -0.140564         ???           -0.890808         ???           0.226338          ???           -0.000002         ???
REFA_RECORD_EEG_PHYSIO_R14_20150518_125817.EDF              -10.428889        ???           -5.739610         ???           -3.075671         ???           -10.159101        ???           -10.005645        ???           1.732978          ???           -2.596915         ???           -2.646148         ???           -3.325405         ???           -3.239188         ???           4.627236          ???           -2.540449         ???           0.383029          ???           -3.334575         ???           -3.213753         ???           1.797604          ???           2.193399          ???           -2.512346         ???           -1.430606         ???           1.785460          ???           5.164366          ???           5.269685          ???           5.012448          ???           2.025480          ???           6.849579          ???           5.951257          ???           5.770265          ???           5.320485          ???           5.930826          ???           5.893702          ???           4.928882          ???           5.745724          ???           -10.442354        ???           -10.195682        ???           -2.658646         ???           -2.982127         ???           -10.135117        ???           -3.922028         ???           -2.560090         ???           -2.646583         ???           -3.273465         ???           1.738403          ???           -2.542419         ???           -3.325314         ???           5.036215          ???           4.676952          ???           -2.483621         ???           3.828146          ???           5.208475          ???           6.456214          ???           1.959675          ???           6.051931          ???           5.838482          ???           5.828088          ???           -3.737656         ???           5.941775          ???           5.824750          ???           -2.492503         ???           -3.587632         ???           -2.650424         ???           0.416284          ???           -1.448888         ???           1.640929          ???           3.196102          ???           0.000002          ???
REFA_RECORD_EEG_PHYSIO_R14_20150518_143150.EDF              -0.704388         ???           -1.057457         ???           -1.546169         ???           0.272197          ???           -0.449992         ???           0.111020          ???           -0.584301         ???           -0.791870         ???           0.674707          ???           1.069698          ???           -0.050282         ???           -0.525742         ???           -0.485039         ???           -0.210260         ???           1.724706          ???           2.271422          ???           0.905246          ???           -0.553868         ???           -2.490987         ???           0.628302          ???           1.978689          ???           1.696114          ???           1.033521          ???           -0.102267         ???           0.626699          ???           0.656317          ???           0.614570          ???           -1.281409         ???           -0.368483         ???           -1.071782         ???           -1.345417         ???           -1.037666         ???           -0.682651         ???           -0.863787         ???           -1.021329         ???           -1.503695         ???           0.285950          ???           -0.350071         ???           -0.059533         ???           -0.697940         ???           1.021978          ???           1.177846          ???           -0.059014         ???           1.256550          ???           1.803592          ???           1.934960          ???           -0.090923         ???           1.505290          ???           1.966563          ???           1.273051          ???           -0.067311         ???           0.591164          ???           0.624895          ???           -0.235732         ???           0.237395          ???           -0.329258         ???           -1.595906         ???           -2.384430         ???           0.279779          ???           -0.519418         ???           -0.492267         ???           -0.664342         ???           -0.489634         ???           -0.556741         ???           0.000008          ???
REFA_RECORD_EEG_PHYSIO_R14_20150520_082912.EDF              7.657454          ???           1.906466          ???           3.500097          ???           5.662583          ???           0.543490          ???           0.383427          ???           0.116061          ???           -6.080765         ???           2.979401          ???           0.306417          ???           0.138734          ???           -3.075935         ???           -0.447653         ???           1.420750          ???           1.713233          ???           0.786479          ???           0.631700          ???           -6.833149         ???           -7.037426         ???           1.533406          ???           2.508056          ???           2.142292          ???           -1.001287         ???           0.552277          ???           2.651105          ???           2.338659          ???           1.316480          ???           -3.333336         ???           -0.992820         ???           -5.100788         ???           -5.573951         ???           -6.322669         ???           9.768023          ???           3.414364          ???           -0.074621         ???           -1.908675         ???           3.643979          ???           0.264132          ???           0.218206          ???           -1.168865         ???           1.386875          ???           0.165640          ???           -0.301884         ???           1.872178          ???           1.708628          ???           1.209787          ???           -2.075811         ???           2.580111          ???           1.964435          ???           1.343183          ???           0.552387          ???           2.364209          ???           1.405898          ???           -1.909259         ???           4.903005          ???           -0.788562         ???           -1.971223         ???           -10.868658        ???           5.018097          ???           -6.819926         ???           -0.449276         ???           -5.696381         ???           -1.019050         ???           -3.088990         ???           -0.000009         ???
REFA_RECORD_EEG_PHYSIO_R14_20150520_082912.EDF_select_eeg     ???             ???             ???             ???             ???             ???             ???             ???             ???             ???             ???             ???             ???             ???             ???             ???             ???             ???             ???             ???             ???             ???             ???             ???             ???             ???             ???             ???             ???             ???             ???             ???             ???             ???             ???             ???             ???             ???             ???             ???             ???             ???             ???             ???             ???             ???             ???             ???             ???             ???             ???             ???             ???             ???             ???             ???             ???             ???             ???             ???             ???             ???             ???             ???             ???             ???             ???             ???             ???             ???             ???             ???             ???             ???             ???             ???             ???             ???             ???             ???             ???             ???             ???             ???             ???             ???             ???             ???             ???             ???             ???             ???             ???             ???             ???             ???             ???             ???             ???             ???             ???             ???             ???             ???             ???             ???             ???             ???             ???             ???             ???             ???             ???             ???             ???             ???             ???             ???             ???             ???             ???             ???             ???             ???             ???             ???             ???             ???             ???             ???
rev_no_sig_gs_Raw Data                                        ???             ???             ???             ???             ???             ???             ???             ???             ???             ???             ???             ???             ???             ???             ???             ???             ???             ???             ???             ???             ???             ???             ???             ???             ???             ???             ???             ???             ???             ???             ???             ???             ???             ???             ???             ???             ???             ???             ???             ???             ???             ???             ???             ???             ???             ???             ???             ???             ???             ???             ???             ???             ???             ???             ???             ???             ???             ???             ???             ???             ???             ???             ???             ???             ???             ???             ???             ???             ???             ???             ???             ???             ???             ???             ???             ???             ???             ???             ???             ???             ???             ???             ???             ???             ???             ???             ???             ???             ???             ???             ???             ???             ???             ???             ???             ???             ???             ???             ???             ???             ???             ???             ???             ???             ???             ???             ???             ???             ???             ???             ???             ???             ???             ???             ???             ???             ???             ???             ???             ???             ???             ???             ???             ???             ???             ???             ???             ???             ???             ???
