# Supplementary material for: Strength of socio-political attitudes moderates electrophysiological responses to perceptual anomalies
Source: PLoS One. 2019 Aug 5;14(8):e0220732. doi: 10.1371/journal.pone.0220732 (PMC6681971; doi:10.1371/journal.pone.0220732)
Supplement: S1 Dataset — (ZIP) [file pone.0220732.s002.zip › pub_data/lpp2.txt]

File            Fp1-bnoroe  Fp1-brevoe  AFz-bnoroe  AFz-brevoe  Fp2-bnoroe  Fp2-brevoe  F7-bnoroe   F7-brevoe   F3-bnoroe   F3-brevoe   Fz-bnoroe   Fz-brevoe   F4-bnoroe   F4-brevoe   F8-bnoroe   F8-brevoe   FC5-bnoroe  FC5-brevoe  FC1-bnoroe  FC1-brevoe  FC2-bnoroe  FC2-brevoe  FC6-bnoroe  FC6-brevoe  TP9-bnoroe  TP9-brevoe  T7-bnoroe   T7-brevoe   C3-bnoroe   C3-brevoe   Cz-bnoroe   Cz-brevoe   C4-bnoroe   C4-brevoe   T8-bnoroe   T8-brevoe   TP10-bnoroe TP10-brevoe CP5-bnoroe  CP5-brevoe  CP1-bnoroe  CP1-brevoe  CP2-bnoroe  CP2-brevoe  CP6-bnoroe  CP6-brevoe  P7-bnoroe   P7-brevoe   P3-bnoroe   P3-brevoe   Pz-bnoroe   Pz-brevoe   P4-bnoroe   P4-brevoe   P8-bnoroe   P8-brevoe   POz-bnoroe  POz-brevoe  O1-bnoroe   O1-brevoe   Oz-bnoroe   Oz-brevoe   O2-bnoroe   O2-brevoe   AF7-bnoroe  AF7-brevoe  AF3-bnoroe  AF3-brevoe  AF4-bnoroe  AF4-brevoe  AF8-bnoroe  AF8-brevoe  F5-bnoroe   F5-brevoe   F1-bnoroe   F1-brevoe   F2-bnoroe   F2-brevoe   F6-bnoroe   F6-brevoe   FC3-bnoroe  FC3-brevoe  FCz-bnoroe  FCz-brevoe  FC4-bnoroe  FC4-brevoe  C5-bnoroe   C5-brevoe   C1-bnoroe   C1-brevoe   C2-bnoroe   C2-brevoe   C6-bnoroe   C6-brevoe   CP3-bnoroe  CP3-brevoe  CPz-bnoroe  CPz-brevoe  CP4-bnoroe  CP4-brevoe  P5-bnoroe   P5-brevoe   P1-bnoroe   P1-brevoe   P2-bnoroe   P2-brevoe   P6-bnoroe   P6-brevoe   FT9-bnoroe  FT9-brevoe  PO3-bnoroe  PO3-brevoe  PO4-bnoroe  PO4-brevoe  FT10-bnoroe FT10-brevoe FT7-bnoroe  FT7-brevoe  FT8-bnoroe  FT8-brevoe  TP7-bnoroe  TP7-brevoe  TP8-bnoroe  TP8-brevoe  PO7-bnoroe  PO7-brevoe  PO8-bnoroe  PO8-brevoe  EOG-bnoroe  EOG-brevoe  

BAS17_007       -0.044850   0.002164    -4.810176   -6.198649   -4.242867   -4.457494   -3.336397   -4.506729   -1.314574   -3.959753   -3.610069   -2.899083   -2.326377   -2.595519   -5.597122   -2.241951   -0.027530   -0.663674   1.120439    -1.129110   -0.582846   -1.453012   -1.504765   -0.185658   -0.729645   0.102567    -0.510786   -1.204372   2.612522    1.789434    1.716604    0.863917    0.445112    1.946252    -0.033383   1.263018    -0.739503   -0.288067   2.490575    1.868784    3.996935    3.426881    2.818817    3.660949    1.228652    2.941815    2.202125    1.754852    3.421567    2.662576    3.151847    2.908533    2.298164    3.764163    0.966820    2.439497    1.145120    2.398261    0.218587    -0.447834   -1.727405   1.138179    -0.609140   0.645941    -2.566279   -4.498446   -3.598841   -2.454674   -3.296789   -2.117396   -3.480398   -4.161652   -2.237838   -3.582477   -3.220214   -3.472834   -2.517178   -2.864401   -2.757790   -1.850154   1.915038    -0.223888   -0.865617   -1.942285   0.048900    -0.537192   1.844284    -0.970495   2.683672    0.963260    1.855725    1.209678    -0.189648   1.317294    3.325138    2.710834    3.326808    2.620064    1.930268    3.631920    2.319643    2.167081    3.514768    2.705006    2.550005    3.796435    1.658519    3.480952    -1.211118   -3.871591   0.979554    2.042926    1.403879    2.783510    -3.325505   -2.664248   -1.109831   -1.749606   -1.516954   -0.247714   0.816100    -0.252092   0.659389    1.716469    0.721613    0.985071    0.179019    1.834912    0.000004    -0.000042
BAS17_008       -0.851075     ???       -2.101803     ???       -1.467246     ???       -4.451261     ???       -1.289605     ???       -3.242750     ???       -2.040537     ???       -2.095572     ???       -0.763476     ???       -3.214586     ???       -2.026687     ???       -1.381832     ???       0.742334      ???       1.146745      ???       -0.203487     ???       -1.294160     ???       0.315507      ???       1.147569      ???       1.705677      ???       2.515728      ???       1.510625      ???       0.990437      ???       0.407402      ???       1.394011      ???       2.214642      ???       2.710073      ???       1.718656      ???       0.765430      ???       2.446158      ???       2.320985      ???       2.636268      ???       2.606610      ???       -1.740162     ???       -2.189041     ???       -1.849506     ???       -2.090307     ???       -0.716359     ???       -3.295462     ???       -2.322334     ???       -0.374646     ???       -2.021371     ???       -2.724165     ???       -1.261958     ???       1.941313      ???       -0.942584     ???       -0.542485     ???       -0.197195     ???       1.726657      ???       1.364755      ???       0.737680      ???       2.208473      ???       2.022485      ???       1.870896      ???       1.159559      ???       0.573990      ???       1.816608      ???       1.901312      ???       -0.708172     ???       -1.636592     ???       -1.707165     ???       2.694494      ???       0.413384      ???       1.778079      ???       1.238997      ???       0.000021      ???
BAS17_009       -0.481579   -1.100098   -0.508519   -1.443901   -1.656853   -2.086281   0.597729    0.551336    0.904807    0.622430    -0.465181   -0.130040   -1.446240   -1.698335   -6.537627   -5.804747   0.847091    0.624791    1.905828    1.786615    1.033415    1.001885    -2.851470   -2.454598   0.939360    0.769439    -0.565282   0.151678    3.667118    3.570462    4.442548    2.664435    1.823173    1.778442    -4.460441   -3.262582   -5.323278   -3.593351   1.700392    1.389291    4.286352    3.856369    3.943060    3.641413    -0.352744   0.397185    1.403038    1.133162    3.625495    3.366725    4.246827    3.894846    2.380908    2.798087    -2.726339   -1.747166   0.954149    0.574102    -0.887145   -2.176375   -4.811425   -5.576093   -3.649480   -3.961202   -1.050424   -0.122626   -0.190946   -0.453794   -2.088548   -1.760592   -4.543119   -4.174578   0.805384    0.617537    0.762794    0.685479    -1.121649   -0.776969   -3.349455   -3.150231   0.843967    0.652200    1.239312    1.700609    -0.238929   0.386345    3.031200    2.874777    4.292292    3.788165    2.817566    2.957024    -2.002726   -1.196769   4.248830    3.767748    4.221982    3.805633    2.640104    2.440485    1.394519    1.093759    4.327114    3.848622    3.166682    3.214851    -0.345283   0.280084    -1.680604   -2.111080   -0.812467   -2.222539   0.791958    0.643040    -7.750831   -6.960150   0.777625    0.542631    -5.641666   -4.412967   0.988055    0.733188    -3.183707   -2.005896   -1.814422   -2.167697   -2.512474   -2.054551   -0.000002   -0.000004
BAS17_010       -2.106936     ???       -3.247395     ???       -4.076784     ???       -2.655740     ???       -1.641490     ???       -1.932623     ???       -3.001106     ???       -2.788108     ???       -3.071971     ???       -0.647681     ???       -1.539209     ???       -1.556028     ???       2.185974      ???       0.282767      ???       1.576110      ???       0.882631      ???       0.714141      ???       0.760054      ???       1.691534      ???       2.375462      ???       2.503546      ???       2.212912      ???       1.445237      ???       2.761143      ???       2.783202      ???       2.587640      ???       2.014615      ???       1.541120      ???       1.976261      ???       -0.127723     ???       -0.828402     ???       -0.766508     ???       -3.616388     ???       -1.658191     ???       -4.058021     ???       -3.078961     ???       -3.027576     ???       -1.581433     ???       -2.944753     ???       -2.582767     ???       -0.862801     ???       -0.354144     ???       -1.553803     ???       0.328780      ???       1.013900      ???       0.983413      ???       0.378066      ???       2.609265      ???       2.055173      ???       2.247538      ???       2.822856      ???       2.629866      ???       2.478853      ???       1.370150      ???       -0.946591     ???       1.487852      ???       1.136704      ???       0.311276      ???       -0.999518     ???       -0.163365     ???       2.372563      ???       0.843602      ???       1.282638      ???       0.769109      ???       -0.000005     ???
BAS17_011         ???         ???         ???         ???         ???         ???         ???         ???         ???         ???         ???         ???         ???         ???         ???         ???         ???         ???         ???         ???         ???         ???         ???         ???         ???         ???         ???         ???         ???         ???         ???         ???         ???         ???         ???         ???         ???         ???         ???         ???         ???         ???         ???         ???         ???         ???         ???         ???         ???         ???         ???         ???         ???         ???         ???         ???         ???         ???         ???         ???         ???         ???         ???         ???         ???         ???         ???         ???         ???         ???         ???         ???         ???         ???         ???         ???         ???         ???         ???         ???         ???         ???         ???         ???         ???         ???         ???         ???         ???         ???         ???         ???         ???         ???         ???         ???         ???         ???         ???         ???         ???         ???         ???         ???         ???         ???         ???         ???         ???         ???         ???         ???         ???         ???         ???         ???         ???         ???         ???         ???         ???         ???         ???         ???         ???         ???         ???         ???         ???         ???
BAS17_012       -0.722596     ???       -3.868405     ???       -3.201991     ???       2.511760      ???       2.583670      ???       -3.469580     ???       -4.135472     ???       -5.172943     ???       3.169130      ???       -0.888410     ???       -3.987284     ???       -2.958678     ???       3.011653      ???       3.630795      ???       1.488541      ???       -2.092145     ???       -1.823125     ???       -0.512639     ???       0.379538      ???       3.090295      ???       2.308559      ???       0.234507      ???       0.878276      ???       3.279790      ???       3.766178      ???       2.213996      ???       -0.427964     ???       0.740383      ???       1.839655      ???       -0.303707     ???       -2.667273     ???       -0.430880     ???       1.733195      ???       2.528941      ???       -4.549777     ???       -4.536813     ???       2.566967      ???       -2.368516     ???       -4.382602     ???       -5.026930     ???       -0.854535     ???       -3.710524     ???       -3.220331     ???       3.654105      ???       -0.907702     ???       -1.909816     ???       -0.885164     ???       3.080477      ???       0.838228      ???       0.892384      ???       3.725144      ???       3.748762      ???       1.719192      ???       0.762405      ???       3.475336      ???       2.820168      ???       -0.481681     ???       -4.294292     ???       3.204396      ???       -2.927624     ???       5.030555      ???       0.385210      ???       3.237363      ???       -1.809836     ???       0.000002      ???
BAS17_013       -2.355753   -3.267790   -2.795274   -3.399601   -2.203048   -2.575574   -2.014910   -2.292395   -1.363390   -2.294259   -1.532252   -2.797108   -2.015978   -1.725092   -1.676724   -0.858431   -0.286039   -0.893570   -0.211093   -1.502286   -0.663778   -0.714390   -0.615871   0.112744    -0.776946   -0.308649   -0.064981   -0.154912   0.357536    -0.571023   0.273255    -1.025370   0.496663    0.843501    0.568351    0.711082    -0.225449   1.421381    0.054794    0.663965    1.826173    1.180229    2.369561    1.859672    0.564882    1.354113    0.358478    1.544018    1.546779    1.293939    2.560387    2.746644    2.415620    2.749202    1.805346    3.238007    2.046448    2.067371    0.862964    0.405751    0.433068    -0.246905   1.003797    1.999802    -1.266714   -2.082646   -2.588269   -3.259235   -2.161383   -2.655617   -1.680682   -0.875259   -0.974203   -2.010822   -1.532466   -3.158798   -1.869097   -2.684904   -1.637680   -0.866944   -0.372998   -1.383106   -0.611416   -1.307687   -0.587327   -0.683711   0.075599    -0.045323   0.045927    -0.563985   0.968426    0.750412    -0.056775   0.546052    0.685952    0.653891    1.739527    1.496802    1.910812    1.847399    0.862354    1.450331    1.934275    2.051783    2.592151    2.790411    2.168568    3.169940    -1.887203   -1.134163   1.210127    1.507188    2.458154    2.655249    -1.549177   -0.883253   -1.215469   -1.396546   -1.529936   -0.821073   0.083660    0.514861    0.316155    1.574151    1.150577    1.298521    2.575560    3.942102    0.000015    -0.000005
BAS17_014       -2.641765     ???       -3.090042     ???       -1.792008     ???       0.390346      ???       -0.168607     ???       -1.435083     ???       -0.527329     ???       -0.070766     ???       2.188464      ???       0.869155      ???       0.936096      ???       2.288043      ???       -7.815175     ???       2.824331      ???       5.311702      ???       2.904006      ???       2.629033      ???       2.317923      ???       0.001301      ???       4.547387      ???       5.507137      ???       3.983194      ???       -0.383186     ???       -1.535018     ???       4.055632      ???       3.997601      ???       -1.323832     ???       -5.507096     ???       -1.422302     ???       -6.765347     ???       -8.086079     ???       -10.990568    ???       -0.104294     ???       -0.489189     ???       -0.244766     ???       0.225218      ???       0.721570      ???       -1.158654     ???       -1.188671     ???       2.019826      ???       1.824837      ???       -0.074450     ???       2.281549      ???       2.980815      ???       3.752603      ???       3.056880      ???       2.345088      ???       5.632119      ???       4.514155      ???       2.844921      ???       1.965831      ???       4.011876      ???       -1.371587     ???       -1.410251     ???       -0.556372     ???       -1.510662     ???       -6.892895     ???       -0.079703     ???       2.076259      ???       1.363105      ???       1.839722      ???       0.035613      ???       -5.604183     ???       -14.003317    ???       -0.000004     ???
BAS17_014_cal     ???         ???         ???         ???         ???         ???         ???         ???         ???         ???         ???         ???         ???         ???         ???         ???         ???         ???         ???         ???         ???         ???         ???         ???         ???         ???         ???         ???         ???         ???         ???         ???         ???         ???         ???         ???         ???         ???         ???         ???         ???         ???         ???         ???         ???         ???         ???         ???         ???         ???         ???         ???         ???         ???         ???         ???         ???         ???         ???         ???         ???         ???         ???         ???         ???         ???         ???         ???         ???         ???         ???         ???         ???         ???         ???         ???         ???         ???         ???         ???         ???         ???         ???         ???         ???         ???         ???         ???         ???         ???         ???         ???         ???         ???         ???         ???         ???         ???         ???         ???         ???         ???         ???         ???         ???         ???         ???         ???         ???         ???         ???         ???         ???         ???         ???         ???         ???         ???         ???         ???         ???         ???         ???         ???         ???         ???         ???         ???         ???         ???
BAS17_016         ???         ???         ???         ???         ???         ???         ???         ???         ???         ???         ???         ???         ???         ???         ???         ???         ???         ???         ???         ???         ???         ???         ???         ???         ???         ???         ???         ???         ???         ???         ???         ???         ???         ???         ???         ???         ???         ???         ???         ???         ???         ???         ???         ???         ???         ???         ???         ???         ???         ???         ???         ???         ???         ???         ???         ???         ???         ???         ???         ???         ???         ???         ???         ???         ???         ???         ???         ???         ???         ???         ???         ???         ???         ???         ???         ???         ???         ???         ???         ???         ???         ???         ???         ???         ???         ???         ???         ???         ???         ???         ???         ???         ???         ???         ???         ???         ???         ???         ???         ???         ???         ???         ???         ???         ???         ???         ???         ???         ???         ???         ???         ???         ???         ???         ???         ???         ???         ???         ???         ???         ???         ???         ???         ???         ???         ???         ???         ???         ???         ???
BAS17_017         ???         ???         ???         ???         ???         ???         ???         ???         ???         ???         ???         ???         ???         ???         ???         ???         ???         ???         ???         ???         ???         ???         ???         ???         ???         ???         ???         ???         ???         ???         ???         ???         ???         ???         ???         ???         ???         ???         ???         ???         ???         ???         ???         ???         ???         ???         ???         ???         ???         ???         ???         ???         ???         ???         ???         ???         ???         ???         ???         ???         ???         ???         ???         ???         ???         ???         ???         ???         ???         ???         ???         ???         ???         ???         ???         ???         ???         ???         ???         ???         ???         ???         ???         ???         ???         ???         ???         ???         ???         ???         ???         ???         ???         ???         ???         ???         ???         ???         ???         ???         ???         ???         ???         ???         ???         ???         ???         ???         ???         ???         ???         ???         ???         ???         ???         ???         ???         ???         ???         ???         ???         ???         ???         ???         ???         ???         ???         ???         ???         ???
BAS17_018         ???         ???         ???         ???         ???         ???         ???         ???         ???         ???         ???         ???         ???         ???         ???         ???         ???         ???         ???         ???         ???         ???         ???         ???         ???         ???         ???         ???         ???         ???         ???         ???         ???         ???         ???         ???         ???         ???         ???         ???         ???         ???         ???         ???         ???         ???         ???         ???         ???         ???         ???         ???         ???         ???         ???         ???         ???         ???         ???         ???         ???         ???         ???         ???         ???         ???         ???         ???         ???         ???         ???         ???         ???         ???         ???         ???         ???         ???         ???         ???         ???         ???         ???         ???         ???         ???         ???         ???         ???         ???         ???         ???         ???         ???         ???         ???         ???         ???         ???         ???         ???         ???         ???         ???         ???         ???         ???         ???         ???         ???         ???         ???         ???         ???         ???         ???         ???         ???         ???         ???         ???         ???         ???         ???         ???         ???         ???         ???         ???         ???
BAS17_019       -3.884538   -3.051886   -5.506276   -5.556542   -7.535001   -11.087454  1.159321    4.091092    -2.187316   -1.450960   -4.842465   -4.658899   -6.681293   -6.738396   -15.915379  -11.872021  -1.261995   -0.299538   -2.689232   -1.514084   -3.926227   -3.511662   -8.133583   -7.102974   1.238496    2.222176    0.128459    3.681309    0.724387    2.052709    -1.625385   -1.038425   -1.910672   -2.042720     ???         ???       1.128976    0.069204    3.514342    3.882168    2.340190    2.976238    2.456668    1.951448    1.736514    0.054909    4.686566    4.664180    4.804389    5.818038    5.684529    5.023028    5.594100    4.585480    6.723937    4.858451    8.587104    7.275133    12.023619   10.432242   11.227880   9.599396    10.294188   8.288010    -1.806498   -0.194279   -3.954907   -2.945170   -7.838736   -8.404689   -14.397606  -12.604156  -1.514760   -1.299631   -3.526074   -3.040836   -5.344310   -5.903404   -8.061948   -10.040742  -1.169631   0.126909    -3.702067   -3.041733   -5.084720   -4.996307   0.737989    2.073594    -1.100955   -0.238115   -1.999277   -0.959432   -3.153074   -3.911869   2.935146    2.745244    1.651467    1.370099    2.670046    2.054428    5.534702    4.952093    5.226880    5.023402    5.112977    4.641452    6.219560    4.165386    1.196597    2.099088    8.040563    7.445468    8.637293    6.888858      ???         ???       -0.519094   3.651551    -9.006639   -12.127772  1.398767    3.114309    0.627398    -0.636685   9.243716    7.213735    10.698395   7.860883    0.000011    0.000023
BAS17_020       -1.435343     ???       -1.747942     ???       -2.201779     ???       -1.449889     ???       -1.128650     ???       -0.623290     ???       -0.998633     ???       -3.427573     ???       -1.318185     ???       0.238837      ???       0.020222      ???       -1.227017     ???       -1.996749     ???       0.076751      ???       1.413961      ???       1.820480      ???       0.473275      ???       -1.722914     ???       -2.473521     ???       1.294788      ???       2.264212      ???       2.270133      ???       1.845642      ???       1.075557      ???       1.607473      ???       1.872510      ???       3.528342      ???       1.380206      ???       2.357498      ???       -2.553015     ???       -0.791023     ???       -0.735664     ???       -2.155709     ???       -1.165353     ???       -1.366082     ???       -2.356606     ???       -1.158208     ???       -1.131944     ???       -0.534541     ???       -2.211462     ???       0.226865      ???       0.041998      ???       -0.026573     ???       0.139889      ???       1.351283      ???       1.148708      ???       0.307234      ???       1.569689      ???       2.290125      ???       2.716560      ???       1.566614      ???       1.629442      ???       3.244436      ???       2.800847      ???       -1.156775     ???       -0.282752     ???       3.443633      ???         ???         ???       -1.348555     ???       -2.411850     ???       -1.926224     ???       0.028458      ???       1.153425      ???       1.901671      ???       -0.000004     ???
BAS17_021       0.758299    0.046729    -0.953821   -0.938974   0.459362    -1.467045   0.471184    -0.081573   0.049659    -0.506614   -0.945624   -1.190047   -2.647099   -1.562374   -3.137323   -3.088994   0.424528    0.115562    -0.369373   -0.045422   -1.255670   -1.053112   -2.586263   -2.529048   -0.678240   -0.191027   1.172446    0.831630    1.805207    2.151653    0.271804    1.398418    -0.718228   -0.810733   -2.307203   -2.854186   -2.281128   -2.637368   2.091951    1.293803    2.349238    2.431946    0.875278    1.783528    -0.272463   0.156536    0.481541    0.554959    2.115172    1.453282    1.862681    2.854040    1.321569    1.672212    -0.086428   -0.374453   1.573535    1.007736    -1.035947   -0.548299   -0.513648   -0.231374   0.418352    0.022214    0.608746    0.051021    0.295015    -0.533172   -2.148512   -1.507058   -2.043502   -0.828430   0.051992    -0.598880   -0.254424   -0.999898   -1.297431   -1.663382   -1.967384   -2.137275   1.021237    1.319236    -0.593353   0.035740    -1.778361   -1.509237   1.880012    2.011359      ???         ???       0.492847    -0.114646   -1.707272   -0.973893     ???         ???       1.073228    2.570126    0.607195    1.158017    2.094300    1.485037    2.183964    2.197953    1.728181    2.025868    0.469849    0.561365    0.448777    0.128849    0.881902    0.957881    1.852812    1.169094      ???         ???       0.473860    0.080443    -1.971063   -3.615201   1.502927    0.906316    -1.384203   -0.823013   -0.130710   -0.334559   1.274850    1.548699    0.000005    0.000000
BAS17_022         ???         ???         ???         ???         ???         ???         ???         ???         ???         ???         ???         ???         ???         ???         ???         ???         ???         ???         ???         ???         ???         ???         ???         ???         ???         ???         ???         ???         ???         ???         ???         ???         ???         ???         ???         ???         ???         ???         ???         ???         ???         ???         ???         ???         ???         ???         ???         ???         ???         ???         ???         ???         ???         ???         ???         ???         ???         ???         ???         ???         ???         ???         ???         ???         ???         ???         ???         ???         ???         ???         ???         ???         ???         ???         ???         ???         ???         ???         ???         ???         ???         ???         ???         ???         ???         ???         ???         ???         ???         ???         ???         ???         ???         ???         ???         ???         ???         ???         ???         ???         ???         ???         ???         ???         ???         ???         ???         ???         ???         ???         ???         ???         ???         ???         ???         ???         ???         ???         ???         ???         ???         ???         ???         ???         ???         ???         ???         ???         ???         ???
BAS17_023         ???         ???       -3.965136   -5.033210   -8.425620   -9.448615   -2.304471   -4.595442   -2.142871   -4.520055   -3.583195   -4.573879   -6.175867   -6.330726   -12.773337  -13.337002  0.150352    -1.409078   -2.089066   -1.156882   -4.207556   -2.946712   -10.385143  -11.696164  5.192502    4.128440    1.643388    0.256427    1.647767    0.279533    -0.936470   1.259297    -3.283296   -1.699306   -7.182437   -8.114161   -1.939608   -3.071234   5.201832    4.217894    4.283957    4.657101    1.687204    3.169915    -0.738444   -0.339132   9.042137    9.029183    8.991654    8.957583    6.407495    6.860028    3.615123    4.459555    4.383418    3.995941    9.161763    9.355189    11.924144   12.395445   7.272202    7.114119    5.884363    5.446959    -3.905476   -6.121316   -3.895195   -6.199882   -10.816565  -11.101425  -10.854149  -11.143288  -2.360734   -4.586443   -3.076913   -3.478949   -6.219427   -6.371427   -12.845994  -13.367538  0.115627    -1.431610   -3.018942   -1.851119   -6.235546   -4.755407   1.693718    0.201998    0.411002    0.969819    -1.503830   0.288858    -7.179429   -6.919015   5.069029    4.248112    2.075327    3.009219    0.680609    2.059317    9.082076    9.053446    7.184156    8.758368    4.637851    5.532329    4.270276    3.761406    0.111703    -1.488595   11.032206   11.480374   6.370225    7.541829      ???         ???       0.105334    -1.453848   -10.362974  -11.631737  5.231567    4.178605    -2.106865   -3.051883   13.282807   13.313926   5.929716    6.446148    0.000014    -0.000023
BAS17_024       -0.958413     ???       -2.607211     ???       -2.907683     ???       2.968589      ???       -0.149135     ???       -2.348273     ???       -3.221236     ???       -2.619222     ???       1.631034      ???       -0.492934     ???       -1.738442     ???       -2.244225     ???       2.726264      ???       3.953851      ???       2.282805      ???       1.186880      ???       0.161299      ???       -0.521315     ???       -0.832224     ???       2.720778      ???       1.753192      ???       1.401011      ???       1.105427      ???       1.102451      ???       1.124612      ???       1.066949      ???       1.368225      ???       0.857547      ???       -0.355135     ???       -1.818995     ???       -1.581708     ???       -1.253602     ???       1.935618      ???       -0.131667     ???       -2.972953     ???       -2.999125     ???       -0.133866     ???       -1.829892     ???       -3.006680     ???       -3.175745     ???       0.143927      ???       -0.972615     ???       -2.101255     ???       3.224239      ???       1.120927      ???       0.222041      ???       -0.498622     ???       2.603918      ???       1.596096      ???       1.181723      ???       0.431549      ???       1.140926      ???       1.040069      ???       0.841181      ???       2.815590      ???       -0.817005     ???       -0.055871     ???       -4.432877     ???       2.854593      ???       -2.419574     ???       2.871679      ???       0.251068      ???       -0.822679     ???       0.334068      ???       0.000011      ???
BAS17_025       -3.288983   -3.667388   -4.132805   -2.733847   -3.780729   -3.022210   -1.168324   -1.431870   -2.017049   -1.411956   -2.466543   -2.156940   -2.651147   -2.139661   -2.144557   -2.343969   0.008639    0.204239    -0.791403   0.152007    -0.263643   -0.560733   -0.704313   -0.051533   -2.084392   -2.583630   0.533679    -0.049229   1.355423    2.241760    2.239963    3.014190    1.704508    2.395383    0.036271    0.836051    -1.020501   -2.867346   2.058796    1.859601    3.847814    4.598636    3.710860    4.131478    2.373760    1.850584    0.148074    0.077416    2.343994    2.854759    4.875769    4.684819    2.695521    3.310985    0.637893    -0.656077   2.367876    1.735852      ???         ???       -1.750585   -3.253660   -1.784385   -3.142347   -2.646706   -4.010494   -2.066249   -1.393593   -3.175640   -2.867781   -3.227444   -2.460569   -2.018357   -1.394016   -2.661401   -2.087486   -2.660318   -2.142780   -2.524626   -1.648507   -0.843109   1.275535    -0.828544   0.599230    -0.566414   -0.379079   1.045208    0.865697    1.267284    2.594899    1.991177    2.053429    1.194528    1.518768    2.475592    3.056423    3.773165    4.614691    3.355759    3.509801    0.128175    0.090236    3.139116    3.877827    3.752374    3.386861    2.358574    1.805741    -0.483630   -1.990772   0.772133    1.251438    1.486638    0.623429      ???         ???       0.565270    -1.018986   -0.813674   -0.666152     ???         ???       1.881304    0.083841      ???         ???         ???         ???       0.000008    -0.000005
BAS17_027       -0.407565   -0.486414   -1.734682   -1.617616   -1.091214   -0.253966   -1.351050   -1.182263   -2.322626   -1.456373   -2.344399   -2.280066   -1.548570   -1.183128   -0.421104   1.017125    -0.973378   -0.783569   -1.508432   -1.639645   -0.848571   -1.646524   -0.188269   0.292374    -4.560077   -6.147339   -0.567635   -1.436416   0.240701    -0.244368   0.599668    0.190737    0.766529    0.504319    -0.562116   0.159181    -0.069929   1.316381    0.761184    -1.406592   1.789099    0.482938    2.605154    2.202296    1.606976    1.318040    -2.201099   -3.428142   -2.174696   -3.393446   3.914682    3.274195    3.449413    3.182464    0.673998    2.047729    4.347758    3.426116    1.150236    0.736522    1.108109    0.766085    1.132137    0.835405    -1.305214   -0.268713   -1.652101   -1.926139   -0.650816   0.244229    -0.223374   1.313665    -1.346836   -1.230419   -2.397975   -1.438945   -2.481683   -1.635201   -0.648269   0.273329    -1.001917   -0.737908   -1.697652   -1.909454   -2.152844   -1.530955   -0.591520   -1.478504   0.529038    0.545273    1.054608    0.804010    0.818089    0.458111    1.830797    0.407298    2.314420    2.248461    2.697938    2.142021    -2.245464   -3.439968   3.890045    3.196677    4.750605    3.451985    0.830478    2.222062    -0.729143   -0.799145   0.331289    -0.528679   4.160156    3.863743    -0.939526   1.766501    -0.767093   -0.823016   -0.926578   1.798593    -2.684401   -2.387472   -0.116882   1.359918    0.377574    -0.522146   1.704913    1.394799    -0.000000   -0.000003
BAS17_028       -4.889021     ???       -4.405489     ???       -5.504090     ???       -3.437768     ???       -4.951675     ???       -4.005288     ???       -3.586648     ???       -6.353406     ???       -2.390159     ???       -2.642473     ???       -3.206427     ???       -2.725179     ???       0.366251      ???       -1.574128     ???       -0.852452     ???       -1.159116     ???       -0.257717     ???       -0.242285     ???       1.172085      ???       1.711363      ???       1.967073      ???       2.216936      ???       1.225590      ???       4.764675      ???       4.319283      ???       3.969991      ???       3.209023      ???       4.966552      ???       7.248823      ???       9.790033      ???       8.488349      ???       8.425097      ???       -3.765857     ???       -5.180260     ???       -5.302632     ???       -5.793335     ???       -3.755402     ???       -4.583083     ???       -4.695885     ???       -5.190439     ???       -3.167284     ???       -4.417087     ???       -1.859183     ???       -0.367718     ???       -1.436837     ???       -0.128097     ???       -1.715545     ???       1.536207      ???       1.583742      ???       2.858626      ???       3.721382      ???       4.902997      ???       4.292461      ???       4.256086      ???       -3.549897     ???       7.287191      ???       8.434857      ???       -6.093178     ???       -3.048704     ???       -4.732215     ???       0.632943      ???       2.103144      ???       7.789292      ???       7.725855      ???       -0.000000     ???
BAS17_029       -3.758128   -7.064167   -3.348869   -4.350911   -2.736761   -4.621407   -3.633337   -5.060269   -5.478450   -6.224539   -5.106781   -4.805460   -3.710938   -5.191846   -2.244851   -5.151595   -3.658684   -3.566802   -5.044654   -3.559139   -3.168966   -3.728686   -1.990355   -2.070810   0.414292    0.992967    -1.430033   -1.909494   -1.796422   -1.724965   -0.989495   -0.953860   0.243295    0.464281    -2.354550   -2.121385   -2.563366   -1.006158   0.202503    0.705502    1.512663    2.708615    3.062178    3.701767    3.304728    3.971411    1.932746    2.732985    4.392802    4.149798    5.791013    6.467697    5.277649    6.078776    1.958972    3.349130    8.844213    9.051475    6.220779    8.939875    5.264309    6.914195    5.313702    6.856481    -5.392221   -6.976171   -5.632024   -6.293857   -1.545407   -4.037132   -1.565147   -5.523193   -5.571322   -6.224951   -5.649160   -5.583007   -4.600049   -4.692662   -2.895603   -3.132185   -3.655507   -4.300783   -4.101076   -4.027479   -3.404078   -2.050910   -1.772576   -1.462888   -1.235373   -1.219173   -0.337262   -1.242057   1.193815    0.334271    4.330657    4.101762    2.541419    3.144134    3.338785    4.091463    1.916785    2.776840    4.461529    4.230760    5.322752    6.092726    5.706370    5.923996    -2.793747   -2.554713   7.854068    7.323274    8.335004    8.486701    -3.221437   -3.253546   -3.219194   -3.546729   -1.648413   -2.788939   0.634595    2.461558    0.328878    3.208774    4.934714    5.588728    6.618682    7.171839    -0.000011   -0.000021
BAS17_030       -0.152417     ???       -1.275004     ???       -4.685767     ???       2.038217      ???       1.910085      ???       -2.018237     ???       -2.158110     ???       -4.339836     ???       1.683869      ???       -1.623686     ???       -2.039394     ???       -2.716286     ???       0.375403      ???       4.023334      ???       2.795958      ???       -0.573794     ???       -0.838724     ???       -2.140571     ???       -5.177091     ???       3.040174      ???       2.370637      ???       2.337353      ???       0.342329      ???       0.242805      ???       2.625006      ???       3.808190      ???       2.348347      ???       0.149280      ???       1.909825      ???       -1.248806     ???       -2.817289     ???       -2.799411     ???       1.782897      ???       1.842822      ???       -4.229572     ???       -7.897189     ???       1.835512      ???       -0.547689     ???       -2.135197     ???       -4.189896     ???       1.619555      ???       -2.416075     ???       -2.173445     ???       2.833992      ???       0.009134      ???       -0.874905     ???       -2.736412     ???       2.791107      ???       2.728613      ???       1.130749      ???       2.624134      ???       2.641636      ???       3.248469      ???       2.390653      ???       7.798786      ???       1.905648      ???       2.599438      ???       -8.202122     ???       5.819437      ???       -3.581202     ???       2.734194      ???       -1.629975     ???       -0.594050     ???       -2.525630     ???       -0.000019     ???
BAS17_031       -1.204870   -3.133775   -0.565682   -2.221228   -1.036215   -1.640917   -0.848308   -1.704563   -2.397624   -2.413527   -2.466657   -2.171158   -1.036114   -2.236181   1.761779    -1.821126   -1.074983   -1.251953   -2.102642   -1.947651   -2.942009   -1.811335   -0.297098   -1.155670   -0.398198   -1.135379   0.732282    0.061755    0.207710    0.268269    -1.708207   -1.411660   -0.975798   -1.047385   2.411742    2.309798    2.076117    2.049613    1.018540    1.127143    0.791519    1.359779    0.171915    2.572752    2.214782    2.676186    -1.025077   -1.442897   1.184580    2.449644    1.605479    4.516605    2.602507    3.806466    2.558008    3.784251    3.112882    5.116383    -0.988982   -0.411120   0.282262    1.417247    -0.264415   0.653649    -0.516914   -1.262277   -1.917142   -0.368473   -0.275380   -1.836426   0.162115    -1.898374   -1.292812   -3.245914   -0.732094   -2.877005   -2.193666   -1.904442   -1.039332   -3.569428   -1.845742   -2.718316   -2.398708   -2.776875   -2.410835   -2.641963   0.883664    0.400603    -1.448968   -0.478880   -2.102647   -1.699411   1.041583    0.899343    1.118875    1.464053    0.481855    1.838704    1.155046    1.677018    -0.244943   0.133689    1.472106    3.831121    2.627117    3.798763    2.651933    3.103627    1.082141    -2.525980   0.870016    2.286861    1.960958    4.297903    0.694708    0.824625    -0.232719   -0.959770   1.179377    0.460994    0.616633    -0.212633   2.657388    3.360717    -3.633868   -3.628932   0.231636    1.014651    0.000000    0.000012
BAS17_032       -5.468988     ???       -5.622070     ???       -6.771676     ???       2.630676      ???       -1.998979     ???       -4.225523     ???       -5.243621     ???       -9.186951     ???       3.541799      ???       0.119659      ???       -2.481968     ???       -1.347674     ???       2.394498      ???       4.922887      ???       4.930529      ???       1.233127      ???       0.005820      ???       -1.920549     ???       -4.416088     ???       6.808665      ???       5.508193      ???       3.204276      ???       -0.039292     ???       4.258375      ???       7.052804      ???       4.730083      ???       1.519915      ???       -4.262957     ???       3.238698      ???       0.064487      ???       -2.378483     ???       -4.332206     ???       -0.349185     ???       -2.970437     ???       -6.433465     ???       -8.756845     ???       3.357387      ???       -3.174794     ???       -5.238865     ???       -4.123818     ???       1.486735      ???       -2.185569     ???       -2.419354     ???       5.902191      ???       3.490466      ???       1.308442      ???       -0.437317     ???       7.103014      ???       3.169889      ???       2.156359      ???       4.308968      ???       6.119988      ???       2.978979      ???       -1.774388     ???       4.006916      ???       3.094924      ???       1.348097      ???       -6.218279     ???       3.960784      ???       -5.504115     ???       4.720496      ???       -2.421520     ???       2.148694      ???       -5.122457     ???       0.000000      ???
BAS17_033       7.240207    8.585747    3.194823    4.408983    2.843559    2.143090    9.201977    11.921445   5.161477    5.529137    2.824416    2.424609    0.740684    -0.620124   -1.630537   -3.032578   5.964707    6.955635    4.180502    3.144082    2.050014    0.820916    -4.778513   -6.353718   -0.451785   1.168893    3.756624    4.801281    5.005173    4.860656    2.362090    2.812755    1.238207    -0.424613   -8.241116   -9.816922   -9.340039   -7.956687   4.590365    6.383052    2.355964    1.923770    1.531479    -0.352605   -3.228178   -4.445903   -0.251139   0.368010    -0.230448   0.408916    -5.758479   -5.452652   -2.789199   -2.840438   -5.757225   -5.641390   -5.813282   -5.547868   -5.705372   -5.484992   -5.798642   -5.511862   -5.749309   -5.501355   10.937415   12.486807   6.920364    8.332262    -1.570171   -2.598719   -1.583219   -3.030718   6.979030    8.296032    3.070549    4.170246    2.725860    2.391788    -1.480565   -2.628988   4.649373    4.177978    3.296830    1.429873    0.902110    -0.633779   3.768046    4.770192    4.365391    4.095545    2.920679    0.670477    -3.901939   -4.861930   3.735940    3.524077    1.112001    1.224921    -0.306825   -2.236516   -0.248034   0.428755    -3.263134   -2.729123   -2.861259   -3.132914   -3.180250   -2.676669   5.911974    7.734312    -5.776971   -5.533186   -7.412384   -7.074828   -16.677111  -17.723785  5.867547    8.332282    -8.234365   -9.760324   3.732288    4.766490    -7.036506   -6.700616   -0.255151   0.370268    -5.826583   -5.557480     ???         ???
BAS17_034       -3.409681     ???       -3.047305     ???       -6.078230     ???       0.497999      ???       -1.843251     ???       -2.034793     ???       -1.733616     ???       -1.707914     ???       -0.203138     ???       -1.294476     ???       -0.349173     ???       0.028256      ???       1.048992      ???       0.794519      ???       1.435208      ???       0.928201      ???       2.626240      ???       -0.451602     ???       -2.739763     ???       1.192877      ???       3.331585      ???       4.370189      ???       1.331126      ???       1.373716      ???       1.438704      ???       1.507131      ???       1.075980      ???       -0.974843     ???       1.500499      ???       1.557832      ???       1.453699      ???       -2.204243     ???       -1.821983     ???       -1.880057     ???       -2.630044     ???       -4.975712     ???       -1.820954     ???       -1.828006     ???       -2.136006     ???       -3.064094     ???       -1.326416     ???       -1.337079     ???       0.586636      ???       0.829690      ???       1.304178      ???       2.036788      ???       2.203269      ???       1.232507      ???       3.813846      ???       3.638662      ???       1.449328      ???       3.483123      ???       4.041156      ???       1.158650      ???       -0.122984     ???       1.574916      ???       0.926538      ???       -3.611394     ???       -0.113996     ???       -1.559416     ???       1.087899      ???       -0.195664     ???       0.970243      ???       -1.334516     ???       -0.000011     ???
BAS17_035       -0.915569   2.474315    -3.701035   -1.934624   -6.014826   1.267320    3.924587    5.959523    -0.436762   -0.202094   -1.561442   -1.526536   -4.386012   -2.192479   -14.238840  -12.020615  3.153242    2.376740    1.451582    1.887826    -0.907629   -1.204880   -7.416169   -7.046009   -0.247873   -0.699969   1.187375    0.118962    4.038267    2.848830    4.147064    2.631587    -0.737321   -2.036154   -5.018426   -8.962880   -3.807765   -6.988008   4.153163    1.505284    4.936740    4.760074    3.542097    3.098933    -0.831430   -3.201783   3.747335    3.442959    4.761661    4.351991    4.110806    4.965230    3.206627    2.057091    -0.077305   -1.129397   4.610641    4.237085    2.749221    2.511349    3.329782    2.058855    2.167238    0.434825    -0.814670   2.543183    -0.882388   2.478304    -5.411947   -2.608475   -13.712087  -4.423654   1.585549    1.898384    -0.435152   -0.245761   -2.544646   -2.087833   -10.686419  -8.431322   3.490248    1.954480    0.468145    0.558051    -3.559025   -2.674868   3.170911    2.511585    3.430556    3.350557    1.794137    0.678051    -4.436219   -5.269053   3.250590    3.820589    4.441646    3.692663    2.135385    0.019606    3.882480    3.368593    4.170164    4.974244    4.275207    3.200797    1.812284    -0.208311   1.536086    -0.541896   4.447220    4.637717    5.077728    3.851850    -10.893850  -11.199137  1.760091    0.750371    -10.771589  -11.222152  2.384674    1.751881    -3.333903   -4.364144   3.314796    3.386258    2.134993    0.005962    0.000006    -0.000011
BAS17_036         ???         ???         ???         ???         ???         ???         ???         ???         ???         ???         ???         ???         ???         ???         ???         ???         ???         ???         ???         ???         ???         ???         ???         ???         ???         ???         ???         ???         ???         ???         ???         ???         ???         ???         ???         ???         ???         ???         ???         ???         ???         ???         ???         ???         ???         ???         ???         ???         ???         ???         ???         ???         ???         ???         ???         ???         ???         ???         ???         ???         ???         ???         ???         ???         ???         ???         ???         ???         ???         ???         ???         ???         ???         ???         ???         ???         ???         ???         ???         ???         ???         ???         ???         ???         ???         ???         ???         ???         ???         ???         ???         ???         ???         ???         ???         ???         ???         ???         ???         ???         ???         ???         ???         ???         ???         ???         ???         ???         ???         ???         ???         ???         ???         ???         ???         ???         ???         ???         ???         ???         ???         ???         ???         ???         ???         ???         ???         ???         ???         ???
BAS17_037       -5.021986   -2.095844   -2.885839   -3.548513   -4.210996   -3.320161   -3.095478   -2.946762   -2.166266   -3.597031   -2.181827   -3.730761   -3.656378   -4.588502   -4.343029   -4.262808   -2.231070   -3.680509   -2.238469   -3.603235   -1.844752   -3.517618   -1.354984   -1.753183   -0.960055   -0.334607   -2.192797   -3.613464   -2.189589   -3.614561   -0.400418   -1.050535   -1.258376   -1.682541   -1.294228   -1.626877   2.601165    3.049310    3.659727    4.336418    3.616639    4.400211    1.738210    1.193599    2.538163    3.052368    3.552807    4.344629    3.630499    4.369446    3.639486    4.462915    4.171827    5.069351    4.256012    5.197536    3.723069    4.554753    4.096354    5.104375    3.709924    4.551811    3.733136    4.610951    -3.055751   -2.878643   -2.797985   -3.398866   -4.241167   -3.206207   -5.066652   -3.607518   -2.245247   -3.605319   -2.225880   -3.659852   -4.013230   -4.736513   -4.347240   -4.203660   -2.247231   -3.668146   -2.264442   -3.600163   -1.344661   -1.658215   -2.192737   -3.646810   -0.386484   -1.113536   -1.199014   -1.613979   -1.296963   -1.604538   3.574089    4.351891    1.752548    1.168629    2.468768    2.638399    3.573816    4.361141    3.615321    4.425355    4.184638    5.097613    4.266065    5.197802    -3.143632   -2.885683   4.165862    5.117222    4.181259    5.108846    -2.257927   -2.616283   -2.077968   -3.591574   -2.171261   -2.678503   0.597858    1.359035    2.586228    3.087926    4.151338    5.060549    4.316531    5.270139    0.000000    -0.000013
BAS17_038       -1.621744     ???       -1.298692     ???       -1.685641     ???       -2.267377     ???       -1.383394     ???       -0.825867     ???       -0.990672     ???       -0.851595     ???       -1.505140     ???       -0.938865     ???       -0.531236     ???       -0.078284     ???       -2.439232     ???       -1.247198     ???       -0.214698     ???       0.405463      ???       0.627391      ???       0.457446      ???       -0.502873     ???       0.314996      ???       1.328030      ???       2.010413      ???       1.779411      ???       -0.423248     ???       1.571977      ???       2.440331      ???       2.382001      ???       1.967545      ???       2.104784      ???       0.183809      ???       0.498458      ???       0.898490      ???       -2.022358     ???       -1.635558     ???       -1.324617     ???       -1.869910     ???       -1.375790     ???       -1.292179     ???       -1.001171     ???       -0.373679     ???       -1.441648     ???       -0.497010     ???       -0.041455     ???       -0.287562     ???       0.365406      ???       0.809074      ???       1.026214      ???       0.830372      ???       1.508154      ???       2.221758      ???       0.653992      ???       1.769445      ???       2.673823      ???       1.935652      ???       -2.506392     ???       2.052382      ???       2.466377      ???       -0.959964     ???       -2.529913     ???       -1.403140     ???       -0.735672     ???       1.070855      ???       -0.028015     ???       1.778101      ???       0.000003      ???
BAS17_039       -4.510166   -6.448573   -4.382379   -5.899598   -3.643823   -5.575552   -4.158438   -5.887573   -4.982239   -5.782868   -4.106617   -5.160641   -3.144152   -4.496403   -3.047845   -4.520006   -3.355796   -3.480283   -3.162905   -4.036228   -2.135520   -1.920734   -0.579778   -1.064029   -2.018649   -1.795897   -2.822478   -2.948540   -0.070091   0.491653    -0.845006   -0.866207   2.013319    1.113423    -0.587161   -0.210511   0.577030    1.121249    0.234181    0.975207    3.155105    3.839219    4.235697    4.142557    2.949836    4.299292    4.426142    5.164618    4.371949    5.148033    5.379744    5.857655    5.841925    7.219784    4.723811    5.451922    5.168761    6.294034    3.352234    3.827638    2.940741    3.601480    3.028516    3.672684    -5.887716   -6.131333   -5.158496   -5.800921   -3.119612   -4.502449   -3.069165   -4.571766   -5.127583   -5.773505   -4.074990   -5.205142   -4.182209   -5.208944   -3.121057   -4.534058   -3.371220   -3.408494   -3.212628   -4.080824   -0.483433   -1.098042   -2.763247   -2.888465   -0.155433   -0.228359   0.623420    0.928485    1.183991    1.104300    2.676280    3.269141    3.333371    3.724190    4.190173    5.290011    4.421444    5.112108    5.522903    5.872437    5.864892    7.226752    5.815746    7.147820    -6.781367   -6.318418   5.884338    7.246607    5.889536    7.283854    -2.883501   -2.982678   -4.949214   -4.137670   -2.843763   -3.003396   0.292905    0.942737    0.633267    1.171732    4.214891    4.213005    5.791251    7.214270    -0.000010   -0.000013
BAS17_041       -3.898749   -2.275180   -5.162723   -3.905360   -6.675958   -5.542461   3.227081    4.054792    -2.210558   -1.513570   -4.082121   -2.873803   -5.363327   -5.404225   -11.196366  -11.523901  0.417536    0.690723    -2.908203   -2.101222   -3.545586   -3.845514   -5.388820   -5.906389   1.934588    2.149281    2.100486    3.088836    -0.013717   0.169754    -1.193391   -2.091909   -1.316094   -3.053693   -2.801128   -3.207508   0.914355    -3.557105   2.742822    3.426521    1.084327    1.492110    -0.102572   1.171621    0.885069    0.203273    4.995194    4.215327    4.189738    3.200186    3.903237    3.280204    2.699072    2.403575    4.309096    3.402934    6.312538    5.913119    8.066649    7.140528    8.633792    7.752087    8.429649    7.681231    -0.969811   1.444332    -3.159398   -1.524257   -6.990871   -6.495501   -11.282687  -9.550363   0.245761    2.224781    -3.608847   -2.650377   -4.990118   -4.826345   -8.208717   -8.588177   -1.499644   -1.257901   -3.154787   -3.336657   -4.060071   -4.321006   1.739950    1.391101    -0.858203   -1.268577   -1.611538   -3.127784   -1.739867   -3.120527   1.783821    1.998919    0.549007    0.432539    0.838726    0.462916    4.890229    4.225211    3.094376    2.115899    3.735396    3.791532    4.388628    3.449482    2.960728    3.824761    5.285293    5.164563    6.167734    6.154774    -7.393789   -7.123897   2.515972    5.508507    -6.786118   -6.646958   2.274542    3.412764    1.116001    0.224327    6.826638    5.779618    8.915780    7.597721    -0.000004   0.000006
BAS17_042       -3.987464     ???       -3.603151     ???       -5.595359     ???       -2.204816     ???       -3.230377     ???       -3.676010     ???       -4.179197     ???       -6.388415     ???       -1.430293     ???       -2.191916     ???       -2.810460     ???       -2.356243     ???       0.061719      ???       -0.411594     ???       -0.429138     ???       -0.401970     ???       0.390739      ???       -1.052560     ???       -0.782368     ???       2.348923      ???       3.614265      ???       5.211093      ???       2.398958      ???       2.118889      ???       4.495770      ???       6.744812      ???       4.253595      ???       2.814790      ???       6.463398      ???       3.723299      ???       3.385813      ???       3.047315      ???       -5.184973     ???       -3.603598     ???       -4.398305     ???       -6.698702     ???       -1.443356     ???       -2.824618     ???       -4.340872     ???       -4.200372     ???       -2.162953     ???       -2.882144     ???       -3.441196     ???       -0.455657     ???       0.050281      ???       0.597254      ???       -0.937442     ???       3.210346      ???       3.844218      ???       3.059093      ???       3.401013      ???       6.086662      ???       5.635358      ???       2.793185      ???       -1.094290     ???       5.641216      ???       5.877304      ???       -4.365694     ???       -1.967429     ???       -3.230964     ???       0.052079      ???       0.867790      ???       3.335465      ???       2.439169      ???       0.000002      ???
BAS17_043       -1.085597   -1.579242   -2.157725   -2.731069   -2.238379   -3.632069   -1.072889   -1.556315   -1.772280   -2.451237   -1.740530   -2.611629   -2.435233   -2.324235   -1.198211   -0.396402   -1.488702   -1.352971   -1.535560   -1.355475   -2.184601   -2.036492   -1.779095   -1.725929   4.128294    2.373906    1.292618    1.132852    -1.513506   -1.365715   -3.912113   -2.669607   -1.820156   -0.906835   -1.724710   -1.642901   0.546367    0.692359    2.727531    2.237554    0.943748    1.633136    -0.673297   0.471169    -1.743503   -0.855212   4.142679    2.330253    2.430525    2.671843    1.342997    2.244972    0.535110    0.704731    0.619942    0.701238    4.010886    4.624707    5.772186    6.217970    5.828890    6.246549    4.052118    3.739343    -1.159863   -1.621614   -1.127307   -1.636624   -2.196760   -3.622575   -1.224452   -0.232060   -1.802114   -2.499089   -1.797147   -2.520297   -2.459735   -2.272280   -2.405596   -2.261635   -1.561875   -1.377364   -5.011046   -4.556306   -2.187014   -2.052524   1.243469    1.067536    -2.084121   -1.124614   -1.820110   -0.957738   -1.206185   -1.249847   1.236387    1.017519    -1.396165   -0.271286   -1.778313   -0.918747   4.542337    2.754879    2.382982    2.657418    -0.616919   0.450020    0.586792    0.658192    -1.152052   -1.543744   3.959050    4.673795    3.992547    4.626660    -1.766590   -1.686194   -1.120672   -1.615776   -1.704894   -1.682782   4.097018    2.362223    0.557615    0.683054    5.725222    4.262514    2.957810    3.659985    0.000004    -0.000005
BAS17_044       10.751031     ???       3.992265      ???       5.201779      ???       5.405047      ???       3.849750      ???       1.703158      ???       1.548078      ???       -9.146311     ???       2.396693      ???       -0.926160     ???       -0.873637     ???       -4.338936     ???       -1.024476     ???       -1.397977     ???       -0.525863     ???       -2.352407     ???       -0.709956     ???       -5.597041     ???       -2.566610     ???       -0.119209     ???       -1.299146     ???       -0.914939     ???       -0.546223     ???       0.528097      ???       -0.029231     ???       -0.747435     ???       0.129361      ???       1.156849      ???       -0.181780     ???       -1.118228     ???       -3.822610     ???       -2.355395     ???       9.759899      ???       6.685498      ???       0.861091      ???       -2.808078     ???       5.454678      ???       3.736315      ???       0.970454      ???       -2.659195     ???       1.675619      ???       -1.279658     ???       -0.782639     ???       0.181795      ???       -0.987356     ???       -1.967979     ???       -1.593569     ???       -0.347172     ???       -1.491675     ???       -0.022040     ???       0.416900      ???       0.424042      ???       -0.211474     ???       1.031271      ???       1.250668      ???       -0.216646     ???       -0.116721     ???       -8.892869     ???       3.554800      ???       -8.765457     ???       0.510139      ???       -2.435643     ???       0.675058      ???       1.321406      ???       0.000006      ???
BAS17_045       -4.861543   -2.119842   -5.343888   -3.568805   -6.667777   -3.150202   -3.574792   -0.219631   -3.246587   -2.052728   -3.676139   -2.794742   -3.853165   -2.576163   -8.027498   -5.214797   -1.915095   0.042586    -1.233444   -1.659578   -1.487735   -1.450225   -3.885857   -2.076921   1.564994    1.766163    -0.859551   -1.123220   0.822024    -0.416215   1.032550    -0.196964   -0.441518   -0.579055   -3.891857   -2.527159   -2.732359   -1.953403   2.284531    1.139952    3.700175    1.882716    3.983632    2.334885    0.588979    0.267991    5.106173    2.752969      ???         ???       5.863049    3.120907    4.641500    2.743875    0.940654    0.378383    7.189973    4.592699    7.036695    5.115144    6.447515    4.002533    5.229626    3.467562    -3.636317   -1.064879   -4.144844   -2.207049   -5.295287   -3.776630   -8.358515   -5.284122   -3.407748   -1.131892   -3.624944   -1.951341   -3.770486   -2.841633   -4.573853   -3.285971   -1.601030   -1.473004   -1.663120   -1.773481   -1.204576   -1.656245   0.338788    0.060970    1.382971    -0.169106   1.127508    -0.047850   -1.838385   -0.989357   1.966125    1.335842    3.421086    2.001556    2.936537    1.569952    5.114148    2.965080    4.952030    4.238031    5.108916    3.458631    2.834737    1.970390    -2.769264   -1.329655   9.118316    5.134807    6.523517    4.109509    -7.502394   -5.136877   -2.676479   -1.001430   -6.851242   -4.885609   1.865654    2.077476    -1.403296   -1.258636   7.320180    5.321188    5.062665    3.686359    0.000001    -0.000000
BAS17_046       5.865080    5.656431    -2.097506   0.405453    3.475322    2.931027    7.964738    7.040372    0.509440    1.069708    -1.764142   -0.021360   -1.752775   -0.969387   -3.326334   -6.034935   1.325434    2.676797    -0.941483   -0.277154   -1.822174   -0.411337   -2.869310   -4.661479   0.323380    -0.815259   1.301419    0.827767    1.275892    1.031367    -0.923591   0.056840    -0.074915   -1.610313   -2.814891   -5.067202   -1.452219   -5.923702   2.547117    1.926425    1.246072    1.121881    0.944697    0.306580    -0.103042   -1.374281   2.576937    2.894568    2.357882    2.438796    0.147615    0.605989    0.315843    -0.632705   -1.796609   -1.566146   -1.304971   -1.421936   -1.119410   -0.835061   -4.166940   -5.496644   -4.375233   -5.546371   9.840392    14.206155   1.676064    5.986362    -0.203067   -0.048019   -0.061792   -0.991927   2.685742    3.074364    -1.585356   0.641672    -3.050311   0.308541    -3.293179   -6.505245   0.157189    0.974888    -2.433269   -1.248129   -1.978820   -2.089554   1.352760    3.165262    -0.312726   0.370834    -0.328764   -0.972955   -1.241371   -1.961595   1.920541    1.668734    0.302251    1.509778    -0.307015   -0.324414   4.222713    3.122143    1.552072    1.151081    0.274310    -0.055901   -1.190312   -0.108094   1.999340    0.762996    0.970832    0.574718    -1.465367   -1.157650   -7.509935   -9.045210   3.631437    5.791708    -4.725799   -5.542021   0.886544    1.467568    -1.062893   -2.872342   3.194702    4.332372    -3.388304   -4.510785   0.000000    0.000000
BAS17_047       -6.336699   -6.216682   -3.923546   -2.975149   -4.996669   -5.103008   -8.237256   -8.784734   -4.145155   -4.078163   -1.503762   -1.960667   -1.263577   0.589205    -1.215755   0.510770    -3.860940   -3.346985   -1.521407   -1.715251   0.283072    -0.739465   -2.885157   -0.310612   -2.941339   -2.989041   -3.950277   -3.788106   1.258969    -0.736223   3.369812    2.828224    2.820984    1.288756    0.087053    1.679136    1.479611    0.700690    -0.423257   0.505562    5.937959    2.431861    3.970455    3.358979    3.813234    2.392525    -0.135113   0.808028    2.113744    1.527435    4.037871    3.374335    3.950624    3.372748    4.978284    4.415652    4.682724    4.240949    3.294319    2.540240    3.359085    2.531427    2.812695    2.930181    -8.567245   -9.149585   -4.680302   -4.882135   -1.252566   0.409270    -1.244975   0.486965    -5.152811   -5.511507   -2.870490   -2.874329   -0.963777   -1.797913   -1.201729   0.537124    -2.135875   -1.934246   -1.663901   -0.489167   1.858624    -0.163730   -2.079710   -1.434421   0.815819    0.609311    0.787914    2.187335    3.147501    1.156864    2.154998    1.483645    3.957109    3.357270    3.053597    3.921858    1.091060    2.057757    4.533693    4.920049    4.026374    3.369890    4.958153    4.403903    -9.013591   -9.314837   4.622621    4.229596    5.729235    5.746480    -3.071623   -0.366693   -7.025817   -6.542899   -3.064037   -0.293012   -1.607952   -1.102558   2.970299    0.952724    2.312701    3.144337    4.666123    3.600400    0.000002    -0.000001
BAS17_050       -4.275769     ???       -5.181828     ???       -6.515633     ???       4.357429      ???       -1.268948     ???       -4.928193     ???       -7.000949     ???       -11.987613    ???       -0.126022     ???       -0.178506     ???       -3.651633     ???       -5.784359     ???       1.601032      ???       2.386913      ???       2.378494      ???       1.659745      ???       -1.165358     ???       -5.397460     ???       -4.135563     ???       4.652293      ???       5.770703      ???       3.982302      ???       -0.734124     ???       3.236768      ???       6.007256      ???       7.967913      ???       4.152454      ???       -0.527535     ???       9.244274      ???       6.213321      ???       5.219267      ???       3.603952      ???       -4.342107     ???       -3.240962     ???       -6.452005     ???       -14.961504    ???       -1.223351     ???       -1.291382     ???       -7.001278     ???       -7.186064     ???       -0.215598     ???       -1.725410     ???       -5.780492     ???       2.446405      ???       2.301417      ???       0.344640      ???       -3.953589     ???       4.646131      ???       4.656367      ???       1.588561      ???       5.934485      ???       7.832218      ???       6.099959      ???       1.198495      ???       2.779979      ???       9.229807      ???       7.576496      ???       -8.534626     ???       2.778783      ???       -8.458869     ???       1.643869      ???       -3.317568     ???       5.309065      ???       1.743515      ???       0.000008      ???
BAS17_051       1.083865    -2.931295   0.415950    -0.962400   -1.416159   -3.466690   1.309675    -0.450025   0.971673    0.231401    -0.219127   -1.259569   -3.000578   -2.813424   -8.679022   -7.975969   1.477460    0.077289    0.713692    0.692134    0.160857    -0.267996   -6.763515   -3.464145   -2.411386   -1.804402   1.260459    1.028973    3.727619    3.233669    4.687201    2.617586    1.600989    -2.365235   -4.845738   -3.951387   -6.966759   -4.725387   1.712144    2.449585    4.881527    7.114363    3.272565    4.364513    0.496026    -0.349275   -0.288694   1.746704    4.554145    5.133837    5.759103    6.434398    2.853431    3.397853    -1.459470   0.392087    2.260804    1.856175    -4.343540   -1.713674   -2.754384   -1.230907   -2.641656   -1.227798   1.031719    -1.478841   2.038337    0.422824    -5.263078   -5.695447   -5.660290   -6.040040   2.489357    0.675360    -0.134837   0.242355    0.077516    -0.311503   -5.449121   -3.324973   3.296042    0.471066    0.576123    1.183246    -1.115810   -1.889417   1.712281    1.803369    4.627141    4.079394    2.410513    1.906314    -1.403634   -4.486890   5.238497    6.126006    4.575886    5.619843    2.712243    2.399159    3.138910    2.942410    5.293668    5.536406    4.627651    6.776322    0.817805    1.948780    -0.220921   0.048645    1.106242    1.736102    2.742730    2.589629    -10.131950  -10.953972  -0.378786   -0.711687   -8.867945   -8.356066   -0.140927   0.889196    -3.691058   -3.860988   -2.509940   -0.960769   -0.953560   0.863052    -0.000034   0.000004
BAS17_052       -0.579766     ???       -1.504760     ???       -2.171305     ???       -0.046654     ???       -0.020093     ???       -0.581935     ???       -1.764192     ???       -4.914726     ???       0.401403      ???       -0.084225     ???       -0.397228     ???       -2.690794     ???       1.149141      ???       1.505639      ???       0.931117      ???       0.396058      ???       -0.432191     ???       -0.835380     ???       0.667282      ???       0.872060      ???       1.761549      ???       1.723836      ???       0.617284      ???       0.645741      ???       1.246586      ???       1.772546      ???       1.868046      ???       0.554514      ???       1.709484      ???       -0.616298     ???       -0.598125     ???       -0.827829     ???       -0.362624     ???       -0.474583     ???       -2.155133     ???       -3.709798     ???       -0.087815     ???       -0.156602     ???       -0.737959     ???       -2.996682     ???       -0.071850     ???       0.439236      ???       -1.449276     ???       1.087462      ???       -0.005704     ???       0.580324      ???       -0.385457     ???       1.356579      ???       0.458552      ???       1.813213      ???       0.655194      ???       1.767418      ???       1.860569      ???       0.583150      ???       1.991042      ???       1.661794      ???       1.483838      ???       -3.731853     ???       1.859857      ???       -3.654545     ???       1.424123      ???       0.658444      ???       0.600716      ???       -0.058417     ???       0.000007      ???
BAS17_055         ???         ???         ???         ???         ???         ???         ???         ???         ???         ???         ???         ???         ???         ???         ???         ???         ???         ???         ???         ???         ???         ???         ???         ???         ???         ???         ???         ???         ???         ???         ???         ???         ???         ???         ???         ???         ???         ???         ???         ???         ???         ???         ???         ???         ???         ???         ???         ???         ???         ???         ???         ???         ???         ???         ???         ???         ???         ???         ???         ???         ???         ???         ???         ???         ???         ???         ???         ???         ???         ???         ???         ???         ???         ???         ???         ???         ???         ???         ???         ???         ???         ???         ???         ???         ???         ???         ???         ???         ???         ???         ???         ???         ???         ???         ???         ???         ???         ???         ???         ???         ???         ???         ???         ???         ???         ???         ???         ???         ???         ???         ???         ???         ???         ???         ???         ???         ???         ???         ???         ???         ???         ???         ???         ???         ???         ???         ???         ???         ???         ???
Bas17_055_2     0.000000    0.000000    0.000000    0.000000    0.000000    0.000000    0.000000    0.000000    0.000000    0.000000    0.000000    0.000000    0.000000    0.000000    0.000000    0.000000    0.000000    0.000000    0.000000    0.000000    0.000000    0.000000    0.000000    0.000000    0.000000    0.000000    0.000000    0.000000    0.000000    0.000000    0.000000    0.000000    0.000000    0.000000    0.000000    0.000000    0.000000    0.000000    0.000000    0.000000    0.000000    0.000000    0.000000    0.000000    0.000000    0.000000    0.000000    0.000000    0.000000    0.000000    0.000000    0.000000    0.000000    0.000000    0.000000    0.000000    0.000000    0.000000    0.000000    0.000000    0.000000    0.000000    0.000000    0.000000    0.000000    0.000000    0.000000    0.000000    0.000000    0.000000    0.000000    0.000000    0.000000    0.000000    0.000000    0.000000    0.000000    0.000000    0.000000    0.000000    0.000000    0.000000    0.000000    0.000000    0.000000    0.000000    0.000000    0.000000    0.000000    0.000000    0.000000    0.000000    0.000000    0.000000    0.000000    0.000000    0.000000    0.000000    0.000000    0.000000    0.000000    0.000000    0.000000    0.000000    0.000000    0.000000    0.000000    0.000000    0.000000    0.000000    0.000000    0.000000    0.000000    0.000000    0.000000    0.000000    0.000000    0.000000    0.000000    0.000000    0.000000    0.000000    0.000000    0.000000    0.000000    0.000000    0.000000    0.000000    0.000000    0.000000
BAS17_056       -5.945271     ???       -3.226312     ???       -6.325661     ???       0.322076      ???       -0.762306     ???       -1.593318     ???       -2.424197     ???       -7.713967     ???       1.094053      ???       -0.194228     ???       -1.277015     ???       -4.883243     ???       -1.113886     ???       0.793655      ???       1.988835      ???       1.120487      ???       0.354390      ???       -4.003537     ???       -3.343894     ???       3.548519      ???       3.489554      ???       3.180812      ???       0.839700      ???       4.740818      ???       4.760361      ???       4.932774      ???       3.371397      ???       0.954632      ???       5.264126      ???       2.126235      ???       0.931471      ???       2.629257      ???       -4.354475     ???       -2.809216     ???       -4.885028     ???       -6.172888     ???       -0.112881     ???       -1.785291     ???       -1.762660     ???       -4.960957     ???       0.650111      ???       -1.263556     ???       -2.162324     ???       1.641041      ???       1.528016      ???       0.813553      ???       -0.436134     ???       3.074333      ???       2.883959      ???       2.829457      ???       4.739060      ???       4.743090      ???       3.765874      ???       2.528707      ???       -3.925713     ???       5.234654      ???       4.093127      ???       -10.505844    ???       -0.111792     ???       -5.953292     ???       2.387927      ???       -1.638018     ???       4.815520      ???       3.475347      ???       -0.000013     ???
BAS17_057       -1.755432   -2.177440   2.766836    2.945916    5.133712    -0.781888   -1.765768   0.991167    2.817618    3.766279    2.630959    2.512016    0.947424    -0.515758   -0.257792   -4.001412   1.725894    3.753144    1.081630    2.580418    1.906636    1.240581    1.041481    -1.443003   -1.506452   -2.053915   0.757211    0.407992    1.463780    2.511074    0.357753    1.820712    0.530441    0.109095    1.075009    -2.674736   -1.059079   -1.682887   0.076445    0.955792    1.047245    1.962254    0.879068    1.753804    -0.985503   -1.633256   -0.392447   0.822896    -0.425618   0.795629    -0.415633   0.747796    -0.273833   -0.087717   -1.014110   -1.838164   -2.360306   -1.008847   -3.402008   -1.879981   -4.700319   -4.531582   -3.775914   -3.313864   0.388741    1.045442    0.859514    1.151396    -0.910460   -1.839456   -0.069491   -3.981750   -1.039969   1.759768    2.234822    2.653838    1.960290    1.635801    -0.115674   -4.003238   2.168584    3.639573    1.206229    2.507997    1.127950    0.676761    1.618223    2.537876    1.483175    2.497376    1.704123    1.847089    0.542084    0.191106    -0.017932   1.937160    0.880786    1.884541    0.643266    0.366582    -0.389533   0.840375    -0.408973   0.857531    -0.476907   0.003930    -1.080319   -1.872700   0.513820    0.164096    -3.381702   -1.829055   -2.122999   -1.190444   -1.399056   -3.749649   1.291452    0.953036    -1.057527   -4.554580   0.069477    1.000589    -0.978114   -1.618811   -3.610571   -2.223463   -3.782336   -3.340776   -0.000000   -0.000001
BAS17_058       -0.075295     ???       -0.602024     ???       -3.377932     ???       3.692335      ???       2.082636      ???       0.740571      ???       -1.009017     ???       -6.043065     ???       3.378035      ???       2.480948      ???       2.317697      ???       -0.980179     ???       -2.977361     ???       2.897126      ???       3.646123      ???       3.474788      ???       2.581486      ???       -0.170728     ???       -3.598027     ???       2.364199      ???       4.633326      ???       4.257211      ???       0.784765      ???       -2.395378     ???       1.674509      ???       2.366413      ???       0.540123      ???       -4.145813     ???       -5.074543     ???       -7.669436     ???       -8.728227     ???       -8.485858     ???       2.374295      ???       2.421177      ???       -3.095187     ???       -5.454195     ???       2.417960      ???       0.588545      ???       0.573560      ???       -3.076014     ???       3.077692      ???       3.300528      ???       1.227502      ???       3.574379      ???       4.001548      ???       4.256805      ???       0.885660      ???       3.488716      ???       4.251400      ???       2.970620      ???       -0.616748     ???       1.883930      ???       1.884306      ???       -2.237832     ???       6.551143      ???       -3.983786     ???       -5.542205     ???       -2.270274     ???       3.488128      ???       -2.206698     ???       0.486421      ???       -0.943291     ???       -5.667297     ???       -7.190025     ???       -0.000010     ???
BAS17_059       -2.071893   -1.691770   -4.828246   -4.862121   -5.429916   -5.749811   1.884442    4.017210    -3.975574   -3.355696   -3.645719   -3.481047   -4.524172   -4.243289   -9.808613   -9.012945   -1.744157   0.717698    -0.576414   -1.535432   -2.265118   -1.550806   -2.966805   -3.036701   1.040671    2.299049    0.184369    3.291335    0.358039    0.047385    1.550207    1.258344    0.827545    0.421479    -3.729819   -3.778493   3.759895    -0.768854   -0.780865   -0.648247   3.874600    2.402889    3.887355    2.294400    -1.454370   0.061842    2.336193    3.843202    4.781466    5.047848    5.304978    3.990286    4.763542    3.406040    3.235520    2.586077    4.181368    2.178948    4.194281    5.186661    1.443654    0.069426    2.851419    0.625597    -1.247154   -1.189170   -2.142560   -2.867952   -4.484949   -6.182131   -9.663860   -10.832576  -0.450826   -0.822781   -3.817771   -2.936253   -3.389340   -3.284153   -4.416986   -4.495350   -4.689729   -0.730768   -1.520214   -1.692044   -2.025685   -1.252581   -1.281050   2.188339    0.103789    0.293022    1.173281    0.067902    -1.436988   -2.431719   2.069609    2.439235    3.427985    3.093792    3.441142    1.398827    4.421704    3.961391    4.869108    5.054391    4.162749    4.492924    3.202763    2.572389    2.018485    3.619380    6.036556    5.362398    3.631419    1.361107    -4.493498   -5.750854   1.872049    4.162508    -6.935385   -5.712270   1.729296    2.447973    0.805331    0.189337    1.506162    3.508811    4.866255    3.936084    -0.000009   0.000005
BAS17_060       -2.482668     ???       -4.414042     ???       -3.539689     ???       -3.185735     ???       -3.603623     ???       -3.587122     ???       -2.726237     ???       -3.587719     ???       -2.381738     ???       -0.860690     ???       0.105266      ???       -1.305231     ???       -2.049230     ???       -2.212924     ???       1.440033      ???       2.247491      ???       2.140724      ???       -1.889986     ???       -0.644417     ???       1.124882      ???       3.991281      ???       5.047254      ???       2.689045      ???       0.561436      ???       0.426525      ???       5.701000      ???       5.145063      ???       1.849812      ???       4.554891      ???       0.983464      ???       0.665660      ???       -0.129169     ???       -1.647740     ???       -3.350074     ???       -3.423854     ???       -3.577142     ???       -3.636727     ???       -3.676130     ???       -3.378686     ???       -2.879531     ???       -1.646742     ???       -0.787552     ???       -0.419474     ???       -0.405563     ???       2.698917      ???       2.340755      ???       0.622998      ???       2.568908      ???       4.389418      ???       4.723613      ???       0.418984      ???       4.456861      ???       5.806036      ???       3.443089      ???       -3.620972     ???       4.403884      ???       4.305665      ???       -4.064035     ???       -3.389210     ???       -3.057337     ???       0.654136      ???       0.503742      ???       0.320825      ???       1.229114      ???       0.000004      ???
BAS17_061       5.369517    3.368173    1.430205    0.726937    0.444740    2.381566    4.778377    1.027141    2.023015    0.722708    -0.916993   -0.829170   -0.932385   -1.609489   -3.722302   -1.940202   0.652581    -0.484092   -1.043987   -1.709397   -1.974990   -1.674739   -3.660339   -3.541821   0.438974    0.103773    -0.617984   -2.106965   -0.121843   -0.893993   -1.410807   -3.050192   -1.151188   -0.252895   -3.927562   -2.963353   -1.610708   -0.359396   -0.473890   -0.057823   -0.525086   -0.221959   -0.839428   -0.455092   0.757279    1.275273    1.188912    0.749400    0.656179    1.111665    0.673439    1.353933    0.578211    2.147831    1.938253    3.091394    1.383507    1.993171    0.483489    2.559530    -0.773659   1.080932    -0.334970   1.607244    4.661842    2.348938    4.071263    2.069336    0.846201    0.566206    -0.870489   -0.271110   3.267507    1.215654    0.875173    -0.283888   -0.338130   -0.682119   -1.348086   -1.842884   -1.187497   -0.939695   -3.283405   -3.180990   -1.623956   -1.246733   0.301216    -0.837730   -1.163140   -1.542355   -1.298602   -1.308019   -1.318053   -0.962313   0.172099    0.021594    -0.218200   -1.030263   -0.044866   0.973743    1.365204    2.312917    0.296313    0.501400    0.832844    1.406812    2.011382    2.841900    -0.332071   -2.369514   0.979317    1.296999    1.234395    2.242012    -6.487658   -6.477661   1.203711    -1.109054   -4.774509   -5.022216   -0.966148   0.328505    -0.471211   0.541237    2.043351    2.349777    2.805441    4.939311    0.000005    0.000004
BAS17_062       4.301033      ???       0.531451      ???       1.906653      ???       3.611511      ???       1.266742      ???       -1.088364     ???       -3.341787     ???       -7.821676     ???       1.271695      ???       -0.454126     ???       -2.916842     ???       -4.174572     ???       3.021041      ???       1.744048      ???       0.971205      ???       -1.289942     ???       -1.263283     ???       -3.787324     ???       -3.232306     ???       2.412846      ???       0.627777      ???       0.047297      ???       -0.689660     ???       4.348620      ???       2.229867      ???       1.187130      ???       1.219742      ???       -0.297197     ???       2.494289      ???       0.289911      ???       -0.602087     ???       -0.215384     ???       6.706744      ???       2.403437      ???       -2.332645     ???       -3.848092     ???       3.008855      ???       0.350674      ???       -2.178194     ???       -4.495158     ???       -0.422424     ???       -1.351702     ???       -3.163330     ???       2.127167      ???       -0.766410     ???       -1.314005     ???       -2.131725     ???       1.725034      ???       -0.514593     ???       0.294257      ???       2.955961      ???       1.659183      ???       1.418216      ???       0.772277      ???       0.519624      ???       1.981266      ???       1.632198      ???       -8.303906     ???       1.912222      ???       -5.802663     ???       2.346327      ???       -2.160909     ???       4.040665      ???       0.623351      ???       0.000002      ???
BAS17_063       0.529237    0.067761    -0.820451   -1.974758   -1.770580   0.744117    1.750419    1.398432    -0.825773   2.053089    -2.274466   -1.608784   -1.842967   -2.178144   -2.734951   -2.641109   2.054874    -0.166455   -0.648642   -0.542934   -0.489730   -1.382627   -2.047615   -1.955424   0.261243    -0.630367   0.634352    0.225043    -0.276992   0.102919    0.001457    -0.220573   -0.645897   -0.665767   -2.610048   -1.038965   1.429489    -0.291223   0.184698    0.482675    1.499244    1.861058    0.729642    0.378183    -0.456731   0.639226    0.463686    0.576649    0.872066    2.294119    1.672367    1.926622    0.665561    0.518448    0.390619    -0.873001   1.687127    2.807703    0.491666    2.122232    1.802197    2.309597    1.237301    1.400122    0.872221    0.203322    -0.095081   -0.343053   -1.750964   -1.694521   -1.459171   -1.774505   -0.213368   0.236909    -1.413660   -0.372629   -1.067647   -2.486846   -2.343535   -2.914772   0.291863    -0.357583   -1.442160   -0.904768   -0.752574   -1.997760   -0.754074   0.575964    2.399251    -0.046111   -0.859338   -0.268853   -1.182788   -1.391426   0.835015    -0.064096   1.592296    0.941227    0.209630    0.070281    -0.033873   1.289975    2.598524    1.699580    1.851293    0.784154    -0.311638   0.402323    0.375417    0.800304    2.006399    2.147085    1.831210    1.282973    -2.131506   -1.813536   -0.554433   0.629407    -1.688793   -1.655879   0.437594    -0.988575   0.829515    0.983390    1.181590    1.268647    -0.169940   0.022847    0.000000    -0.000001
BAS17_064       -2.356019     ???       -1.640679     ???       -2.847401     ???       -1.316316     ???       -0.570448     ???       -2.009035     ???       -1.185307     ???       -3.265156     ???       0.259759      ???       -0.719701     ???       -0.370204     ???       -2.830063     ???       -1.468625     ???       -1.391872     ???       1.348369      ???       -0.022614     ???       1.814653      ???       0.401278      ???       3.421044      ???       2.737841      ???       2.170433      ???       0.433493      ???       1.738715      ???       0.365191      ???       1.477890      ???       0.773394      ???       1.660533      ???       2.114486      ???       1.229216      ???       0.237008      ???       -0.353918     ???       -2.853423     ???       -1.106341     ???       -1.274563     ???       -1.849108     ???       -2.980318     ???       0.023480      ???       -1.020453     ???       -1.464931     ???       -0.916931     ???       -0.567281     ???       -0.988818     ???       -0.944542     ???       0.115406      ???       -0.067419     ???       0.247235      ???       0.809533      ???       1.610371      ???       1.270145      ???       2.103804      ???       -0.223839     ???       1.167990      ???       0.690667      ???       2.019636      ???       0.079115      ???       1.380199      ???       0.851660      ???       -0.274751     ???       0.382866      ???       -0.811754     ???       2.212096      ???       3.022012      ???       -1.074425     ???       0.596618      ???       0.000015      ???
BAS17_065       8.712071    11.077387   2.786014    2.250693    7.711601    9.489594    5.428165    8.895772    1.631300    2.360347    -0.621129   -0.850490   -0.220373   -0.419523   -2.518997   -1.466626   1.325081    0.135075    -2.110809   -2.514773   -2.874468   -3.198396   -2.885086   -2.333100   0.485101    -1.310809   3.399090    2.211631    -0.645038   -1.067448   -2.459567   -3.551353   -0.945457   -1.554725   -2.839800   -2.220238   -1.358790   -0.337149   1.200169    0.220523    0.039900    -1.471456   -0.056470   -1.613261   0.171868    0.162159    -0.160055   2.088944    1.073261    -0.134773   -0.776916   -0.046755   1.136017    0.418669    1.006243    -0.622155   -0.855311   -2.053385   -3.705197   -4.412646   -6.132290   -6.488702   -4.277433   -4.943175   8.104048    9.501088    4.006791    5.887356    3.790931    4.804436    4.220028    6.447756    2.680806    5.236223    -0.117779   0.197080    -0.884780   -1.061556   -2.287148   -1.136002   0.637965    -0.397053   -3.676748   -4.609027   -2.545755   -2.868924   1.013571    -0.248105   -1.799902   -2.490351   -2.518797   -2.914526   -2.449927   -0.922881   0.471203    -0.377613   -0.306168   -0.980292   1.159375    -0.065721   0.395374    -1.050821   -0.543613   -0.976435   1.929498    2.296460    0.870834    1.037387    4.254767    5.477240    -0.651000   -2.460301   -0.122708   -0.434655   -13.591752  -12.571881  2.590834    4.116518    -5.125213   -2.376953   0.337438    -0.902715   0.124851    0.209553    -0.431255   -3.260056   -0.198732   0.194364    -0.000002   0.000040
BAS17_066       -2.126627     ???       -2.345759     ???       -4.248073     ???       1.308281      ???       -0.840126     ???       -1.485762     ???       -1.510368     ???       -6.030917     ???       -0.310570     ???       -0.910725     ???       -0.093374     ???       -1.872285     ???       -2.200030     ???       -1.232711     ???       0.475697      ???       1.256286      ???       1.297275      ???       -3.380494     ???       -2.796287     ???       0.693438      ???       2.768776      ???       2.739352      ???       1.057538      ???       -0.129271     ???       2.493663      ???       3.848872      ???       3.028964      ???       0.625534      ???       3.888302      ???       2.696968      ???       2.255300      ???       2.477968      ???       -0.290269     ???       -0.752374     ???       -3.341100     ???       -5.182593     ???       -0.720594     ???       -1.283644     ???       -2.082613     ???       -3.373881     ???       -0.441889     ???       -0.926993     ???       0.119018      ???       0.148133      ???       0.916714      ???       1.454390      ???       -1.014032     ???       1.202406      ???       2.795074      ???       2.430596      ???       1.373317      ???       3.026246      ???       3.666860      ???       3.086127      ???       -0.117214     ???       3.766258      ???       4.062016      ???       -8.115331     ???       -0.023310     ???       -5.227505     ???       -0.775945     ???       -1.485736     ???       1.987281      ???       3.721696      ???       -0.000003     ???
BAS17_067       0.513347    1.733691    0.231411    1.081611    0.461171    1.590919    -1.561373   -0.521532   -1.340640   -0.358168   0.836010    0.280858    0.179913    -0.262662   -4.143030   -6.304626   -0.655572   -0.607254   1.273174    0.945194    1.437925    0.405237    -2.387454   -2.028859   -0.490794   -0.704782   -0.203144   -0.321769   2.782832    2.380646    2.506031    1.926995    0.789554    1.025432    -6.271821   -4.365130   -6.683130   -5.821918   1.584294    2.520958    3.847653    2.521403    2.576660    2.212890    0.169370    -0.429830   3.286031    3.121797    3.395633    3.903034    4.550465    2.393751    1.126052    1.301280    -2.138361   -1.383033   2.295588    2.372707    -1.193529   -0.885760   -3.140623   -2.752249   -1.756131   -1.775553   -2.279350   -0.769177   0.204109    1.140608    -0.978855   -0.663923   -0.952883   -1.134994   -1.485442   -0.531904   1.045145    0.381511    0.068633    0.617588    -2.771676   -2.260315   1.226378    1.266460    0.986210    1.184644    -0.233927   0.017753    0.000631    -0.093800   2.959263    1.826297    2.338106    1.363044    -2.602189   -2.203700   4.458673    2.782685    4.000014    2.573011    1.538779    1.223171    3.307271    3.094387    3.875110    3.494394    1.356908    1.427392    0.828641    1.175119    -4.542175   -2.971501   1.159737    1.237387    1.565094    0.378345    -7.794134   -8.750994   -0.597972   -2.410976   -5.543549   -6.000512   1.817060    1.895096    -5.024609   -3.718930   1.616310    2.409107    -1.422747   -1.172489   0.000000    0.000000
BAS17_068       -10.356578    ???       -2.264446     ???       -13.207579    ???       -2.109838     ???       0.819087      ???       3.101557      ???       -4.279075     ???       -11.725783    ???       -1.420145     ???       4.140995      ???       4.969594      ???       -8.697966     ???       -1.363929     ???       2.255549      ???       3.154282      ???       5.088752      ???       4.481004      ???       -1.328525     ???       -2.335819     ???       3.742141      ???       4.492048      ???       6.824271      ???       3.093302      ???       0.271401      ???       2.127750      ???       4.509526      ???       3.986546      ???       3.398067      ???       2.972907      ???       1.955082      ???       -0.085651     ???       3.954152      ???       -15.560950    ???       -4.272266     ???       -1.081945     ???       -16.707626    ???       -2.373393     ???       0.452434      ???       -4.099688     ???       -0.611255     ???       5.550645      ???       -0.563172     ???       2.261416      ???       -0.447761     ???       6.893026      ???       5.181392      ???       3.391419      ???       4.152251      ???       5.971354      ???       1.751817      ???       0.326084      ???       3.693968      ???       5.660767      ???       0.748327      ???       -10.266026    ???       1.752395      ???       3.350405      ???       -8.445459     ???       2.524409      ???       -7.296623     ???       3.081551      ???       1.230780      ???       0.051204      ???       3.538075      ???       -0.000023     ???
BAS17_069         ???         ???         ???         ???         ???         ???         ???         ???         ???         ???         ???         ???         ???         ???         ???         ???         ???         ???         ???         ???         ???         ???         ???         ???         ???         ???         ???         ???         ???         ???         ???         ???         ???         ???         ???         ???         ???         ???         ???         ???         ???         ???         ???         ???         ???         ???         ???         ???         ???         ???         ???         ???         ???         ???         ???         ???         ???         ???         ???         ???         ???         ???         ???         ???         ???         ???         ???         ???         ???         ???         ???         ???         ???         ???         ???         ???         ???         ???         ???         ???         ???         ???         ???         ???         ???         ???         ???         ???         ???         ???         ???         ???         ???         ???         ???         ???         ???         ???         ???         ???         ???         ???         ???         ???         ???         ???         ???         ???         ???         ???         ???         ???         ???         ???         ???         ???         ???         ???         ???         ???         ???         ???         ???         ???         ???         ???         ???         ???         ???         ???
BAS17_070         ???         ???         ???         ???         ???         ???         ???         ???         ???         ???         ???         ???         ???         ???         ???         ???         ???         ???         ???         ???         ???         ???         ???         ???         ???         ???         ???         ???         ???         ???         ???         ???         ???         ???         ???         ???         ???         ???         ???         ???         ???         ???         ???         ???         ???         ???         ???         ???         ???         ???         ???         ???         ???         ???         ???         ???         ???         ???         ???         ???         ???         ???         ???         ???         ???         ???         ???         ???         ???         ???         ???         ???         ???         ???         ???         ???         ???         ???         ???         ???         ???         ???         ???         ???         ???         ???         ???         ???         ???         ???         ???         ???         ???         ???         ???         ???         ???         ???         ???         ???         ???         ???         ???         ???         ???         ???         ???         ???         ???         ???         ???         ???         ???         ???         ???         ???         ???         ???         ???         ???         ???         ???         ???         ???         ???         ???         ???         ???         ???         ???
BAS17_071         ???         ???         ???         ???         ???         ???         ???         ???         ???         ???         ???         ???         ???         ???         ???         ???         ???         ???         ???         ???         ???         ???         ???         ???         ???         ???         ???         ???         ???         ???         ???         ???         ???         ???         ???         ???         ???         ???         ???         ???         ???         ???         ???         ???         ???         ???         ???         ???         ???         ???         ???         ???         ???         ???         ???         ???         ???         ???         ???         ???         ???         ???         ???         ???         ???         ???         ???         ???         ???         ???         ???         ???         ???         ???         ???         ???         ???         ???         ???         ???         ???         ???         ???         ???         ???         ???         ???         ???         ???         ???         ???         ???         ???         ???         ???         ???         ???         ???         ???         ???         ???         ???         ???         ???         ???         ???         ???         ???         ???         ???         ???         ???         ???         ???         ???         ???         ???         ???         ???         ???         ???         ???         ???         ???         ???         ???         ???         ???         ???         ???
BAS17_072         ???         ???         ???         ???         ???         ???         ???         ???         ???         ???         ???         ???         ???         ???         ???         ???         ???         ???         ???         ???         ???         ???         ???         ???         ???         ???         ???         ???         ???         ???         ???         ???         ???         ???         ???         ???         ???         ???         ???         ???         ???         ???         ???         ???         ???         ???         ???         ???         ???         ???         ???         ???         ???         ???         ???         ???         ???         ???         ???         ???         ???         ???         ???         ???         ???         ???         ???         ???         ???         ???         ???         ???         ???         ???         ???         ???         ???         ???         ???         ???         ???         ???         ???         ???         ???         ???         ???         ???         ???         ???         ???         ???         ???         ???         ???         ???         ???         ???         ???         ???         ???         ???         ???         ???         ???         ???         ???         ???         ???         ???         ???         ???         ???         ???         ???         ???         ???         ???         ???         ???         ???         ???         ???         ???         ???         ???         ???         ???         ???         ???
BAS17_073       -2.068144   -1.950684   -2.817590   -2.096394   -0.219951   -1.335989   -1.457722   -3.288312   -3.412542   -1.344894   -2.775696   -1.956813   -1.503142   -0.900214   -2.263727   -3.079894   -1.831805   -0.474572   -2.224647   -0.412564   -2.024747   -1.241641   -1.097022   -0.509479   -0.792193   -0.183778   0.465521    0.479599    0.657064    0.052493    -0.263764   0.865865    0.961555    0.911133    0.276784    -0.918680   0.358078    -0.512284   1.253256    1.571461    1.560356    1.316765    2.465127    2.628176    2.162339    1.303355    2.131307    0.813322    1.907810    1.892181    2.682247    2.929784    3.684803    2.241108    2.844027    1.510056    2.294507    1.768324    -0.928633   -1.229280   0.644614    -1.214164   1.205712    0.972491    -2.556445   -2.317018   -3.481952   -2.048789   -0.617866   -1.110748   -2.379139   -2.155766   -2.656868   -1.051870   -3.078471   -1.396673   -2.192757   -1.341609   -1.442700   -0.503727   -0.539217   0.010665    -2.414451   -0.914207   -0.577994   -0.030137   -0.454903   0.548714    0.890912    1.692640    -0.122337   1.393726    0.818540    -1.230831   2.003383    1.469267    1.696161    2.276085    2.611106    2.213459    2.184726    0.867790    2.217092    2.612436    2.857212    2.587736    2.917678    1.602694    -1.497088   -0.406604   2.314006    1.742814    2.448379    1.264310    -1.828367   -4.908589   -0.656207   0.078342    -1.532691   -2.892563   0.567147    1.104274    2.129500    -0.136804   -0.013277   -0.023068   0.513046    2.397524    0.000000    0.000000
BAS17_074       -8.375649     ???       -5.975247     ???       -10.164666    ???       -5.174286     ???       -5.684476     ???       -3.376655     ???       -5.151472     ???       -6.619940     ???       -5.875181     ???       2.255623      ???       3.313978      ???       -5.043220     ???       -4.008415     ???       -2.439446     ???       3.022162      ???       7.972045      ???       3.306410      ???       -0.382102     ???       -6.700644     ???       1.772916      ???       7.858585      ???       7.489413      ???       0.905527      ???       -1.630234     ???       6.566842      ???       9.106724      ???       5.831172      ???       0.351550      ???       6.607480      ???       1.443242      ???       -1.083896     ???       0.697764      ???       -9.153388     ???       -8.487658     ???       -8.327555     ???       -8.805418     ???       -9.784231     ???       -3.048173     ???       -3.197990     ???       -6.062838     ???       0.460144      ???       3.085217      ???       0.168999      ???       -2.441416     ???       5.699771      ???       4.356630      ???       -1.920688     ???       5.748954      ???       8.449953      ???       4.123100      ???       5.863084      ???       8.299847      ???       7.152574      ???       3.631830      ???       3.713535      ???       7.470631      ???       5.083854      ???       0.007076      ???       -4.624579     ???       -0.238086     ???       1.484710      ???       -0.695560     ???       1.374838      ???       -0.203040     ???       -0.000010     ???
BAS17_075       -2.530447   -2.679089   -3.534238   -2.063950   -3.926286   -3.545264   -1.775028   -0.546946   -1.696731   -2.015732   -0.342803   -2.388290   -3.229864   -3.631554   -4.071547   -4.553797   1.712967    0.062129    -0.182799   0.141348    -0.369447   -1.420927   -1.680886   -2.675031   -1.106307   -0.364967   0.345210    1.892074    2.532340    1.942495    2.243972    2.792522    1.117907    2.139281    -2.315766   -1.785506   -2.617761   -3.067479   2.769480    1.971368    4.733549    3.909893    4.063348    4.119063    0.612227    1.345245    1.951247    1.517802    3.258706    4.075092    4.193270    5.071229    2.799010    2.943983    0.259112    0.552286    2.220900    3.435727    -2.555313   -1.775766   -3.782171   -3.238702   -3.613122   -2.950561   -1.963945   -1.368107   -0.429878   -3.034511   -3.321114   -3.836810   -4.803197   -4.096473   -1.008977   -1.708688   -1.746500   -2.845628   -1.105132   -2.237257   -3.197634   -3.781465   0.269761    -0.219204   0.079687    -0.736119   -1.004776   -1.305403   1.836751    1.006866    2.577929    2.340415    1.935097    1.492551    0.909626    -0.648259   3.941691    3.141283    4.340228    4.385306    2.977048    2.912706    1.571937    2.607030    3.492362    5.058708    4.199565    4.645590    1.772065    1.060899    -1.602001   -2.020605   2.368833    2.836715    0.883207    2.408379    -6.141455   -4.130526   -1.299379   -0.766940   -2.536423   -4.032873   1.368374    1.552549    -1.108006   -0.660753   2.058400    0.919947    -0.796993   1.852510    -0.000008   -0.000001
BAS17_076       12.660449     ???       2.219242      ???       4.550550      ???       10.541322     ???       3.811716      ???       -3.649607     ???       0.757617      ???       -7.782834     ???       5.003811      ???       15.345113     ???       -0.865345     ???       -1.221433     ???       -4.804745     ???       1.437568      ???       4.347916      ???       1.342337      ???       -2.556098     ???       -4.771742     ???       -1.994906     ???       -1.584300     ???       0.385946      ???       -2.599046     ???       -4.757436     ???       -4.913783     ???       0.090746      ???       -1.444524     ???       -2.755141     ???       -4.386992     ???       -4.069704     ???       -9.092028     ???       -8.068368     ???       -6.191375     ???       9.765177      ???       12.800112     ???       4.364200      ???       2.443334      ???       12.507136     ???       -3.569045     ???       10.967681     ???       3.085323      ???       -2.191224     ???       -2.698640     ???       3.383626      ???       2.744956      ???       7.886410      ???       0.901763      ???       -1.493147     ???       2.810938      ???       -2.187025     ???       1.907461      ???       -2.896276     ???       -2.220043     ???       0.137755      ???       -3.362543     ???       -1.419183     ???       -5.529522     ???       -4.772589     ???       -12.272555    ???       2.936785      ???       -0.377196     ???       0.548928      ???       -6.268158     ???       -6.677690     ???       -6.241501     ???       0.000000      ???
BAS17_077       -0.216349   -1.492072   -1.715575   0.802550    -1.780088   -0.936446   0.447869    -0.282589   0.094642    1.724899    -0.180501   -0.334531   -0.982721   -0.868909   -2.025895   -2.063157   1.724161    1.439728    0.543021    0.707601    -0.267393   -0.421440   -1.893719   -2.022179   -1.367088   -0.650492   2.041516    0.261194      ???         ???       0.773045    0.403897    -0.341224   -0.784495   -2.436430   -1.205359   -1.919365   -0.134854   2.088598    1.273375    2.184925    2.061177    0.851158    1.262357    0.335427    0.078713    1.017891    0.104291    1.030691    1.334830    1.707162    1.600189    0.272686    0.231392    -1.504851   -1.317398   0.690343    0.427756    -1.589234   -0.441498   -1.664508   -0.866201   -1.920703   -1.460713   0.554555    -1.517546   0.171037    0.248195    -1.348559   -1.410631   -1.478815   -1.523680   3.255741    1.568269    -0.326347   -0.327934   -0.521216   -0.751362   -1.920145   -1.986160   0.648847    1.051424    0.738095    0.114912    -0.902077   -0.553905   1.597632    1.314078    1.897565    0.993211    0.596610    0.648114    -1.028004   -0.925569     ???         ???       1.610475    1.442245    0.494779    -0.052634   1.169255    0.760440    1.856002    1.672203    0.624598    1.311534    -1.041693   -0.889824   0.001031    -2.684750   0.850074    0.690781    0.166831    0.515111    -2.734327   -0.465597   1.360561    0.044715    -2.462440   -1.232217   1.148037    0.639690    -0.790998   -1.124356   0.231843    0.208472    -3.075782   -1.887889   -0.000013   0.000013
BAS17_078       -0.425647     ???       -1.510105     ???       -1.418676     ???       -0.884149     ???       -0.414020     ???       -1.304804     ???       -1.956371     ???       -3.612599     ???       -1.144940     ???       -0.071360     ???       -0.587742     ???       -1.867640     ???       -2.527477     ???       -0.567257     ???       0.716192      ???       0.985112      ???       0.539962      ???       -0.653794     ???       -0.766069     ???       -0.391317     ???       1.524310      ???       1.808499      ???       1.160192      ???       0.098496      ???       2.092420      ???       2.332849      ???       2.528076      ???       1.107764      ???       3.103998      ???       2.421912      ???       1.195188      ???       1.915264      ???       -1.564355     ???       -1.050931     ???       -1.973394     ???       -2.756738     ???       -0.805899     ???       -1.053011     ???       -1.576012     ???       -2.541547     ???       0.439016      ???       -0.636813     ???       -1.173922     ???       -0.406107     ???       0.195339      ???       1.078046      ???       -0.211080     ???       1.292963      ???       1.708017      ???       1.742042      ???       0.370522      ???       2.125798      ???       2.297148      ???       1.603682      ???       -1.422033     ???       2.963882      ???       1.942948      ???       -3.692808     ???       -0.622448     ???       -1.713789     ???       -0.359669     ???       -0.268204     ???       1.669927      ???       0.973206      ???       -0.000019     ???
BAS17_079       -6.209865   -2.450174   -4.081869   -4.226254   -6.868884   -5.062360   3.401855    3.821842    -1.738846   -3.062735   -3.082972   -3.555908   -3.413564   -3.633210   -7.301717   -7.084798   1.469919    0.992936    -0.238327   -0.951564   -1.540769   -2.082819   -2.966330   -3.448211   -0.434287   -1.872905   2.148868    4.099761    1.607055    2.637001    0.224084    0.397867    0.529142    0.334429    -2.214622   -1.939461   -1.582565   0.244819    2.294158    2.131421    3.968746    3.689692    2.614679    2.600632    1.859596    -0.779740   1.115977    0.667820    2.530708    3.827042    4.095592    4.054063    3.620978    2.761674    2.880111    1.448654    4.890000    3.897015    0.713501    3.582239    2.524200    1.563756    0.491485    0.582228    -2.112771   2.166679    -2.912690   -2.164583   -4.026665   -5.602085   -9.358994   -4.564438   -0.467504   0.610802    -2.172039   -3.424371   -3.476742   -3.902712   -0.103206   -3.700078   -0.095394   -0.388681   -1.397604   -2.135968   -1.874983   -2.627756   3.453704    3.896098    1.065507    1.178656    -0.035399   -0.005875   -1.296700   -1.183001   3.971881    3.127661    2.053593    1.515174    2.094832    1.835287    3.096205    2.736966    4.223407    3.584077    1.714966    3.073179    2.599091    2.281798    2.713669    2.771732    4.890305    3.383431    4.490774    3.117354    -8.760219   -7.304939   0.980900    -1.470903   -6.003001   -6.069487   1.349914    2.743114    -0.714273   -0.468426   0.348130    1.291824    4.455389    2.514293    -0.000000   0.000005
BAS17_080       -9.491566     ???       -1.716469     ???       -4.382068     ???       -1.284857     ???       -0.142965     ???       -0.426642     ???       -0.915766     ???       2.115245      ???       2.351829      ???       2.335116      ???       -0.381370     ???       1.064066      ???       0.414578      ???       0.263512      ???       3.758523      ???       4.087673      ???       1.024268      ???       -2.113634     ???       -3.491671     ???       0.587874      ???       2.326926      ???       4.241330      ???       -1.302507     ???       2.010262      ???       2.190433      ???       4.336000      ???       0.896164      ???       -1.607335     ???       2.839914      ???       0.615947      ???       -1.738909     ???       -1.185800     ???       -5.820131     ???       -5.491771     ???       -3.377144     ???       -3.854232     ???       -1.250698     ???       0.677563      ???       -2.172775     ???       -1.794793     ???       2.295347      ???       2.370662      ???       -0.426821     ???       2.126798      ???       3.256197      ???       2.201294      ???       -2.065821     ???       2.985418      ???       3.944768      ???       0.553556      ???       2.145768      ???       3.199732      ???       1.984048      ???       -1.678412     ???       -1.402586     ???       3.269828      ???       2.059837      ???       -4.947730     ???       0.563107      ???       -2.134596     ???       0.324907      ???       -3.593955     ???       1.260255      ???       -2.485890     ???       0.000011      ???
BAS17_081       -1.147136   -1.713456   -0.429388   -0.786013   -0.616616   -0.430696   -0.467451   -0.366419   -0.358274   -0.389886   -0.408135   -0.352845   -0.740360   -0.958434   -0.946144   -3.232534   0.392869    0.670260    0.219920    0.677126    0.311905    0.707560    -1.266037   -2.176578   -2.429631   -2.416333   -0.296893   -1.665523   0.627484    1.022326    1.445673    2.081613    0.461055    0.635832    -0.329467   -0.762836   -1.210401   -0.856793   1.776422    1.953570    2.964817    2.378999    1.926357    2.451296    -1.140730   -0.750217   -0.562830   0.013702    1.327710    1.160824    1.926055    1.856207    0.711064    0.985739    -0.512934   0.254177    1.911260    1.844325    0.233874    0.116083    -2.379202   -2.301239   -0.092244   -0.113418   -0.316553   0.695700    -0.302865   0.695195    -0.873600   -1.637095   -0.826696   -1.355055   -0.451117   -0.339169   -0.500970   -0.402271   -0.703574   -0.907463   -0.819190   -1.618131   0.244818    0.664052    0.265734    0.666648    -0.865806   0.311398    1.990334    0.188216    1.426733    2.093529    1.377864    1.942044    -0.361549   -0.669358   1.502902    2.395952    2.063929    2.119289    1.759234    1.588335    0.340997    1.465838    1.938614    1.873567    0.534400    0.594146    -0.436755   0.265265    -0.895971   0.137286    0.235534    0.136744    -0.116783   -0.130467   -2.133244   -3.401841   0.343309    -0.221896   -1.083127   -2.574967   -0.265105   -0.154770   -1.200113   -0.844645   -1.759342   -1.351506   -1.014721   -1.760560   -0.000002   0.000003
BAS17_082       -1.625447     ???       -3.411581     ???       -2.960289     ???       -2.215546     ???       -2.345515     ???       -2.415089     ???       -2.628773     ???       -3.654557     ???       -1.508006     ???       -1.651095     ???       -0.851000     ???       -2.284874     ???       -1.147556     ???       -1.850925     ???       -0.141435     ???       0.182799      ???       -0.601609     ???       -2.416123     ???       0.255330      ???       0.741653      ???       1.319899      ???       1.439992      ???       0.447166      ???       2.711411      ???       2.434449      ???       3.020370      ???       2.703838      ???       2.738521      ???       4.447573      ???       6.771718      ???       4.778932      ???       3.653821      ???       -2.126362     ???       -2.420966     ???       -3.379075     ???       -4.375823     ???       -2.417509     ???       -2.447831     ???       -2.890403     ???       -2.743269     ???       -1.773453     ???       -1.320288     ???       -2.089148     ???       -0.183481     ???       -0.110638     ???       0.192691      ???       -1.319844     ???       1.199751      ???       1.450251      ???       1.350372      ???       2.754967      ???       3.347516      ???       2.807426      ???       3.361060      ???       -1.949787     ???       5.132109      ???       4.208401      ???       -3.517169     ???       -1.563729     ???       -3.149753     ???       -0.046921     ???       -0.585857     ???       6.068646      ???       4.600043      ???       0.000000      ???
BAS17_083       0.256252    1.003199    -0.641866   -0.497269   -2.446949   -2.047123   -0.882251   1.655132    0.396129    1.594741    -0.314787   -0.455846   -2.447550   -2.125384   -6.448548   -6.664553   -0.337466   1.566707    0.926675    0.495435    -0.641761   -1.088356   -2.766354   -2.119864   0.651028    1.733280    0.668123    1.419785    2.479906    2.234095    1.004927    1.078188    0.129359    -0.155161   -3.509689   -4.976255   -1.490280   -3.089446   3.444517    2.727639    3.480749    3.002264    2.458979    2.524454    0.623686    0.748554    2.173653    1.806060    3.608287    3.192255    3.206445    3.686526    2.644066    3.054874    0.393059    -0.955901   3.479017    2.175977    -1.082656   -1.820126   -1.506886   -1.800103   -1.179787   -1.312954   0.018874    2.007275    0.230978    1.054048    -2.230580   -1.759565   -4.962142   -4.601940   0.069284    1.344627    -0.098978   -0.156618   -1.465200   -1.962468   -6.081632   -6.104174   0.782938    1.342800    -0.180344   -0.414933   -1.544771   -1.920644   2.109141    1.626425    2.138657    1.945714    0.872865    -0.001746   -0.987936   -2.175498   3.636802    3.168640    2.047929    2.718865    2.611212    2.619164    2.170708    1.812035    3.597428    3.240172    2.928315    2.827662    2.372140    1.190692    -1.198060   0.654094    2.246187    2.040026    1.859450    1.475782    -10.348145  -12.261600  -1.202095   0.570818    -6.861962   -7.760308   0.792739    1.617409    -1.168533   -2.634105   2.210832    1.953435    -0.694130   -0.046926   0.000000    0.000000
BAS17_084       -6.269344     ???       -6.973164     ???       -5.582043     ???       -3.772206     ???       -4.488183     ???       -6.633827     ???       -5.696443     ???       -5.377092     ???       0.106875      ???       -3.094688     ???       -4.439339     ???       -3.581821     ???       8.179914      ???       0.723198      ???       0.841373      ???       -2.422847     ???       -1.341872     ???       -2.124724     ???       3.084608      ???       2.570869      ???       2.508257      ???       1.356081      ???       1.651497      ???       5.823801      ???       5.870460      ???       5.771932      ???       4.933876      ???       5.444510      ???       7.125525      ???       2.093628      ???       3.924301      ???       7.151892      ???       -6.272602     ???       -5.904561     ???       -5.852165     ???       -7.278110     ???       -3.764038     ???       -5.847534     ???       -6.584067     ???       -5.583207     ???       -0.984964     ???       -4.682181     ???       -4.085941     ???       0.581951      ???       0.590944      ???       -2.068134     ???       -0.952023     ???       3.018729      ???       1.280868      ???       1.496963      ???       5.923191      ???       5.577403      ???       4.391608      ???       5.985091      ???       -2.734997     ???       5.553496      ???       8.443315      ???       -2.804305     ???       -1.445635     ???       -3.861644     ???       2.838205      ???       1.765787      ???       6.561591      ???       9.331771      ???       -0.000004     ???
BAS17_085       -5.007097   -6.437179   -6.086289   -6.926153   -6.010333   -6.549273   -1.334661   -4.164819   -3.056256   -4.213211   -3.711541   -5.339956   -4.324813   -5.815580   -4.551311   -6.016231   -1.100706   -2.115712   -0.747126   -0.676224   -0.841146   -1.770091   -0.701037   -1.249386   1.415352    2.011739    0.723671    -0.589118   1.970132    1.543085    2.942450    1.997425    0.498816    0.051489    -1.131427   -1.686518   2.345506    2.867968    1.568633    2.091117    3.978815    4.307630    3.513587    3.695031    2.333774    3.414481    0.949586    3.712822    2.964280    4.704660    3.735628    6.109027    3.567854    5.136723    1.971490    3.324299    3.521332    5.533402    2.981337    3.913986    1.425462    2.186212    1.396672    2.617873    -4.712899   -5.794219   -4.736171   -5.724198   -5.017116   -5.913212   -5.136390   -6.129474   -3.823661   -4.997450   -3.578821   -4.836247   -4.222361   -4.587302   -4.331629   -5.880075   -0.960175   0.009168    -0.884462   -1.798119   -0.709880   -1.301098   0.593769    0.293741    1.682055    2.138054    2.194168    1.137900    0.388435    -0.016480   1.595777    2.116707    4.272015    4.168119    2.820522    3.765430    2.908501    4.653232    4.252265    5.204101    3.683085    5.229845    3.511731    3.541292    -3.007552   -0.320601   4.507040    6.276441    2.171602    3.647708    -5.533802   -6.409565   -0.974005   -2.942581   -1.578343   -4.679818   1.640054    2.084950    2.009848    2.425247    2.838384    4.560090    2.937591    4.408886    -0.000003   0.000000
BAS17_086       -0.474391     ???       -0.857401     ???       -2.824136     ???       1.022276      ???       0.846550      ???       0.665850      ???       -1.977695     ???       -6.990067     ???       2.473804      ???       1.452032      ???       -0.118861     ???       -3.348155     ???       2.739453      ???       2.873520      ???       2.447096      ???       1.207492      ???       -0.394263     ???       -5.924171     ???       -1.965420     ???       4.113948      ???       2.643603      ???       0.955073      ???       -0.207584     ???       4.146621      ???       2.742839      ???       -0.370797     ???       1.022733      ???       1.033850      ???       -0.394499     ???       -1.812792     ???       -1.971448     ???       -0.082784     ???       0.442349      ???       -0.478372     ???       -2.828324     ???       -6.821855     ???       1.103069      ???       0.544659      ???       -0.872453     ???       -3.154441     ???       1.414833      ???       0.789387      ???       -1.293658     ???       3.491778      ???       2.351315      ???       0.201445      ???       -1.496227     ???       2.597556      ???       1.286802      ???       0.166840      ???       3.352148      ???       1.416932      ???       0.880031      ???       1.002200      ???       0.865917      ???       -0.782507     ???       -0.000718     ???       -12.088058    ???       0.983663      ???       -3.578873     ???       4.096362      ???       -0.221514     ???       1.664128      ???       2.293447      ???       0.000004      ???
BAS17_087       -9.944788   -3.957717   -2.209721   -2.626440   -10.636986  -13.030968  7.487817    5.983906    -1.256729   -1.633270   -2.960876   -2.945898   -4.901013   -3.861422   -1.020987   3.305472    0.610397    -1.416206   -2.073561   -1.340119   -4.696972   -3.982989   -5.387922   -3.843984   3.090080    1.620685    2.302449    -0.326845   0.995795    2.102608    -1.562687   -1.196679   -4.024984   -1.417335   -2.059406   -2.550620   0.855099    -1.655875   5.372638    3.901086    1.053188    2.134422    -1.113548   -0.459177   0.023902    0.465096    4.825895    4.469084    3.291504    4.496096    1.697026    2.749524    0.942362    1.669414    0.790671    0.297671    2.863251    1.210150    4.510116    1.878008    2.815805    0.063924    4.211011    0.495806    7.911206    11.458717   6.558907    8.038519    -4.336963   -4.038681   -6.667392   -1.476488   5.187903    3.424588    -3.556159   -3.634812   -3.751998   -3.339714   -4.293272   -1.700562   -1.971476   -1.347887   -3.197067   -2.832709   -2.879712   -2.141579   2.455321    -0.398533   -1.001507   -0.774432   -2.629613   -1.810019   -3.815077   -2.558043   3.110540    2.974491    0.137707    0.724439    -1.323640   0.254988    4.769792    4.520991    1.825942    2.777126    1.028070    0.320217    0.236697    0.812860    -0.459640   -2.501159   4.515687    4.651426    2.306608    1.696534    -5.262279   -4.920425   3.245563    2.904759    -3.521566   -6.561303   3.625156    0.978893    -1.671748   -1.410543   5.399818    3.310286    4.135305    2.000728    0.000002    0.000003
BAS17_088       -15.034118    ???       1.061593      ???       -10.617689    ???       1.000409      ???       2.446234      ???       1.558665      ???       -4.245349     ???       -4.534054     ???       3.448052      ???       3.141966      ???       2.252909      ???       0.437409      ???       -0.469867     ???       2.695920      ???       3.500175      ???       4.404033      ???       0.243008      ???       -5.291641     ???       -2.746314     ???       2.816190      ???       4.279400      ???       3.467298      ???       -1.542289     ???       2.558865      ???       2.665827      ???       4.698164      ???       2.225967      ???       -0.126884     ???       2.995992      ???       -2.700961     ???       -0.858937     ???       -0.218747     ???       -12.025528    ???       -0.984227     ???       -9.805741     ???       -8.527584     ???       1.264880      ???       1.461056      ???       1.351594      ???       -4.387581     ???       3.485849      ???       3.195987      ???       0.813922      ???       2.945186      ???       4.167255      ???       2.488570      ???       -1.642993     ???       2.900952      ???       4.750662      ???       2.033459      ???       2.618307      ???       2.773168      ???       3.581129      ???       -0.372277     ???       -3.170232     ???       3.265067      ???       0.114353      ???       -1.441066     ???       -3.328762     ???       -1.754204     ???       0.966797      ???       -2.838921     ???       2.701019      ???       -0.108395     ???       0.000004      ???
BAS17_089       -4.474920   -4.271080   -5.624907   -5.849102   -6.298261   -7.256199   -2.452839   -4.648158   -2.783803   -2.256796   -4.594672   -4.051533   -5.289584   -4.813697   -8.501575   -7.948943   -2.473033   -1.568494   -1.621308   -0.781939   -2.800598   -2.769577   -3.117491   -2.469547   2.513362    2.752204    0.226218    1.025932    1.958860    2.879264    1.325957    1.766909    0.332329    0.339624    -2.394941   -2.084950   0.403090    -0.083030   2.451360    3.015326    5.532296    4.927938    2.956647    3.150194    0.684710    0.340404    3.976693    4.136971    5.610955    5.401200    6.274907    5.687433    3.258411    2.477688    3.393959    2.396784    6.621292    5.413989    4.952723    4.118215    3.687859    2.634220    4.357648    3.445377    -2.557429   -3.131994   -3.413470   -2.798916   -6.588746   -6.887981   -7.981663   -7.660864   -3.116677   -2.321589   -3.464258   -2.622452   -5.330007   -4.850554   -6.651378   -6.230009   -2.460897   -1.564265   -2.283613   -1.386936   -2.637367   -2.616900   0.582995    1.362696    2.632519    3.377584    1.285393    1.341426    -2.407803   -1.716543   4.373342    4.548676    4.600344    4.414346    1.884822    1.883306    4.008553    4.080969    6.418807    5.834394    4.947975    4.031556    2.913108    1.825690    -0.674503   -1.017473   5.025551    4.153506    5.690769    4.286119    -7.414711   -6.034618   -2.483530   -1.568553   -5.807747   -4.926355   2.391886    2.953333    0.272125    -0.241746   5.213425    4.499456    4.941693    3.928477    0.000014    0.000007
BAS17_090       -3.767766     ???       -3.866140     ???       -4.331908     ???       -1.161927     ???       -2.727466     ???       -2.797058     ???       -3.230323     ???       -4.382163     ???       -0.243308     ???       -0.791601     ???       -0.714488     ???       -3.190274     ???       0.294159      ???       0.738670      ???       1.061857      ???       1.874326      ???       0.589428      ???       -2.404632     ???       -0.054735     ???       3.049066      ???       3.027708      ???       3.060480      ???       1.938679      ???       2.431778      ???       2.447297      ???       4.454820      ???       4.390179      ???       2.274789      ???       4.370806      ???       -0.060759     ???       -0.248163     ???       0.725552      ???       -0.712384     ???       -3.066496     ???       -3.512803     ???       -6.809135     ???       -1.310363     ???       -2.794430     ???       -2.910167     ???       -4.193596     ???       -0.796711     ???       1.649989      ???       -1.137023     ???       1.453110      ???       1.022772      ???       0.358787      ???       -0.639184     ???       2.980969      ???       1.969202      ???       2.425648      ???       2.488803      ???       4.055493      ???       4.550482      ???       3.165826      ???       0.163283      ???       3.769356      ???       5.759268      ???       -8.168738     ???       -0.223779     ???       -6.526110     ???       0.309345      ???       -0.016860     ???       0.328571      ???       3.610218      ???       -0.000025     ???
BAS17_091       -0.351626   -2.181256   -1.101335   -3.847525   -5.536154   -7.787433   0.054849    0.197823    -0.469669   -0.578872   -0.531670   -0.794265   -3.097632   -3.542102   -5.740321   -9.343028   0.305012    1.371822    -0.129775   0.278063    -0.130514   0.268790    -3.083591   -3.111214   0.027423    0.605563    1.821373    2.549268    2.428385    2.515101    2.487062    3.028222    0.973638    2.278182    -2.288810   -3.141817   -2.061846   -2.801339   2.098003    2.884838    2.827525    3.667818    2.602124    3.506143    0.634529    0.670050    0.686088    1.629457    3.379376    4.414707    3.443478    4.346224    2.435199    3.242759    -0.074153   -1.055129   3.226454    4.083664    -0.810465   -0.576417   0.300754    -0.196543   0.879327    1.050508    -5.787971   -3.813671   0.046840    0.070942    -4.363108   -6.108322   -5.788631   -10.539173  0.037597    0.064144    -0.473031   -0.509787   -0.565832   -0.846753   -4.343601   -6.140324   0.464961    1.770404    -0.149606   0.185265    -1.116987   -0.662479   1.816608    2.553471    2.497165    3.010343    2.298654    2.195497    -0.552210   -0.618379   3.250549    5.063835    3.316370    4.532096    2.275434    3.220475    0.737543    1.636827    3.423080    4.359575    2.367775    3.305241    2.388067    3.202041    1.153621    1.317276    1.474542    2.465916    1.016497    1.191897    -3.879358   -6.841192   0.252086    1.415299    -5.649060   -7.287119   1.660155    2.183577    -0.649137   -2.636317   -1.225702   0.415474    -1.136662   -1.787876   -0.000003   0.000003
BAS17_092       0.000000      ???       0.000000      ???       0.000000      ???       0.000000      ???       0.000000      ???       0.000000      ???       0.000000      ???       0.000000      ???       0.000000      ???       0.000000      ???       0.000000      ???       0.000000      ???       0.000000      ???       0.000000      ???       0.000000      ???       0.000000      ???       0.000000      ???       0.000000      ???       0.000000      ???       0.000000      ???       0.000000      ???       0.000000      ???       0.000000      ???       0.000000      ???       0.000000      ???       0.000000      ???       0.000000      ???       0.000000      ???       0.000000      ???       0.000000      ???       0.000000      ???       0.000000      ???       0.000000      ???       0.000000      ???       0.000000      ???       0.000000      ???       0.000000      ???       0.000000      ???       0.000000      ???       0.000000      ???       0.000000      ???       0.000000      ???       0.000000      ???       0.000000      ???       0.000000      ???       0.000000      ???       0.000000      ???       0.000000      ???       0.000000      ???       0.000000      ???       0.000000      ???       0.000000      ???       0.000000      ???       0.000000      ???       0.000000      ???       0.000000      ???       0.000000      ???       0.000000      ???       0.000000      ???       0.000000      ???       0.000000      ???       0.000000      ???       0.000000      ???       0.000000      ???       0.000000      ???
BAS17_093       1.025089    -1.903070   -0.620704   -1.380173   -1.363424   -3.367563   0.014889    -1.338081   0.115960    -1.300653   -1.064995   -2.047966   -0.970283   -2.426879   -1.604475   -5.234887   0.570358    -0.162596   -1.114023   -1.179437   -0.943100   -0.741899   -0.311878   -2.192224   -1.591447   0.487219    -1.083462   -0.116414   -0.530610   -0.002620   -0.170681   0.231950    -0.841992   -0.738499   -0.243613   -1.321188   -0.252824   -0.426564   -0.670369   2.628803    0.445569    1.223767    -0.046592   0.355972    1.554773    1.143825    0.757224    1.160287    0.838381    3.520185    1.946396    3.177092    1.828898    3.737271    2.307570    1.370622    2.311631    3.516466    0.405598    2.127588    0.375435    2.155415    0.417699    2.128338    0.747464    -1.089639   0.880276    -1.972721   -1.261376   -3.253501   -1.309342   -3.306605   0.052920    -1.308544   0.086104    -1.550586   -1.163931   -2.068050   -1.283845   -3.129298   -0.967553   -0.893554   -1.116004   -1.209617   -0.727297   -0.475437   -1.093625   -0.533681   -0.213695   0.220804    -0.211396   0.245784    0.200495    0.100086    -0.010144   1.856961    -0.189459   0.263301    2.439037    2.074286    0.736253    3.452696    1.810694    3.265213    1.908023    2.596925    1.586720    2.589224    -1.994337   -1.977342   2.316535    3.551753    3.287870    3.282392    -4.703641   -7.135656   -1.902234   -2.041527   -1.708518   -4.055226   -1.307115   0.819962    1.553165    2.218970    0.056925    3.769238    2.010150    2.609404    0.000010    0.000002
BAS17_094       0.568793      ???       -0.680058     ???       0.678439      ???       -1.738915     ???       -1.623224     ???       -1.084455     ???       -1.227955     ???       0.986594      ???       -1.089694     ???       -1.932406     ???       -0.766270     ???       0.505057      ???       -5.811701     ???       -0.415863     ???       0.410750      ???       0.067718      ???       1.476567      ???       0.453069      ???       -1.281537     ???       0.892268      ???       2.198266      ???       1.622535      ???       0.875429      ???       0.005494      ???       0.123187      ???       1.782827      ???       1.230975      ???       -2.016920     ???       1.818952      ???       1.752607      ???       1.321011      ???       -0.318875     ???       0.501461      ???       -1.746946     ???       1.082460      ???       1.089371      ???       -1.726482     ???       -1.666725     ???       -1.246808     ???       1.037507      ???       -1.039993     ???       -1.983909     ???       0.385938      ???       0.181612      ???       0.133817      ???       0.119251      ???       1.647524      ???       0.926540      ???       2.103795      ???       1.852057      ???       0.030969      ???       1.787613      ???       2.297123      ???       -0.495715     ???       -1.059720     ???       1.760702      ???       1.127690      ???       -0.291737     ???       -0.441207     ???       0.494859      ???       0.852529      ???       -0.556678     ???       -2.691185     ???       -3.248223     ???       0.000003      ???
BAS17_095       -2.239640   -1.135121   -1.554527   -1.758845   -2.148584   -0.231356   -2.535174   -1.944573   -2.490812   -3.530319   -1.086255   -2.416394   -1.955854   -3.610701   -0.175325   -0.728673   -0.633659   -1.277813   -0.279492   -0.388866   -0.271273   -1.159590   0.796738    -0.326750   -2.209712   -3.661930   -0.734423   -1.568846   0.796424    0.779048    1.498621    2.427611    2.856211    2.687696    2.579685    1.322646    0.175895    -2.407390   -0.898324   -0.516489   2.912011    4.058537    3.203450    4.901863    3.323775    3.680248    -4.189278   -4.965645   -0.000575   1.432548    3.487784    6.196813    2.026738    4.057170    2.197826    2.065941    1.006163    2.619875    -1.921882   -2.292911   -1.180681   -1.379999   -0.664145   -0.690967   -1.802825   -0.896369   -2.667764   -3.649606   -2.047549   -1.921308   -1.284027   -0.695306   -2.605934   -3.592230   -1.480215   -3.121654   -1.797355   -1.794405   -1.806473   -2.395165   -0.513348   -0.946474   -0.516513   -0.268852   -0.259966   -1.264319   -0.060978   -1.003257   0.901438    1.953984    1.543968    2.614520    2.919344    2.166287    0.320647    1.810446    3.040003    5.185636    3.542190    4.393535    -3.355358   -3.353288   2.520833    4.799081    2.940030    3.777216    2.404644    3.250175    -0.202015   -1.525258   -0.368326   0.601688    -0.027100   1.265913    1.289819    -0.580175   -0.188020   -1.210255   1.584045    0.416349    -2.153404   -3.591728   2.619671    2.112036    -3.334261   -4.288432   1.154166    1.514629    0.000019    -0.000013
BAS17_096       -4.845242     ???       -4.840749     ???       -5.452069     ???       -3.549668     ???       -3.259988     ???       -3.180091     ???       -3.512998     ???       -7.055311     ???       -1.670375     ???       -0.829928     ???       -0.819414     ???       -4.159415     ???       0.441811      ???       -1.105419     ???       0.714120      ???       1.158380      ???       -0.542077     ???       -4.024892     ???       -0.568819     ???       1.374664      ???       4.006668      ???       3.071482      ???       0.488463      ???       3.047166      ???       4.759182      ???       5.749177      ???       4.308458      ???       3.810733      ???       6.665930      ???       6.440580      ???       6.689205      ???       7.940336      ???       -2.943628     ???       -4.915639     ???       -5.488583     ???       -6.016472     ???       -4.140333     ???       -3.237372     ???       -2.728037     ???       -5.704145     ???       -1.304708     ???       -1.333105     ???       -2.070966     ???       -0.113769     ???       0.990201      ???       -0.852148     ???       -2.317461     ???       2.857161      ???       2.858639      ???       1.832042      ???       4.717315      ???       4.588070      ???       5.212178      ???       3.825104      ???       -3.967587     ???       6.594981      ???       6.972051      ???       -8.549017     ???       -3.586413     ???       -6.238695     ???       0.881854      ???       -0.191903     ???       6.239586      ???       6.880727      ???       0.000013      ???
BAS17_097       -7.392374   -6.011250   -6.469039   -4.633729   -6.681021   -6.433182   -3.203323   0.194956    -3.559282   -1.219645   -3.658020   -1.380920   -2.934857   -1.818828   -5.926106   -7.168027   -1.330756   0.943377    -1.260809   1.004883    0.963456    2.676437    -2.505164   -3.009758   -1.799428   -3.011495   -1.895278   -0.782949   2.237897    2.851052    5.397452    6.423213    2.010086    2.773271    -2.005841   -2.860251   -1.396665   -2.780398   2.438523    2.163852    5.575100    5.936287    5.870367    6.091390    0.523777    0.203101    5.683587    4.856582    6.162572    5.727723    6.868226    6.508904    4.703215    3.748463    1.664469    1.100521    5.484789    4.510562    0.953162    -1.014826   1.037064    -1.029822   0.909149    -1.261373   -6.339364   -4.072919   -3.538357   -0.950282   -5.755117   -6.940442   -5.638467   -7.317822   -3.463321   -0.921901   -3.737148   -1.369930   -3.854019   -2.253695   -5.726801   -6.926329   -1.324068   0.938821    0.534057    1.277937    -0.201608   -0.402583   -1.829422   -0.701002   3.701280    4.810103    4.100286    4.521069    -1.938142   -2.875139   3.428762    4.644856    7.258229    7.685485    3.380272    2.412802    5.672874    4.824243    6.805432    6.426906    6.092319    5.154811    4.484966    1.255301    -3.689464   -2.831315   6.102000    5.134373    4.416575    2.476178    -8.965875   -10.814193  -2.847886   -2.108828   -8.878984   -10.696522  -0.088636   -2.097602   -2.048394   -4.050126   4.680016    5.033847    2.743049    -2.564165   -0.000002   0.000006
BAS17_098       -3.134912     ???       -2.306386     ???       -3.402047     ???       -0.298381     ???       -0.650495     ???       -1.340366     ???       -4.650160     ???       -9.393982     ???       0.503845      ???       0.001799      ???       -1.106101     ???       -3.942396     ???       0.582164      ???       0.785885      ???       2.697104      ???       2.170671      ???       -0.305225     ???       -2.250283     ???       -1.094322     ???       1.878922      ???       3.730972      ???       3.047182      ???       -0.574766     ???       2.608440      ???       3.608328      ???       3.856313      ???       1.277025      ???       0.689704      ???       4.244884      ???       2.585227      ???       2.205576      ???       0.969016      ???       -2.354190     ???       -0.796714     ???       -3.873491     ???       -9.704912     ???       -0.657827     ???       -1.772105     ???       -2.673300     ???       -4.666309     ???       0.904759      ???       -0.468746     ???       -2.443907     ???       2.257533      ???       2.527315      ???       1.438088      ???       -1.309765     ???       3.498936      ???       3.138916      ???       1.471065      ???       2.702360      ???       3.728374      ???       3.452628      ???       1.373899      ???       -0.402766     ???       4.612146      ???       3.269254      ???       -6.163821     ???       1.653038      ???       -7.006472     ???       1.195232      ???       -1.112444     ???       2.791503      ???       2.398362      ???       -0.000011     ???
BAS17_099       -4.580615   -4.837193   -5.151791   -6.236760   -4.009413   -6.289685   -1.565498   -2.740071   -3.358801   -4.432373   -3.952686   -5.458006   -3.820030   -5.352398   -3.703074   -5.203726   -1.666497   -2.592310   -1.939322   -2.437047   -2.532411   -2.205857   -1.641196   -2.606383   0.990626    1.416121    1.133032    0.324110    1.975084    1.737846    -0.812445   -0.019320   0.186441    0.266605    -0.884723   -1.575624   0.370326    0.091271    1.475374    1.748693    3.326453    4.072764    2.304979    3.730443    1.134159    2.201402    3.518930    4.028440    5.074145    6.863389    5.119921    6.882137    2.966368    4.286278    0.964943    2.627095    5.265751    6.713315    2.781676    2.295959    0.966540    3.432977    1.608721    2.163482    -5.799605   -5.413041   -2.379229   -3.370253   -3.758881   -5.348162   -3.742208   -5.099370   -2.398193   -3.365006   -3.374085   -4.506605   -3.980452   -5.418436   -3.763633   -5.296282   -1.917335   -2.441523   -2.137336   -2.650910   -2.134369   -2.818150   2.464551    1.517105    0.548191    1.181847    -1.550489   -1.013024   -0.245761   0.000962    4.171129    3.793790    3.338884    4.038837    1.900012    2.935786    4.343294    5.222174    5.064678    6.876099    5.061979    6.908966    2.948419    4.288904    -1.643008   -2.702501   4.856221    6.790167    4.405865    4.805540    -2.346940   -3.846047   -1.684775   -2.706644   -2.300246   -3.847329   1.043638    1.549989    -0.048888   0.667348    1.442986    2.361925    2.070519    4.008184    -0.000000   0.000009
BAS17_100       -4.310564     ???       -4.246632     ???       -4.550649     ???       -2.541373     ???       -2.353517     ???       -2.285161     ???       -2.492127     ???       -3.434056     ???       -1.540082     ???       -1.717250     ???       -1.560792     ???       -1.561736     ???       1.730969      ???       1.465194      ???       1.845903      ???       1.147318      ???       -0.009261     ???       -1.285844     ???       1.100998      ???       1.879393      ???       3.137721      ???       3.250337      ???       1.936523      ???       3.448554      ???       3.919939      ???       3.978285      ???       3.158171      ???       2.268098      ???       1.762013      ???       -0.518088     ???       -0.590539     ???       -1.509177     ???       -4.601605     ???       -3.133220     ???       -3.982806     ???       -4.858747     ???       -2.448590     ???       -2.415988     ???       -3.371669     ???       -2.789281     ???       -1.572972     ???       -1.751810     ???       -0.115620     ???       1.754031      ???       1.109565      ???       1.229562      ???       -0.489793     ???       2.212992      ???       2.817343      ???       2.610301      ???       3.477755      ???       3.987184      ???       3.498682      ???       3.730810      ???       -0.686658     ???       4.021715      ???       2.078594      ???       -2.392747     ???       -0.641809     ???       -2.402711     ???       1.751948      ???       1.184292      ???       1.114426      ???       1.554121      ???       0.000003      ???
BAS17_101       -4.664599   -2.090511   -3.477744   -1.913798   -4.617368   -2.258873   -1.988071   -1.057471   -1.564719   -0.711749   -3.366518   -1.904978   -3.504733   -2.409887   -3.547816   -2.491110   -0.957843   -0.263617   0.120939    0.504041    -1.763360   -1.121823   -1.742588   -1.773898   0.573346    0.091418    0.395973    0.155882    -1.517104   -0.614315   0.222562    0.621262    -0.112826   0.433920    0.398600    -0.438188   1.205832    0.446011    1.590166    1.263620    2.779228    2.071061    3.267470    1.454097    1.214958    0.473723    2.050724    1.349072    2.087604    1.398657    3.729197    2.681868    3.618653    2.637565    2.651853    1.601711    3.991315    2.012049    2.054901    0.254439    2.776337    0.595458    2.760060    0.544935    -3.060101   -1.083862   -3.488545   -1.557025   -4.986237   -2.638094   -3.988429   -2.164907   -1.617320   -0.768502   -3.382157   -1.874226   -3.933235   -2.032143   -3.501681   -2.546455   -1.510639   -0.627658   -3.340775   -1.778930   -2.350770   -0.622335   -0.061737   0.469990    0.177682    0.590646    1.176594    1.067167    -0.041449   -0.348299   1.799270    1.417338    3.363737    2.810279    2.211334    1.410279    2.008621    1.392051    3.803419    2.717282    3.709825    2.666748    2.716425    1.635707    -1.234127   -1.153857   4.001473    1.931926    4.107547    2.154724    -2.168636   -2.658008   -1.185933   -1.038083   -2.186097   -2.590719   0.780050    0.651996    1.208611    0.561635    2.625920    0.599870    3.683464    1.864932    0.000006    -0.000000
BAS17_102       -2.935545     ???       -3.035665     ???       -3.419136     ???       -0.436583     ???       -1.705205     ???       -1.659171     ???       -2.304623     ???       -2.822303     ???       1.468723      ???       -0.023285     ???       -0.801874     ???       -1.495795     ???       3.726434      ???       2.111577      ???       2.792186      ???       0.442255      ???       0.906605      ???       -0.038141     ???       -0.874832     ???       3.701005      ???       2.674601      ???       0.915818      ???       0.144253      ???       3.550526      ???       3.071015      ???       2.890896      ???       -0.031907     ???       -0.570884     ???       0.738556      ???       -0.877035     ???       -0.995021     ???       -1.684847     ???       -1.394627     ???       -1.561021     ???       -4.102348     ???       -3.922644     ???       0.427800      ???       -1.776005     ???       -2.464003     ???       -2.131919     ???       -0.043350     ???       -1.204993     ???       -0.915392     ???       2.997956      ???       1.828734      ???       -0.764525     ???       -0.578909     ???       3.201627      ???       1.573363      ???       0.194889      ???       3.592410      ???       3.078486      ???       0.410047      ???       -0.325742     ???       0.286535      ???       0.728312      ???       -0.802216     ???       -2.648569     ???       0.260726      ???       -1.778251     ???       3.681335      ???       -0.619467     ???       2.691461      ???       -1.342082     ???       0.000011      ???
BAS17_103         ???         ???         ???         ???         ???         ???         ???         ???         ???         ???         ???         ???         ???         ???         ???         ???         ???         ???         ???         ???         ???         ???         ???         ???         ???         ???         ???         ???         ???         ???         ???         ???         ???         ???         ???         ???         ???         ???         ???         ???         ???         ???         ???         ???         ???         ???         ???         ???         ???         ???         ???         ???         ???         ???         ???         ???         ???         ???         ???         ???         ???         ???         ???         ???         ???         ???         ???         ???         ???         ???         ???         ???         ???         ???         ???         ???         ???         ???         ???         ???         ???         ???         ???         ???         ???         ???         ???         ???         ???         ???         ???         ???         ???         ???         ???         ???         ???         ???         ???         ???         ???         ???         ???         ???         ???         ???         ???         ???         ???         ???         ???         ???         ???         ???         ???         ???         ???         ???         ???         ???         ???         ???         ???         ???         ???         ???         ???         ???         ???         ???
BAS17_104       -6.481186     ???       -6.461554     ???       -9.369445     ???       1.192298      ???       -2.452961     ???       -3.192046     ???       -3.199588     ???       -8.793738     ???       1.918328      ???       0.806372      ???       -0.206872     ???       -1.917098     ???       3.525021      ???       2.526530      ???       4.117621      ???       3.539479      ???       2.429874      ???       -1.687085     ???       -1.088209     ???       3.609951      ???       4.861810      ???       3.326680      ???       2.265265      ???       3.545058      ???       3.606521      ???       2.014689      ???       3.268580      ???       1.796223      ???       1.970389      ???       -0.559404     ???       -1.171273     ???       0.470691      ???       -2.240571     ???       -2.473578     ???       -9.130362     ???       -9.008285     ???       -2.430308     ???       -2.550088     ???       -3.267757     ???       -8.754647     ???       1.736139      ???       0.758102      ???       -0.364815     ???       2.474195      ???       3.635755      ???       3.323562      ???       0.717087      ???       5.043299      ???       4.175623      ???       3.673603      ???       3.584363      ???       3.257335      ???       3.295676      ???       3.348393      ???       1.089706      ???       0.198124      ???       1.715680      ???       -7.094813     ???       0.343034      ???       -3.868643     ???       3.588169      ???       0.619565      ???       0.067823      ???       0.328153      ???       -0.000010     ???
BAS17_105       -0.374995   -1.996667   -1.476269   -2.787290   0.144786    0.517531    -0.667312   -1.643101   -1.690120   -2.492167   -1.298813   -2.001664   -1.136331   -1.890159   -0.144645   -0.154258   0.313071    -0.986591   -0.928060   -1.850654   -0.748364   -1.438828   -0.125592   0.444451    -0.427352   1.853378    0.514932    0.838457    1.038622    -0.004313   -0.121362   -0.380618   0.068268    -0.393721   -0.472758   1.263474    -0.299244   2.080301    0.848959    0.312964    1.390599    -0.346064   0.932361    0.504166    0.060277    0.547799    -0.837378   -0.310859   0.505272    -0.406358   2.539702    1.595387    0.262553    0.757525    -0.076403   1.585611    2.210686    1.969220    -0.388583   0.351120    2.209237    1.984400    1.006385    1.467763    -0.177513   -0.687528   -1.203753   -1.712974   -0.621350   -0.294289   -0.127147   1.283864    -0.818377   -1.618107   -1.695126   -2.780620   -1.159561   -1.907677   -0.585763   -0.273439   -0.554145   -1.303917   -1.096849   -1.396413   -0.686685   -1.418157   1.208711    0.310494    -0.149073   -0.481413   -0.220668   -0.739121   -0.664645   0.764658    1.451014    -0.177055   1.102086    0.187179    0.565017    0.718349    0.056365    -0.006821   1.990665    0.898839    1.522349    0.493492    0.112999    0.671446    -0.694769   0.137560    1.269234    0.811108    0.983965    1.460634    -0.848814   1.439013    0.106722    0.141565    -0.417605   0.782945    -0.365359   1.372851    -0.385184   1.540296    -0.943393   0.709776    0.215227    2.083249    -0.000009   0.000008
BAS17_106       32.121460     ???       18.320904     ???       38.619507     ???       9.178765      ???       5.557589      ???       6.641106      ???       6.454815      ???       -28.041481    ???       3.030916      ???       1.109256      ???       3.183309      ???       -16.922092    ???       -7.764973     ???       -6.391378     ???       -5.803339     ???       -2.575730     ???       -6.416934     ???       -9.107673     ???       -4.832793     ???       -5.500653     ???       -3.780507     ???       -6.200915     ???       -9.220221     ???       -4.959204     ???       -4.117429     ???       -4.305322     ???       -6.655336     ???       -10.144512    ???       -1.486082     ???       -5.412462     ???       -8.013350     ???       -3.693194     ???       24.739290     ???       10.381879     ???       12.680327     ???       27.224379     ???       10.019961     ???       6.905811      ???       6.480139      ???       9.233954      ???       -3.760658     ???       0.108347      ???       -0.195648     ???       -5.886155     ???       -2.508147     ???       -3.383741     ???       -21.870193    ???       -3.861295     ???       -2.901644     ???       -5.474445     ???       -4.177156     ???       -4.098266     ???       -4.552282     ???       -6.809297     ???       3.734201      ???       -1.165559     ???       -3.679757     ???       14.547764     ???       2.460875      ???       13.394590     ???       -6.433529     ???       -18.085766    ???       -0.983244     ???       -4.957078     ???       0.000008      ???
BAS17_107       1.060433    2.518827    -2.717749   -2.471787   -4.480191   -3.171653   3.639059    4.978884    0.306460    0.776409    -2.327354   -1.398703   -4.440804   -3.838649   -6.998189   -6.343926   3.529346    3.923064    -0.538270   -0.063600   -1.863112   -1.053247   -4.636499   -4.637489   3.175238    1.764716    4.971009    5.912863    3.941843    4.720110    1.924517    2.153736    -1.096414   -0.366039   -3.752872   -4.532206   -2.426761   -5.273749   4.987664    5.985316    2.834684    4.187199    0.170907    1.584935    0.099369    -0.717695   4.884801    4.466186    4.867832    4.408992    -0.584424   -0.337260   0.193473    -0.153398   2.531792    0.359264    -4.766764   -5.580177   1.074693    -5.347873   -2.793317   -4.718807   -2.729144   -4.664567   0.389034    1.550534    -0.012981   0.896283    -6.287407   -5.592738   -6.500705   -4.387080   3.786158    4.761427    -1.324242   -0.749888   -4.488504   -3.841083   -6.798246   -6.213273   2.109723    2.658267    -0.565103   -0.064508   -2.395746   -2.324239   4.985308    5.958510    2.028422    2.410452    0.755434    0.984582    -1.928400   -2.463453   4.934760    5.926363    2.214254    1.481792    1.351278    1.218229    4.844508    4.376222    1.752195    1.036479    -0.157399   -0.202566   2.585074    2.044153    3.639816    4.958402    -1.434605   -2.355458   0.099381    -0.201152   -7.740163   -8.267914   3.750261    4.814878    -6.577878   -6.182009   5.040948    5.952433    -2.190007   -3.471708   4.721338    4.065125    1.372280    -1.846896   0.000000    0.000000
BAS17_108       0.529110      ???       -0.897286     ???       -1.446549     ???       3.510967      ???       2.459542      ???       0.361023      ???       -2.056982     ???       -2.137181     ???       3.393723      ???       2.663146      ???       1.079343      ???       -1.378184     ???       0.397697      ???       1.864653      ???       2.729746      ???       2.202202      ???       1.184767      ???       -2.632305     ???       -2.237410     ???       0.645875      ???       2.135710      ???       1.594158      ???       -0.084610     ???       -0.822004     ???       1.767435      ???       0.642125      ???       0.318750      ???       -1.492926     ???       -0.980288     ???       -4.144406     ???       -5.124660     ???       -5.355195     ???       1.664429      ???       1.411329      ???       -1.988963     ???       -2.151400     ???       3.721065      ???       1.206924      ???       -1.983120     ???       -2.195548     ???       3.759361      ???       1.335971      ???       0.435511      ???       3.083258      ???       2.749712      ???       2.274821      ???       -0.238874     ???       1.776868      ???       2.001380      ???       0.830521      ???       -0.857445     ???       0.737141      ???       0.338950      ???       -1.038690     ???       2.703180      ???       -1.752686     ???       -1.959791     ???       -4.916320     ???       2.534474      ???       -2.784410     ???       0.447768      ???       -1.563068     ???       -3.357234     ???       -4.914757     ???       -0.000025     ???
BAS17_109       -3.234476   -3.884311   -5.164567   -7.382931   -5.965382   -5.975821   1.299167    -0.751135   -3.854581   -5.546903   -3.800598   -5.531807   -4.829533   -5.880192   -5.880357   -4.170640   3.814136    2.638501    -1.435283   -3.138146   -2.900313   -3.161718   -3.197326   -2.278788   3.389199    5.082084    5.113214    4.985440    4.047529    1.376253    0.535351    -1.474074   0.190810    -1.266750   -3.867197   -1.847033   -2.998990   0.293775    5.521161    5.981512    5.061599    4.083942    2.714841    2.246436    -0.447310   0.561731    5.626498    5.512797    5.638805    5.509299    4.729381    4.596734    2.197071    2.273888    0.696113    2.316711    3.530207    4.757111    -0.252880   1.324631    -0.306604   1.329765    -2.126790   0.329929    -2.238394   -2.885586   -3.877634   -6.218966   -6.074813   -6.079102   -7.307036   -6.650924   0.993168    -1.207632   -3.803306   -5.443518   -4.830710   -5.948945   -5.368434   -4.723748   -1.378441   -3.089242   -1.435709   -3.165570   -3.172070   -3.583930   3.889285    4.268144    2.141730    0.261522    0.156063    -0.138179   -1.936439   0.268552    5.054319    4.076319    3.522643    1.994771    1.407300    2.085397    5.588110    5.519728    5.536193    4.959292    3.042827    3.009380    0.770269    2.329840    4.020903    3.668584    3.472066    4.737426    1.772515    2.729280    -7.642894   -4.811914   3.870174    3.020566    -5.847908   -4.128049   5.470445    6.000474    -1.548345   0.449178    2.082551    4.147871    -0.171321   1.638869    -0.000003   0.000000
BAS17_110         ???         ???         ???         ???         ???         ???         ???         ???         ???         ???         ???         ???         ???         ???         ???         ???         ???         ???         ???         ???         ???         ???         ???         ???         ???         ???         ???         ???         ???         ???         ???         ???         ???         ???         ???         ???         ???         ???         ???         ???         ???         ???         ???         ???         ???         ???         ???         ???         ???         ???         ???         ???         ???         ???         ???         ???         ???         ???         ???         ???         ???         ???         ???         ???         ???         ???         ???         ???         ???         ???         ???         ???         ???         ???         ???         ???         ???         ???         ???         ???         ???         ???         ???         ???         ???         ???         ???         ???         ???         ???         ???         ???         ???         ???         ???         ???         ???         ???         ???         ???         ???         ???         ???         ???         ???         ???         ???         ???         ???         ???         ???         ???         ???         ???         ???         ???         ???         ???         ???         ???         ???         ???         ???         ???         ???         ???         ???         ???         ???         ???
BAS17_111         ???         ???         ???         ???         ???         ???         ???         ???         ???         ???         ???         ???         ???         ???         ???         ???         ???         ???         ???         ???         ???         ???         ???         ???         ???         ???         ???         ???         ???         ???         ???         ???         ???         ???         ???         ???         ???         ???         ???         ???         ???         ???         ???         ???         ???         ???         ???         ???         ???         ???         ???         ???         ???         ???         ???         ???         ???         ???         ???         ???         ???         ???         ???         ???         ???         ???         ???         ???         ???         ???         ???         ???         ???         ???         ???         ???         ???         ???         ???         ???         ???         ???         ???         ???         ???         ???         ???         ???         ???         ???         ???         ???         ???         ???         ???         ???         ???         ???         ???         ???         ???         ???         ???         ???         ???         ???         ???         ???         ???         ???         ???         ???         ???         ???         ???         ???         ???         ???         ???         ???         ???         ???         ???         ???         ???         ???         ???         ???         ???         ???
BAS17_112         ???         ???         ???         ???         ???         ???         ???         ???         ???         ???         ???         ???         ???         ???         ???         ???         ???         ???         ???         ???         ???         ???         ???         ???         ???         ???         ???         ???         ???         ???         ???         ???         ???         ???         ???         ???         ???         ???         ???         ???         ???         ???         ???         ???         ???         ???         ???         ???         ???         ???         ???         ???         ???         ???         ???         ???         ???         ???         ???         ???         ???         ???         ???         ???         ???         ???         ???         ???         ???         ???         ???         ???         ???         ???         ???         ???         ???         ???         ???         ???         ???         ???         ???         ???         ???         ???         ???         ???         ???         ???         ???         ???         ???         ???         ???         ???         ???         ???         ???         ???         ???         ???         ???         ???         ???         ???         ???         ???         ???         ???         ???         ???         ???         ???         ???         ???         ???         ???         ???         ???         ???         ???         ???         ???         ???         ???         ???         ???         ???         ???
BAS17_113       -2.976275   -3.534807   -2.762656   -2.293311   -1.205852   -0.651538   -1.357820   -1.422520   -1.300825   -1.358251   -2.644988   -2.259384   -4.168507   -2.787414   -4.210869   -2.949737   -0.152811   -0.453058   -0.040253   -0.267553   -0.720608   0.413695    -3.431115   -2.535538   2.166360    1.246790    1.784545    1.116702    2.278210    1.252874    2.225652    2.665659    -1.230907   0.051945    -1.409984   -0.323525   -2.315621   -3.267665   2.270850    1.048065    4.434611    4.590202    2.300068    2.659279    0.988960    0.823591    0.305455    -1.122251   3.553679    3.941667    4.303031    4.348597    0.884562    0.593834    0.787914    0.657658    2.433630    2.452760    1.675648    0.606430    -0.353116   -2.758073   0.675202    0.401637    -0.776520   -1.330249   -1.458676   -1.239266   -4.113536   -2.797557   -3.503342   -2.155386   -1.400775   -1.306031   -1.361595   -1.289428   -2.789244   -2.244565   -4.180985   -2.780345   -0.050446   -0.270086   -0.582508   0.300127    -0.831427   0.156212    1.828905    1.171268    2.447610    2.781593    2.175453    2.674594    -1.305024   -0.192521   2.311186    1.084486    2.796935    2.557506    2.087648    2.721344    0.129052    -1.138115   4.451152    4.599318    4.207787    4.451144    0.800032    0.638763    1.426921    0.094304    1.645445    0.750394    0.705043    0.356743    -4.554078   -2.199543   0.778240    -0.978766   -4.467595   -2.208023   2.287664    1.050158    -2.336319   -3.432125   0.082064    -1.280186   0.764932    0.567493    -0.000011   -0.000004
BAS17_114       -2.024387     ???       -0.438953     ???       -2.354502     ???       -0.240314     ???       0.085265      ???       -0.232773     ???       -0.545866     ???       -1.532328     ???       0.297318      ???       2.173146      ???       4.024690      ???       0.729706      ???       -3.078287     ???       -1.280951     ???       2.291380      ???       4.742942      ???       2.407095      ???       0.586111      ???       0.623806      ???       0.277052      ???       2.872902      ???       4.341218      ???       1.135625      ???       -2.452636     ???       -1.569088     ???       2.742153      ???       2.696999      ???       -0.732522     ???       -1.812592     ???       -4.592955     ???       -3.239766     ???       -1.951961     ???       -0.419182     ???       -0.620474     ???       -2.347084     ???       -2.518691     ???       -0.224246     ???       -0.001393     ???       -0.534329     ???       -0.952222     ???       0.274592      ???       2.242400      ???       2.148044      ???       1.114682      ???       2.330498      ???       4.233476      ???       2.133895      ???       0.260436      ???       3.821732      ???       3.256403      ???       -2.426707     ???       -1.478342     ???       2.668196      ???       -0.716692     ???       0.291718      ???       -2.747222     ???       -0.757990     ???       -1.605717     ???       0.313403      ???       -1.567262     ???       -3.119648     ???       1.126893      ???       -6.850083     ???       -1.276568     ???       0.000000      ???
BAS17_115         ???         ???         ???         ???         ???         ???         ???         ???         ???         ???         ???         ???         ???         ???         ???         ???         ???         ???         ???         ???         ???         ???         ???         ???         ???         ???         ???         ???         ???         ???         ???         ???         ???         ???         ???         ???         ???         ???         ???         ???         ???         ???         ???         ???         ???         ???         ???         ???         ???         ???         ???         ???         ???         ???         ???         ???         ???         ???         ???         ???         ???         ???         ???         ???         ???         ???         ???         ???         ???         ???         ???         ???         ???         ???         ???         ???         ???         ???         ???         ???         ???         ???         ???         ???         ???         ???         ???         ???         ???         ???         ???         ???         ???         ???         ???         ???         ???         ???         ???         ???         ???         ???         ???         ???         ???         ???         ???         ???         ???         ???         ???         ???         ???         ???         ???         ???         ???         ???         ???         ???         ???         ???         ???         ???         ???         ???         ???         ???         ???         ???
BAS17_49        1.970966    0.447206    -0.185190   -0.284601   -2.029289   -2.311677   2.642358    0.710998    1.538216    0.230618    1.498689    0.323405    -2.101064   -2.315411   -2.092130   -2.302957   0.250863    0.136004    -1.045588   -0.331945   -1.558619   -0.560682   -2.672125   -1.810712   1.096632    -0.694054   1.383388    -0.074114   -0.673005   -0.077100   -0.718861   0.002540    -2.578464   -1.617575   -2.263558   -1.496274   -0.451105   0.215619    -0.263615   0.182796    -0.475936   0.586619    -0.177241   1.254175    -2.808363   -1.260359   1.257322    0.404936    0.231002    0.656492    -0.217119   1.273172    -0.172997   1.333578    -0.440789   0.284322    1.752120    2.432910    2.752590    2.543310    2.804957    2.529301    3.153495    3.397756    2.022022    0.445476    1.926306    0.410208    -2.049805   -2.317563   -2.007375   -2.363331   1.520718    0.221398    1.361989    0.189413    1.373350    0.182613    -2.051874   -2.369001   0.294846    0.123813    -1.046757   -0.368110   -2.619816   -1.782485   0.350358    -0.087924   -0.675753   -0.093950   -1.643732   -0.484355   -2.665480   -1.643721   -0.085643   0.048609    -0.762793   0.002954    -0.707204   -1.036064   0.315843    0.582683    -0.347145   0.675463    -0.146302   1.298026    -0.468382   0.281864    2.268251    0.772556    2.200047    2.787900    1.721417    2.482392    -1.291868   -1.866140   2.495227    0.806285    -2.204122   -1.537949   1.278109    -0.014322   -0.945098   -1.585135   1.256579    0.403256    1.927576    2.027246    0.000000    0.000000
BAS17_53        -3.999252   -2.260016   -4.089828   -2.499189   -4.718636   -2.870227   -3.330543   -1.681928   -3.184320   -1.620522   -2.388003   -1.948178   -2.476421   -1.931089   -4.629922   -2.893305   -3.203793   -1.668208   -1.195584   -1.041736   -1.096415   -0.721248   -0.560224   -0.770881   3.498430    0.925408    -3.135751   -1.602218   -3.026011   -1.510228   -1.175581   -1.096763   0.555863    0.057137    1.024157    0.076009    2.261204    1.210190    2.516656    2.389391    2.225683    1.574803    2.504342    0.871511    2.329977    1.181459    3.539757    0.956739    2.887180    2.207569    3.461949    1.889039    2.424222    1.323957    2.366148    1.234302    4.786897    3.601487    4.650841    3.639404    4.757019    3.645699    3.772201    2.839284    -3.448011   -1.798567   -3.964522   -2.321470   -4.664003   -2.898804   -4.665087   -2.883138   -3.314711   -1.707103   -3.309741   -2.468426   -2.492593   -1.955418   -2.505578   -1.957648   -2.241511   -1.856695   -2.711891   -2.220115   -2.500305   -1.914564   -3.207985   -1.576908   -1.185541   -1.110580   -1.045122   -0.695765   0.310125    0.118069    2.177576    1.601094    2.143756    1.526699    2.499122    0.880978    2.954329    2.240879    3.697925    2.591480    2.425989    1.252736    2.352000    1.292874    -3.054340   -1.617582   3.705634    2.610650    3.847913    2.800053    0.748150    0.743147    -3.166605   -1.659580   1.036208    -0.000485   2.169959    1.939389    2.316033    1.214364    4.768572    3.648742    2.971727    2.674070    -0.000001   0.000013
BAS17001          ???         ???         ???         ???         ???         ???         ???         ???         ???         ???         ???         ???         ???         ???         ???         ???         ???         ???         ???         ???         ???         ???         ???         ???         ???         ???         ???         ???         ???         ???         ???         ???         ???         ???         ???         ???         ???         ???         ???         ???         ???         ???         ???         ???         ???         ???         ???         ???         ???         ???         ???         ???         ???         ???         ???         ???         ???         ???         ???         ???         ???         ???         ???         ???         ???         ???         ???         ???         ???         ???         ???         ???         ???         ???         ???         ???         ???         ???         ???         ???         ???         ???         ???         ???         ???         ???         ???         ???         ???         ???         ???         ???         ???         ???         ???         ???         ???         ???         ???         ???         ???         ???         ???         ???         ???         ???         ???         ???         ???         ???         ???         ???         ???         ???         ???         ???         ???         ???         ???         ???         ???         ???         ???         ???         ???         ???         ???         ???         ???         ???
BAS17001b         ???         ???         ???         ???         ???         ???         ???         ???         ???         ???         ???         ???         ???         ???         ???         ???         ???         ???         ???         ???         ???         ???         ???         ???         ???         ???         ???         ???         ???         ???         ???         ???         ???         ???         ???         ???         ???         ???         ???         ???         ???         ???         ???         ???         ???         ???         ???         ???         ???         ???         ???         ???         ???         ???         ???         ???         ???         ???         ???         ???         ???         ???         ???         ???         ???         ???         ???         ???         ???         ???         ???         ???         ???         ???         ???         ???         ???         ???         ???         ???         ???         ???         ???         ???         ???         ???         ???         ???         ???         ???         ???         ???         ???         ???         ???         ???         ???         ???         ???         ???         ???         ???         ???         ???         ???         ???         ???         ???         ???         ???         ???         ???         ???         ???         ???         ???         ???         ???         ???         ???         ???         ???         ???         ???         ???         ???         ???         ???         ???         ???
BAS17001c         ???         ???         ???         ???         ???         ???         ???         ???         ???         ???         ???         ???         ???         ???         ???         ???         ???         ???         ???         ???         ???         ???         ???         ???         ???         ???         ???         ???         ???         ???         ???         ???         ???         ???         ???         ???         ???         ???         ???         ???         ???         ???         ???         ???         ???         ???         ???         ???         ???         ???         ???         ???         ???         ???         ???         ???         ???         ???         ???         ???         ???         ???         ???         ???         ???         ???         ???         ???         ???         ???         ???         ???         ???         ???         ???         ???         ???         ???         ???         ???         ???         ???         ???         ???         ???         ???         ???         ???         ???         ???         ???         ???         ???         ???         ???         ???         ???         ???         ???         ???         ???         ???         ???         ???         ???         ???         ???         ???         ???         ???         ???         ???         ???         ???         ???         ???         ???         ???         ???         ???         ???         ???         ???         ???         ???         ???         ???         ???         ???         ???
BAS17001d         ???         ???         ???         ???         ???         ???         ???         ???         ???         ???         ???         ???         ???         ???         ???         ???         ???         ???         ???         ???         ???         ???         ???         ???         ???         ???         ???         ???         ???         ???         ???         ???         ???         ???         ???         ???         ???         ???         ???         ???         ???         ???         ???         ???         ???         ???         ???         ???         ???         ???         ???         ???         ???         ???         ???         ???         ???         ???         ???         ???         ???         ???         ???         ???         ???         ???         ???         ???         ???         ???         ???         ???         ???         ???         ???         ???         ???         ???         ???         ???         ???         ???         ???         ???         ???         ???         ???         ???         ???         ???         ???         ???         ???         ???         ???         ???         ???         ???         ???         ???         ???         ???         ???         ???         ???         ???         ???         ???         ???         ???         ???         ???         ???         ???         ???         ???         ???         ???         ???         ???         ???         ???         ???         ???         ???         ???         ???         ???         ???         ???
BAS17002        -14.796545    ???       -4.000309     ???       -3.867286     ???       -0.756183     ???       -1.369569     ???       -2.600050     ???       -2.187297     ???       -5.096700     ???       0.575201      ???       -1.715196     ???       -0.871703     ???       -0.908037     ???       0.040083      ???       1.828075      ???       1.341547      ???       1.540463      ???       1.927115      ???       -0.719935     ???       -0.220786     ???       2.900580      ???       2.916928      ???       3.404318      ???       2.275214      ???       2.147804      ???       2.399831      ???       3.895515      ???       3.548560      ???       1.238698      ???       1.755102      ???       -1.378371     ???       -1.003775     ???       0.567085      ???       -6.283653     ???       -2.018349     ???       -3.130692     ???       -5.601925     ???       -0.766078     ???       -2.186511     ???       -2.816287     ???       -2.148119     ???       -0.206781     ???       -1.694567     ???       0.114682      ???       2.371060      ???       0.910191      ???       2.029947      ???       0.399343      ???       2.701111      ???       3.197676      ???       3.418082      ???       2.844384      ???       3.204505      ???       3.023105      ???       3.449331      ???       0.582652      ???       0.786595      ???       3.589420      ???       -4.289068     ???       0.234808      ???       -1.764117     ???       2.424873      ???       1.094228      ???       0.418873      ???       3.300993      ???       -0.000000     ???
BAS17003          ???         ???       -5.287730   -5.468419   -5.662592   -4.028502   -0.551283   -1.881973   -3.329068   -4.221855   -4.434577   -5.087498   -4.207565   -4.938678   -4.936634   -5.567383   -1.067710   -2.037625   -3.007734   -4.041868   -3.910823   -3.967619   -3.375668   -3.747606   1.460772    2.128279    1.098976    1.237306    -0.395154   -0.515040   -1.879666   -1.558467   -1.100118   -1.237197   -0.891543   -1.168941   2.006351    2.905549    2.676164    2.723217    1.852174    1.796597    1.297241    1.743288    2.426299    2.719527    4.250046    4.876817    4.418015    4.823290    3.906743    5.437873    4.001375    4.589900    3.536830    4.323835    5.580669    5.891263    5.159285    6.024081    3.851319    3.816172    3.394070    4.666115    -2.447881   -4.311184   -3.763506   -4.428432   -2.141349   -4.301832   -5.987909   -8.677952   -2.995604   -3.072227   -4.247518   -4.715007   -4.397571   -4.969668   -4.922750   -5.484617   -2.053875   -2.747821   -4.086805   -4.379503   -3.305593   -3.720804   0.533275    -0.225444   -1.113655   -0.942070   -1.809200   -1.664707   -1.130829   -1.351514   2.575594    2.792886    0.821045    1.154841    1.886373    2.085340    4.362937    4.985196    4.651305    4.485766    3.610796    4.093397    3.838993    4.607594    -0.209919   -0.916153   6.360618    6.913634    4.691403    5.541955    -3.680380   -3.930996   -0.724944   -1.655276   -3.408920   -3.713661   2.161862    2.099641    1.764486    1.995504    4.600857    6.172260    4.016932    5.083868    -0.000001   -0.000009
BAS17004          ???         ???       -5.796350     ???       -3.347543     ???       -2.033502     ???       -3.199888     ???       -5.431617     ???       -4.604264     ???       -4.317631     ???       -1.939232     ???       -3.008211     ???       -3.467361     ???       -2.704027     ???       1.102952      ???       -2.194123     ???       -0.256353     ???       -0.936269     ???       0.264347      ???       -1.008167     ???       1.336243      ???       0.595601      ???       2.778034      ???       3.686518      ???       2.716792      ???       1.764183      ???       3.931606      ???       6.681401      ???       6.153967      ???       3.464953      ???       8.342757      ???       4.679169      ???       5.129904      ???       4.863986      ???       -3.127225     ???       -3.219631     ???       -4.381646     ???       -3.140322     ???       -2.688303     ???       -5.036138     ???       -5.321914     ???       -3.839675     ???       -2.170539     ???       -3.899228     ???       -3.666980     ???       -1.312982     ???       -0.537428     ???       -0.584974     ???       0.035745      ???       2.211002      ???       2.732136      ???       3.695343      ???       1.907049      ???       5.384522      ???       6.229911      ???       3.689291      ???       -3.198329     ???       6.929085      ???       7.568950      ???       -3.535407     ???       -3.203045     ???       -3.112799     ???       1.112608      ???       1.925978      ???       4.939977      ???       4.502555      ???       0.000027      ???
BAS17005        0.000000    0.000000    0.000000    0.000000    0.000000    0.000000    0.000000    0.000000    0.000000    0.000000    0.000000    0.000000    0.000000    0.000000    0.000000    0.000000    0.000000    0.000000    0.000000    0.000000    0.000000    0.000000    0.000000    0.000000    0.000000    0.000000    0.000000    0.000000    0.000000    0.000000    0.000000    0.000000    0.000000    0.000000    0.000000    0.000000    0.000000    0.000000    0.000000    0.000000    0.000000    0.000000    0.000000    0.000000    0.000000    0.000000    0.000000    0.000000    0.000000    0.000000    0.000000    0.000000    0.000000    0.000000    0.000000    0.000000    0.000000    0.000000    0.000000    0.000000    0.000000    0.000000    0.000000    0.000000    0.000000    0.000000    0.000000    0.000000    0.000000    0.000000    0.000000    0.000000    0.000000    0.000000    0.000000    0.000000    0.000000    0.000000    0.000000    0.000000    0.000000    0.000000    0.000000    0.000000    0.000000    0.000000    0.000000    0.000000    0.000000    0.000000    0.000000    0.000000    0.000000    0.000000    0.000000    0.000000    0.000000    0.000000    0.000000    0.000000    0.000000    0.000000    0.000000    0.000000    0.000000    0.000000    0.000000    0.000000    0.000000    0.000000    0.000000    0.000000    0.000000    0.000000    0.000000    0.000000    0.000000    0.000000    0.000000    0.000000    0.000000    0.000000    0.000000    0.000000    0.000000    0.000000    0.000000    0.000000    0.000000    0.000000
test              ???         ???         ???         ???         ???         ???         ???         ???         ???         ???         ???         ???         ???         ???         ???         ???         ???         ???         ???         ???         ???         ???         ???         ???         ???         ???         ???         ???         ???         ???         ???         ???         ???         ???         ???         ???         ???         ???         ???         ???         ???         ???         ???         ???         ???         ???         ???         ???         ???         ???         ???         ???         ???         ???         ???         ???         ???         ???         ???         ???         ???         ???         ???         ???         ???         ???         ???         ???         ???         ???         ???         ???         ???         ???         ???         ???         ???         ???         ???         ???         ???         ???         ???         ???         ???         ???         ???         ???         ???         ???         ???         ???         ???         ???         ???         ???         ???         ???         ???         ???         ???         ???         ???         ???         ???         ???         ???         ???         ???         ???         ???         ???         ???         ???         ???         ???         ???         ???         ???         ???         ???         ???         ???         ???         ???         ???         ???         ???         ???         ???
