# Supplementary material for: Strength of socio-political attitudes moderates electrophysiological responses to perceptual anomalies
Source: PLoS One. 2019 Aug 5;14(8):e0220732. doi: 10.1371/journal.pone.0220732 (PMC6681971; doi:10.1371/journal.pone.0220732)
Supplement: S1 Dataset — (ZIP) [file pone.0220732.s002.zip › pub_data/wdata1.tsv]

File	subject	actual_subject	filter_cards	filter_reason	filter_.	rev_cards_discovered	cardgr	eth1_response	eth2_response_rec	eth3_response	eth4_response	eth5_response	eth6_response	eth7_response_rec	eth8_response	eth9_response_rec	eth10_response	revcards	nor_rtfil	rev_rtfil	eth	ethext	gender	age	logethext	expt	alpha_evenodd_normal	alpha_evenodd_reverse	alpha_base	alpha_evenodd	lpprev	lppnor	lpp_betw	N1_nor	N1_rev	N1_betw	P1_nor	P1_rev	P1_betw
REFA_RECORD_EEG_PHYSIO_R14_20150414_123359.EDF	3	3	1	NA	Selected	no	normal + reverse	1	1	1	1	1	1	3	1	1	1	1	1043.058824	1058.823529	1.2	0.741304347826087	NA	NA	-0.2993440121996238	BAS15	27.556380175	24.7142272	6.879711475	24.7142272	3.220019333333333	3.376951666666667	3.220019333333333	-4.0546305	-2.78023475	-2.78023475	6.5732845	7.27187075	7.27187075
REFA_RECORD_EEG_PHYSIO_R14_20150414_150916.EDF	1	4	1	alpha ERS	Selected	no	normal + reverse	4	1	3	1	1	1	2	1	2	1	1	1461.742857	1476.393939	1.7	0.241304347826087	1	22	-1.4216962881708064	BAS15	8.80244245	9.498137075	11.7634899	9.498137075	2.833686666666667	2.548098	2.833686666666667	-0.16256374999999998	-0.9023112499999999	-0.9023112499999999	14.925352625	14.2117875	14.2117875
REFA_RECORD_EEG_PHYSIO_R14_20150415_102507.EDF	1	5	1	NA	Selected	no	normal + reverse	4	3	1	1	2	1	1	1	1	2	1	728	761.4242424	1.7	0.241304347826087	0	20	-1.4216962881708064	BAS15	6.276384142857143	5.6358194571428575	14.515146542857142	5.6358194571428575	4.4453865	4.100712	4.4453865	4.35241075	3.42959925	3.42959925	NA	6.8125160000000005	6.8125160000000005
REFA_RECORD_EEG_PHYSIO_R14_20150415_131315.EDF	6	6	1	NA	Selected	no	normal + reverse	1	6	1	1	1	1	3	2	2	4	1	610.9142857	571.0857143	2.2	0.2586956521739132	NA	NA	-1.3521029963716107	BAS15	5.343678175	5.1694963	6.1980406	5.1694963	3.322007333333333	4.295457833333334	3.322007333333333	2.348246	2.8401605	2.8401605	3.741090125	3.7145245	3.7145245
REFA_RECORD_EEG_PHYSIO_R14_20150415_145922.EDF	7	7	1	NA	Selected	no	normal + reverse	2	1	1	1	1	5	1	1	1	1	1	540.3714286	520.0294118	1.5	0.44130434782608696	0	27	-0.8180205104413534	BAS15	15.359235075	15.293177325	6.25797635	15.293177325	4.454548333333333	4.523697333333334	4.454548333333333	-4.6820295	-4.1679129999999995	-4.1679129999999995	3.059485875	3.6468225	3.6468225
REFA_RECORD_EEG_PHYSIO_R14_20150415_183926.EDF	8	8	1	NA	Selected	no	normal + reverse	3	6	2	1	1	6	1	1	1	1	1	445.5294118	447.2777778	2.3	0.35869565217391286	0	35	-1.0252810155825607	BAS15	14.701674025	14.612534325	7.902719825	14.612534325	2.325896833333333	2.7224215	2.325896833333333	-1.43900425	-0.92482025	-0.92482025	1.187462125	1.68274425	1.68274425
REFA_RECORD_EEG_PHYSIO_R14_20150416_100708.EDF	9	9	1	NA	Selected	no	normal + reverse	3	2	1	1	2	1	2	2	1	2	1	761.0833333	739.7741935	1.7	0.241304347826087	0	20	-1.4216962881708064	BAS15	23.636601849999998	23.3594701	16.797305675	23.3594701	3.4136685	2.848015166666667	3.4136685	-5.8615242499999995	-5.66622525	-5.66622525	5.0780104999999995	4.448178875	4.448178875
REFA_RECORD_EEG_PHYSIO_R14_20150416_150104.EDF	8	11	1	NA	Selected	no	normal + reverse	4	4	4	3	4	2	3	3	3	4	1	500.4571429	513.1470588	3.4	1.458695652173913	1	23	0.37754264748854105	BAS15	62.348768650000004	59.21044485	49.289036575	59.21044485	1.8169436666666665	2.262068	1.8169436666666665	2.330359	2.396343	2.396343	7.1408851250000005	6.202933375	6.202933375
REFA_RECORD_EEG_PHYSIO_R14_20150416_190712.EDF	12	13	1	NA	Selected	no	normal	1	6	1	2	1	1	2	2	2	2	0	1061.632353	NA	2	0.05869565217391304	1	22	-2.835389623478812	BAS15	5.804070425	NaN	10.38998535	5.804070425	NaN	0.6996898333333333	0.6996898333333333	-2.09243375	NA	-2.09243375	4.4034337500000005	NaN	4.4034337500000005
REFA_RECORD_EEG_PHYSIO_R14_20150417_103528.EDF	13	14	1	NA	Selected	no	normal	2	2	3	1	1	1	2	1	1	5	0	535.3714286	NA	1.9	0.04130434782608705	NA	NA	-3.186787510316698	BAS15	16.81669165	NaN	10.075817475000001	16.81669165	NaN	4.1048903333333335	4.1048903333333335	-1.9624125	NA	-1.9624125	2.65046925	NaN	2.65046925
REFA_RECORD_EEG_PHYSIO_R14_20150417_122102.EDF	14	15	1	NA	Selected	no	normal	3	1	2	2	1	2	4	2	3	2	0	914.3478261	NA	2.2	0.2586956521739132	1	22	-1.3521029963716107	BAS15	26.34769475	NaN	18.64242175	26.34769475	NaN	3.903573333333333	3.903573333333333	0.477652	NA	0.477652	2.200338875	NaN	2.200338875
REFA_RECORD_EEG_PHYSIO_R14_20150417_160049.EDF	16	17	1	NA	Selected	no	normal	4	1	5	1	2	1	3	5	1	4	0	376.7142857	NA	2.7	0.7586956521739132	1	47	-0.2761545672807133	BAS15	5.03984535	NaN	3.588323425	5.03984535	NaN	1.7112046666666667	1.7112046666666667	3.30956925	NA	3.30956925	8.617631625	NaN	8.617631625
REFA_RECORD_EEG_PHYSIO_R14_20150417_180225.EDF	17	18	1	NA	Selected	no	normal	5	1	3	1	4	1	3	2	1	1	0	1149.9	NA	2.2	0.2586956521739132	1	21	-1.3521029963716107	BAS15	5.7672274	NaN	4.1181678	5.7672274	NaN	1.9041053333333333	1.9041053333333333	-5.68576725	NA	-5.68576725	4.938602875	NaN	4.938602875
REFA_RECORD_EEG_PHYSIO_R14_20150418_101855.EDF	18	19	1	NA	Selected	no	normal	2	1	1	1	4	1	2	3	2	3	0	509.4925373	NA	2	0.05869565217391304	NA	22	-2.835389623478812	BAS15	13.507787275	NaN	12.190503225	13.507787275	NaN	4.0093575	4.0093575	-0.971194	NA	-0.971194	1.83183025	NaN	1.83183025
REFA_RECORD_EEG_PHYSIO_R14_20150418_122604.EDF	19	20	1	NA	Selected	no	normal + reverse	3	1	1	1	2	1	2	1	1	2	1	538.3235294	522.9411765	1.5	0.44130434782608696	1	23	-0.8180205104413534	BAS15	12.738015625	12.74851915	12.332476875	12.74851915	2.5897701666666664	2.5036671666666668	2.5897701666666664	2.42116575	2.7353377500000002	2.7353377500000002	8.38304475	7.875047125	7.875047125
REFA_RECORD_EEG_PHYSIO_R14_20150418_142728.EDF	20	21	1	alpha ERS	Selected	no	normal + reverse	1	1	1	1	1	1	5	2	2	1	1	1034.111111	1087.117647	1.6	0.3413043478260869	1	26	-1.0749806841348328	BAS15	9.9609855	10.6845425	6.04920695	10.6845425	1.3380526666666668	2.183348	1.3380526666666668	-3.23839475	-2.49067425	-2.49067425	2.398978875	1.391531375	1.391531375
REFA_RECORD_EEG_PHYSIO_R14_20150418_162506.EDF	21	22	1	NA	Selected	no	normal + reverse	3	1	4	2	2	1	4	1	3	1	1	626.25	749.6060606	2.2	0.2586956521739132	1	24	-1.3521029963716107	BAS15	4.119702925	4.0982433	3.552669	4.0982433	2.3241751666666666	1.208891	2.3241751666666666	-1.26341075	-1.47859675	-1.47859675	2.03358075	2.30623025	2.30623025
REFA_RECORD_EEG_PHYSIO_R14_20150420_082617.EDF	22	23	1	NA	Selected	no	normal + reverse	1	6	1	1	1	1	1	1	1	1	1	978.7714286	1008.083333	1.5	0.44130434782608696	1	21	-0.8180205104413534	BAS15	8.14764025	7.35620025	3.97383245	7.35620025	1.401799	1.1969253333333334	1.401799	-6.0250125	-6.7928775	-6.7928775	5.652575499999999	5.6809465	5.6809465
REFA_RECORD_EEG_PHYSIO_R14_20150420_103705.EDF	23	24	1	NA	Selected	no	normal + reverse	3	1	2	1	2	1	2	1	2	1	1	781.2222222	770.9714286	1.6	0.3413043478260869	1	22	-1.0749806841348328	BAS15	9.5047389	9.254704775	8.4213893	9.254704775	3.2959811666666665	3.2066406666666665	3.2959811666666665	-8.44604375	-7.8776285	-7.8776285	0.445218375	1.24535525	1.24535525
REFA_RECORD_EEG_PHYSIO_R14_20150420_192120.EDF	27	28	1	NA	Selected	no	normal + reverse	2	1	2	1	1	1	2	2	2	2	1	512.0571429	526.6	1.6	0.3413043478260869	1	22	-1.0749806841348328	BAS15	27.622215575000002	28.925045625	33.172517825	28.925045625	4.349687833333333	4.073578666666667	4.349687833333333	-10.95548175	-10.358975	-10.358975	0.832480875	-0.19499625000000007	-0.19499625000000007
REFA_RECORD_EEG_PHYSIO_R14_20150421_103015.EDF	28	29	1	NA	Selected	no	normal	4	3	2	2	4	3	5	4	4	2	0	432.6086957	NA	3.3	1.3586956521739129	0	21	0.30652516025326065	BAS15	37.767358625	NaN	38.945568475	37.767358625	NaN	7.202296166666667	7.202296166666667	-2.7486385	NA	-2.7486385	0.622520375	NaN	0.622520375
REFA_RECORD_EEG_PHYSIO_R14_20150421_123039.EDF	29	30	1	NA	Selected	no	normal	4	1	3	3	3	2	3	2	3	2	0	1021.928571	NA	2.6	0.6586956521739131	1	22	-0.4174936839737714	BAS15	NaN	NaN	45.59816995	NaN	NaN	0.019957833333333303	0.019957833333333303	-3.28272025	NA	-3.28272025	12.607670625	NaN	12.607670625
REFA_RECORD_EEG_PHYSIO_R14_20150421_174008.EDF	30	31	1	NA	Selected	no	normal	1	2	1	1	2	1	2	1	1	2	0	837.2	NA	1.4	0.541304347826087	1	22	-0.6137735930184329	BAS15	3.558556225	NaN	3.2071398	3.558556225	NaN	2.5371368333333333	2.5371368333333333	0.31989975	NA	0.31989975	3.7871025	NaN	3.7871025
REFA_RECORD_EEG_PHYSIO_R14_20150422_104003.EDF	31	32	1	NA	Selected	no	normal	5	6	1	1	1	1	1	1	1	2	0	589.9142857	NA	2	0.05869565217391304	1	21	-2.835389623478812	BAS15	18.53289435	NaN	24.872056925	18.53289435	NaN	5.124190166666667	5.124190166666667	0.9249235	NA	0.9249235	5.8393775	NaN	5.8393775
REFA_RECORD_EEG_PHYSIO_R14_20150422_135028.EDF	32	33	1	NA	Selected	no	normal	4	1	4	2	2	2	3	2	1	1	0	835.1911765	NA	2.2	0.2586956521739132	1	25	-1.3521029963716107	BAS15	30.001309675	NaN	34.453340675	30.001309675	NaN	0.6001718333333333	0.6001718333333333	-0.11570325000000002	NA	-0.11570325000000002	8.070346375	NaN	8.070346375
REFA_RECORD_EEG_PHYSIO_R14_20150422_165429.EDF	33	34	1	NA	Selected	no	normal	3	5	3	2	3	1	3	3	4	2	0	539.6470588	NA	2.9	0.958695652173913	0	23	-0.04218161403629479	BAS15	8.356599125	NaN	3.6884259999999998	8.356599125	NaN	4.608596833333333	4.608596833333333	-1.32991125	NA	-1.32991125	4.013946625	NaN	4.013946625
REFA_RECORD_EEG_PHYSIO_R14_20150422_184758.EDF	34	35	1	NA	Selected	no	normal	2	2	1	2	2	1	1	1	2	2	0	935.826087	NA	1.6	0.3413043478260869	0	28	-1.0749806841348328	BAS15	5.473101325	NaN	3.290307375	5.473101325	NaN	2.2748605	2.2748605	0.66867475	NA	0.66867475	4.800464875	NaN	4.800464875
REFA_RECORD_EEG_PHYSIO_R14_20150423_092524.EDF	35	36	1	NA	Selected	no	normal	1	2	3	2	2	1	3	4	2	3	0	1060.042254	NA	2.3	0.35869565217391286	1	22	-1.0252810155825607	BAS15	8.865572425	NaN	4.67342435	8.865572425	NaN	1.8403093333333334	1.8403093333333334	-1.95240425	NA	-1.95240425	2.994612	NaN	2.994612
REFA_RECORD_EEG_PHYSIO_R14_20150423_112858.EDF	36	37	1	NA	Selected	no	normal	5	2	4	3	2	1	3	1	1	2	0	784.2571429	NA	2.4	0.45869565217391295	1	21	-0.7793683560070744	BAS15	10.8825035	NaN	10.179417925	10.8825035	NaN	1.7779085000000001	1.7779085000000001	2.5558475	NA	2.5558475	8.0427455	NaN	8.0427455
REFA_RECORD_EEG_PHYSIO_R14_20150423_132400.EDF	37	38	1	NA	Selected	no	normal + reverse	2	2	2	1	4	1	4	3	2	2	1	326.7777778	352.9411765	2.3	0.35869565217391286	1	26	-1.0252810155825607	BAS15	22.979325	24.58522695	14.102697225	24.58522695	4.582933	6.415441666666666	4.582933	-6.49482675	-4.5494415	-4.5494415	2.6043185	2.8880525	2.8880525
REFA_RECORD_EEG_PHYSIO_R14_20150424_102146.EDF	38	39	1	NA	Selected	no	normal + reverse	5	1	3	2	2	1	3	2	2	2	1	464.4848485	470.7058824	2.3	0.35869565217391286	1	22	-1.0252810155825607	BAS15	15.734180925	14.4869395	10.59277105	14.4869395	1.6741775	2.1368648333333335	1.6741775	-0.23337299999999994	-0.2026357499999999	-0.2026357499999999	3.059699625	3.62185325	3.62185325
REFA_RECORD_EEG_PHYSIO_R14_20150424_122153.EDF	39	40	1	NA	Selected	no	normal + reverse	1	2	1	1	1	1	2	1	1	2	1	897.6176471	958.1515152	1.3	0.6413043478260869	1	20	-0.44425113314332093	BAS15	10.0584553	10.1458195	15.9198725	10.1458195	2.903557666666667	2.4449445	2.903557666666667	-4.22750975	-5.02555075	-5.02555075	0.418438875	0.36371312499999997	0.36371312499999997
REFA_RECORD_EEG_PHYSIO_R14_20150424_145910.EDF	40	42	1	NA	Selected	no	normal + reverse	3	NA	3	1	2	1	NA	3	NA	3	1	705.5555556	720.5882353	2.3	0.35869565217391286	1	21	-1.0252810155825607	BAS15	5.843999625	5.75441845	3.8824233	5.75441845	1.5278548333333333	1.2843196666666667	1.5278548333333333	-7.490149	-7.65749425	-7.65749425	1.92431125	1.600778875	1.600778875
REFA_RECORD_EEG_PHYSIO_R14_20150427_123833.EDF	41	43	1	NA	Selected	no	normal + reverse	1	1	1	1	1	1	1	1	1	1	1	643.4117647	672.5428571	1	0.941304347826087	0	23	-0.060488761480650834	BAS15	17.0179716	13.5686284	10.902272125	13.5686284	5.875618833333333	4.7087813333333335	5.875618833333333	-4.52780525	-3.12326125	-3.12326125	6.014181875	7.669033625	7.669033625
REFA_RECORD_EEG_PHYSIO_R14_20150427_172111.EDF	43	45	1	NA	Selected	no	normal + reverse	4	1	1	1	4	1	2	2	1	1	1	676.7714286	607.8235294	1.8	0.14130434782608692	1	24	-1.956839219587504	BAS15	6.574174475	6.430982	10.8664012	6.430982	4.854367833333333	3.712245	4.854367833333333	-1.788963	-2.19976775	-2.19976775	4.01244075	3.901338875	3.901338875
REFA_RECORD_EEG_PHYSIO_R14_20150428_081514.EDF	44	46	1	alpha ERS	Selected	no	normal + reverse	3	2	2	1	2	1	2	1	1	2	1	476.5882353	503.5294118	1.7	0.241304347826087	1	35	-1.4216962881708064	BAS15	5.7426092749999995	5.83563135	3.75073055	5.83563135	4.0326535	2.7539735	4.0326535	-2.6067	-2.19265175	-2.19265175	12.250222	11.297898875	11.297898875
REFA_RECORD_EEG_PHYSIO_R14_20150428_101650.EDF	45	47	1	NA	Selected	no	normal + reverse	2	2	1	1	1	1	2	3	1	2	1	1002.171429	907.1764706	1.6	0.3413043478260869	0	28	-1.0749806841348328	BAS15	41.190693425	38.32528015	26.8938889	38.32528015	4.1407315	4.249719666666667	4.1407315	-4.36597525	-4.83146825	-4.83146825	3.600701875	4.616596625	4.616596625
REFA_RECORD_EEG_PHYSIO_R14_20150428_122922.EDF	46	48	1	NA	Selected	no	normal	4	2	2	1	1	1	1	2	1	2	0	477.5072464	NA	1.7	0.241304347826087	1	27	-1.4216962881708064	BAS15	7.51460545	NaN	19.326933425	7.51460545	NaN	2.171798	2.171798	1.04840425	NA	1.04840425	3.30880725	NaN	3.30880725
REFA_RECORD_EEG_PHYSIO_R14_20150428_143426.EDF	47	49	1	NA	Selected	no	normal	1	1	2	2	1	6	3	1	1	1	0	520.3731343	NA	1.9	0.04130434782608705	0	21	-3.186787510316698	BAS15	42.727741075	NaN	21.514432175	42.727741075	NaN	2.7461078333333333	2.7461078333333333	-4.78049575	NA	-4.78049575	7.016034875	NaN	7.016034875
REFA_RECORD_EEG_PHYSIO_R14_20150428_172216.EDF	48	50	1	NA	Selected	no	normal	1	2	1	1	1	1	2	1	1	2	0	601.6086957	NA	1.3	0.6413043478260869	0	22	-0.44425113314332093	BAS15	4.87697245	NaN	3.957326775	4.87697245	NaN	0.8365468333333334	0.8365468333333334	-5.3399655	NA	-5.3399655	2.24095475	NaN	2.24095475
REFA_RECORD_EEG_PHYSIO_R14_20150428_202105.EDF	50	51	1	NA	Selected	no	normal	2	1	2	1	1	1	2	2	2	2	0	685.8285714	NA	1.6	0.3413043478260869	1	20	-1.0749806841348328	BAS15	17.87180465	NaN	22.293479575	17.87180465	NaN	2.390918166666667	2.390918166666667	-0.15391074999999999	NA	-0.15391074999999999	3.627676875	NaN	3.627676875
REFA_RECORD_EEG_PHYSIO_R14_20150429_093455.EDF	51	52	1	NA	Selected	no	normal	6	1	1	1	3	1	4	1	1	1	0	681.5	NA	2	0.05869565217391304	NA	NA	-2.835389623478812	BAS15	7.3753212	NaN	6.3675459	7.3753212	NaN	1.4733263333333333	1.4733263333333333	-3.791594	NA	-3.791594	2.9392925	NaN	2.9392925
REFA_RECORD_EEG_PHYSIO_R14_20150429_124017.EDF	49	53	1	NA	Selected	no	normal	4	2	1	2	2	3	4	4	2	5	0	769.25	NA	2.9	0.958695652173913	1	21	-0.04218161403629479	BAS15	11.4430214	NaN	7.639200025	11.4430214	NaN	3.015543833333333	3.015543833333333	4.5319025	NA	4.5319025	6.234295125	NaN	6.234295125
REFA_RECORD_EEG_PHYSIO_R14_20150429_155624.EDF	52	54	1	CARDS: Datenqualität sehr schlecht (Frontale Elektroden). Versucht, mit ICA zu retten, aber hoffnungslos.	Selected	no	normal	2	3	1	1	1	1	2	2	1	2	0	619.671875	NA	1.6	0.3413043478260869	1	21	-1.0749806841348328	BAS15	24.291341775	NaN	50.481486625	24.291341775	NaN	5.9857499999999995	5.9857499999999995	3.4514027499999997	NA	3.4514027499999997	6.5266025	NaN	6.5266025
REFA_RECORD_EEG_PHYSIO_R14_20150429_175118.EDF	53	55	1	NA	Selected	no	normal	1	1	1	1	2	1	3	3	3	3	0	552.0704225	NA	1.9	0.04130434782608705	1	22	-3.186787510316698	BAS15	14.996222825	NaN	6.57237475	14.996222825	NaN	4.222658666666667	4.222658666666667	-11.467591500000001	NA	-11.467591500000001	2.9817720000000003	NaN	2.9817720000000003
REFA_RECORD_EEG_PHYSIO_R14_20150430_122916.EDF	54	56	1	NA	Selected	no	normal	1	1	1	1	1	1	2	1	1	1	0	391.8507463	NA	1.1	0.8413043478260869	0	24	-0.17280179645335897	BAS15	9.0724389	NaN	14.366560625	9.0724389	NaN	3.1924205	3.1924205	-2.65453225	NA	-2.65453225	-0.483249625	NaN	-0.483249625
REFA_RECORD_EEG_PHYSIO_R14_20150430_142933.EDF	55	57	1	NA	Selected	no	normal + reverse	1	1	1	1	1	1	1	1	1	2	1	531.9705882	581.0294118	1.1	0.8413043478260869	1	22	-0.17280179645335897	BAS15	5.985305825	6.273230325	5.385175925	6.273230325	1.4881751666666667	1.9746595	1.4881751666666667	-9.5198865	-8.7417385	-8.7417385	1.4438595	1.2713112500000001	1.2713112500000001
REFA_RECORD_EEG_PHYSIO_R14_20150504_102617.EDF	57	59	1	NA	Selected	no	normal + reverse	6	2	6	1	5	1	1	1	1	1	1	606.5757576	588.8235294	2.5	0.558695652173913	1	23	-0.5821504045879209	BAS15	18.546071875	17.835582325	12.52116825	17.835582325	1.4606236666666668	1.3665816666666666	1.4606236666666668	-0.7020055000000001	0.383963	0.383963	3.8613628749999998	3.232153	3.232153
REFA_RECORD_EEG_PHYSIO_R14_20150504_172211.EDF	60	62	1	theta ERS extending into alpha	Selected	no	normal + reverse	2	2	2	1	2	1	1	1	1	2	1	1043.638889	1047.176471	1.5	0.44130434782608696	1	22	-0.8180205104413534	BAS15	5.2216471	5.2031975	3.578906425	5.2031975	2.9035941666666667	4.0224693333333335	2.9035941666666667	-6.041213	-5.418551	-5.418551	6.9757728750000005	6.984802625	6.984802625
REFA_RECORD_EEG_PHYSIO_R14_20150505_084849.EDF	61	63	1	NA	Selected	no	normal + reverse	2	2	1	1	3	1	1	1	1	1	1	493.8888889	488.71875	1.4	0.541304347826087	1	20	-0.6137735930184329	BAS15	3.6794441	3.572278075	3.70326785	3.572278075	6.880305333333333	5.199625166666666	6.880305333333333	-5.211774999999999	-5.15279275	-5.15279275	-0.3259295	1.000169125	1.000169125
REFA_RECORD_EEG_PHYSIO_R14_20150505_103022.EDF	61	64	1	NA	Selected	no	normal + reverse	1	1	1	1	3	1	2	2	2	2	1	531.3030303	510.5151515	1.6	0.3413043478260869	1	22	-1.0749806841348328	BAS15	8.897375325	8.056543675	4.967971875	8.056543675	6.8568485	7.059248166666666	6.8568485	-1.293037	-0.866257	-0.866257	3.7330945	3.116882625	3.116882625
REFA_RECORD_EEG_PHYSIO_R14_20150505_122433.EDF	62	65	1	NA	Selected	no	normal + reverse	3	2	3	2	4	1	3	4	3	3	1	426.2285714	441.9090909	2.8	0.8586956521739129	1	23	-0.15234072458201903	BAS15	47.679129925	47.6859396	22.404319725	47.6859396	4.3090875	4.244421666666667	4.3090875	-3.8572480000000002	-4.4482567500000005	-4.4482567500000005	5.836766	4.7137347499999995	4.7137347499999995
REFA_RECORD_EEG_PHYSIO_R14_20150505_144820.EDF	63	66	1	NA	Selected	no	normal + reverse	4	4	2	2	3	1	4	2	3	1	1	614.0588235	605.2647059	2.6	0.6586956521739131	0	24	-0.4174936839737714	BAS15	14.216266275	14.899036474999999	10.867849175	14.899036474999999	1.6156153333333334	2.798512	1.6156153333333334	-0.16141250000000007	-0.8063309999999999	-0.8063309999999999	6.5165745	6.11749125	6.11749125
REFA_RECORD_EEG_PHYSIO_R14_20150505_164402.EDF	64	67	1	NA	Selected	no	normal	2	1	1	1	1	1	3	2	2	3	0	573.2537313	NA	1.7	0.241304347826087	1	23	-1.4216962881708064	BAS15	8.5638804	NaN	11.061710975	8.5638804	NaN	3.992211666666667	3.992211666666667	-1.57283875	NA	-1.57283875	2.13077625	NaN	2.13077625
REFA_RECORD_EEG_PHYSIO_R14_20150506_121747.EDF	65	68	1	NA	Selected	no	normal	4	1	4	1	2	1	2	2	2	2	0	734.3043478	NA	2.1	0.15869565217391313	0	25	-1.8407670483347491	BAS15	8.982929625	NaN	5.407420075	8.982929625	NaN	1.6094433333333333	1.6094433333333333	6.024212	NA	6.024212	7.848448374999999	NaN	7.848448374999999
REFA_RECORD_EEG_PHYSIO_R14_20150506_151505.EDF	66	69	1	NA	Selected	no	normal	2	2	4	1	2	1	1	3	2	3	0	762.9275362	NA	2.1	0.15869565217391313	0	23	-1.8407670483347491	BAS15	3.5940183	NaN	2.492771725	3.5940183	NaN	1.4002396666666668	1.4002396666666668	2.59509975	NA	2.59509975	4.17516975	NaN	4.17516975
REFA_RECORD_EEG_PHYSIO_R14_20150506_165740.EDF	67	70	1	NA	Selected	no	normal	1	6	1	1	1	1	3	2	2	2	0	900.2794118	NA	2	0.05869565217391304	1	20	-2.835389623478812	BAS15	7.3498711	NaN	7.454162175	7.3498711	NaN	-1.3303405	-1.3303405	-0.25312	NA	-0.25312	4.968497125	NaN	4.968497125
REFA_RECORD_EEG_PHYSIO_R14_20150507_134415.EDF	68	71	1	NA	Selected	no	normal	4	1	3	1	1	1	4	4	3	5	0	499.8115942	NA	2.7	0.7586956521739132	1	22	-0.2761545672807133	BAS15	0.744929375	NaN	0.666606525	0.744929375	NaN	1.2260136666666668	1.2260136666666668	-1.913424	NA	-1.913424	2.1229217499999997	NaN	2.1229217499999997
REFA_RECORD_EEG_PHYSIO_R14_20150508_112659.EDF	69	72	1	NA	Selected	no	normal	2	1	1	1	1	1	1	1	1	1	0	882.1285714	NA	1.1	0.8413043478260869	1	21	-0.17280179645335897	BAS15	5.0147952	NaN	8.089553425	5.0147952	NaN	2.5853181666666667	2.5853181666666667	-0.54314425	NA	-0.54314425	0.84179	NaN	0.84179
REFA_RECORD_EEG_PHYSIO_R14_20150508_125912.EDF	70	73	1	NA	Selected	no	normal	1	1	1	1	2	1	3	2	3	2	0	912.0724638	NA	1.7	0.241304347826087	1	22	-1.4216962881708064	BAS15	5.405521275	NaN	3.182689375	5.405521275	NaN	3.3073863333333335	3.3073863333333335	1.0086305	NA	1.0086305	4.6134915	NaN	4.6134915
REFA_RECORD_EEG_PHYSIO_R14_20150508_144529.EDF	71	74	1	NA	Selected	no	normal	1	1	1	2	2	1	2	1	2	1	0	697.8676471	NA	1.4	0.541304347826087	0	21	-0.6137735930184329	BAS15	13.094332725	NaN	10.286761475	13.094332725	NaN	4.981638833333333	4.981638833333333	0.950191	NA	0.950191	5.441325625	NaN	5.441325625
REFA_RECORD_EEG_PHYSIO_R14_20150508_171139.EDF	72	75	1	NA	Selected	no	normal	1	1	2	1	1	1	2	1	1	1	0	1147.507042	NA	1.2	0.741304347826087	1	22	-0.2993440121996238	BAS15	42.241409625	NaN	72.4360265	42.241409625	NaN	4.46638	4.46638	-2.5814395	NA	-2.5814395	4.325842625	NaN	4.325842625
REFA_RECORD_EEG_PHYSIO_R14_20150511_104734.EDF	74	77	1	NA	Selected	no	normal + reverse	2	2	1	1	1	1	3	1	2	4	1	1416.176471	1531.916667	1.8	0.14130434782608692	1	20	-1.956839219587504	BAS15	3.225189125	2.6313051	2.20173605	2.6313051	3.5250618333333334	3.3737201666666667	3.5250618333333334	0.55195075	0.56263925	0.56263925	1.335947875	1.3263945	1.3263945
REFA_RECORD_EEG_PHYSIO_R14_20150511_144710.EDF	75	78	1	NA	Selected	no	normal + reverse	1	1	1	1	1	1	2	1	1	1	1	671.9142857	656.7272727	1.1	0.8413043478260869	1	23	-0.17280179645335897	BAS15	37.071743274999996	37.663603025	41.664507775	37.663603025	2.7182073333333334	2.4540751666666667	2.7182073333333334	-0.587201	0.30593775	0.30593775	0.773793875	0.19411737499999998	0.19411737499999998
REFA_RECORD_EEG_PHYSIO_R14_20150511_162107.EDF	76	79	1	NA	Selected	no	normal + reverse	1	1	1	1	1	1	2	1	1	2	1	583.7941176	549.3235294	1.2	0.741304347826087	0	25	-0.2993440121996238	BAS15	32.633786549999996	35.782400975	53.636109875	35.782400975	1.2763740000000001	1.5661721666666666	1.2763740000000001	-3.8397575	-4.7887225	-4.7887225	0.40653125	0.810674	0.810674
REFA_RECORD_EEG_PHYSIO_R14_20150511_180402.EDF	77	80	1	NA	Selected	no	normal + reverse	2	1	1	1	1	1	3	1	1	1	1	379.0285714	388.7714286	1.3	0.6413043478260869	0	23	-0.44425113314332093	BAS15	3.9024286	3.9742166500000002	4.251085325	3.9742166500000002	0.03973566666666666	0.2511615	0.03973566666666666	-5.8434065	-3.71523175	-3.71523175	-0.2370405	-0.11826099999999999	-0.11826099999999999
REFA_RECORD_EEG_PHYSIO_R14_20150512_125528.EDF	79	82	1	theta ERS extending into alpha	Selected	no	normal + reverse	4	1	2	1	3	1	2	2	1	3	1	469.3142857	440.1515152	2	0.05869565217391304	1	20	-2.835389623478812	BAS15	2.70181305	2.8771069750000002	1.644295925	2.8771069750000002	1.4356081666666667	1.5701871666666667	1.4356081666666667	1.5864685	1.938153	1.938153	6.19592725	5.847320125	5.847320125
REFA_RECORD_EEG_PHYSIO_R14_20150512_150444.EDF	80	83	1	NA	Selected	no	normal + reverse	4	1	4	1	4	1	1	1	1	2	1	473.6285714	544.8823529	2	0.05869565217391304	1	22	-2.835389623478812	BAS15	4.812259525	4.92288285	3.388626125	4.92288285	1.914852	1.8973575	1.914852	1.21947025	1.5399735	1.5399735	5.132117375	5.008617875	5.008617875
REFA_RECORD_EEG_PHYSIO_R14_20150512_165120.EDF	81	84	1	NA	Selected	no	normal + reverse	1	2	1	1	1	1	3	1	1	1	1	632.1176471	576.0857143	1.3	0.6413043478260869	1	21	-0.44425113314332093	BAS15	4.786478775	4.77118925	2.935182675	4.77118925	2.1821136666666665	2.7430213333333335	2.1821136666666665	3.19956225	3.18218125	3.18218125	5.3713538750000005	5.958152875	5.958152875
REFA_RECORD_EEG_PHYSIO_R14_20150512_184931.EDF	82	85	1	NA	Selected	no	normal	2	1	1	1	1	2	2	2	2	2	0	487.1911765	NA	1.6	0.3413043478260869	1	22	-1.0749806841348328	BAS15	18.4266681	NaN	33.553420825	18.4266681	NaN	2.9095961666666668	2.9095961666666668	-3.3413065	NA	-3.3413065	5.7590315	NaN	5.7590315
REFA_RECORD_EEG_PHYSIO_R14_20150513_104750.EDF	83	86	1	NA	Selected	no	normal	2	2	1	1	2	1	3	2	2	4	0	770.8405797	NA	2	0.05869565217391304	0	21	-2.835389623478812	BAS15	9.756415	NaN	24.608803575	9.756415	NaN	2.0552598333333334	2.0552598333333334	-1.0645635	NA	-1.0645635	0.7809275	NaN	0.7809275
REFA_RECORD_EEG_PHYSIO_R14_20150513_131725.EDF	84	87	1	NA	Selected	no	normal	4	1	4	3	3	2	4	4	2	4	0	503.8059701	NA	3.1	1.1586956521739131	1	22	0.14729493468270394	BAS15	1.345811825	NaN	1.2710854	1.345811825	NaN	2.6167298333333333	2.6167298333333333	-1.9759285000000002	NA	-1.9759285000000002	3.18381175	NaN	3.18381175
REFA_RECORD_EEG_PHYSIO_R14_20150513_151501.EDF	85	88	1	NA	Selected	no	normal	4	1	4	1	1	3	1	1	1	1	0	1043.371429	NA	1.8	0.14130434782608692	1	19	-1.956839219587504	BAS15	0.4610501	NaN	0.66848175	0.4610501	NaN	0.2096841666666667	0.2096841666666667	1.1508075	NA	1.1508075	1.913806125	NaN	1.913806125
REFA_RECORD_EEG_PHYSIO_R14_20150513_165348.EDF	86	89	1	NA	Selected	no	normal	3	6	2	1	1	3	4	2	3	4	0	908.9850746	NA	2.9	0.958695652173913	1	20	-0.04218161403629479	BAS15	4.086119175	NaN	3.0602504	4.086119175	NaN	0.8336574999999999	0.8336574999999999	-1.41244525	NA	-1.41244525	3.322193375	NaN	3.322193375
REFA_RECORD_EEG_PHYSIO_R14_20150518_104720.EDF	87	90	1	NA	Selected	no	normal	1	2	2	1	2	1	4	1	1	2	0	978.3676471	NA	1.7	0.241304347826087	NA	NA	-1.4216962881708064	BAS15	3.29574945	NaN	2.021636325	3.29574945	NaN	-0.04574399999999999	-0.04574399999999999	-2.4198192499999998	NA	-2.4198192499999998	3.6526545	NaN	3.6526545
REFA_RECORD_EEG_PHYSIO_R14_20150518_125817.EDF	88	91	1	NA	Selected	no	normal	4	1	4	3	4	3	3	4	2	4	0	681.2714286	NA	3.2	1.2586956521739132	NA	NA	0.2300759880898547	BAS15	7.288209975	NaN	7.0848364	7.288209975	NaN	5.5806993333333335	5.5806993333333335	0.052817	NA	0.052817	2.994968375	NaN	2.994968375
REFA_RECORD_EEG_PHYSIO_R14_20150518_143150.EDF	89	92	1	NA	Selected	no	normal	2	1	3	3	5	2	2	2	2	1	0	619.2058824	NA	2.3	0.35869565217391286	NA	NA	-1.0252810155825607	BAS15	5.027451925	NaN	3.8734735750000002	5.027451925	NaN	1.2522903333333333	1.2522903333333333	1.92972375	NA	1.92972375	6.0868459999999995	NaN	6.0868459999999995
REFA_RECORD_EEG_PHYSIO_R14_20150520_082912.EDF	90	93	1	NA	Selected	no	normal	3	1	1	1	4	1	4	1	2	1	0	1276.757576	NA	1.9	0.04130434782608705	NA	NA	-3.186787510316698	BAS15	5.9052658749999996	NaN	9.242051875	5.9052658749999996	NaN	2.1205914999999997	2.1205914999999997	-4.431157750000001	NA	-4.431157750000001	1.615434	NaN	1.615434
