# Supplementary material for: Strength of socio-political attitudes moderates electrophysiological responses to perceptual anomalies
Source: PLoS One. 2019 Aug 5;14(8):e0220732. doi: 10.1371/journal.pone.0220732 (PMC6681971; doi:10.1371/journal.pone.0220732)
Supplement: S1 Dataset — (ZIP) [file pone.0220732.s002.zip › pub_data/wdata2.tsv]

subject	date	time	susp1	susp1_txt	susp2	susp2_txt	eo_nor_q_e	eo_nor_q_o	eo_rev_q_e	eo_rev_q_o	eth1	eth2	eth3	eth4	eth5	eth6	eth7	eth8	eth9	eth10	revcards	gender	age	rev_cards_discovered	nor_rtfil	rev_rtfil	eth2_r	eth7_r	eth9_r	eth	ethext	logethext	color_task_half_nor	color_task_half_rev	eo_nor	eo_rev	expt	alpha_norano_normal	alpha_norano_reverse	alpha_evenodd_normal	alpha_base	alpha_evenodd_reverse	alpha_evenodd	File	lpprev	lppnor	lpp_betw	Fp1-bnoroe	Fp1-brevoe
1	33017	0.394039352	0	NA	0	NA	3913.722222	3845.941176	3933.277778	3956.611111	3	3	3	2	4	3	4	2	5	3	1	NA	NA	0	879.8316989999998	944.9444444999999	4	3	2	2.9	0.7205357142857141	-0.32776029601919177	880.6060606060606	916.8709677419355	843.9117647058823	944.9444444444445	BAS17	NA	NA	NA	NA	NA	NA	BAS17001	NaN	NaN	NaN	NA	NA
2	33017	0.549039352	0	NA	0	NA	3568.777778	3489.535714	NA	NA	3	4	3	1	3	1	5	2	5	2	0	NA	NA	0	529.1567460000001	NaN	3	2	2	2.2	0.020535714285714324	-3.8855897483599886	478.22222222222223	514.2307692307693	509.60377358490564	NA	BAS17	23.63279255	21.947658275	19.438049825	19.423493475	NA	19.438049825	BAS17002	NaN	3.2736745000000003	3.2736745000000003	-1.64568	NA
3	33117	0.395231481	0	NA	0	NA	3887.928571	3507.909091	3646.692308	3688.357143	2	6	1	1	2	1	5	2	6	1	1	NA	NA	0	697.918831	667.5247255000004	1	2	1	1.4	0.7794642857142859	-0.24914840844953773	846.52	814.1666666666666	546.3333333333334	668.2962962962963	BAS17	8.95918285	8.275617475	7.238326525	4.6800367	6.418151725	6.418151725	BAS17003	3.118627	2.689884	3.118627	NA	NA
4	33117	0.482407407	0	NA	0	NA	2785.56	2969.111111	NA	NA	3	6	2	1	2	2	5	2	6	2	0	NA	NA	0	-122.66444450000017	NaN	1	2	1	1.8	0.3794642857142858	-0.9689947953647231	936.52	1313.9615384615386	826.8888888888889	NA	BAS17	10.541165075	NaN	7.248825475	7.56832605	NA	7.248825475	BAS17004	NaN	4.582087	4.582087	NA	NA
5	40317	0.379849537	0	NA	0	NA	3152	3109.071429	3094.857143	3154.428571	4	6	3	1	2	1	5	2	6	1	1	NA	NA	0	130.5357144999998	124.64285699999982	1	2	1	1.8	0.3794642857142858	-0.9689947953647231	754.8846153846154	696.4814814814815	614.7692307692307	588.1538461538462	BAS17	27.539724675000002	34.850445175	10.8597946	23.915610125	20.3494641	20.3494641	BAS17005	NaN	NaN	NaN	0	0
6	40417	0.382118056	0	NA	0	NA	3834.285714	3955.307692	NA	NA	3	5	2	1	4	1	6	2	6	2	0	NA	NA	0	894.796703	NaN	2	1	1	1.9	0.27946428571428594	-1.2748807737489862	742.36	835.925925925926	788.9615384615385	NA	BAS17	33.946737	34.482669425	29.458885775	30.646367474999998	NA	29.458885775	NA	NA	NA	NA	NA	NA
7	40417	0.52125	0	NA	0	NA	3521.230769	3638.214286	3700.461538	3526.25	1	6	1	1	2	1	5	2	5	1	1	NA	NA	0	579.7225275000001	613.3557689999998	1	2	2	1.4	0.7794642857142859	-0.24914840844953773	903.952380952381	871.95	581.8888888888889	652	BAS17	7.3425677	7.32074045	10.660003025	8.50519455	8.86965275	8.86965275	BAS17_007	3.1863113333333333	3.2265300000000003	3.1863113333333333	-0.11571	-0.09738
8	40617	0.457222222	1	gleiche Frage	0	NA	3325.185185	3327.64	NA	NA	2	4	4	2	4	2	4	1	5	1	0	NA	NA	0	326.41259249999985	NaN	3	3	2	2.4	0.22053571428571406	-1.5116956276611642	380.95454545454544	367.2	344.27450980392155	NA	BAS17	8.68131315	8.09612875	9.76536175	6.9511518	NA	9.76536175	BAS17_008	NaN	1.7448785	1.7448785	NA	NA
9	40617	0.538391204	0	NA	0	NA	3639.230769	3624.571429	3601.636364	3568.5	3	5	2	1	4	1	5	2	5	2	1	NA	NA	0	631.9010989999997	585.068182	2	2	2	2.1	0.07946428571428577	-2.532447594557	561.6521739130435	477.51851851851853	609.1923076923077	584.3478260869565	BAS17	11.87024425	11.21157975	8.718312375	7.07664485	9.248366	9.248366	BAS17_009	3.710289	4.032002833333333	3.710289	-1.320342	-0.233155
10	40717	0.381828704	0	NA	0	NA	4194.913043	4108.05	NA	NA	5	6	2	1	2	1	5	2	6	4	0	NA	NA	0	1151.4815214999999	NaN	1	2	1	2.1	0.07946428571428577	-2.532447594557	1810.076923076923	1460.2142857142858	1076.952380952381	NA	BAS17	16.4396921	16.11631955	11.766597675	8.896090125	NA	11.766597675	BAS17_010	NaN	2.4113316666666664	2.4113316666666664	NA	NA
11	40717	0.480185185	0	NA	1	Konzentration	4160.214286	4607	4193.307692	4088.6	5	2	4	5	5	4	3	3	3	4	1	NA	NA	0	1383.6071430000002	1140.9538460000003	5	4	4	4.3	2.120535714285714	0.7516687521796012	1394.16	1448.423076923077	1258.1304347826087	1147.7826086956522	BAS17	NA	NA	NA	14.072996825	NA	NA	BAS17_011	NaN	NaN	NaN	NA	NA
12	40817	0.393402778	0	NA	0	NA	4719	5041.678571	NA	NA	5	2	1	2	2	2	4	3	3	4	0	NA	NA	0	1880.3392855000002	NaN	5	3	4	3.1	0.9205357142857142	-0.08279948027218036	1514.92	1737.72	1880.3392857142858	NA	BAS17	21.33298275	25.4692194	18.931326625	11.742974975	NA	18.931326625	BAS17_012	NaN	1.843874	1.843874	NA	NA
13	40817	0.479583333	1	2 Fragen gleich	0	NA	3697.071429	3527.285714	3574.785714	3603.714286	6	2	4	5	5	2	1	2	3	5	1	NA	NA	0	612.1785715000001	589.25	5	6	4	4.4	2.2205357142857145	0.7977484795142645	748.7307692307693	792.3809523809524	612.1785714285714	589.25	BAS17	6.824296125	7.702093	7.05601355	5.0874471	6.338386425	6.338386425	BAS17_013	2.0209235	2.1703456666666665	2.0209235	-1.704617	-1.640135
14	42017	0.494421296	1	ausländischer Name Polizist, kein ausländ. Name Angeklagte	0	NA	3642.5	3433.689655	NA	NA	3	6	1	1	1	1	5	1	6	1	0	1	23	0	538.0948275000001	NaN	1	2	1	1.3	0.8794642857142858	-0.12844232311705123	670.3571428571429	579.925925925926	608.5	NA	BAS17	22.297274075	23.61204515	14.997612425	11.4178555	NA	14.997612425	BAS17_014	NaN	3.440396	3.440396	NA	NA
15	42517	0.407280093	0	NA	0	NA	4127.214286	3822.714286	3981.214286	3807.714286	4	6	3	2	5	2	4	4	4	5	1	1	20	0	974.9642860000004	894.4642859999999	1	3	3	3.2	1.0205357142857143	0.020327699505670465	747.0370370370371	737.9615384615385	891.92	837.0384615384615	BAS17	NA	NA	NA	NA	NA	NA	NA	NA	NA	NA	NA	NA
16	42517	0.480115741	1	Nachnamen und das Vergehen bringt mich zum schmunzeln	0	NA	3766.071429	3669.964286	NA	NA	3	4	1	1	2	1	4	3	5	2	0	1	27	0	718.0178575	NaN	3	3	2	2.1	0.07946428571428577	-2.532447594557	695.0833333333334	673.3076923076923	704.709090909091	NA	BAS17	NA	NA	NA	NA	NA	NA	BAS17_016	NaN	NaN	NaN	NA	NA
17	42517	0.559733796	1	was ist positive im Vgl zu negativen Diskriminieruzng? Gibt es positive Diskrimini	0	NA	3473.785714	3420.461538	3446.571429	3565	2	5	5	1	5	1	4	2	5	3	1	1	21	0	447.12362600000006	505.7857144999998	2	3	2	2.6	0.42053571428571423	-0.8662258702727226	433.22222222222223	413.76	448.1111111111111	474.6296296296296	BAS17	NA	NA	NA	NA	NA	NA	BAS17_017	NaN	NaN	NaN	NA	NA
18	42717	0.368032407	0	NA	0	NA	3662.590909	3706.473684	NA	NA	2	6	2	1	1	1	5	2	5	2	0	1	20	0	684.5322965	NaN	1	2	2	1.6	0.5794642857142858	-0.5456512475850501	696.3703703703703	592.5	682.9268292682926	NA	BAS17	NaN	NaN	NaN	NaN	NA	NaN	BAS17_018	NaN	NaN	NaN	NA	NA
19	42717	0.447662037	0	NA	0	NA	3972.5	3778.714286	3821.857143	3713.714286	5	3	2	2	4	4	6	3	6	5	1	1	25	0	875.6071430000002	767.7857144999998	4	1	1	3.1	0.9205357142857142	-0.08279948027218036	861.3076923076923	1012.125	875.6071428571429	767.7857142857143	BAS17	81.15799385	97.556373725	77.440694825	103.652481525	88.443442025	88.443442025	BAS17_019	3.4976111666666667	3.7454518333333335	3.4976111666666667	-1.528746	-0.668446
20	42717	0.552048611	0	NA	0	NA	3896.76	4016.875	NA	NA	2	5	2	1	4	1	1	3	6	3	0	1	23	0	956.8175000000001	NaN	2	6	1	2.5	0.32053571428571415	-1.1377615758008617	1015.125	1046.2083333333333	951.1489361702128	NA	BAS17	55.06525755	53.566322225	49.4257524	84.4631815	NA	49.4257524	BAS17_020	NaN	2.2618096666666667	2.2618096666666667	1.286971	NA
21	42817	0.371377315	1	Die Mimik der Bildkarten hat sich verändert (gelächelt zB)	1	die Mimik	3817.5	3789.071429	3739.214286	3781.428571	2	4	4	3	4	2	5	3	5	3	1	1	27	0	803.2857144999998	760.3214284999999	3	2	2	2.8	0.620535714285714	-0.4771721187243486	611.12	586.7142857142857	719.2307692307693	760.3214285714286	BAS17	2.887526925	3.001144675	3.070741075	2.338871475	3.095240925	3.095240925	BAS17_021	2.310576833333333	1.6787616666666667	2.310576833333333	0.16054	-1.154626
22	42817	0.460729167	0	NA	0	NA	3936.071429	3950.535714	NA	NA	3	5	1	2	1	1	6	2	6	2	0	1	21	0	943.3035715000001	NaN	2	1	1	1.6	0.5794642857142858	-0.5456512475850501	475.85185185185185	427.10714285714283	850.0980392156863	NA	BAS17	NA	NA	NA	NA	NA	NA	BAS17_022	NaN	NaN	NaN	NA	NA
23	42917	0.400497685	0	NA	0	NA	5156.375	5648.25	5253.888889	5160.333333	5	6	5	1	1	1	6	1	6	1	1	1	20	0	2402.3125	2207.111111	1	1	1	1.8	0.3794642857142858	-0.9689947953647231	1571.090909090909	1358.952380952381	3031.3888888888887	2894.95	BAS17	8.038732975	7.71256855	7.923599675	6.602177175	7.073473775	7.073473775	BAS17_023	5.33116	4.379331666666666	5.33116	NA	NA
24	42917	0.475081019	1	was ist eine positive Diskriminierung? *während	0	NA	4505.821429	4391.964286	NA	NA	3	4	2	3	4	3	5	6	5	6	0	2	21	0	1448.8928575	NaN	3	2	2	3.4	1.220535714285714	0.19928987243480914	1129.7777777777778	1254.037037037037	1324.9807692307693	NA	BAS17	12.856968475	14.37599935	9.854168675	7.1911489	NA	9.854168675	BAS17_024	NaN	1.3330405	1.3330405	-0.882035	NA
25	42917	0.561759259	1	die Intervalle (Dauer und wechsel des Kreuzes und der Karten) variieren.	0	NA	3567.153846	3518.714286	3603.769231	3539.5	1	6	2	2	2	1	3	4	5	2	1	2	22	0	542.9340659999998	571.6346155000001	1	4	2	2.1	0.07946428571428577	-2.532447594557	597.7777777777778	493.81481481481484	542.0370370370371	570.4444444444445	BAS17	NaN	NaN	13.062501450000001	14.93209675	16.754134675	16.754134675	BAS17_025	4.215718666666667	3.8498496666666666	4.215718666666667	-2.974688	-3.190569
26	42917	0.656435185	0	NA	0	NA	4578.75	4282.214286	NA	NA	5	6	1	1	2	1	5	1	6	2	0	1	23	0	1430.4821430000002	NaN	1	2	1	1.7	0.4794642857142859	-0.7350858697802751	1379.4444444444443	1564.1304347826087	1386.9272727272728	NA	BAS17	NA	NA	NA	NA	NA	NA	NA	NA	NA	NA	NA	NA
27	43017	0.48125	0	NA	0	NA	3744.714286	3752	3808.571429	3865.571429	3	6	4	1	3	1	5	2	5	1	1	1	27	0	748.3571430000002	837.0714290000001	1	2	2	2	0.17946428571428585	-1.7177790562300637	993.5925925925926	1029.64	748.3571428571429	837.0714285714286	BAS17	79.672845525	94.865759675	82.6335544	87.836483025	92.06748317499999	92.06748317499999	BAS17_027	2.476092	3.2106675	2.476092	-7.29528	-7.495534
28	43017	0.584456019	1	genau das gegensätzliche abgefragt	1	viele bilder	3717.642857	3820.714286	NA	NA	4	5	2	1	3	3	4	2	6	2	0	2	23	0	769.1785714999996	NaN	2	3	1	2.3	0.12053571428571397	-2.1158091858507135	824.375	726.5384615384615	754	NA	BAS17	40.36354635	40.130444825	32.680796975	15.2257557	NA	32.680796975	BAS17_028	NaN	3.1555333333333335	3.1555333333333335	-3.228532	NA
29	43017	0.666805556	0	NA	1	Die Anzahl der Zeichen bei manchen 7 war ungleich verteilt	3817.428571	3720.785714	3799.714286	3733.5	1	3	1	1	1	1	4	4	5	2	1	2	23	0	769.1071425	766.6071430000002	4	3	2	2	0.17946428571428585	-1.7177790562300637	804.4	705.1538461538462	769.1071428571429	766.6071428571429	BAS17	18.121957075	15.6316249	12.416850575	19.3096726	12.97707745	12.97707745	BAS17_029	4.390949833333333	3.7819256666666665	4.390949833333333	-3.300337	-4.276172
30	50117	0.504293981	1	was ist "positive Diskriminierung"?	0	NA	3574.111111	3524.535714	NA	NA	2	3	2	2	2	1	3	2	4	4	0	2	21	0	549.3234124999999	NaN	4	4	3	2.6	0.42053571428571423	-0.8662258702727226	725.8461538461538	700.48	548.8727272727273	NA	BAS17	7.84529395	9.64540975	7.4359186	8.215126075	NA	7.4359186	BAS17_030	NaN	2.8558163333333333	2.8558163333333333	-0.944106	NA
31	50217	0.463900463	1	Die Bescheibung des Ortes der Straftat ließ mich eine höhere Buße festlegen	0	NA	3692.714286	3591.928571	3467	3526	4	6	1	1	2	1	6	1	6	1	1	1	21	0	642.3214284999999	496.5	1	1	1	1.4	0.7794642857142859	-0.24914840844953773	660.52	573.304347826087	642.3214285714286	621.52	BAS17	22.096386625	23.600468775	19.0729352	15.322047225	17.996508125	17.996508125	BAS17_031	2.9862873333333333	1.1916651666666667	2.9862873333333333	-3.188319	-4.133729
32	50217	0.54443287	0	NA	0	NA	3920.607143	3856.37037	NA	NA	3	4	2	2	4	5	4	3	5	3	0	1	20	0	888.4887564999999	NaN	3	3	2	3	0.8205357142857141	-0.19779784193345334	793.8148148148148	673.92	867.9615384615385	NA	BAS17	20.50684795	22.295518675	16.0032387	12.46961445	NA	16.0032387	BAS17_032	NaN	4.285234666666667	4.285234666666667	-1.080203	NA
33	50417	0.497106481	0	NA	0	NA	3918.166667	3789.538462	3972.214286	3699.615385	5	3	2	3	5	5	2	4	5	4	1	1	23	0	853.8525645	835.9148354999998	4	5	2	3.9	1.720535714285714	0.542635704125226	1041.5384615384614	1099.5238095238096	851.28	840.9629629629629	BAS17	9.4177104	9.326106175	8.02032295	7.54009795	7.742947875	7.742947875	BAS17_033	-1.4197671666666667	-1.147238	-1.4197671666666667	0.537384	2.316716
34	50417	0.569965278	0	NA	0	NA	3449.178571	3454.407407	NA	NA	2	6	1	1	1	1	6	1	6	1	0	1	29	0	451.79298900000003	NaN	1	1	1	1.1	1.0794642857142858	0.07646488632565249	470.9130434782609	426.25	427.8301886792453	NA	BAS17	25.90843415	25.324315525	18.579760625	11.298887525	NA	18.579760625	BAS17_034	NaN	3.424505	3.424505	2.225435	NA
35	50517	0.349768519	0	NA	0	NA	3940.692308	3781.428571	4075.071429	3851.285714	3	5	4	2	4	1	4	5	6	4	1	2	22	0	861.0604395	963.1785715000001	2	3	1	2.9	0.7205357142857141	-0.32776029601919177	1324.3703703703704	1347.2692307692307	858.1111111111111	963.1785714285714	BAS17	14.899684024999999	12.77427435	22.750329125	18.100431175	19.217888475	19.217888475	BAS17_035	4.1153235	4.24611	4.1153235	-1.998481	-1.617249
36	50517	0.451273148	1	Es war die selbe Frage nur invers formuliert	0	NA	3676.107143	3642.5	NA	NA	2	4	1	1	2	1	6	1	6	1	0	1	21	0	659.3035715000001	NaN	3	1	1	1.4	0.7794642857142859	-0.24914840844953773	638.6	582.92	599.0769230769231	NA	BAS17	NaN	NaN	NaN	5.4801671	NA	NaN	BAS17_036	NaN	NaN	NaN	NA	NA
37	50617	0.472615741	0	NA	0	NA	4140.857143	3974.571429	4313	4201.285714	4	6	1	1	3	1	3	3	4	4	1	1	27	0	1057.7142860000004	1257.1428569999998	1	4	3	2.5	0.32053571428571415	-1.1377615758008617	968.7777777777778	815.5555555555555	1057.7142857142858	1154.32	BAS17	9.20137925	8.051346075	6.392094525	6.067391125	6.754318575	6.754318575	BAS17_037	3.4580536666666664	3.091140333333333	3.4580536666666664	1.329256	0.852331
38	50617	0.589351852	0	NA	1	Häufiger gerade Karten.	3638.071429	3635.538462	NA	NA	2	6	1	3	2	1	6	1	6	1	0	2	26	0	636.8049455	NaN	1	1	1	1.4	0.7794642857142859	-0.24914840844953773	767.56	788.76	636.8518518518518	NA	BAS17	5.369506975	5.701675725	4.215176175	5.024166725	NA	4.215176175	BAS17_038	NaN	1.9550326666666666	1.9550326666666666	-1.175537	NA
39	50717	0.524305556	0	NA	0	NA	3501.615385	3426.571429	3453	3479.642857	4	5	2	1	4	1	5	1	6	2	1	1	21	0	464.0934070000003	466.3214284999999	2	2	1	2	0.17946428571428585	-1.7177790562300637	503.9130434782609	583.5	462.7037037037037	429.2692307692308	BAS17	10.862840475	10.1520923	11.335889875	13.0368549	9.3037583	9.3037583	BAS17_039	5.110468333333333	4.581952	5.110468333333333	-2.957088	-5.358164
40	50717	0.605821759	1	Hatte oft zu wenig Informationen um redliche Antworten zu geben.	0	NA	5187.4375	4832.789474	NA	NA	5	1	1	1	1	1	4	2	6	2	0	1	22	0	2010.1134870000005	NaN	6	3	1	2.3	0.12053571428571397	-2.1158091858507135	2663.9166666666665	2046.8846153846155	2195	NA	BAS17	NA	NA	NA	NA	NA	NA	NA	NA	NA	NA	NA	NA
41	50817	0.342696759	1	Die drei Zeugen behaupten, sie habe Geld gegeben, ist das auch wirklich wahr?	0	NA	3560.785714	3415.071429	3604	3526.428571	5	4	2	1	2	1	6	1	5	4	1	1	21	0	487.9285715000001	565.2142855000002	3	1	2	2.2	0.020535714285714324	-3.8855897483599886	526.7916666666666	453.0740740740741	515.2962962962963	515.3461538461538	BAS17	8.586598825	9.0385651	6.642212875	7.5443623	6.969145625	6.969145625	BAS17_041	2.0473175	2.0439618333333334	2.0473175	-1.711505	-2.589191
42	50817	0.419189815	0	NA	0	NA	4781.740741	4315.035714	NA	NA	3	5	2	4	1	1	6	2	5	2	0	1	24	0	1548.3882274999996	NaN	2	1	2	2	0.17946428571428585	-1.7177790562300637	1175.5185185185185	1274.1153846153845	1340.4313725490197	NA	BAS17	NA	NA	NA	17.8482665	NA	NA	BAS17_042	NaN	5.1894013333333335	5.1894013333333335	-0.527106	NA
43	50917	0.387731481	0	NA	0	NA	4028.285714	4034.923077	4185.692308	4154.285714	1	5	2	1	1	5	2	2	6	3	1	1	22	0	1031.6043955	1169.9890109999997	2	5	1	2.3	0.12053571428571397	-2.1158091858507135	1155.64	1096.7857142857142	1094.56	1169.4074074074074	BAS17	77.17011925	72.63389120000001	54.756701174999996	89.683342225	54.148892475000004	54.148892475000004	BAS17_043	1.1975715	0.3305576666666667	1.1975715	1.136418	0.573428
44	50917	0.456296296	0	NA	0	NA	3562.464286	3513.285714	NA	NA	2	5	1	1	4	1	4	2	5	2	0	1	25	0	537.875	NaN	2	3	2	2	0.17946428571428585	-1.7177790562300637	656.7916666666666	583.25	537.875	NA	BAS17	13.585241375	13.5632762	9.7224055	7.03003825	NA	9.7224055	BAS17_044	NaN	-0.7067711666666666	-0.7067711666666666	1.450961	NA
45	50917	0.530046296	0	NA	0	NA	3586.428571	3582.230769	3508.428571	3587.357143	2	4	3	1	2	1	5	1	5	1	1	1	23	0	584.3296700000001	547.8928569999998	3	2	2	1.8	0.3794642857142858	-0.9689947953647231	526.2307692307693	446.76	553.1538461538462	523.2962962962963	BAS17	NaN	NaN	57.68085715	39.033925075	66.635373125	66.635373125	BAS17_045	2.8394543333333333	4.504814666666666	2.8394543333333333	-0.99927	-0.202549
46	51117	0.409490741	0	NA	0	NA	3553.307692	3386.642857	3513.642857	3472.142857	3	6	2	1	4	1	5	1	6	2	1	1	20	0	469.9752744999996	492.8928569999998	1	2	1	1.8	0.3794642857142858	-0.9689947953647231	433.03846153846155	443.16	471.04	445.9230769230769	BAS17	13.6968883	12.51924155	10.89522145	9.3789073	11.388689825	11.388689825	BAS17_046	0.7732346666666666	0.7445028333333333	0.7732346666666666	-0.995668	0.710961
47	51117	0.478715278	1	d fehlt bei während - karten: manchmal rot und schwarz vertauscht	1	rot und schwarz vertauscht	3911.214286	3988.642857	3934.285714	3867.714286	1	6	2	2	2	1	6	1	6	1	1	2	25	0	949.9285714999996	901	1	1	1	1.3	0.8794642857142858	-0.12844232311705123	828.1071428571429	760.1538461538462	916.7777777777778	849.1153846153846	BAS17	43.08944875	37.005387775	30.756280775	22.76650415	40.619705425	40.619705425	BAS17_047	3.4687306666666666	4.410576833333334	3.4687306666666666	-1.980865	-2.116574
48	51117	0.576226852	0	NA	0	NA	4300.434783	4604.45	NA	NA	1	6	1	1	4	1	6	2	6	2	0	2	22	0	1452.4423914999998	NaN	1	1	1	1.5	0.6794642857142859	-0.38645060642745416	1180.6785714285713	941.12	1248.9024390243903	NA	BAS17	NaN	NaN	NaN	17.7799326	NA	NaN	NA	NA	NA	NA	NA	NA
49	51217	0.392280093	0	NA	0	NA	3642.928571	3631.692308	3579.928571	3735.071429	1	6	1	1	1	1	5	1	6	2	1	2	25	0	637.3104395	657.5	1	2	1	1.2	0.9794642857142859	-0.020749504013909792	785	709.1153846153846	637.5185185185185	605.8888888888889	BAS17	6.3977875	6.303442025	5.301141875	4.81127425	5.79506505	5.79506505	BAS17_49	0.8484015	-0.35442266666666666	0.8484015	-0.682584	-2.553051
50	51317	0.360613426	0	NA	0	NA	3873.296296	3772.37037	NA	NA	1	6	1	1	2	1	5	2	6	2	0	1	23	0	822.833333	NaN	1	2	1	1.4	0.7794642857142859	-0.24914840844953773	1055.5	1094.2592592592594	859.9622641509434	NA	BAS17	13.22025225	14.094068175	10.822548725	11.6186424	NA	10.822548725	BAS17_050	NaN	6.051577	6.051577	-3.016241	NA
51	51317	0.438298611	0	NA	0	NA	3471.142857	3549.285714	3420.214286	3404.153846	6	6	4	1	1	1	5	1	6	1	1	2	22	0	510.2142855000002	412.1840659999998	1	2	1	1.9	0.27946428571428594	-1.2748807737489862	390.24	400.44444444444446	435.34615384615387	412.48148148148147	BAS17	12.98506355	10.95371225	11.977161025000001	8.55673955	12.768754325	12.768754325	BAS17_051	5.9743075	4.7350666666666665	5.9743075	-0.097145	-0.834029
52	51317	0.537893519	1	Sobald ich leicht abgelenkt/unkonzentriert war, kam sofort das Fragezeichen.	1	Es kamen meist nur Rote Buben/Damen/Könige.	4557.178571	4213.785714	NA	NA	5	3	3	3	4	4	5	5	4	6	0	2	23	0	1385.4821425	NaN	4	2	3	3.9	1.720535714285714	0.542635704125226	1758.5185185185185	1334.28	1385.482142857143	NA	BAS17	12.31955975	13.907325325	11.868899775	12.434430775	NA	11.868899775	BAS17_052	NaN	1.5574116666666666	1.5574116666666666	-1.353418	NA
53	51517	0.399409722	0	NA	0	NA	4004.285714	3807.214286	3862.071429	3805.357143	4	5	3	1	4	1	4	2	5	2	1	2	27	0	905.75	833.7142860000004	2	3	2	2.4	0.22053571428571406	-1.5116956276611642	857.75	826.8076923076923	877.8518518518518	833.7142857142857	BAS17	6.13391715	5.250377025	5.18546355	5.9759233	4.589913775	4.589913775	BAS17_53	1.6177113333333333	2.743274	1.6177113333333333	-2.181837	-0.780655
54	51617	0.388541667	0	NA	0	NA	3765.928571	3792.041667	NA	NA	2	2	1	1	2	1	6	1	6	4	0	1	22	0	778.9851189999999	NaN	5	1	1	1.9	0.27946428571428594	-1.2748807737489862	649.9285714285714	586	760.8823529411765	NA	BAS17	NA	NA	NA	NA	NA	NA	NA	NA	NA	NA	NA	NA
55	51617	0.47306713	0	NA	0	NA	3669.538462	3583.428571	3608.071429	3575.214286	5	4	3	1	5	1	5	3	5	5	1	1	21	0	626.4835165	591.6428575	3	2	2	3	0.8205357142857141	-0.19779784193345334	592	517.8518518518518	578.48	591.6428571428571	BAS17	NaN	NaN	NaN	8.041022775	NaN	NaN	BAS17_055	NaN	NaN	NaN	NA	NA
55	51617	0.47306713	0	NA	0	NA	3669.538462	3583.428571	3608.071429	3575.214286	5	4	3	1	5	1	5	3	5	5	1	1	21	0	626.4835165	591.6428575	3	2	2	3	0.8205357142857141	-0.19779784193345334	592	517.8518518518518	578.48	591.6428571428571	BAS17	NaN	NaN	NaN	8.041022775	NaN	NaN	Bas17_055_2	NaN	NaN	NaN	0	0
56	51617	0.530416667	0	NA	0	NA	4126.111111	4126.84	NA	NA	4	2	3	2	5	1	6	2	5	4	0	1	23	0	1126.4755555000002	NaN	5	1	2	2.9	0.7205357142857141	-0.32776029601919177	1004.2727272727273	1347.64	1123.2272727272727	NA	BAS17	22.826259875	22.4227456	20.35786515	17.247888024999998	NA	20.35786515	BAS17_056	NaN	3.8326771666666666	3.8326771666666666	-2.430894	NA
57	51917	0.376168981	1	Ist quasi die gleiche Frage	0	NA	3460.727273	3495.5	3419.875	3420.846154	4	6	1	1	1	6	6	1	5	3	1	2	25	0	478.1136365000002	420.3605769999999	1	1	2	2.1	0.07946428571428577	-2.532447594557	462.7142857142857	404.1304347826087	461.5	420.4761904761905	BAS17	7.5659191	11.29073315	4.879147825	4.573098925	4.674475725	4.674475725	BAS17_057	1.2016426666666666	0.250931	1.2016426666666666	-0.606347	-0.984259
58	51917	0.458275463	1	Die beiden Fragestellungen zielten auf das selbe ab.	0	NA	3849.678571	3730.892857	NA	NA	2	6	1	2	2	1	3	4	6	5	0	2	22	0	790.2857139999996	NaN	1	4	1	2.3	0.12053571428571397	-2.1158091858507135	1221.16	1210.3461538461538	790.2857142857143	NA	BAS17	16.03137425	16.326925225	13.096132825	13.6005282	NA	13.096132825	BAS17_058	NaN	3.2127643333333333	3.2127643333333333	-3.24964	NA
59	52017	0.488136574	0	NA	0	NA	3843.714286	3702.071429	3770.571429	3767	2	6	2	1	2	1	6	1	6	2	1	2	27	0	772.8928575	768.7857144999998	1	1	1	1.4	0.7794642857142859	-0.24914840844953773	1029.5	1177.5714285714287	772.8928571428571	768.7857142857143	BAS17	12.3619439	12.38039465	11.0211674	10.4338933	11.99215595	11.99215595	BAS17_059	3.5547803333333334	4.2544625	3.5547803333333334	-0.070758	0.814515
60	61917	0.436585648	1	dass eben die gleiche frage nur umgedreht gestellt wurde vielleicht?	0	NA	3627.214286	3527.555556	NA	NA	2	6	1	1	1	1	6	1	6	1	0	1	24	0	577.3849209999998	NaN	1	1	1	1.1	1.0794642857142858	0.07646488632565249	660.4814814814815	675.3846153846154	627.7037037037037	NA	BAS17	46.55776085	44.485600575	25.604272425	35.115733375	NA	25.604272425	BAS17_060	NaN	4.898641666666666	4.898641666666666	-1.456513	NA
61	61917	0.525706019	0	NA	0	NA	3525.923077	3427.928571	3437.285714	3413.071429	4	5	2	1	1	1	5	1	5	2	1	1	23	0	476.9258239999999	425.1785715000001	2	2	2	1.8	0.3794642857142858	-0.9689947953647231	578.4761904761905	524.64	475.1111111111111	425.17857142857144	BAS17	13.17357695	12.05728555	10.088515875	5.860334925	10.923617325	10.923617325	BAS17_061	0.2591385	0.036647000000000006	0.2591385	2.907484	0.546011
62	62017	0.440208333	1	Ich weiß nicht was positive Diskriminierung bedeuten soll	0	NA	3837.428571	3860.269231	NA	NA	3	3	2	1	2	1	4	2	6	2	0	1	24	0	848.8489010000003	NaN	4	3	1	2.1	0.07946428571428577	-2.532447594557	1012.2307692307693	1010.75	848.425925925926	NA	BAS17	28.550943625	26.271697	20.509109075	23.89742175	NA	20.509109075	BAS17_062	NaN	0.7375016666666667	0.7375016666666667	-5.565322	NA
63	62017	0.516747685	1	fragen waren genau gegenteilig gestellt	0	NA	3682.461538	3794.928571	3593.285714	3644.571429	1	5	1	1	1	1	4	1	6	2	1	2	24	0	738.6950545	618.9285715000001	2	3	1	1.4	0.7794642857142859	-0.24914840844953773	623.1785714285714	647.7407407407408	711.1923076923077	592.8148148148148	BAS17	6.51297825	5.8828031	5.132871075	8.473179575	5.0912567	5.0912567	BAS17_063	1.2651373333333333	1.6572276666666665	1.2651373333333333	-2.41725	-2.19047
64	62017	0.681180556	1	Name des Polizeibeamten war ungewöhnlich	1	Zahlen immer links oben und rechts unten	3845.32	3829.24	NA	NA	2	2	2	1	2	1	4	2	6	3	0	1	24	0	837.2799999999997	NaN	5	3	1	2.2	0.020535714285714324	-3.8855897483599886	1064.2173913043478	1083.625	859.8367346938776	NA	BAS17	NaN	NaN	5.227847475	4.759388475	NA	5.227847475	BAS17_064	NaN	1.0843536666666667	1.0843536666666667	-1.910401	NA
65	62217	0.60087963	0	NA	0	NA	3637.25	3565.428571	3613.5	3596.928571	1	6	1	1	1	1	6	2	5	2	1	1	26	0	601.3392855000002	605.2142855000002	1	1	2	1.3	0.8794642857142858	-0.12844232311705123	495.962962962963	531.5384615384615	598.5769230769231	605.2142857142857	BAS17	11.83958	13.936555875	10.6088376	12.189526825	12.3084468	12.3084468	BAS17_065	-0.46528983333333335	0.047705166666666646	-0.46528983333333335	3.59044	2.462247
66	62217	0.765219907	0	NA	0	NA	2714.416667	2622.115385	NA	NA	4	2	2	1	2	1	5	2	6	1	0	2	25	0	-331.73397399999976	NaN	5	2	1	2.1	0.07946428571428577	-2.532447594557	1272.3333333333333	254	450	NA	BAS17	9.9890514	9.17480125	7.365736175	5.780874275	NA	7.365736175	BAS17_066	NaN	3.1408633333333333	3.1408633333333333	-3.169984	NA
67	101617	0.684548611	1	Frage falsch beantwortet: bin für Bevorzugung Beeinträchtigter bei Wohnungss.	0	NA	3497.833333	3452.5	3485.636364	3467.083333	3	6	1	1	1	1	4	1	6	1	1	1	21	0	475.16666650000025	476.3598485000002	1	3	1	1.4	0.7794642857142859	-0.24914840844953773	632.6666666666666	564.304347826087	477.22727272727275	470.48	BAS17	22.32009365	22.2959622	18.887384375	15.415954600000001	17.861200225	17.861200225	BAS17_067	2.4371401666666666	3.367801666666667	2.4371401666666666	-2.562944	-4.486271
68	101617	0.751203704	0	NA	0	NA	3761.125	3673.363636	NA	NA	4	5	1	1	1	1	4	2	6	2	0	2	22	0	717.244318	NaN	2	3	1	1.8	0.3794642857142858	-0.9689947953647231	815.1153846153846	653.6666666666666	742.2708333333334	NA	BAS17	75.3356848	64.6132005	50.391293625	58.661063225	NA	50.391293625	BAS17_068	NaN	5.1919889999999995	5.1919889999999995	-2.752948	NA
69	101717	0.432071759	1	Die letzten beiden Aufgaben waren im Prinzip die selbe	0	NA	3447.642857	3436	3435.214286	3483.642857	1	2	1	3	5	1	2	3	6	5	1	2	22	0	441.8214284999999	459.42857149999963	5	5	1	3	0.8205357142857141	-0.19779784193345334	492.1304347826087	515.5416666666666	444.14285714285717	459.42857142857144	BAS17	NA	NA	NA	NA	NA	NA	BAS17_069	NaN	NaN	NaN	NA	NA
70	101717	0.511168981	0	NA	0	NA	3538.692308	3527.32	NA	NA	5	3	2	3	4	3	3	4	4	4	0	1	23	0	533.0061540000002	NaN	4	4	3	3.6	1.4205357142857142	0.3510340640486466	783.5454545454545	649.04	529.2075471698113	NA	BAS17	NA	NA	NA	NA	NA	NA	BAS17_070	NaN	NaN	NaN	NA	NA
72	101717	0.677152778	0	NA	0	NA	4691.833333	4672.833333	NA	NA	3	6	1	1	1	1	4	1	5	4	0	1	19	0	1682.3333329999996	NaN	1	3	2	1.8	0.3794642857142858	-0.9689947953647231	1254.7692307692307	1317.4615384615386	1994.2857142857142	NA	BAS17	NA	NA	NA	NA	NA	NA	BAS17_072	NaN	NaN	NaN	NA	NA
73	101917	0.432175926	1	es wurde nicht erklärt was positive diskriminierung ist	0	NA	3451.428571	3446.071429	3501.428571	3498.642857	3	6	1	1	4	1	4	1	6	1	1	1	23	0	448.75	500.03571399999964	1	3	1	1.7	0.4794642857142859	-0.7350858697802751	782.8333333333334	721.6818181818181	448.75	500.0357142857143	BAS17	20.706429749999998	21.22805825	14.97220565	7.2415821750000005	15.092822725	15.092822725	BAS17_073	2.3918303333333335	2.2463658333333334	2.3918303333333335	-0.052371	-1.162001
74	101917	0.514791667	0	NA	0	NA	3761.28	3720.48	NA	NA	1	6	1	1	1	1	6	1	6	1	0	1	21	0	740.8800000000001	NaN	1	1	1	1	1.1794642857142859	0.16506034023318522	938.5	810.5652173913044	746.2545454545455	NA	BAS17	14.1584899	15.016522075	13.8968042	8.61302835	NA	13.8968042	BAS17_074	NaN	8.059516	8.059516	-0.668836	NA
75	101917	0.605810185	0	NA	0	NA	3558.923077	3581.928571	3537.642857	3493.071429	1	5	1	1	5	2	5	2	5	6	1	2	20	0	570.4258239999999	515.3571430000002	2	2	2	2.4	0.22053571428571406	-1.5116956276611642	528.6071428571429	490.0416666666667	541.72	500.18518518518516	BAS17	18.1091458	18.104243325	12.944483725	22.116287875	15.242553375	15.242553375	BAS17_075	4.5316315	4.170387	4.5316315	-2.242859	-2.550184
76	101917	0.677986111	0	NA	0	NA	3795.8	3709.173913	NA	NA	4	5	2	1	4	2	5	3	6	4	0	1	20	0	752.4869564999999	NaN	2	2	1	2.5	0.32053571428571415	-1.1377615758008617	690.5769230769231	723.04	812.2777777777778	NA	BAS17	67.292333775	63.770219775	60.64833915	55.219536625	NA	60.64833915	BAS17_076	NaN	-1.3211561666666667	-1.3211561666666667	4.374559	NA
77	101917	0.761412037	1	Es war die gleiche Frage nur einmal dafür, einmal dagegen.	0	NA	3963.916667	3798.75	3700.384615	3728.928571	4	6	2	1	4	1	5	3	5	2	1	2	21	0	881.3333334999998	714.6565929999997	1	2	2	2.2	0.020535714285714324	-3.8855897483599886	1045.4545454545455	1001.2592592592592	943.1851851851852	715.1851851851852	BAS17	5.1639469	5.931837775	4.61856925	9.087449875	4.7142353	4.7142353	BAS17_077	1.5582841666666667	1.4723866666666667	1.5582841666666667	-0.808206	-0.960506
78	102017	0.502858796	0	NA	0	NA	3870.32	3797.043478	NA	NA	2	1	1	1	1	1	6	1	6	1	0	1	20	0	833.6817390000001	NaN	6	1	1	1.6	0.5794642857142858	-0.5456512475850501	1258.037037037037	1015.8695652173913	887.0754716981132	NA	BAS17	26.37678495	25.835080675	24.5083144	33.73846005	NA	24.5083144	BAS17_078	NaN	1.9661035	1.9661035	-1.14955	NA
79	102317	0.585706019	0	NA	0	NA	4382	4019.166667	4352.857143	4013.166667	2	1	1	1	2	5	6	1	6	1	1	2	26	0	1200.5833334999998	1183.0119050000003	6	1	1	2.1	0.07946428571428577	-2.532447594557	1379.2	1172.3333333333333	1456.0666666666666	1378.388888888889	BAS17	15.058904075000001	15.032237875	12.60552785	12.7765246	13.495561625	13.495561625	BAS17_079	3.086136166666667	3.1118305	3.086136166666667	-3.858473	-2.35326
80	102317	0.670706019	0	NA	1	andere Muster als üblich	3542.962963	3508.214286	NA	NA	2	3	2	2	3	3	4	3	5	5	0	1	20	0	525.5886245000002	NaN	4	3	2	2.9	0.7205357142857141	-0.32776029601919177	502.5769230769231	525.4074074074074	506.22222222222223	NA	BAS17	48.759795425	52.280740725	46.6163322	43.601943375	NA	46.6163322	BAS17_080	NaN	3.3388006666666667	3.3388006666666667	-6.0848	NA
81	102317	0.767141204	0	NA	0	NA	3677.333333	3672.230769	3694.857143	3600.928571	2	2	2	2	2	2	4	3	6	2	1	1	20	0	674.7820510000001	647.8928569999998	5	3	1	2.4	0.22053571428571406	-1.5116956276611642	601.12	634.4444444444445	669.12	647.8928571428571	BAS17	6.7993987	6.871113925	6.83892965	8.794199575	6.523933275	6.523933275	BAS17_081	1.8789173333333333	1.892362	1.8789173333333333	-2.590935	-1.061322
82	102417	0.554953704	0	NA	1	sie waren nicht ganz symmetrisch	3829.08	3925.666667	NA	NA	1	2	1	1	5	1	4	4	6	1	0	2	19	0	877.3733334999997	NaN	5	3	1	2.3	0.12053571428571397	-2.1158091858507135	844.7142857142857	909.074074074074	880.8518518518518	NA	BAS17	96.41696304999999	90.993356325	73.761506075	87.66515389999999	NA	73.761506075	BAS17_082	NaN	2.230909	2.230909	-3.453961	NA
83	102517	0.564166667	0	NA	0	NA	3699.444444	3953.666667	4021.625	3800.416667	5	3	5	2	4	2	3	4	3	5	1	1	24	0	826.5555555000001	911.0208334999998	4	4	4	3.9	1.720535714285714	0.542635704125226	968.1666666666666	1045	901.4782608695652	902.5714285714286	BAS17	28.50759675	25.96957235	18.1602889	12.75743835	13.98701185	13.98701185	BAS17_083	2.9999905	2.9533074999999998	2.9999905	-1.80723	-2.599851
84	102517	0.626481481	0	NA	0	NA	4121.611111	4078.333333	NA	NA	3	6	1	1	2	2	5	4	5	2	0	1	18	0	1099.9722220000003	NaN	1	2	2	2	0.17946428571428585	-1.7177790562300637	1609.5	1369.4583333333333	1364.8727272727272	NA	BAS17	52.054865649999996	56.202349149999996	53.848413975	33.002605725	NA	53.848413975	BAS17_084	NaN	3.481024833333333	3.481024833333333	-2.315664	NA
85	102617	0.516215278	1	es ging viel um Frauen	0	NA	3882.75	3874.461538	3787.571429	3822.5	4	6	1	1	4	1	6	1	6	1	1	2	20	0	878.6057689999998	805.0357144999998	1	1	1	1.6	0.5794642857142858	-0.5456512475850501	816.2962962962963	725.76	926.8148148148148	850.6538461538462	BAS17	8.614934	9.342404575	8.28111865	7.089237575	9.47956615	9.47956615	BAS17_085	4.7856255	3.905899166666667	4.7856255	-5.668303	-5.438396
86	102617	0.583611111	0	NA	0	NA	4118	4009.5	NA	NA	2	6	2	1	2	5	5	1	5	1	0	1	19	0	1063.75	NaN	1	2	2	1.9	0.27946428571428594	-1.2748807737489862	1684	2025.1666666666667	1289.2115384615386	NA	BAS17	10.939842275	11.2476761	7.9745919	7.064284625	NA	7.9745919	BAS17_086	NaN	1.1352740000000001	1.1352740000000001	-1.75861	NA
87	102717	0.421689815	0	NA	0	NA	3794.166667	3672.571429	3747.461538	3795.923077	1	3	1	1	2	4	4	2	4	3	1	2	22	0	733.369048	771.6923075	4	3	3	2.4	0.22053571428571406	-1.5116956276611642	882.5454545454545	1020.9230769230769	743.4642857142857	783.4074074074074	BAS17	40.815476175	40.51736475	38.9266151	36.739400125	37.5468126	37.5468126	BAS17_087	1.3744251666666667	0.7713975	1.3744251666666667	-3.22071	0.682433
88	102717	0.512638889	0	NA	1	j bei buben	4417.461538	4323.111111	NA	NA	4	6	1	1	1	1	6	1	6	1	0	1	42	0	1370.2863244999999	NaN	1	1	1	1.3	0.8794642857142858	-0.12844232311705123	1365.1851851851852	1541.25	1412.2592592592594	NA	BAS17	6.5195082	6.8140579500000005	6.392940625	5.138909325	NA	6.392940625	BAS17_088	NaN	3.9249701666666668	3.9249701666666668	-1.941744	NA
89	102717	0.587511574	0	NA	0	NA	3663	3547.642857	3586.714286	3537.5	1	4	1	1	3	2	4	1	5	3	1	1	21	0	605.3214284999999	562.1071430000002	3	3	2	2	0.17946428571428585	-1.7177790562300637	605.2142857142857	562.4814814814815	598.4	562.1071428571429	BAS17	6.344364375	6.117454125	5.5075383	5.04614945	6.008234325	6.008234325	BAS17_089	4.674310166666666	5.121829333333333	4.674310166666666	-4.443065	-2.630767
90	110617	0.593101852	0	NA	0	NA	3546.5	3619.407407	NA	NA	2	6	1	1	4	1	6	2	6	4	0	1	23	0	582.9537035000003	NaN	1	1	1	1.8	0.3794642857142858	-0.9689947953647231	536.074074074074	475.6666666666667	550.2941176470588	NA	BAS17	43.71145015	45.15648675	35.867045925	26.899600925	NA	35.867045925	BAS17_090	NaN	3.5196975	3.5196975	-1.431323	NA
91	110617	0.676018519	0	NA	0	NA	3782.3	3766.461538	3855	3791.5	1	5	2	1	4	3	4	3	5	3	1	1	21	0	774.3807690000003	823.25	2	3	2	2.4	0.22053571428571406	-1.5116956276611642	708.8	714.4166666666666	785.875	816.9	BAS17	15.884009375	15.943191174999999	9.679600475	11.1619242	10.60153495	10.60153495	BAS17_091	3.9528495	2.9967253333333335	3.9528495	-0.089189	-1.037652
92	110617	0.780277778	0	NA	1	Buchstaben (Q,...) auf den Karten	3755	3781.555556	NA	NA	2	1	1	2	2	3	4	1	5	2	0	2	23	0	768.2777779999997	NaN	6	3	2	2.4	0.22053571428571406	-1.5116956276611642	1146.9565217391305	985	848.90625	NA	BAS17	38.4974797	37.06750385	28.692653225	28.6508626	NA	28.692653225	BAS17_092	NaN	NaN	NaN	0	NA
93	113017	0.606446759	0	NA	0	NA	3835	3812.666667	3716.428571	3743.461538	2	3	2	2	4	5	3	4	5	4	1	2	33	0	823.8333334999998	729.9450545	4	4	2	3.3	1.120535714285714	0.11380688727674375	834	767.36	815.6538461538462	713.8148148148148	BAS17	79.698024975	75.794173775	66.3721644	79.397358525	71.0672171	71.0672171	BAS17_093	1.8137116666666668	0.9791051666666667	1.8137116666666668	NA	NA
94	113017	0.684583333	0	NA	0	NA	3698.346154	3623.555556	NA	NA	4	5	4	2	4	2	5	2	5	2	0	1	27	0	660.950855	NaN	2	2	2	2.6	0.42053571428571423	-0.8662258702727226	712.2272727272727	754.9130434782609	662.7407407407408	NA	BAS17	65.705017775	62.26875555	48.6415144	38.159823925	NA	48.6415144	BAS17_094	NaN	1.9653598333333333	1.9653598333333333	NA	NA
96	120417	0.739606481	0	NA	0	NA	3821.730769	3732.916667	NA	NA	2	6	2	1	2	1	5	2	5	1	0	1	21	0	777.3237179999996	NaN	1	2	2	1.6	0.5794642857142858	-0.5456512475850501	746.7307692307693	742.6153846153846	751.28	NA	BAS17	72.724857875	72.55707725	60.872603375	68.550478875	NA	60.872603375	BAS17_096	NaN	4.247702333333334	4.247702333333334	NA	NA
97	121117	0.598506944	0	NA	0	NA	3583.071429	3528.071429	3548.285714	3530.846154	1	4	1	1	1	1	5	1	6	1	1	1	19	0	555.5714290000001	539.5659340000002	3	2	1	1.3	0.8794642857142858	-0.12844232311705123	509.65384615384613	535	540.925925925926	538.3571428571429	BAS17	14.228920925	15.275101975	11.6558099	16.921492224999998	10.791426375	10.791426375	BAS17_097	6.3006305	6.411612166666666	6.3006305	NA	NA
98	121117	0.671076389	1	zensur des wohnorts/ verbot von prost. in at /begriff d. positiven diskriminierung.	1	ich kann mich an viele zahlen nur an eine farbe erinnern	4336.875	4449.6	NA	NA	1	6	1	1	1	4	4	1	6	1	0	2	19	0	1393.2375000000002	NaN	1	3	1	1.5	0.6794642857142859	-0.38645060642745416	1252.5416666666667	1140.88	1491.3214285714287	NA	BAS17	27.133323825	26.75884145	24.29849895	23.274401	NA	24.29849895	BAS17_098	NaN	3.4923975	3.4923975	NA	NA
99	121117	0.762002315	1	positive Diskriminierung wurde nich erkl�rt	0	NA	3984.25	3972	4341.2	4169.75	4	5	4	3	3	4	4	4	5	4	1	2	21	0	978.125	1255.4750000000004	2	3	2	3.3	1.120535714285714	0.11380688727674375	1970.7037037037037	2063.8571428571427	1901.3333333333333	1781.0740740740741	BAS17	15.1892875	14.487761625	13.7335402	14.520189725	12.431393325	12.431393325	BAS17_099	5.4182076666666665	4.036149	5.4182076666666665	NA	NA
100	121317	0.646747685	0	NA	0	NA	3867.777778	3724.48	NA	NA	2	6	1	1	1	1	5	1	1	1	0	2	23	0	796.1288890000001	NaN	1	2	6	1.7	0.4794642857142859	-0.7350858697802751	887	858.5555555555555	862	NA	BAS17	92.712720025	106.634296475	109.33902020000001	88.321435625	NA	109.33902020000001	BAS17_100	NaN	3.4449253333333334	3.4449253333333334	NA	NA
101	121417	0.589895833	0	NA	0	NA	3984.125	3981.333333	3769	3799.454545	2	2	3	1	3	3	3	2	5	3	1	2	20	0	982.7291665000002	784.2272725000003	5	4	2	2.8	0.620535714285714	-0.4771721187243486	569.3214285714286	577.5555555555555	916.5882352941177	834.9545454545455	BAS17	5.6004003749999995	5.518104825	3.957715525	4.04383275	4.290848625	4.290848625	BAS17_101	2.4002225	3.442146	2.4002225	NA	NA
102	10918	0.394247685	1	sprunghaft von einem Thema zum anderen.	0	NA	3888.545455	3763.269231	NA	NA	6	6	3	2	3	1	6	2	6	1	0	1	26	0	825.9073429999999	NaN	1	1	1	2.1	0.07946428571428577	-2.532447594557	1244.1666666666667	877.44	867.0181818181818	NA	BAS17	8.0109684	7.2995598	6.665107475	NA	NA	6.665107475	BAS17_102	NaN	1.9238685	1.9238685	NA	NA
103	10918	0.472743056	0	NA	0	NA	3684.416667	3708.833333	3679.083333	3714.384615	5	4	1	3	2	1	4	5	5	5	1	1	19	0	696.625	696.7339739999998	3	3	2	3	0.8205357142857141	-0.19779784193345334	857.625	779.24	728.44	724.8571428571429	BAS17	NA	NA	NA	NA	NA	NA	BAS17_103	NaN	NaN	NaN	NA	NA
104	11018	0.5490625	0	NA	0	NA	3514.814815	3558.461538	NA	NA	3	5	4	1	2	1	4	2	6	4	0	1	25	0	536.6381765000001	NaN	2	3	1	2.3	0.12053571428571397	-2.1158091858507135	529.7777777777778	524.5416666666666	527.7115384615385	NA	BAS17	6.4029218	6.689210775	6.0731593	5.56995035	NA	6.0731593	BAS17_104	NaN	3.4886355	3.4886355	NA	NA
105	11118	0.511759259	1	Prostitution in � nicht strafbar, solange es legal ist. Was wird angeklagt?	0	NA	3719.461538	3624.153846	3693.692308	3554.5	3	6	4	3	3	3	5	4	5	4	1	1	25	0	671.8076920000003	624.0961539999998	1	2	2	2.9	0.7205357142857141	-0.32776029601919177	1106.65	963.8695652173913	688.7037037037037	621.5185185185185	BAS17	13.47354705	11.251792325	8.95697795	12.311977475	9.81957605	9.81957605	BAS17_105	0.5554998333333334	1.579627	0.5554998333333334	NA	NA
106	11118	0.582453704	0	NA	0	NA	3978.681818	3822.307692	NA	NA	5	6	1	3	3	6	5	3	5	5	0	2	24	0	900.4947549999997	NaN	1	2	2	3.1	0.9205357142857142	-0.08279948027218036	1347.5416666666667	1407.6315789473683	1048.5714285714287	NA	BAS17	12.03593815	11.256793825	9.232769525	5.005186675	NA	9.232769525	BAS17_106	NaN	-4.306489333333333	-4.306489333333333	NA	NA
107	11118	0.677881944	1	ich habe keinen Plan was "positive Diskriminierung" sein soll.	1	rot und schwarz waren nicht immer bei den richtigen zeichen z.b. schwarze herze	3649.461538	3645.769231	3684.166667	3682.642857	1	5	2	4	4	1	5	2	5	3	1	1	22	0	647.6153844999999	683.4047620000001	2	2	2	2.3	0.12053571428571397	-2.1158091858507135	673.3076923076923	767.2307692307693	672.3333333333334	676.5925925925926	BAS17	10.860995225	11.540168375	10.617158725	7.124227175	10.0049354	10.0049354	BAS17_107	1.2917631666666667	1.0383695	1.2917631666666667	NA	NA
108	11218	0.465138889	0	NA	0	NA	3517.703704	3587.962963	NA	NA	1	2	2	1	1	1	6	1	6	2	0	2	26	0	552.8333334999998	NaN	5	1	1	1.6	0.5794642857142858	-0.5456512475850501	483.17391304347825	479.18518518518516	541.3333333333334	NA	BAS17	25.171335	23.481235175000002	22.356440725	34.698462625	NA	22.356440725	BAS17_108	NaN	1.2415773333333333	1.2415773333333333	NA	NA
109	11218	0.554178241	0	NA	0	NA	3635.333333	3549.714286	3681.428571	3517.769231	1	6	2	1	1	1	5	2	6	2	1	1	21	0	592.5238095	599.5989010000003	1	2	1	1.4	0.7794642857142859	-0.24914840844953773	535.2083333333334	539.6923076923077	589.2307692307693	557.8076923076923	BAS17	47.241361850000004	48.2062551	27.27524735	38.91656315	28.945323900000002	28.945323900000002	BAS17_109	3.4817591666666665	4.101247333333333	3.4817591666666665	NA	NA
110	11618	0.382465278	0	NA	0	NA	3561.777778	3511.25	NA	NA	3	5	1	1	2	1	6	1	6	2	0	1	24	0	536.5138889999998	NaN	2	1	1	1.5	0.6794642857142859	-0.38645060642745416	641.5416666666666	643.1363636363636	536.0545454545454	NA	BAS17	NA	NA	NA	NA	NA	NA	BAS17_110	NaN	NaN	NaN	NA	NA
111	11618	0.473310185	0	NA	1	mir ist vorgekommen, als w�ren die Karten im Laufe der Zeit gr��er geworden.	3570.076923	3540.142857	3676.928571	3515.538462	1	6	1	1	1	2	4	3	6	4	1	1	25	0	555.1098899999997	596.2335165	1	3	1	1.8	0.3794642857142858	-0.9689947953647231	645.5384615384615	655.6086956521739	554.5555555555555	599.2222222222222	BAS17	NA	NA	NA	NA	NA	NA	BAS17_111	NaN	NaN	NaN	NA	NA
112	11618	0.553055556	1	keine Hinweise �ber die Angeklagte bzgl Kooperation	0	NA	3651.428571	3632.76	NA	NA	2	6	1	1	2	1	5	1	6	3	0	1	22	0	642.0942855000003	NaN	1	2	1	1.5	0.6794642857142859	-0.38645060642745416	619	718.2307692307693	639.6	NA	BAS17	NA	NA	NA	NA	NA	NA	BAS17_112	NaN	NaN	NaN	NA	NA
113	11818	0.504907407	1	Wiederholungstat; Festnehmender Polizist: m�nnlich	0	NA	3379	3384.272727	3523.714286	3495.636364	3	5	2	1	2	1	5	1	5	1	1	1	28	0	381.6363634999998	509.67532500000016	2	2	2	1.7	0.4794642857142859	-0.7350858697802751	392.88	417.84615384615387	353.17857142857144	403.8076923076923	BAS17	9.56459965	8.8810016	8.355615425	6.582015075	7.8841674	7.8841674	BAS17_113	3.8676743333333334	3.748930666666667	3.8676743333333334	NA	NA
114	11818	0.596018519	1	die letzte frage war 2 mal gestellt nur einmal negativ und einmal positiv	0	NA	4244	4345.428571	NA	NA	5	2	3	1	2	1	6	2	4	4	0	2	21	0	1294.7142855000002	NaN	5	1	3	2.7	0.5205357142857143	-0.6528967779386478	2159.3478260869565	2106.695652173913	1638.764705882353	NA	BAS17	15.067181475	15.861424925	13.6741522	13.363818075	NA	13.6741522	BAS17_114	NaN	2.4946431666666666	2.4946431666666666	NA	NA
[truncated: 264 more columns]
