# Supplementary material for: Strength of socio-political attitudes moderates electrophysiological responses to perceptual anomalies
Source: PLoS One. 2019 Aug 5;14(8):e0220732. doi: 10.1371/journal.pone.0220732 (PMC6681971; doi:10.1371/journal.pone.0220732)
Supplement: S1 Dataset — (ZIP) [file pone.0220732.s002.zip › pub_data/wvlts_crds_bs1.txt]

File                                             Fp1-eo6basewavl8   Fp1-eo6basewavl9   Fp1-eo6basewavl10  Fp1-eo6basewavl11  Fp1-eo6basewavl12  AFz-eo6basewavl8   AFz-eo6basewavl9   AFz-eo6basewavl10  AFz-eo6basewavl11  AFz-eo6basewavl12  Fp2-eo6basewavl8   Fp2-eo6basewavl9   Fp2-eo6basewavl10  Fp2-eo6basewavl11  Fp2-eo6basewavl12  F7-eo6basewavl8    F7-eo6basewavl9    F7-eo6basewavl10   F7-eo6basewavl11   F7-eo6basewavl12   F3-eo6basewavl8    F3-eo6basewavl9    F3-eo6basewavl10   F3-eo6basewavl11   F3-eo6basewavl12   Fz-eo6basewavl8    Fz-eo6basewavl9    Fz-eo6basewavl10   Fz-eo6basewavl11   Fz-eo6basewavl12   F4-eo6basewavl8    F4-eo6basewavl9    F4-eo6basewavl10   F4-eo6basewavl11   F4-eo6basewavl12   F8-eo6basewavl8    F8-eo6basewavl9    F8-eo6basewavl10   F8-eo6basewavl11   F8-eo6basewavl12   FC5-eo6basewavl8   FC5-eo6basewavl9   FC5-eo6basewavl10  FC5-eo6basewavl11  FC5-eo6basewavl12  FC1-eo6basewavl8   FC1-eo6basewavl9   FC1-eo6basewavl10  FC1-eo6basewavl11  FC1-eo6basewavl12  FC2-eo6basewavl8   FC2-eo6basewavl9   FC2-eo6basewavl10  FC2-eo6basewavl11  FC2-eo6basewavl12  FC6-eo6basewavl8   FC6-eo6basewavl9   FC6-eo6basewavl10  FC6-eo6basewavl11  FC6-eo6basewavl12  TP9-eo6basewavl8   TP9-eo6basewavl9   TP9-eo6basewavl10  TP9-eo6basewavl11  TP9-eo6basewavl12  T7-eo6basewavl8    T7-eo6basewavl9    T7-eo6basewavl10   T7-eo6basewavl11   T7-eo6basewavl12   C3-eo6basewavl8    C3-eo6basewavl9    C3-eo6basewavl10   C3-eo6basewavl11   C3-eo6basewavl12   Cz-eo6basewavl8    Cz-eo6basewavl9    Cz-eo6basewavl10   Cz-eo6basewavl11   Cz-eo6basewavl12   C4-eo6basewavl8    C4-eo6basewavl9    C4-eo6basewavl10   C4-eo6basewavl11   C4-eo6basewavl12   T8-eo6basewavl8    T8-eo6basewavl9    T8-eo6basewavl10   T8-eo6basewavl11   T8-eo6basewavl12   TP10-eo6basewavl8  TP10-eo6basewavl9  TP10-eo6basewavl10 TP10-eo6basewavl11 TP10-eo6basewavl12 CP5-eo6basewavl8   CP5-eo6basewavl9   CP5-eo6basewavl10  CP5-eo6basewavl11  CP5-eo6basewavl12  CP1-eo6basewavl8   CP1-eo6basewavl9   CP1-eo6basewavl10  CP1-eo6basewavl11  CP1-eo6basewavl12  CP2-eo6basewavl8   CP2-eo6basewavl9   CP2-eo6basewavl10  CP2-eo6basewavl11  CP2-eo6basewavl12  CP6-eo6basewavl8   CP6-eo6basewavl9   CP6-eo6basewavl10  CP6-eo6basewavl11  CP6-eo6basewavl12  P7-eo6basewavl8    P7-eo6basewavl9    P7-eo6basewavl10   P7-eo6basewavl11   P7-eo6basewavl12   P3-eo6basewavl8    P3-eo6basewavl9    P3-eo6basewavl10   P3-eo6basewavl11   P3-eo6basewavl12   Pz-eo6basewavl8    Pz-eo6basewavl9    Pz-eo6basewavl10   Pz-eo6basewavl11   Pz-eo6basewavl12   P4-eo6basewavl8    P4-eo6basewavl9    P4-eo6basewavl10   P4-eo6basewavl11   P4-eo6basewavl12   P8-eo6basewavl8    P8-eo6basewavl9    P8-eo6basewavl10   P8-eo6basewavl11   P8-eo6basewavl12   POz-eo6basewavl8   POz-eo6basewavl9   POz-eo6basewavl10  POz-eo6basewavl11  POz-eo6basewavl12  O1-eo6basewavl8    O1-eo6basewavl9    O1-eo6basewavl10   O1-eo6basewavl11   O1-eo6basewavl12   Oz-eo6basewavl8    Oz-eo6basewavl9    Oz-eo6basewavl10   Oz-eo6basewavl11   Oz-eo6basewavl12   O2-eo6basewavl8    O2-eo6basewavl9    O2-eo6basewavl10   O2-eo6basewavl11   O2-eo6basewavl12   AF7-eo6basewavl8   AF7-eo6basewavl9   AF7-eo6basewavl10  AF7-eo6basewavl11  AF7-eo6basewavl12  AF3-eo6basewavl8   AF3-eo6basewavl9   AF3-eo6basewavl10  AF3-eo6basewavl11  AF3-eo6basewavl12  AF4-eo6basewavl8   AF4-eo6basewavl9   AF4-eo6basewavl10  AF4-eo6basewavl11  AF4-eo6basewavl12  AF8-eo6basewavl8   AF8-eo6basewavl9   AF8-eo6basewavl10  AF8-eo6basewavl11  AF8-eo6basewavl12  F5-eo6basewavl8    F5-eo6basewavl9    F5-eo6basewavl10   F5-eo6basewavl11   F5-eo6basewavl12   F1-eo6basewavl8    F1-eo6basewavl9    F1-eo6basewavl10   F1-eo6basewavl11   F1-eo6basewavl12   F2-eo6basewavl8    F2-eo6basewavl9    F2-eo6basewavl10   F2-eo6basewavl11   F2-eo6basewavl12   F6-eo6basewavl8    F6-eo6basewavl9    F6-eo6basewavl10   F6-eo6basewavl11   F6-eo6basewavl12   FC3-eo6basewavl8   FC3-eo6basewavl9   FC3-eo6basewavl10  FC3-eo6basewavl11  FC3-eo6basewavl12  FCz-eo6basewavl8   FCz-eo6basewavl9   FCz-eo6basewavl10  FCz-eo6basewavl11  FCz-eo6basewavl12  FC4-eo6basewavl8   FC4-eo6basewavl9   FC4-eo6basewavl10  FC4-eo6basewavl11  FC4-eo6basewavl12  C5-eo6basewavl8    C5-eo6basewavl9    C5-eo6basewavl10   C5-eo6basewavl11   C5-eo6basewavl12   C1-eo6basewavl8    C1-eo6basewavl9    C1-eo6basewavl10   C1-eo6basewavl11   C1-eo6basewavl12   C2-eo6basewavl8    C2-eo6basewavl9    C2-eo6basewavl10   C2-eo6basewavl11   C2-eo6basewavl12   C6-eo6basewavl8    C6-eo6basewavl9    C6-eo6basewavl10   C6-eo6basewavl11   C6-eo6basewavl12   CP3-eo6basewavl8   CP3-eo6basewavl9   CP3-eo6basewavl10  CP3-eo6basewavl11  CP3-eo6basewavl12  CPz-eo6basewavl8   CPz-eo6basewavl9   CPz-eo6basewavl10  CPz-eo6basewavl11  CPz-eo6basewavl12  CP4-eo6basewavl8   CP4-eo6basewavl9   CP4-eo6basewavl10  CP4-eo6basewavl11  CP4-eo6basewavl12  P5-eo6basewavl8    P5-eo6basewavl9    P5-eo6basewavl10   P5-eo6basewavl11   P5-eo6basewavl12   P1-eo6basewavl8    P1-eo6basewavl9    P1-eo6basewavl10   P1-eo6basewavl11   P1-eo6basewavl12   P2-eo6basewavl8    P2-eo6basewavl9    P2-eo6basewavl10   P2-eo6basewavl11   P2-eo6basewavl12   P6-eo6basewavl8    P6-eo6basewavl9    P6-eo6basewavl10   P6-eo6basewavl11   P6-eo6basewavl12   FT9-eo6basewavl8   FT9-eo6basewavl9   FT9-eo6basewavl10  FT9-eo6basewavl11  FT9-eo6basewavl12  PO3-eo6basewavl8   PO3-eo6basewavl9   PO3-eo6basewavl10  PO3-eo6basewavl11  PO3-eo6basewavl12  PO4-eo6basewavl8   PO4-eo6basewavl9   PO4-eo6basewavl10  PO4-eo6basewavl11  PO4-eo6basewavl12  FT10-eo6basewavl8  FT10-eo6basewavl9  FT10-eo6basewavl10 FT10-eo6basewavl11 FT10-eo6basewavl12 FT7-eo6basewavl8   FT7-eo6basewavl9   FT7-eo6basewavl10  FT7-eo6basewavl11  FT7-eo6basewavl12  FT8-eo6basewavl8   FT8-eo6basewavl9   FT8-eo6basewavl10  FT8-eo6basewavl11  FT8-eo6basewavl12  TP7-eo6basewavl8   TP7-eo6basewavl9   TP7-eo6basewavl10  TP7-eo6basewavl11  TP7-eo6basewavl12  TP8-eo6basewavl8   TP8-eo6basewavl9   TP8-eo6basewavl10  TP8-eo6basewavl11  TP8-eo6basewavl12  PO7-eo6basewavl8   PO7-eo6basewavl9   PO7-eo6basewavl10  PO7-eo6basewavl11  PO7-eo6basewavl12  PO8-eo6basewavl8   PO8-eo6basewavl9   PO8-eo6basewavl10  PO8-eo6basewavl11  PO8-eo6basewavl12  EOG-eo6basewavl8   EOG-eo6basewavl9   EOG-eo6basewavl10  EOG-eo6basewavl11  EOG-eo6basewavl12  

REFA_RECORD_EEG_PHYSIO_R14_20150414_123359.EDF   3.690599           3.323201           3.439217           3.541580           3.429974           4.833429           3.942565           3.868423           3.877913           3.668283           4.300086           3.767727           3.804298           3.838931           3.620800           2.243233           2.155595           2.284396           2.336833           2.252695           2.251149           2.163674           2.293153           2.347547           2.261018           6.252243           4.532693           4.132984           4.041608           3.789304           6.554068           4.956675           4.347747           4.092342           3.827285           4.511695           3.866448           3.768215           3.709551           3.489306           2.138483           2.074690           2.204870           2.250620           2.159579           2.144587           2.080040           2.212710           2.260788           2.170892           6.325409           4.673413           4.096032           3.823757           3.501034           3.759700           3.128424           2.896670           2.801183           2.679584           3.995046           3.936398           4.394768           4.635883           4.384745           2.053678           2.013561           2.161494           2.207139           2.102614           2.061353           2.013100           2.155582           2.204864           2.109807           3.847021           3.211071           2.945268           2.752861           2.527692           2.898736           2.945468           3.169220           3.123219           2.791561           3.315903           3.247480           3.647609           3.793396           3.545636           5.849964           5.483887           5.692278           5.842353           5.762343           3.047738           3.272223           4.141741           4.610353           4.293818           2.916186           3.335486           4.249913           4.639132           4.221043           3.368942           3.543836           3.644790           3.431691           3.025203           3.849254           4.694991           5.864688           6.136077           5.487815           4.307697           4.346962           5.161483           5.856132           5.913818           4.301912           4.364154           5.193269           5.892848           5.950187           4.990901           5.285196           5.719254           5.907468           5.833950           4.571543           4.932361           5.631727           6.017315           5.959889           5.214736           5.257992           5.825952           6.263582           6.308638           6.019992           6.144861           6.784083           7.441146           7.875029           6.081285           5.988002           6.613270           7.474089           8.100096           5.412526           5.021760           5.043366           5.186252           5.281694           5.770210           5.583005           5.906492           6.410629           6.795581           3.701841           3.340757           3.472819           3.583721           3.466914           2.281043           2.186073           2.313312           2.367102           2.282611           4.700493           3.922842           3.744716           3.654730           3.420897           4.414873           3.876374           3.870256           3.867488           3.653561           2.269718           2.181496           2.305555           2.355686           2.268707           2.257792           2.168723           2.295179           2.347818           2.263482           7.004410           5.022898           4.399926           4.151655           3.826208           4.547975           3.898909           3.791654           3.729646           3.506282           2.139189           2.075675           2.208352           2.257805           2.167727           5.788991           4.393195           4.023504           3.876160           3.582849           3.956146           3.221016           2.900076           2.751589           2.610789           2.084903           2.043143           2.191579           2.239930           2.136884           2.228241           2.085611           2.273698           2.358661           2.203717           3.759259           3.154298           2.859690           2.646051           2.424741           2.963343           3.413963           4.100323           4.215831           3.745473           2.987486           3.219447           4.095667           4.569169           4.254677           3.981694           4.225006           4.374048           4.166018           3.709759           3.592204           4.580483           5.619357           5.685182           4.911843           4.293993           4.350034           5.172692           5.868971           5.930659           4.533482           4.754267           5.569318           6.168777           6.178809           4.952264           5.252795           5.684961           5.872192           5.798560           4.656680           5.011371           5.711918           6.099643           6.043478           2.163211           2.117142           2.265591           2.311094           2.204038           6.150521           6.045583           6.674372           7.544528           8.179330           6.680096           7.251478           8.367858           9.403172           10.101520          6.277771           5.675817           6.043833           6.084560           5.579053           2.157248           2.113890           2.268654           2.319955           2.218185           3.976193           3.635819           3.881943           3.944381           3.668438           3.891087           3.855030           4.347733           4.608349           4.352935           4.163542           4.131744           4.613933           4.826472           4.579443           6.223953           5.550802           5.360399           5.403193           5.430628           7.433281           7.687737           8.887285           10.390231          11.489124          1.619115           1.450909           1.388700           1.343019           1.282402
REFA_RECORD_EEG_PHYSIO_R14_20150414_150916.EDF   4.041131           5.183514           6.661766           7.121951           6.576127           4.333820           5.564587           6.937996           7.022353           6.066450           7.480815           9.399735           12.087127          14.137194          15.649874          6.470744           7.881406           9.831633           11.282119          12.293310          4.173220           5.271808           6.744720           7.262474           6.792537           4.319949           5.553147           6.903900           6.978202           6.028774           4.718130           5.745574           7.124707           8.381395           10.018456          5.179979           6.411322           7.940400           8.907770           9.201221           6.110868           8.381289           12.161332          15.957247          18.552586          4.617964           5.815045           7.705580           8.619555           8.083034           3.222534           3.776159           4.448538           4.633159           4.386310           2.539074           4.130711           5.840017           6.151340           5.259655           5.447433           5.926017           6.346314           6.497043           6.557490           8.556920           12.033825          16.413597          21.347157          27.305761          4.487291           12.104661          25.349009          34.057365          32.721306          4.036484           4.761407           5.793213           5.964147           5.207870           1.866990           3.947737           6.203117           6.651738           5.594235           2.544332           4.130768           5.828851           6.127286           5.230411           4.582416           5.377384           6.375725           6.656410           6.187284           3.927566           6.336556           8.970656           9.874619           8.838852           3.084526           5.131129           7.697494           8.528487           7.419526           3.084246           5.435955           7.824290           8.058308           6.584243           3.445930           7.111367           10.733169          11.086841          9.002633           4.307389           4.757630           5.123513           5.191494           4.940354           3.556128           4.462546           5.122896           5.118041           4.597458           4.106502           6.063015           8.302851           8.810932           7.698786           7.054520           14.267999          21.852074          23.392872          19.648546          8.630093           10.641687          12.529329          13.010130          12.389453          6.890287           12.065597          18.588829          21.138380          19.116539          4.842818           6.064022           7.655213           8.268321           7.684667           5.603559           9.004031           13.533291          15.364590          13.934752          5.557308           8.953623           13.500914          15.361312          13.958529          4.127313           5.249244           6.735169           7.244682           6.753024           4.189592           5.305159           6.798307           7.321181           6.844831           5.216174           6.455530           8.000509           8.984741           9.291959           5.204992           6.431677           7.952743           8.913936           9.205256           4.188072           5.302320           6.790834           7.319849           6.866435           5.203799           6.394778           7.949762           8.386269           7.700516           4.589480           5.525350           6.593537           6.924084           6.720698           5.201625           6.440789           7.979718           8.947134           9.229354           6.050318           8.331519           12.143721          15.960278          18.535532          5.365839           6.226655           7.396521           7.450469           6.487327           2.111806           3.831907           5.824853           6.358104           5.510733           3.727233           6.427428           10.472880          13.161248          13.444488          3.227522           5.358553           8.779500           10.629357          9.845097           3.210085           3.762861           4.441401           4.634282           4.392829           2.536511           4.146947           5.853951           6.141104           5.230281           4.068492           7.467960           11.634322          13.229395          11.678494          3.583763           5.247237           7.182414           7.596818           6.528641           3.720420           7.589062           11.303505          11.541424          9.216719           4.289983           4.757265           5.134171           5.199545           4.938553           3.738607           5.427336           7.155432           7.473900           6.530477           4.244302           7.343059           10.620255          11.181344          9.420113           6.916224           11.468869          15.847716          16.489534          14.151867          6.407908           8.245715           10.609796          12.740448          14.842730          7.001112           11.332059          16.014105          17.326262          15.323107          7.133450           14.506586          22.233648          23.789734          19.964825          2.582630           4.139354           5.794426           6.078702           5.191606           6.405189           8.277590           10.669418          12.813419          14.935201          2.552271           4.126660           5.812002           6.108974           5.216009           4.099992           4.931573           5.498320           5.523471           5.196133           2.518318           4.118506           5.840869           6.152078           5.249320           4.301679           4.777302           5.157062           5.232245           4.986731           6.875467           11.395826          15.728000          16.349527          14.024287          13.258533          13.777975          14.598615          15.645122          17.137877
REFA_RECORD_EEG_PHYSIO_R14_20150415_102507.EDF   3.856305           4.528152           4.650093           4.133681           3.423448           3.685241           4.187332           4.316373           3.809438           3.097187           3.419527           3.970357           4.151095           3.792278           3.207232           4.659095           5.155468           5.132212           4.582497           3.969305           3.367843           3.942897           4.015790           3.367215           2.528239           3.407296           3.722015           3.871022           3.385850           2.619095           3.341676           3.675239           3.833810           3.359408           2.604956           3.388972           3.834748           3.957705           3.627741           3.127752           2.475729           3.284585           3.520206           3.160757           2.692191           3.403274           3.895043           3.871958           3.193729           2.383325           3.887323           4.126722           4.218930           3.745080           2.972167           2.063692           2.636149           2.948671           2.772634           2.339764           2.601532           3.576518           4.187530           4.021623           3.369757           2.934526           3.387954           3.369309           2.898691           2.376889           2.027727           2.881816           3.543162           3.532116           2.965738           4.272409           4.472507           4.267626           3.569225           2.778828           1.379019           1.957825           2.369546           2.316887           1.924399           2.248655           3.049275           3.298544           2.936401           2.354907           2.329618           3.193818           3.451824           3.056712           2.434968           2.581881           3.570587           4.196469           4.040971           3.387901           3.257243           3.785982           4.251789           4.207848           3.648938           2.592970           2.876276           2.871361           2.538944           2.081316           2.301385           3.175573           3.441713           3.049147           2.426328           3.568311           5.571503           6.571653           6.166229           5.206380           2.405257           3.434833           4.147460           4.044093           3.332061           2.411597           3.428673           4.126615           4.019373           3.311897           4.831830           7.503631           7.968939           6.440478           4.565390           8.092481           14.057405          15.045643          11.832288          8.064290           6.597025           10.888903          11.989829          9.750593           6.822215           8.165320           14.342793          16.491564          14.268792          11.078173          9.745481           17.666901          19.907293          16.363834          11.748271          14.014148          25.624729          28.280046          22.882544          16.351130          3.716031           4.419348           4.464077           3.840243           3.075124           3.174500           3.985840           4.200580           3.655193           2.877928           2.968941           3.613693           3.889786           3.540467           2.928864           3.373367           3.914856           4.092729           3.734389           3.154213           3.160283           3.995234           4.148478           3.569155           2.812177           3.377470           3.965293           4.032856           3.369826           2.524013           3.377652           3.708004           3.860639           3.376060           2.610379           3.237470           3.780965           4.018016           3.721566           3.210558           3.388876           3.874920           3.853005           3.184818           2.382467           6.555616           5.899197           5.364880           4.436349           3.413298           2.582596           3.132707           3.486669           3.251478           2.643877           1.877452           2.929995           3.892791           4.092340           3.600814           2.940012           3.349261           3.377039           2.910266           2.279181           2.875171           3.293962           3.606180           3.399136           2.790974           2.241374           3.041544           3.296135           2.938968           2.360565           2.725484           4.164997           5.883650           6.498183           5.711785           2.766522           2.948004           2.758543           2.273536           1.771684           1.988889           2.851859           3.190858           2.872221           2.266138           3.584253           5.607897           6.609738           6.193108           5.226436           2.396002           3.414307           4.118195           4.017988           3.315949           3.218073           4.489332           4.655746           3.796865           2.754380           7.178291           12.179723          13.041439          10.283937          7.000763           5.494059           5.677467           5.410802           4.798834           4.207690           4.642629           7.770868           8.977784           7.784891           5.852969           0.000000           0.000000           0.000000           0.000000           0.000000           3.687648           3.977500           3.967304           3.643653           3.246149           4.627925           5.023799           5.060570           4.678053           4.331949           2.230296           3.012104           3.250479           2.891654           2.322986           2.621715           3.606687           4.226012           4.066377           3.412245           2.295497           3.154986           3.419200           3.030694           2.413895           3.786356           5.988626           7.050870           6.596045           5.592626           19.872921          36.770370          39.919346          31.826765          22.617479          6.548611           6.381346           6.160396           5.968791           5.911227
REFA_RECORD_EEG_PHYSIO_R14_20150415_131315.EDF   5.796160           6.327618           6.853609           6.867231           6.378481           6.974942           7.369995           7.699718           7.538695           6.924447           4.760477           5.157942           5.597459           5.659030           5.333190           5.573046           6.102335           6.544846           6.545855           6.156572           6.188774           6.871903           7.289041           7.150548           6.582448           0.952163           1.211764           1.593211           1.867617           1.864973           0.946483           1.211602           1.604298           1.890391           1.894081           1.045230           1.404438           1.893416           2.230279           2.218947           3.032683           3.625831           4.180250           4.358586           4.142551           5.662376           6.251502           6.772612           6.829203           6.372113           5.876483           6.185385           6.421933           6.375039           6.007890           1.165158           1.614567           2.213906           2.619603           2.602439           3.523403           4.253968           4.999211           5.374111           5.262962           3.353677           4.057465           4.765867           5.137176           5.071219           3.210961           3.877974           4.554287           4.912622           4.852669           3.566485           4.473342           5.746143           6.493918           6.280894           1.529621           1.705574           1.935484           2.106563           2.139490           1.178921           1.635474           2.239622           2.645457           2.623909           1.716199           2.417541           3.182755           3.618257           3.504156           2.775578           3.997502           5.772151           6.985624           6.944616           3.618324           5.584992           8.072078           9.342253           8.753714           3.689328           5.740540           7.955040           8.716637           7.880549           1.287091           1.821713           2.526366           2.998512           2.974597           3.519152           4.261227           5.019300           5.401766           5.289536           2.868765           4.150101           6.050016           7.357629           7.305234           2.911860           4.241487           6.225874           7.587070           7.519102           1.368786           1.973958           2.783351           3.330704           3.314714           1.329751           1.890936           2.631496           3.127952           3.102866           5.341840           7.481294           10.356629          12.477286          12.854458          5.390945           7.565440           10.419892          12.493809          12.867182          1.429158           2.067043           2.922775           3.506678           3.498085           1.435787           2.063264           2.907908           3.487311           3.479811           6.441598           6.744948           7.081694           7.011453           6.577066           5.651014           6.191088           6.637085           6.632564           6.233309           1.021096           1.358818           1.821354           2.141804           2.130150           4.724046           5.108207           5.533571           5.589338           5.269015           5.616684           6.148670           6.583669           6.576211           6.179849           6.227821           6.886133           7.272717           7.120246           6.552903           0.953694           1.223636           1.613146           1.892333           1.891162           1.010348           1.353958           1.831785           2.162147           2.152219           3.042373           3.647401           4.206040           4.381748           4.154978           5.699323           6.289883           6.811390           6.863218           6.398830           4.081814           4.350659           4.708621           5.041823           5.211602           3.334043           4.034101           4.746692           5.116620           5.042430           3.542852           4.430573           5.664102           6.383749           6.166280           2.820871           3.502268           4.357472           4.856844           4.826865           1.185825           1.650613           2.269243           2.688458           2.670534           2.756860           3.971803           5.756489           6.978877           6.934874           3.635370           5.606096           8.086166           9.344374           8.744013           1.271108           1.798472           2.499530           2.971373           2.950968           3.506974           4.252582           5.007137           5.381279           5.264969           2.879034           4.194198           6.137339           7.465836           7.404324           2.895721           4.268015           6.297084           7.655835           7.542840           1.369996           1.957439           2.733982           3.258749           3.239489           3.105091           3.706536           4.271995           4.450866           4.224089           5.391737           7.556899           10.454649          12.572926          12.934717          1.415416           2.038601           2.873861           3.442647           3.428405           1.078544           1.463483           1.980576           2.334365           2.319705           3.078241           3.680378           4.252131           4.441987           4.226498           1.070567           1.455843           1.974624           2.329458           2.314774           3.432366           4.148988           4.873020           5.252941           5.183347           1.710996           2.408573           3.178688           3.621705           3.511908           5.450721           7.625196           10.457536          12.505071          12.856890          1.383728           1.987870           2.800299           3.354936           3.342924           2.600074           2.269848           2.004332           1.818921           1.699329
REFA_RECORD_EEG_PHYSIO_R14_20150415_145922.EDF   5.956215           5.681599           5.910235           6.099649           5.739723           5.466350           4.287421           4.461028           5.167097           5.347425           5.218730           4.514823           5.257400           6.374936           6.628109           4.928884           5.398363           5.684255           5.599165           5.109615           3.540733           3.231493           3.520866           4.007875           4.168605           4.069607           3.255849           3.551332           4.299846           4.699456           3.002229           2.737034           3.275509           4.225887           4.875794           3.147250           3.493158           4.455756           5.480578           5.858739           2.509514           3.084585           3.668911           4.284167           4.754101           2.451883           2.217158           2.384504           2.776649           3.035029           3.707564           3.543665           3.912694           4.593761           5.047370           1.891855           2.245177           2.989557           4.204156           5.351012           3.592004           4.238272           5.103571           5.818339           6.120226           4.109880           5.541779           6.760431           7.363701           7.459069           1.511563           1.817625           2.914205           5.180141           7.544888           3.056847           3.017623           3.206262           3.555271           3.757293           2.438200           2.618091           3.258202           4.711971           6.218247           2.261258           2.636553           3.290513           4.319348           5.244515           4.705016           5.112060           5.254058           5.210809           5.046661           1.967534           2.681426           4.341317           7.023477           9.521268           1.693135           2.099160           3.621683           6.238595           8.422089           3.024808           3.722055           4.928477           6.314738           6.979110           2.092602           2.307991           3.580137           5.987178           8.099090           2.650256           3.176281           4.143468           5.405048           6.454411           2.391073           3.180793           4.860924           6.865057           8.132971           3.141349           4.396307           6.439117           7.867913           7.787550           2.564891           3.410088           5.157882           6.667574           6.874070           2.862301           2.974341           3.645943           4.532147           5.009682           3.824968           5.702546           8.585808           10.265453          9.923908           4.714428           5.277630           6.104486           6.673141           6.907918           5.322910           5.541451           6.191053           6.778976           7.186630           5.672885           5.922170           6.788928           7.663954           8.233732           5.870624           6.028119           6.237871           6.155049           5.598944           3.529433           3.224601           3.547762           4.056643           4.211523           3.372321           2.973047           3.583278           4.650667           5.251813           3.823647           3.707750           4.521173           5.499254           5.793184           3.490692           3.197937           3.512246           4.008772           4.156823           3.435677           3.151712           3.502642           4.041646           4.224156           3.926484           3.095817           3.466645           4.364154           4.901730           3.361939           2.942882           3.536045           4.585059           5.180097           1.934767           1.935348           2.213212           2.724454           3.125431           3.011545           2.668859           3.009154           3.675976           4.123121           2.644787           2.730894           3.392991           4.412349           5.193336           2.218168           3.193750           4.693871           6.933393           9.017653           1.975228           1.788138           1.836777           2.123160           2.389848           3.237445           3.288898           3.511056           3.888594           4.208498           1.664228           1.977126           3.136653           5.740748           8.534911           1.654767           2.066270           3.621024           6.263935           8.443310           2.945750           3.487192           4.639497           6.013323           6.649208           2.375701           2.788369           4.230725           6.665443           8.570588           2.612800           3.199527           4.194364           5.425918           6.430878           2.353369           3.127520           4.761274           6.730670           7.998773           2.832076           4.083977           6.095764           7.521880           7.430597           2.421640           2.944212           4.398379           5.857616           6.339394           5.122563           6.217156           6.962109           7.146564           6.719585           3.558455           4.721278           6.414310           7.666296           8.015262           3.559370           4.787282           6.961999           8.414458           8.312869           3.676072           4.138207           4.799569           5.247553           5.247088           3.723481           4.819461           5.454007           5.638409           5.557802           3.548283           3.978395           4.645404           5.122784           5.163749           2.989122           3.973930           5.100738           6.063842           6.586684           2.331697           2.687489           3.399508           4.589454           5.599581           4.446057           4.988208           5.660233           6.189104           6.523446           3.946406           4.218605           5.375893           6.455760           6.820788           7.070952           6.191399           5.854068           5.891068           5.983504
REFA_RECORD_EEG_PHYSIO_R14_20150415_183926.EDF   10.435880          9.623621           8.021610           6.328379           4.982543           11.080866          9.458620           7.755525           6.308466           5.122823           8.495296           7.594834           6.279589           5.175421           4.270140           10.411351          9.984003           8.486890           6.677400           5.178690           8.424440           7.668467           6.520143           5.469387           4.553044           8.695197           7.857897           6.656322           5.585103           4.650229           8.424687           7.552503           6.268511           5.201286           4.319073           8.310109           7.465758           6.186013           5.113252           4.233964           5.427223           5.448092           4.982556           4.199724           3.415316           6.900447           6.052674           5.027760           4.202147           3.505697           7.793851           7.000264           5.852995           4.935593           4.154954           6.392182           6.045850           5.018700           4.021934           3.256791           7.156715           6.815356           6.169652           5.441736           4.691326           6.984829           6.680170           6.075452           5.370260           4.625323           5.581147           5.699704           4.788302           3.784385           2.953534           5.450216           4.990687           4.091893           3.232539           2.543624           2.023032           2.155279           2.016493           1.731951           1.438690           7.442950           7.490205           6.600042           5.483128           4.457058           3.700162           3.789088           3.568230           3.248664           2.870474           7.107798           6.793969           6.163352           5.442619           4.689794           7.228608           7.607719           6.425509           4.977455           3.757749           5.612387           6.305575           5.736244           4.736559           3.731787           6.852690           8.017423           8.152327           7.323775           6.057302           0.000000           0.000000           0.000000           0.000000           0.000000           8.569311           9.197940           8.420329           7.096739           5.720126           9.054164           10.264293          10.075488          8.863529           7.181393           7.305020           8.533667           8.678174           7.778909           6.411885           7.117004           8.305937           8.444900           7.583535           6.269347           8.995551           10.190647          10.001901          8.792262           7.114486           7.747829           7.926083           7.234472           6.192466           5.093150           9.834872           9.567166           8.793428           7.641455           6.447231           7.256428           8.078235           8.080197           7.257695           6.051697           10.466773          10.044270          8.533654           6.711113           5.208364           8.481122           7.710359           6.538209           5.466720           4.543754           8.467149           7.595850           6.301095           5.217158           4.322351           8.409440           7.536686           6.247215           5.171158           4.286800           8.458876           7.697855           6.529717           5.460629           4.539613           8.588565           7.768733           6.591227           5.541199           4.622379           8.514723           7.644142           6.353543           5.277688           4.384533           8.423907           7.555892           6.253672           5.168955           4.283390           5.387381           4.807252           3.935981           3.182882           2.606020           8.704838           7.719826           6.496088           5.511797           4.631971           6.995135           6.362028           5.232890           4.305586           3.595977           7.057693           6.744761           6.124832           5.409633           4.659068           5.109720           4.784987           3.860510           2.964982           2.273094           3.599072           3.537191           3.027497           2.443303           1.951674           3.620361           3.720762           3.502766           3.183869           2.809828           8.818764           9.535931           8.104411           6.366074           4.954072           7.044807           7.374328           6.235139           4.844616           3.665398           6.538769           7.677558           7.826766           7.057542           5.857632           8.572843           9.191926           8.402809           7.072769           5.693326           8.497226           9.104785           8.348067           7.053850           5.698599           9.489882           11.664181          11.532383          9.854744           7.673777           7.382561           8.643435           8.801708           7.893930           6.508521           10.846612          10.893641          9.693613           7.891421           6.173522           7.845779           8.054596           7.363716           6.307561           5.189238           7.461622           8.715901           8.861495           7.934956           6.533576           11.026840          10.544193          8.626084           6.620137           5.062775           10.806355          10.856254          9.660078           7.863888           6.153150           6.459191           6.128223           5.085711           4.063877           3.278511           7.160661           6.839043           6.201440           5.473482           4.717131           3.694029           3.793525           3.575448           3.255188           2.877172           10.800236          10.096136          8.992478           7.860666           6.861781           7.364664           8.577134           8.719252           7.819611           6.451144           4.100624           3.326906           2.774811           2.455824           2.308323
REFA_RECORD_EEG_PHYSIO_R14_20150416_100708.EDF   3.723547           5.014060           6.664671           7.584172           7.324582           5.567983           7.638516           10.358531          12.041698          11.758564          4.696896           6.267551           8.302135           9.506240           9.424628           3.588010           4.837605           6.412599           7.275286           6.994813           3.719630           5.040803           6.699446           7.586713           7.252617           7.069478           9.326778           12.328400          14.560077          14.769420          6.020195           7.996514           10.368848          11.992661          12.069112          4.879614           6.309593           7.980670           8.875146           8.570920           3.547790           4.756871           6.284843           7.131357           6.864988           6.456710           8.060011           10.046320          11.551718          11.812916          6.761389           8.308782           9.916747           10.935354          10.899109          4.520482           5.777588           7.181538           7.859476           7.492239           6.523349           9.490586           12.622581          13.907482          12.722479          5.598353           7.348517           9.591778           10.954776          10.695244          4.416891           7.419956           12.628166          15.861413          14.916920          4.715538           5.471848           6.299973           6.586494           6.219313           2.893359           3.825990           5.631992           7.278691           7.578148           4.566605           5.780425           7.275047           8.006301           7.625406           8.525397           11.649392          14.728653          16.613609          17.237257          6.514832           9.492013           12.651805          13.949721          12.747602          4.632133           7.935818           12.749952          15.256137          13.924633          3.125589           4.405496           6.876417           9.050057           9.342059           4.841961           7.369609           12.286176          17.161470          18.345032          9.753461           13.496262          16.759640          17.458088          15.730690          5.451883           8.749990           12.750545          14.676317          13.635178          5.154538           7.730248           10.802428          12.392261          11.788362          5.113041           7.231493           9.762029           11.500998          11.446836          7.915014           10.423349          12.833102          14.141467          13.665236          6.636972           10.190967          14.485877          16.940954          16.566666          8.765923           12.635115          17.271189          19.687145          18.923576          8.207798           12.218809          16.982927          19.562593          18.937965          10.269067          16.227736          22.623928          25.180773          23.398367          3.700096           4.969686           6.597511           7.502307           7.231254           3.678560           4.936579           6.554665           7.447915           7.159928           5.232896           7.063312           9.282436           10.598332          10.385230          4.873158           6.296076           8.238568           9.538529           9.762790           3.642354           4.908405           6.510986           7.394624           7.110949           6.978820           9.161319           12.166129          14.368952          14.488024          6.076454           8.045506           10.427451          12.070649          12.161085          4.984922           6.486632           8.248380           9.223359           8.962197           5.439059           6.922397           8.879250           10.208488          10.258934          7.711537           9.459291           11.588952          13.204001          13.451824          6.156747           7.628539           9.309480           10.561337          10.772784          4.519978           6.799870           9.968811           11.839779          11.183911          3.485417           4.654086           6.606536           7.712496           7.318704           3.690663           4.379460           5.303165           5.901209           5.797822           3.148592           4.347830           6.174661           7.525126           7.491460           7.507137           12.879248          19.991726          23.510040          21.258400          3.737096           5.414140           7.909393           9.208296           8.529583           4.820491           7.331175           12.241132          17.097580          18.272644          10.887733          14.585113          18.117191          19.172274          17.442814          5.442436           8.762013           12.779985          14.709541          13.671659          5.073449           7.213136           9.748163           11.450251          11.362885          5.196703           7.356524           9.915811           11.667398          11.607433          3.616609           4.852300           6.428075           7.301487           7.029783           7.986566           13.189631          19.869680          23.843624          23.298704          8.808150           13.330473          18.373045          21.069736          20.489647          4.961812           6.078963           7.409296           7.961283           7.545953           3.620558           4.847676           6.427376           7.316834           7.050893           4.491560           5.742143           7.141372           7.811167           7.438230           6.580373           9.523689           12.636618          13.916884          12.723063          5.954625           7.918819           10.140032          11.444940          11.224794          10.464157          15.702224          21.023195          22.781914          20.832150          11.873348          17.202879          21.728971          23.050980          21.258806          12.322727          12.248341          12.824174          13.541500          14.339765
REFA_RECORD_EEG_PHYSIO_R14_20150416_150104.EDF   11.498927          16.861141          18.009487          14.991652          10.843009          13.165854          18.540272          19.849272          16.632278          12.036944          8.700509           12.884427          13.891995          11.719912          8.618102           10.253994          14.960608          16.405111          14.187338          10.742158          11.621964          17.152357          18.316593          15.259744          10.997108          17.824429          23.189888          24.062485          19.944029          14.350303          8.110422           11.660060          12.444777          10.509667          7.773950           7.998039           11.602448          12.399855          10.453628          7.712961           10.875104          16.040949          17.758968          15.558358          12.127542          17.839846          23.833277          24.712605          20.433470          14.689318          8.091495           11.644469          12.452855          10.539691          7.807792           7.881910           11.442711          12.277371          10.392657          7.693525           17.691454          26.339525          28.690933          24.660772          18.510719          8.991462           15.556499          21.010201          22.383844          22.367588          10.113340          21.229021          29.880291          29.083225          22.813210          16.747765          22.750832          23.893728          19.900080          14.306110          5.295115           8.121842           9.366114           8.358458           6.368049           5.445564           8.355464           11.757691          15.251527          18.430040          6.511744           10.249812          13.289622          13.069283          10.780399          9.422637           18.707878          25.778439          25.980360          22.813725          15.386146          25.175838          27.648691          22.566679          15.543892          12.066687          20.075289          23.112928          19.893604          14.347956          6.421539           10.283407          13.463918          13.256243          10.904742          17.741711          26.398266          28.737246          24.691473          18.530666          17.650286          27.830709          30.403646          25.721737          18.866428          20.368553          31.246887          33.003040          26.881433          18.904356          20.660786          34.722168          40.165947          34.989491          25.726513          16.702456          26.982786          31.268305          27.836588          21.218288          34.493176          59.758736          73.566467          67.976013          51.761784          27.460808          43.526478          49.197170          42.902363          31.766052          27.733793          43.938660          49.677448          43.315506          32.040741          27.837366          44.699696          50.735130          44.190140          32.636513          10.739052          15.666551          16.845449          14.208257          10.458119          11.759120          17.282650          18.411209          15.330358          11.049347          8.099620           11.783355          12.623174          10.666376          7.885403           8.070538           11.668390          12.484427          10.556017          7.811726           11.675953          17.167711          18.270378          15.181173          10.914329          16.864384          22.702953          23.677711          19.556704          13.967938          8.306857           11.977351          12.781934          10.773764          7.944753           8.050510           11.621240          12.427022          10.496267          7.757438           13.251551          17.849356          18.387203          15.334554          11.485404          16.930773          22.935867          24.073996          20.079088          14.459511          8.010760           11.508288          12.259418          10.347192          7.657947           8.745151           16.368273          23.047062          25.106148          25.169950          11.919955          19.066826          22.562313          19.903996          14.507928          7.981690           11.474945          12.267010          10.375804          7.678876           7.873367           11.368649          12.143938          10.251351          7.577024           11.268043          23.209543          31.246216          29.299274          22.142887          19.848745          30.436235          32.004616          25.908213          18.096098          8.802439           18.474174          26.472338          25.908514          19.947533          18.487207          30.006857          34.324455          30.506094          23.301912          17.627642          27.800728          30.369577          25.719582          18.905159          20.060547          30.875790          32.723145          26.713737          18.805662          20.969549          35.225662          40.729210          35.475506          26.091738          10.151822          14.916896          17.361742          15.942433          13.009883          48.092625          74.481918          81.483437          70.443832          52.467617          38.582905          68.684601          83.412407          75.180260          56.047211          8.671449           10.539447          10.873957          9.638444           8.055676           10.139503          14.909129          17.408037          16.051098          13.146528          7.906097           11.481485          12.332177          10.445873          7.732966           10.353567          17.933693          22.764423          21.317640          16.800358          6.470771           10.273604          13.391063          13.183272          10.864831          28.009930          39.116135          40.144615          33.576488          25.034178          39.874233          64.651749          70.637543          59.288105          43.137634          9.294248           8.309111           7.692896           7.109609           6.616425
REFA_RECORD_EEG_PHYSIO_R14_20150416_165742.EDF   6.197095           9.196249           11.368901          11.007266          8.827512           5.616396           8.661504           11.026320          10.842790          8.736211           6.070362           8.983324           11.062250          10.688160          8.577980           6.258394           9.005617           10.857534          10.429869          8.482909           4.648304           7.229913           9.279140           9.176355           7.420636           5.807190           8.548984           10.570450          10.268771          8.268922           4.926037           7.367728           9.131359           8.859225           7.129619           4.674568           7.005090           8.591757           8.244141           6.601647           3.798628           5.790643           7.454166           7.443847           6.127748           4.437193           6.007580           7.125218           6.866320           5.598239           4.797250           6.927306           8.391573           8.066548           6.478648           3.582734           5.518049           7.016410           6.899646           5.574675           4.426444           7.299484           9.111085           8.737869           7.024340           5.681551           8.830470           10.793902          10.408005          8.583201           3.881001           6.674478           9.493620           9.876387           8.021849           4.363031           5.657551           6.080320           5.442439           4.307487           3.682445           5.800349           7.520061           7.419575           5.931702           6.891348           10.795239          13.148046          12.429556          9.801241           6.978727           10.944248          13.327271          12.595352          9.928785           3.994931           6.830463           8.709005           8.396852           6.691693           4.784891           7.583022           8.906298           8.083849           6.147759           4.715168           7.074808           7.998618           7.122735           5.446107           5.293222           9.019926           11.811196          11.552537          9.136965           7.947785           15.100626          20.929502          21.214733          17.312485          5.355673           9.945496           13.099012          12.623899          9.810643           5.914783           9.681789           11.372931          10.245384          7.830216           5.841994           9.552330           11.222240          10.114017          7.732923           9.541461           19.091230          28.019720          29.163734          23.742401          6.212736           10.233661          12.338638          11.411397          8.904325           5.629667           8.081290           9.524575           9.060742           7.410393           5.655880           8.126018           9.579411           9.118180           7.464456           6.030494           8.985717           11.074739          10.787302          8.841112           6.251187           9.053955           11.069836          10.730247          8.719612           4.669803           7.271952           9.344845           9.248561           7.483559           4.878921           7.583559           9.575832           9.348985           7.534472           5.721749           8.234292           9.923121           9.466306           7.581748           4.647312           7.233745           9.290222           9.192539           7.438225           4.656414           7.232549           9.281791           9.180992           7.427093           4.951841           7.278708           8.920425           8.619328           6.928116           4.687962           6.999562           8.561976           8.203947           6.566050           3.597002           5.099411           6.447294           6.464032           5.352417           5.641999           7.609724           8.828660           8.340177           6.712454           3.897119           5.745774           7.224284           7.112993           5.762664           4.330533           7.443675           10.008903          10.007048          8.025794           3.646040           5.276254           6.486125           6.307639           5.084302           4.014213           5.481132           6.251773           5.795590           4.610487           4.513662           7.392735           9.763477           9.664123           7.658264           3.913996           6.706577           8.561295           8.253325           6.567416           4.752024           6.952241           7.592937           6.600975           4.997748           4.815151           8.131605           10.286166          9.774872           7.610974           7.944567           15.098578          20.926125          21.202118          17.292866          5.399280           9.153796           11.029991          10.049425          7.624591           5.890786           9.631532           11.305728          10.179969          7.776471           6.832380           13.194148          18.470711          18.608402          14.872240          6.270303           9.170874           10.920008          10.316114          8.267231           6.458350           10.151580          12.748200          12.539484          10.358011          6.347987           10.590532          13.024854          12.213557          9.582791           4.574956           6.244983           6.935179           6.290338           4.981850           6.244693           9.153546           10.907716          10.302113          8.250323           4.522136           6.184243           6.880401           6.246902           4.948660           4.429704           7.339714           9.158000           8.765735           7.028094           6.978490           10.917209          13.292918          12.569486          9.911106           6.496810           10.156206          12.712185          12.487888          10.314694          8.271633           16.128448          23.475876          24.442873          20.027609          2.534609           2.751424           2.842779           2.669283           2.339577
REFA_RECORD_EEG_PHYSIO_R14_20150416_190712.EDF   13.709262          14.287361          12.252241          9.430721           6.967682           12.040953          13.377375          11.863552          9.322104           6.960740           11.765765          12.694862          11.507252          9.293034           7.138714           8.479974           9.487705           8.308953           6.463756           4.808521           8.380163           9.396777           8.247085           6.440307           4.815450           8.196651           9.199126           8.069148           6.297163           4.710260           7.321871           8.849928           8.659368           7.385920           5.898793           7.356287           8.898092           8.712511           7.428679           5.926660           8.167497           9.555276           8.970432           7.496924           5.994980           7.653052           8.632711           7.610394           5.985336           4.531505           7.667139           8.632136           7.573595           5.913382           4.440183           7.298014           8.819072           8.622649           7.353299           5.877470           8.327042           10.127841          10.399376          9.381724           7.884905           8.400696           10.969140          11.803633          10.907579          9.377712           5.663214           7.250070           7.801505           7.504439           6.698221           5.758461           6.902565           6.998531           6.308623           5.412560           4.914084           5.982700           6.367258           6.082144           5.320481           6.617415           9.503420           10.777596          10.210115          8.652518           8.741083           11.438680          11.443620          9.803451           7.816747           6.760588           9.454880           10.422952          9.735444           8.266402           11.391889          14.446707          14.672251          12.848760          10.510833          10.343421          12.029000          11.820079          10.259979          8.343028           8.454650           11.003465          11.080733          9.599105           7.694716           10.537975          11.992553          10.461026          8.004672           5.861895           10.724970          12.154334          10.585258          8.098530           5.929622           11.032484          12.448082          10.797761          8.236462           6.017419           10.816104          12.188054          10.550450          8.022433           5.840141           10.779032          12.093154          10.346530          7.771947           5.609934           11.006201          12.404676          10.761651          8.211068           6.000223           12.373818          13.214337          11.482582          9.221641           7.410397           12.412149          13.263340          11.527563          9.263499           7.451349           12.404249          13.241601          11.494558          9.226581           7.417560           13.445693          13.904717          11.880276          9.128553           6.746586           8.581400           9.596658           8.402690           6.537506           4.864525           7.396676           8.920381           8.707361           7.413692           5.915772           7.546253           9.074525           8.837504           7.507541           5.977213           8.503104           9.521422           8.342467           6.494217           4.835552           8.302330           9.300304           8.145990           6.350483           4.746480           8.078585           9.086416           7.971983           6.218085           4.651989           7.339869           8.863834           8.659695           7.374316           5.882266           7.591167           8.539466           7.533490           5.951243           4.535407           7.766369           8.750016           7.687096           6.011609           4.518747           6.855525           8.113858           8.143974           7.400718           6.380361           5.687716           7.692168           8.378335           7.776852           6.571062           5.636795           6.799954           6.925119           6.261244           5.379877           4.894432           5.590398           4.991858           3.978321           3.089624           6.855635           9.327546           10.741056          10.621948          9.257285           10.577941          11.989717          10.447739          7.996530           5.853650           10.287294          11.960706          11.750408          10.200038          8.299933           15.173684          17.423714          17.054674          15.037063          12.316182          10.588866          12.038277          10.496329          8.035769           5.888686           10.882377          12.298918          10.690386          8.171972           5.980353           10.950974          12.336292          10.691265          8.148232           5.946334           10.829090          12.148390          10.416333          7.843510           5.668237           10.802277          12.775733          12.486356          10.563224          8.271518           11.042444          12.447366          10.792287          8.230098           6.010612           11.816208          12.960588          11.059083          8.450729           6.288407           6.547499           8.755287           9.418823           8.558489           7.078897           9.923804           11.878109          11.508421          9.644801           7.493927           6.496249           8.704149           9.375422           8.528399           7.060679           8.333985           10.136112          10.418453          9.416978           7.935986           8.675789           11.361668          11.385421          9.769307           7.790830           13.377718          14.869205          13.195549          10.625364          8.493862           10.677651          11.965019          10.239839          7.700678           5.567664           0.000000           0.000000           0.000000           0.000000           0.000000
REFA_RECORD_EEG_PHYSIO_R14_20150417_103528.EDF   8.171416           9.786147           11.104154          11.264639          10.752068          8.211202           9.710702           10.492477          10.022000          8.807354           7.724391           9.197845           10.319181          10.280228          9.532843           7.024496           8.321132           9.462302           9.820191           9.779848           5.783462           7.148271           7.818639           7.524426           6.716191           5.796082           7.155246           7.799225           7.468914           6.626316           5.063933           6.296525           6.906634           6.640769           5.894172           5.052348           6.272208           6.880597           6.619932           5.875880           3.696897           4.837633           5.844738           6.199088           5.968118           3.766559           4.904539           5.900175           6.239572           5.994852           4.999986           6.147607           6.668456           6.372243           5.642105           5.025375           6.226208           6.802067           6.524780           5.786411           7.318448           9.277007           10.583495          10.509947          9.634278           5.595513           7.258386           8.732320           9.302804           9.213210           3.425893           6.285988           10.537980          13.363895          13.264872          4.281793           5.070910           5.613864           5.497067           4.958300           1.493669           1.996980           2.575336           2.912634           2.869130           1.867156           2.621182           3.445564           3.861556           3.727166           4.679362           6.108238           7.453408           7.893250           7.472043           6.031435           7.560284           8.525361           8.565613           7.994354           4.745433           8.493565           11.522429          11.758123          10.017068          2.349482           3.588802           4.828536           5.289178           4.922828           4.600082           6.050016           7.412637           7.880628           7.482576           8.225291           10.655442          12.376667          12.573992          11.781441          7.047511           11.278069          14.595586          14.939842          13.118044          5.474967           10.071688          14.628964          15.749984          13.968420          5.258346           9.593562           13.872460          14.924398          13.252376          4.635447           6.097015           7.483993           7.957074           7.547438           5.425625           9.985128           14.495621          15.596869          13.827455          6.023522           7.280212           8.277078           8.461019           8.030273           5.402038           6.263268           6.883448           6.921847           6.579226           5.506651           6.524948           7.372698           7.579005           7.321131           9.328274           11.304634          13.273182          14.401255          15.336080          5.802871           7.200535           7.901961           7.617348           6.805933           5.083434           6.315818           6.934209           6.670177           5.917805           5.046981           6.278169           6.887778           6.614400           5.857046           5.769104           7.151040           7.842335           7.554142           6.743836           5.816532           7.183370           7.840239           7.523263           6.690732           5.575011           6.883848           7.511249           7.200706           6.388366           5.059968           6.292975           6.901531           6.634093           5.885979           3.737561           4.878797           5.884211           6.232459           5.994074           5.116754           6.258790           6.763949           6.451602           5.711342           5.040865           6.234984           6.808405           6.530444           5.790600           4.005431           5.814878           7.812758           8.812096           8.462177           2.697059           3.811283           5.090429           5.674959           5.395597           2.278302           3.452208           4.640918           5.102371           4.768765           1.979260           2.851742           3.794117           4.248944           4.076383           5.718014           8.678835           10.902667          11.207767          9.955667           4.804292           8.196707           10.950403          11.114224          9.493140           2.413332           3.721613           5.024082           5.507535           5.126110           8.183230           11.094276          13.125208          13.322420          12.274817          7.141849           14.034986          20.620178          22.020889          19.190653          5.411044           9.985663           14.523128          15.643571          13.876842          5.285592           9.631854           13.924717          14.985916          13.318072          6.735172           8.133794           9.370867           9.421768           8.667161           5.416185           9.892750           14.309645          15.381173          13.642556          6.882299           11.051176          15.010450          16.096668          14.772836          2.062808           2.535335           3.034705           3.225520           3.076865           5.378683           6.744815           8.026482           8.377272           8.092263           1.777325           2.440035           3.173795           3.553319           3.444866           6.098627           7.667809           8.668831           8.719805           8.146325           4.643457           6.084623           7.452060           7.913965           7.494691           8.700333           11.539260          13.881815          14.462017          13.713571          7.370336           9.583175           11.890594          12.937625          12.741173          0.000000           0.000000           0.000000           0.000000           0.000000
REFA_RECORD_EEG_PHYSIO_R14_20150417_122102.EDF   15.230282          20.362793          18.975561          13.990885          9.222252           13.535742          18.092407          17.016197          12.659448          8.380960           12.826700          17.393694          16.455984          12.264415          8.129551           14.489994          18.275940          16.410147          11.881559          7.848190           12.490615          16.441906          15.419299          11.568602          7.804875           11.227061          14.268723          13.321182          10.098992          6.967686           11.546247          15.106189          14.352518          10.942281          7.521569           10.795263          14.651346          13.976414          10.505599          7.027036           11.413957          14.525886          13.630906          10.446177          7.229313           7.663894           9.344933           8.728521           6.891670           5.125710           9.000695           10.700969          9.923950           7.769222           5.702096           8.129536           10.358482          10.065385          7.961160           5.730655           13.084036          15.039289          13.946482          11.145493          8.375710           29.474262          29.740456          22.671053          15.239088          10.017510          12.048341          22.282810          27.996319          25.036226          18.157265          9.943685           12.537854          11.568126          8.697763           5.952262           8.175141           11.119730          11.328428          9.174119           6.557068           11.063141          12.589638          11.321125          8.648552           6.173691           9.673255           11.462685          10.770909          8.688223           6.635415           12.847131          14.847587          13.854251          11.096687          8.310699           17.536818          25.513790          25.101124          18.923595          12.264490          17.874861          24.822617          23.268414          16.986696          10.881639          14.366271          20.114552          20.170612          15.794724          10.855371          12.935098          14.994215          14.005901          11.235518          8.453489           17.190863          24.805779          24.836708          19.357294          13.241808          37.757717          51.971779          46.692596          32.345264          19.632393          22.877037          31.114885          28.134974          19.903858          12.536242          15.369292          20.196568          18.579668          13.772073          9.345660           28.670860          39.810104          36.535881          26.018505          16.396515          12.102371          15.353718          14.528515          11.450573          8.500469           11.804794          14.890498          13.927029          10.827904          7.929655           11.648594          14.941396          13.770777          10.386297          7.298668           13.855533          18.530489          17.192158          12.616423          8.297204           12.651846          16.658300          15.587206          11.663733          7.854431           11.668805          15.770400          15.014700          11.285851          7.557446           11.689013          15.837108          15.037471          11.257517          7.503889           12.547559          16.523342          15.476009          11.585679          7.795869           11.811651          15.510115          14.553153          10.924749          7.372217           11.716501          15.322873          14.544457          11.070914          7.594007           11.520467          15.565669          14.823346          11.148903          7.474678           8.177515           11.194305          11.619306          9.744213           7.295382           9.945632           11.925008          10.906388          8.355028           5.991874           8.758999           10.842840          10.447713          8.361948           6.182012           14.142252          18.851257          19.308247          15.785139          11.202041          6.323813           8.883581           9.502217           7.984600           5.838354           12.279715          16.758123          15.954391          12.007285          8.031923           9.854066           12.233943          11.904496          9.464999           6.776607           12.226908          19.704763          22.415768          19.032465          13.570072          21.872078          29.473225          26.574699          18.656275          11.481016          17.931635          25.000029          23.569105          17.298279          11.135696          12.878094          14.943406          13.971467          11.209082          8.420839           17.151381          24.664408          24.607321          19.128002          13.067054          37.443367          51.543678          46.312225          32.071274          19.450663          15.537681          20.402493          18.750113          13.882833          9.406599           22.184868          24.035469          19.454899          13.298302          8.615883           20.791515          28.448360          26.628759          19.758604          13.252270          36.229565          48.430599          43.055466          30.091518          18.919632          11.674636          13.872692          12.380156          9.135536           6.240324           18.538761          20.982113          17.366915          11.985504          7.736743           9.512699           11.717495          10.887794          8.292837           5.796053           13.131046          15.097173          14.005685          11.191442          8.403053           11.124278          12.654572          11.380242          8.689484           6.195600           10.979724          13.736440          13.172710          10.624726          8.104997           15.246200          20.030342          18.434811          13.677979          9.289530           12.279152          12.086893          11.504708          10.709303          10.135715
REFA_RECORD_EEG_PHYSIO_R14_20150417_160049.EDF   2.479145           2.568634           2.677240           2.765566           2.824371           2.031099           1.928617           1.949199           2.074411           2.237142           2.450423           2.448621           2.536756           2.677973           2.779995           2.226183           2.740173           3.149540           3.266439           3.177513           1.684733           1.711951           1.847937           2.043364           2.250108           1.674717           1.559268           1.603870           1.784277           2.005234           1.697647           1.785643           2.013014           2.294331           2.510596           1.877586           2.013681           2.281578           2.576919           2.767269           1.372698           1.613028           1.885708           2.083610           2.198176           1.645666           1.540682           1.586378           1.763149           1.983034           1.684024           1.645940           1.705058           1.832659           1.967070           1.336590           1.511596           1.779353           2.053209           2.246062           3.321380           4.089569           5.095276           6.140328           7.035918           2.256449           2.960840           3.760240           4.388394           4.837931           0.680695           0.755147           0.881764           1.000259           1.072049           1.432341           1.509688           1.614537           1.684602           1.705912           0.856986           1.011183           1.197341           1.346280           1.432787           1.286084           1.583543           2.046774           2.622313           3.422395           2.032592           2.351976           2.949898           3.655072           4.334819           1.323491           1.698666           2.150129           2.495951           2.656158           0.978382           1.138537           1.332176           1.464400           1.512125           1.036633           1.266583           1.495233           1.609321           1.623474           1.144454           1.411112           1.733374           1.962983           2.073364           2.413671           2.803506           3.353409           3.986034           4.528743           1.773195           2.066983           2.464872           2.859727           3.154866           1.560735           1.917404           2.395251           2.786625           3.003306           1.616122           1.986173           2.455104           2.834888           3.066790           1.814512           2.212774           2.794366           3.346584           3.762974           2.405452           2.726136           3.210099           3.696266           4.086084           3.594270           3.462328           3.647627           4.124027           4.664066           3.053929           2.972171           3.080199           3.431644           3.869990           2.842711           2.849042           3.054173           3.408089           3.784509           2.378032           2.578943           2.754328           2.831985           2.842211           1.683930           1.726453           1.876877           2.079116           2.286083           1.852098           1.906332           2.068292           2.288748           2.476917           2.041955           2.142902           2.354298           2.603908           2.783065           1.682465           1.718198           1.869051           2.073774           2.278356           2.231473           2.033772           2.064618           2.284455           2.572449           1.686188           1.578379           1.618690           1.791858           2.009479           1.699123           1.791130           2.020825           2.301630           2.520729           1.352022           1.309473           1.389068           1.562069           1.759143           1.677714           1.567602           1.606970           1.777390           1.990708           1.308172           1.399094           1.582954           1.784807           1.934864           1.214358           1.530402           1.868983           2.086395           2.168406           0.995142           0.985821           1.038217           1.110594           1.168371           2.394043           2.356081           2.349127           2.387370           2.441988           0.994169           1.223685           1.529623           1.801562           2.007603           1.071980           1.242750           1.481929           1.670642           1.755520           1.474621           1.734755           2.016210           2.161343           2.162001           0.935262           1.174063           1.433657           1.583292           1.626571           2.402060           2.784121           3.329335           3.961340           4.504706           1.558822           1.910977           2.384790           2.775249           2.990632           1.504680           1.890030           2.353758           2.688107           2.842644           1.638334           2.026525           2.511711           2.898498           3.128979           2.799793           3.906817           4.701071           4.836483           4.511311           2.728046           2.971841           3.450725           4.113711           4.760593           2.423843           2.797877           3.340100           3.858578           4.264414           2.172621           2.391711           2.804586           3.238758           3.499949           2.174362           2.912282           3.484634           3.621593           3.448151           1.562372           1.789478           2.144368           2.487988           2.694759           3.324867           4.078099           5.081460           6.136204           7.044905           1.980706           2.307924           2.904211           3.597327           4.258409           3.959905           3.936893           4.078788           4.539940           5.117320           2.623947           3.094552           3.804107           4.542526           5.162419           4.874725           4.377374           4.129972           4.019137           3.962976
REFA_RECORD_EEG_PHYSIO_R14_20150417_180225.EDF   5.015830           5.961504           6.063575           5.388612           4.568252           5.841075           6.644237           6.447555           5.435780           4.384707           5.328059           5.959709           5.853758           5.212544           4.576469           4.570323           5.022829           4.932205           4.445333           3.897160           3.303879           3.847236           3.753842           3.165015           2.535929           3.294257           3.820083           3.723245           3.136367           2.506568           3.076288           3.562222           3.470047           2.941851           2.379305           2.786665           3.266082           3.236006           2.815669           2.362956           2.586955           2.857891           2.822292           2.498791           2.137017           2.632987           2.896388           2.856676           2.530258           2.162951           3.056867           3.546836           3.465192           2.939298           2.372089           3.064551           3.527061           3.426290           2.900200           2.341706           4.776287           5.453163           5.450280           4.895052           4.264603           4.777040           5.109844           4.949080           4.413126           3.866300           2.738531           3.615099           4.124427           3.944644           3.414823           2.628619           2.941093           2.929248           2.645721           2.303399           1.333170           1.515026           1.536880           1.390734           1.185099           4.031645           5.151366           5.484345           5.029885           4.404936           4.948299           5.650406           5.895507           5.693099           5.308298           4.717013           6.390364           6.996250           6.405875           5.352533           2.346707           2.990338           3.509845           3.559196           3.262587           2.139409           2.766158           3.055576           2.928705           2.589120           3.929531           5.361558           5.756121           5.227826           4.416899           2.860154           3.578776           3.805604           3.515327           3.032626           2.493047           3.217396           3.542118           3.375566           2.977665           2.366539           3.043813           3.355631           3.210974           2.843707           4.060405           4.365208           4.282919           3.959211           3.572448           4.150458           4.454537           4.365947           4.035726           3.637794           4.120926           4.410012           4.309180           3.974705           3.587008           3.930163           4.126437           3.938569           3.538963           3.125299           4.146897           4.414177           4.318983           3.994615           3.604024           4.124221           4.438461           4.358148           4.029314           3.635612           4.901118           5.853887           5.972763           5.391584           4.690131           4.575427           5.370168           5.267636           4.466271           3.601661           2.988980           3.464777           3.389528           2.897828           2.370247           4.353279           4.929441           4.840254           4.272652           3.702938           4.575618           5.040033           4.954630           4.475435           3.933427           3.364105           3.913616           3.805504           3.195382           2.548064           3.185071           3.697906           3.604917           3.048289           2.454209           2.955520           3.460042           3.387962           2.887496           2.355498           2.600668           2.868242           2.837721           2.513021           2.143829           3.181308           3.677615           3.567691           3.004526           2.408155           3.091790           3.563207           3.469422           2.945281           2.384866           4.144025           5.379466           5.704508           5.130188           4.280645           1.966779           2.173396           2.300077           2.216223           2.033009           2.604755           2.928966           2.920632           2.632421           2.281745           4.109182           6.081545           6.620649           5.796540           4.671741           3.734197           5.142068           5.859341           5.570755           4.765335           2.645619           3.214767           3.612418           3.618358           3.347052           2.099766           2.708658           2.994045           2.877753           2.550872           2.504193           3.223672           3.536916           3.355983           2.948943           2.372619           3.063224           3.393755           3.260322           2.894444           2.180775           2.813008           3.095949           2.957011           2.609533           4.122989           4.437267           4.346928           4.006887           3.606218           6.580726           6.112266           5.522375           4.946854           4.450670           4.250399           5.021057           5.196056           4.831295           4.314242           4.144029           4.434001           4.337950           4.009793           3.622701           4.044401           4.313725           4.390934           4.165844           3.833563           4.280098           4.179474           3.943997           3.644146           3.368751           3.252163           3.787436           3.940290           3.687923           3.351945           4.733377           5.402233           5.432595           4.912942           4.291465           4.368971           5.228794           5.490028           5.204549           4.743989           4.261363           4.419004           4.201559           3.750808           3.306850           4.120701           4.434027           4.346271           4.004768           3.594124           7.596877           6.845656           6.513125           6.496614           6.587513
REFA_RECORD_EEG_PHYSIO_R14_20150418_101855.EDF   4.762062           6.041765           7.100051           7.129947           6.650328           4.761904           6.504100           8.058129           8.151768           7.373407           4.744954           6.061016           7.390434           7.699799           7.277537           4.821532           6.524882           8.148952           8.668763           8.473400           4.712404           6.970376           8.663363           8.430766           7.337332           5.597849           7.248269           8.702199           8.611021           7.625273           4.514965           6.314388           8.285427           8.706202           7.911017           5.623498           8.391090           11.547225          12.754433          12.042299          4.252559           6.993187           8.946510           8.690310           7.478883           5.475372           7.509624           8.875848           8.515044           7.365605           4.948884           6.164319           7.203548           7.299678           6.694325           3.348237           5.545510           8.275449           9.347548           8.716204           7.278697           10.278074          14.852884          19.551090          22.711969          4.151793           6.039923           8.534781           10.488922          11.285578          4.238413           7.026588           8.719791           8.261734           6.868172           6.494568           7.121792           7.010913           6.690969           6.288343           2.842247           3.798975           4.787903           5.089035           4.764492           5.608052           8.440885           11.588346          12.810684          11.928881          8.428496           12.764986          19.529554          25.834806          28.451185          5.311007           7.528741           9.041736           9.207565           8.606040           3.995004           5.213640           5.842787           5.674024           5.068638           4.593464           5.994626           7.061250           7.088244           6.420205           9.402786           12.127085          14.287622          14.422911          13.114934          4.475098           7.019356           9.524648           10.752714          11.183911          4.377285           6.936532           9.350382           10.387717          10.614664          4.305965           6.468570           8.246743           8.474328           7.764865           5.940417           8.110686           10.276208          11.143220          11.029556          9.669039           13.231605          18.227915          23.089802          26.499760          5.801729           8.874088           11.928953          13.293043          13.565641          6.081629           8.086593           10.213075          11.910830          13.381567          5.830670           8.143240           10.555542          12.267410          13.395397          6.802360           9.454283           12.811006          16.003504          18.472349          4.827122           6.078391           7.115636           7.221194           6.922652           4.797154           7.067561           8.756316           8.514280           7.415336           4.603923           6.309731           8.173653           8.687501           8.064913           4.997608           6.609852           8.385271           9.003437           8.634034           4.732769           7.006387           8.703715           8.474166           7.386099           5.486781           7.399941           8.937359           8.733853           7.650935           5.088048           6.690915           8.259706           8.389674           7.539822           4.509188           6.556371           8.949569           9.701514           8.988426           4.312144           7.087039           9.045201           8.759808           7.515166           7.629505           8.931743           9.751677           9.399154           8.422688           3.520584           5.238204           7.234263           7.822720           7.132802           4.682679           7.115802           8.782705           8.962238           8.465470           4.750927           5.385716           5.655224           5.500886           5.084185           3.858958           4.408362           4.588323           4.588597           4.445983           5.663099           8.480058           11.570272          12.695047          11.736454          4.118848           5.950531           7.125529           6.996706           6.189035           6.463926           7.751929           7.871281           7.303420           6.528979           4.605652           6.020114           7.101177           7.138925           6.470077           4.419513           6.952943           9.397468           10.516110          10.826299          3.724757           5.882397           7.651650           7.887204           7.262656           5.869216           8.051325           10.218733          11.073879          10.943287          6.068950           8.313148           10.564929          11.487999          11.398328          7.749679           10.108634          12.779452          14.143876          14.193783          5.527688           8.608696           11.812121          13.821750          15.272159          7.520614           10.711612          15.379190          20.297703          24.274252          7.162003           13.303549          20.485851          23.949141          22.777485          4.351252           6.390102           8.707449           10.093616          10.751248          4.554628           8.156651           12.450109          14.486913          13.845083          5.125995           7.359074           10.298100          12.808810          14.010695          8.639491           12.035588          16.051899          18.740919          19.085890          6.350307           8.877348           11.929284          14.753022          17.386597          7.535060           10.714705          15.373899          20.300085          24.301128          0.000000           0.000000           0.000000           0.000000           0.000000
REFA_RECORD_EEG_PHYSIO_R14_20150418_122604.EDF   3.268309           3.863369           5.243520           5.762183           5.183510           2.893755           3.292255           4.287817           4.568384           3.959949           2.778665           3.607149           5.143497           5.715765           5.083800           3.936670           4.007157           5.051393           5.488424           5.051132           3.077318           3.126707           3.673712           3.774472           3.282373           2.383618           2.823585           3.734988           4.013621           3.502120           2.362297           2.818952           3.746566           4.033170           3.521443           2.363704           2.854208           3.823153           4.136165           3.626854           1.809587           1.976354           2.497576           2.729426           2.525706           2.424737           2.328909           2.576030           2.555967           2.198304           1.821217           2.009940           2.542702           2.695264           2.362153           1.965850           2.522257           3.569242           3.986422           3.571781           3.127020           3.768956           4.948677           5.366536           4.853586           2.842695           2.900756           3.434524           3.672954           3.486093           1.210916           1.335521           1.649222           1.877837           1.872973           1.549365           1.623749           1.877703           1.896576           1.670848           0.913732           1.099914           1.499716           1.672574           1.525057           1.982687           2.539599           3.588601           4.002013           3.581835           1.129747           1.193066           1.449093           1.584379           1.506798           1.528139           1.850022           2.441480           2.740089           2.580398           1.335508           2.066278           3.140429           3.519264           3.107058           0.986617           1.093122           1.375286           1.504348           1.405898           1.030825           1.131680           1.416765           1.554544           1.461442           3.139454           3.790761           4.980081           5.396429           4.873655           2.135690           3.985726           6.866161           8.111190           7.221519           3.018338           6.552236           11.645164          13.447311          11.558711          2.337016           3.947356           6.085480           6.715289           5.834959           0.000000           0.000000           0.000000           0.000000           0.000000           4.390244           10.493082          19.688511          23.245184          20.115438          4.306433           7.630644           12.979810          15.453894          14.120439          3.965452           6.680306           11.117926          13.136625          12.011451          4.200433           8.671034           15.160760          17.551237          15.347148          3.327842           3.887536           5.243487           5.760007           5.198225           3.075665           3.386109           4.289823           4.549294           3.988577           2.684625           3.224718           4.303318           4.645394           4.069912           2.730229           3.554129           5.080054           5.657280           5.041763           3.291065           3.484392           4.293238           4.583238           4.158403           2.379685           2.826959           3.750024           4.035640           3.525291           2.392256           2.834601           3.755534           4.040388           3.528594           2.385882           2.854097           3.795319           4.088168           3.573951           1.786803           1.845877           2.196767           2.328860           2.123932           2.421439           2.329139           2.581487           2.563845           2.207391           1.849469           2.035614           2.569854           2.721425           2.385159           1.491584           1.619411           1.980030           2.200657           2.137544           1.204576           1.283913           1.505593           1.578427           1.456871           1.338315           1.432480           1.708120           1.752768           1.543565           1.258530           1.433390           1.823010           2.012736           1.879556           1.299629           1.813328           2.633486           3.027789           2.812817           0.836214           1.050200           1.425201           1.545453           1.379575           1.009863           1.110194           1.392794           1.527451           1.433848           2.972405           5.229884           8.747673           10.277104          9.198530           2.991752           6.480239           11.508035          13.290238          11.428515          3.035546           6.262353           10.664882          12.032086          10.271450          2.360068           3.981679           6.132802           6.767866           5.887399           5.756859           5.475392           6.397529           6.719938           6.129910           5.058700           12.646991          24.809620          30.372091          26.981611          4.214909           8.731730           15.281909          17.691702          15.467985          2.025762           2.593946           3.662656           4.084524           3.655572           3.278356           3.247594           3.990085           4.282551           3.885262           1.986411           2.546802           3.595536           4.010573           3.591573           3.145599           3.791382           4.971468           5.388035           4.871926           1.092179           1.169574           1.439180           1.576127           1.492088           4.553745           7.667586           12.445540          14.453453          13.019019          4.243169           6.385336           9.254797           10.304143          9.448988           0.000000           0.000000           0.000000           0.000000           0.000000
REFA_RECORD_EEG_PHYSIO_R14_20150418_142728.EDF   8.053722           7.590558           6.708104           5.709916           4.920185           6.111470           5.973774           5.233599           4.259597           3.438564           3.173234           3.253464           2.923574           2.431746           2.017600           11.062306          11.013452          10.075459          8.517093           6.959795           4.898774           4.743624           4.112135           3.309232           2.648145           4.889470           4.727819           4.093423           3.291937           2.634939           2.890835           2.940803           2.620845           2.164026           1.774160           2.928934           2.985408           2.656709           2.190588           1.796749           4.477245           5.000463           4.862297           4.246543           3.527045           4.544252           3.995718           3.377139           2.738219           2.211402           6.851420           5.875983           4.832730           3.845867           3.052807           4.428485           4.535486           4.165903           3.577731           3.038932           9.927274           10.524636          9.907174           8.598023           7.354896           7.431065           8.678144           8.213844           6.866469           5.505194           3.312889           3.578381           3.282226           2.669606           2.066581           5.761067           4.907314           4.115570           3.359247           2.707240           2.376279           2.493191           2.339120           1.995739           1.617579           5.109207           5.426307           5.345957           4.839199           4.148408           5.093206           5.426768           5.368177           4.883999           4.211830           7.855185           8.796433           7.913764           6.299941           4.878154           3.328283           3.641146           3.444304           2.882928           2.300274           3.550008           3.800589           3.677692           3.198600           2.613381           3.473728           4.091470           4.162752           3.679518           3.006841           8.624475           8.953803           8.092049           6.813479           5.714080           5.087104           5.673283           5.251628           4.359404           3.571247           4.193475           4.608150           4.669205           4.334490           3.878600           2.996548           3.551393           3.651319           3.270302           2.729546           5.103372           5.448580           5.465925           5.086067           4.544806           5.557656           5.923516           5.999761           5.755925           5.438993           6.073281           5.931176           5.569888           5.102347           4.684514           6.601355           6.607424           6.266739           5.746637           5.293375           7.844887           8.814561           9.397070           9.305917           8.871968           8.095116           7.630211           6.741376           5.726137           4.919866           6.106940           6.061811           5.438362           4.589726           3.896393           2.960175           3.000660           2.665865           2.199626           1.806012           3.047127           3.132432           2.808954           2.326248           1.917500           4.815691           4.669829           4.045926           3.253499           2.603724           4.910276           4.762111           4.126123           3.311440           2.640502           2.933460           2.965981           2.634207           2.175779           1.789086           2.948231           2.988613           2.654097           2.192417           1.804563           4.533513           3.978647           3.362072           2.733114           2.215798           7.815167           6.502106           5.220740           4.058906           3.152860           2.842445           2.891891           2.579441           2.134923           1.755942           7.484190           8.734040           8.235483           6.851728           5.466643           3.429150           3.074216           2.687648           2.246954           1.834529           4.667729           4.155449           3.582874           2.965860           2.404670           2.976824           3.313879           3.214422           2.792645           2.302956           4.551109           5.442430           5.106509           4.061196           3.031691           3.702885           3.783952           3.547145           3.044695           2.507815           2.999596           3.558137           3.656708           3.270091           2.722884           7.173617           7.631836           6.888515           5.715470           4.743874           4.086326           4.530575           4.436323           3.967024           3.470783           3.879873           4.438782           4.608209           4.274271           3.752712           3.045187           3.618319           3.719590           3.327305           2.774756           13.352804          15.192008          14.922515          12.787636          10.159062          6.411152           6.656197           6.325327           5.809458           5.443956           5.854023           6.694724           7.085148           6.790174           6.260905           5.208755           5.538607           5.451678           4.922449           4.206573           4.623404           5.159186           5.006980           4.365109           3.617466           5.127834           5.438059           5.344968           4.830661           4.141840           8.165339           9.076558           8.168342           6.546703           5.118030           5.102948           5.433964           5.376842           4.887102           4.204427           7.174004           7.129025           6.480181           5.698003           5.091485           3.023354           3.566556           3.655452           3.278577           2.753587           8.107193           8.024652           7.738566           7.354266           7.014943
REFA_RECORD_EEG_PHYSIO_R14_20150418_162506.EDF   2.261992           2.230665           2.322956           2.502698           2.709296           2.759548           2.577175           2.540453           2.613360           2.694405           2.716765           2.571368           2.549949           2.636360           2.741715           1.232579           1.315118           1.457466           1.607307           1.713326           1.207908           1.300713           1.448495           1.598834           1.702713           2.934458           2.602014           2.479395           2.505980           2.560369           2.087556           1.909248           1.897564           2.004498           2.147705           2.232451           2.198623           2.246468           2.385419           2.539734           1.154475           1.244777           1.397384           1.550083           1.651417           1.136109           1.231541           1.379575           1.522766           1.615922           1.828291           1.653984           1.615309           1.652447           1.701200           1.212327           1.291783           1.453998           1.646731           1.791478           1.032397           1.115595           1.287417           1.479348           1.624272           0.979983           1.075664           1.264989           1.466551           1.608367           1.034968           1.113371           1.273380           1.435484           1.525639           1.515664           1.463425           1.529040           1.620901           1.680394           1.021801           1.137797           1.341658           1.567121           1.724263           1.869867           2.089059           2.481030           2.891428           3.183286           2.828248           3.106245           3.674968           4.372170           5.051859           0.989731           1.078071           1.265862           1.476356           1.632592           0.939333           1.030362           1.208273           1.411131           1.569562           1.186414           1.285699           1.510923           1.812195           2.082986           1.619122           1.969328           2.549183           3.208837           3.742675           0.995683           1.087372           1.268600           1.476182           1.639087           1.014920           1.107638           1.288475           1.501139           1.673863           1.977978           2.268638           2.801642           3.614035           4.473167           2.159312           2.660423           3.486030           4.570297           5.617956           2.798598           3.265298           4.081107           5.116848           6.139441           2.092806           2.508984           3.045962           3.702996           4.345360           1.000466           1.094411           1.277672           1.487425           1.653614           4.075675           5.609060           6.843973           7.312060           7.258461           4.058246           5.614044           6.869765           7.345157           7.291515           2.249977           2.223561           2.324997           2.519544           2.741737           1.219429           1.303297           1.449877           1.605675           1.716682           2.166382           2.059408           2.091263           2.234114           2.392711           2.669614           2.560343           2.568189           2.698892           2.866312           1.210131           1.295566           1.441409           1.595190           1.705466           1.225501           1.306551           1.446490           1.596712           1.702423           2.536620           2.251104           2.161218           2.210294           2.297364           2.152225           2.044842           2.070825           2.208450           2.367355           1.141155           1.227230           1.369404           1.514990           1.615134           2.697457           2.383113           2.288051           2.309262           2.327806           1.208115           1.281059           1.436217           1.626663           1.774263           0.989548           1.081962           1.272082           1.478462           1.625529           1.055387           1.060258           1.148012           1.249614           1.315818           1.230825           1.203837           1.259003           1.348410           1.426322           1.446792           1.664851           1.996334           2.340806           2.571218           0.965956           1.054798           1.233228           1.436391           1.594135           1.284708           1.387336           1.617555           1.914939           2.168755           1.319962           1.557225           2.000873           2.557983           3.019653           1.003753           1.099324           1.282795           1.488854           1.651092           1.778383           2.063838           2.556389           3.304953           4.106830           1.848750           2.151088           2.690653           3.466756           4.254061           2.183496           2.699464           3.553991           4.656968           5.706222           2.157981           2.122084           2.268278           2.471155           2.637617           0.999350           1.098338           1.285936           1.499573           1.668556           2.519794           3.196059           3.959735           4.674427           5.248251           2.383469           2.377540           2.519558           2.751068           2.968227           1.187500           1.282464           1.438731           1.593145           1.695763           1.751977           1.814903           1.991976           2.215293           2.395567           0.999690           1.091863           1.281951           1.491331           1.645649           2.370729           2.758093           3.465466           4.236712           4.874656           1.001253           1.097895           1.280841           1.485327           1.645594           3.331115           4.345986           5.276853           5.851197           6.153028           7.116107           5.720522           4.736873           4.037287           3.561478
REFA_RECORD_EEG_PHYSIO_R14_20150420_082617.EDF   1.793376           1.680457           1.716532           1.914526           2.139709           1.772465           1.732257           1.852059           2.127041           2.345255           2.093805           1.941286           1.927156           2.064456           2.240511           1.317346           1.252183           1.332596           1.572837           1.818286           1.264927           1.221063           1.327661           1.585834           1.831272           2.725905           2.537548           2.518662           2.726214           2.895545           1.679368           1.653240           1.807256           2.161927           2.508687           1.514114           1.509085           1.605836           1.837232           2.126354           1.527712           1.499762           1.654752           2.004192           2.325582           2.663008           2.389926           2.258860           2.369155           2.510606           1.905196           1.782009           1.817485           2.068045           2.360216           1.489621           1.660163           2.053412           2.734089           3.570983           2.415331           2.372231           2.524926           3.019277           3.722530           1.609992           1.529946           1.585622           1.860827           2.256570           1.192601           1.099923           1.094899           1.204786           1.388433           2.362486           2.051485           1.805477           1.795410           1.970800           1.254668           1.200348           1.277257           1.509506           1.827551           1.572032           1.775732           2.173499           2.671905           3.092424           3.400465           4.048599           5.136468           6.295130           7.069149           1.364737           1.500074           1.745283           2.081546           2.408086           2.081954           1.906231           1.741439           1.764425           1.960078           1.722830           1.587011           1.546161           1.689021           1.936547           1.394181           1.563226           2.118987           2.864764           3.400987           1.577313           1.791578           2.093349           2.509665           2.925178           1.514810           1.723409           2.003512           2.384374           2.762840           2.123114           2.080787           2.081563           2.275375           2.568241           1.716500           1.757916           1.946389           2.279229           2.583802           2.881604           3.179494           3.910707           4.846440           5.541993           2.849627           2.887901           3.027110           3.390157           3.847301           3.402578           3.546221           3.987846           4.655163           5.322169           3.159348           3.207735           3.552935           4.113282           4.668159           3.354506           3.418613           3.824940           4.454843           5.074459           1.311013           1.247624           1.335874           1.583912           1.831700           1.310075           1.253581           1.346902           1.598840           1.847664           1.490204           1.507344           1.690889           2.039607           2.382734           2.099864           1.967758           1.956122           2.106396           2.318125           1.295799           1.239992           1.334741           1.586159           1.831902           2.184174           2.051813           2.079491           2.313648           2.494480           2.079214           1.993614           2.079624           2.360545           2.594899           1.483460           1.492087           1.659970           1.993437           2.327613           1.936994           1.743478           1.725357           1.923530           2.130276           2.776747           2.521272           2.411858           2.549703           2.719287           1.915428           1.796834           1.837419           2.089711           2.380877           1.188173           1.097532           1.093054           1.199962           1.378757           2.361185           2.020599           1.782097           1.773525           1.927926           1.996999           1.763717           1.632591           1.702927           1.915908           0.960772           1.062297           1.357036           1.768604           2.146448           1.467477           1.676309           1.956052           2.332531           2.701595           2.286127           2.027164           1.810667           1.830041           2.050270           1.408265           1.452139           1.726140           2.155657           2.517916           1.568057           1.788955           2.084579           2.486974           2.893759           1.987864           2.045552           2.096127           2.279472           2.534390           1.763036           1.766772           1.864951           2.110908           2.377762           1.802202           1.955590           2.393098           3.012540           3.501620           1.382738           1.301157           1.355931           1.575061           1.817488           3.305650           3.483655           3.734049           4.208990           4.804674           2.694135           2.737720           2.992803           3.451811           3.927803           2.387818           2.479366           2.716301           3.027036           3.296033           1.361500           1.286600           1.353740           1.584918           1.830082           1.624053           1.876637           2.308801           2.909404           3.583650           2.420374           2.378312           2.535544           3.035878           3.744111           1.898985           2.182155           2.811780           3.604693           4.192823           3.358849           3.627250           4.207874           5.087476           6.072395           3.523203           4.002177           4.920912           6.035785           7.031194           1.781466           1.648285           1.553667           1.530556           1.573000
REFA_RECORD_EEG_PHYSIO_R14_20150420_103705.EDF   8.656152           6.796131           5.119761           4.153483           3.702377           13.635485          10.335598          7.623604           6.129562           5.464119           14.051204          10.321547          7.348707           5.649446           4.782198           9.565108           7.755374           6.100371           5.224115           5.068827           8.332814           6.586703           4.997646           4.083907           3.670334           12.073240          10.041463          8.056896           6.858741           6.324987           11.826188          9.721506           7.869413           6.856860           6.478981           12.025522          9.268332           7.031861           5.770329           5.204254           3.843191           3.893692           3.686631           3.412956           3.251096           6.977975           5.922173           4.984427           4.453126           4.317523           8.415311           7.198350           5.906711           5.087026           4.765787           7.357045           6.337034           5.359449           4.846332           4.747310           9.872122           8.539371           7.289480           6.482593           5.954566           8.987055           7.874918           6.933483           6.654963           7.284357           9.414107           6.851291           4.884083           3.649552           2.913414           7.447305           5.578147           4.034087           3.131402           2.677305           5.263915           4.637157           3.911878           3.315677           2.921199           7.314272           6.699722           6.032567           5.470881           5.017039           10.135179          9.222259           8.315475           7.481278           6.729001           9.740776           8.403500           7.145346           6.322431           5.788136           14.757013          10.182686          6.532540           4.471024           3.398017           9.399519           7.135419           5.043821           3.702238           2.908928           8.531754           8.226155           7.267312           6.000394           4.840819           11.095427          10.151076          9.379568           8.905227           8.372433           13.131864          10.285254          7.815233           6.270099           5.277864           11.940913          9.233117           6.779288           5.262332           4.383934           10.878813          9.281710           7.440314           5.949599           4.858409           9.756923           9.628266           9.202163           8.374910           7.382835           8.664638           8.104139           7.710800           7.515777           7.282523           8.144803           7.080451           6.243685           5.899976           5.820186           8.247762           7.150769           6.290528           5.931314           5.845481           9.885273           9.574909           9.479387           9.407312           9.174726           8.547728           6.722331           5.075744           4.127531           3.688855           8.530288           6.738834           5.096288           4.146045           3.714377           12.609991          9.700809           7.274704           5.893563           5.293918           13.827149          10.165968          7.244483           5.572763           4.720614           8.448199           6.686560           5.085113           4.155682           3.721238           11.786194          9.667585           7.825338           6.896341           6.618532           12.082853          9.987822           7.999372           6.815470           6.292689           11.757200          9.429079           7.444698           6.390860           6.033207           8.142600           6.461981           4.925823           4.040525           3.643245           9.231563           7.919834           6.467167           5.463974           4.968327           8.340473           7.177898           6.083840           5.516570           5.406102           9.879351           7.980643           6.207633           4.959280           4.217157           9.247313           6.703184           4.769347           3.569272           2.859967           5.837101           4.566943           3.452517           2.756306           2.375749           5.037576           4.829017           4.346594           3.811455           3.402093           14.891390          10.766724          7.311401           5.213855           4.010265           12.544640          8.840451           5.737109           3.966247           3.054790           9.176348           8.063808           6.541989           5.113404           3.983514           11.105768          10.108083          9.297899           8.803039           8.264812           13.385651          10.079872          7.342380           5.752351           4.844806           11.875917          9.185397           6.743042           5.234568           4.363896           9.657846           9.255848           8.352422           7.242086           6.173598           10.002223          7.961222           6.280778           5.315245           4.806869           8.057964           7.604886           7.335203           7.221096           7.010329           9.115644           9.325620           9.225217           8.774701           8.075981           11.467540          9.017926           7.159578           6.027305           5.264524           9.985075           7.938554           6.249149           5.275108           4.759062           8.764203           7.109391           5.712301           4.897666           4.478381           9.844387           8.493534           7.234598           6.421903           5.893734           9.925179           9.051532           8.165709           7.337125           6.593848           8.654242           7.868624           7.234158           6.947401           6.750695           11.249214          12.655239          13.813375          13.796891          12.684653          3.776148           3.538507           3.330827           3.170136           3.044556
REFA_RECORD_EEG_PHYSIO_R14_20150420_122814.EDF   5.979653           5.190729           4.318812           3.707240           3.447737           5.891470           5.031737           4.112901           3.436478           3.018143           6.178937           5.207170           4.318774           3.748485           3.448640           3.852914           3.423519           3.035871           2.773936           2.669241           3.736999           3.367425           2.886858           2.494827           2.292355           5.974381           5.087053           4.198820           3.515684           3.068174           4.628318           4.099737           3.500121           3.031640           2.732967           4.369851           3.869933           3.374683           3.010463           2.800553           1.947462           1.826968           1.769718           1.797620           1.907668           3.442791           2.957925           2.502762           2.172863           2.006032           4.720415           3.958498           3.286574           2.798643           2.485843           2.815431           2.586559           2.329134           2.153985           2.078021           6.187150           5.702281           5.448504           5.523005           5.804575           2.895251           2.704606           2.660231           2.816738           3.141256           2.207629           1.990003           1.864589           1.875100           1.990515           4.233517           3.640801           3.300263           3.116618           2.932999           1.928015           1.774492           1.664989           1.642255           1.693633           3.354841           3.090864           2.923120           3.003024           3.369754           5.551546           4.905865           4.319260           4.074819           4.158241           3.318553           3.109362           2.999131           3.060443           3.239898           3.240047           2.814523           2.548001           2.440675           2.392621           2.330972           2.070543           1.910798           1.840850           1.811593           2.227463           2.115842           2.008760           1.987135           2.088022           6.797139           6.556822           6.481956           6.585633           6.762432           5.106458           4.668344           4.436069           4.419842           4.517615           5.597346           5.028451           4.689457           4.533521           4.482065           3.662414           3.541928           3.350837           3.169762           3.083344           4.414162           4.179255           3.918117           3.794594           3.857602           5.929413           5.684693           5.612238           5.549606           5.476879           4.093775           3.650377           3.290710           3.070366           2.987791           4.342969           4.103040           3.860212           3.662263           3.538743           4.802494           4.737947           4.607599           4.469034           4.374310           6.941282           6.231612           5.612605           5.372906           5.562634           5.006714           4.458809           3.801621           3.317365           3.099946           4.846514           4.207283           3.564398           3.108021           2.852329           5.293563           4.520604           3.790120           3.329058           3.134885           3.800584           3.467538           3.080570           2.816403           2.743888           5.223306           4.543443           3.770712           3.152157           2.774759           5.975769           5.085954           4.191627           3.503140           3.055417           4.359591           3.873091           3.381396           3.015740           2.805400           2.190455           1.957980           1.774097           1.719138           1.807502           7.282445           5.954756           4.790055           3.938369           3.404392           2.689680           2.444078           2.183595           2.014762           1.944707           2.222959           2.076880           2.016197           2.093714           2.284298           2.772876           2.385702           2.145388           2.038331           1.973541           2.723254           2.384562           2.165290           2.049960           1.975348           2.035041           1.934667           1.875813           1.912654           2.045700           2.863162           2.579466           2.406830           2.391592           2.467481           3.340287           2.915589           2.663940           2.542450           2.439526           2.394194           2.256119           2.129222           2.065695           2.090524           6.771692           6.516188           6.436277           6.540605           6.724708           5.535387           4.971850           4.641615           4.492662           4.440753           3.875833           3.565446           3.343312           3.201742           3.135175           3.727941           3.600044           3.404505           3.226658           3.142744           4.473675           4.019423           3.723641           3.559633           3.535386           5.003105           4.683920           4.523312           4.475700           4.505439           5.843781           5.690104           5.449742           5.158901           4.943711           4.812039           4.094192           3.448442           3.022384           2.789574           2.827701           2.623598           2.534776           2.627082           2.984475           3.414880           2.984869           2.601238           2.359437           2.252752           4.548945           4.422327           4.445977           4.691433           5.099393           3.682389           3.462904           3.317903           3.366558           3.613434           5.156688           4.898403           4.749323           4.718184           4.763357           5.406625           5.147213           4.807367           4.542165           4.433268           6.382185           5.848434           5.428434           5.192057           5.035536
REFA_RECORD_EEG_PHYSIO_R14_20150420_144832.EDF   15.951341          18.416414          16.297754          12.642946          9.886487           12.173423          15.252371          13.229873          9.303458           6.137580           17.882050          20.873457          18.659836          14.462761          10.996975          9.778973           11.723154          10.788048          8.667487           6.875869           9.145785           11.295505          9.709780           6.849134           4.613639           10.938679          13.532991          11.571299          8.041353           5.257823           9.830680           12.531080          11.046348          7.953679           5.486783           11.631592          14.019397          12.580599          9.614606           7.169757           4.957584           6.341174           6.174909           5.137738           4.070212           9.009832           10.252629          8.421006           5.835752           3.920413           9.157261           10.826169          9.111741           6.371367           4.302560           7.597665           9.641311           8.698812           6.554938           4.828253           11.291654          13.531129          12.631019          10.764347          9.211487           5.390582           7.587318           8.299253           7.789382           6.931814           4.414077           6.849462           7.293877           5.959305           4.326022           6.667815           7.495107           6.429008           4.781343           3.512957           4.357978           5.840682           6.017111           4.925411           3.635500           6.229368           7.427822           7.071583           6.032463           5.121589           10.755095          11.540771          10.617307          9.475552           8.814063           11.374198          16.892572          16.438225          12.422014          8.474093           9.000401           13.082156          12.028776          8.558737           5.599023           7.314876           11.054751          10.750805          7.935661           5.240191           12.138935          17.972803          17.832983          13.321163          8.614470           16.225288          20.694939          18.126825          13.168957          9.210175           14.329730          19.677971          17.552988          12.281109          7.882103           14.937033          20.694319          18.520185          13.076209          8.597539           16.528421          21.708769          19.496840          13.933350          9.090799           17.130974          19.524134          16.679745          12.274387          8.781441           14.695400          18.134361          16.568184          12.912724          9.792190           12.325083          13.268168          11.717228          9.576790           7.952736           10.911730          11.045230          9.723243           8.180659           7.039755           15.455968          17.067017          15.118067          12.035202          9.518465           15.419569          17.806807          15.748986          12.217166          9.560095           11.340462          13.930439          12.360122          9.277207           6.825523           11.485920          14.532561          12.864062          9.333591           6.449897           16.260700          19.068022          16.917244          12.912256          9.659839           9.473099           11.994658          10.743897          7.962695           5.681167           10.327785          12.703434          10.753556          7.385057           4.765791           10.626920          13.335456          11.455914          7.940893           5.160347           9.863155           12.647470          11.186573          8.066470           5.557136           6.244711           7.269983           6.203644           4.542262           3.240616           10.063381          11.600593          9.605429           6.659912           4.458202           7.142601           8.771652           7.674805           5.579364           3.904668           5.053558           8.377661           9.238050           7.759441           5.781888           5.174658           5.847544           5.095514           3.915919           3.002195           4.926057           5.657673           5.164828           4.085655           3.135166           4.297759           6.022798           6.418096           5.317568           3.901291           11.012426          16.607559          15.917377          11.639188          7.585426           10.588881          15.478374          14.242013          10.106243          6.591250           11.811285          17.540056          17.450048          13.066813          8.468893           16.201103          20.698374          18.120216          13.133977          9.149706           14.230008          19.946171          17.791920          12.392653          7.954535           13.442557          19.022665          17.210075          12.099710          7.784883           16.764868          22.009031          19.761389          14.113878          9.199438           8.115618           10.254266          10.293454          8.963409           7.460004           15.972405          19.833002          17.978119          13.861245          10.355615          17.673498          22.110741          19.541479          14.313644          10.050210          7.102370           8.767228           8.124195           6.422534           4.923549           6.547805           8.513158           8.768986           7.866860           6.853647           6.638648           8.303719           7.734088           6.118291           4.699244           9.545165           12.478559          12.028174          10.079249          8.232396           11.794840          13.968364          12.607061          9.842740           7.532533           18.240873          22.244797          19.564453          14.803236          11.054000          24.571636          29.289516          25.538599          19.003096          13.715604          16.512680          13.807266          11.945855          10.551656          9.199216
REFA_RECORD_EEG_PHYSIO_R14_20150420_192120.EDF   5.385545           10.367815          15.084946          16.402046          14.939208          5.307545           10.239879          15.138466          16.479126          14.752419          5.085686           9.877072           14.529965          15.899446          14.563346          5.369814           9.537624           13.081667          13.745081          12.369499          5.102657           9.653960           14.089534          15.126361          13.326042          4.917233           9.462257           14.094890          15.462801          13.905228          4.905841           9.391736           13.966306          15.320987          13.788160          3.816634           7.317551           10.714904          11.883421          11.244680          3.934065           7.450345           10.626284          11.389701          10.448540          5.159305           9.243379           13.330050          14.250027          12.530985          4.615466           8.858812           13.431434          14.885436          13.337908          3.757271           7.378707           11.200486          12.498383          11.441858          3.850376           7.266927           10.895087          12.491124          12.012681          4.811474           9.235095           13.773793          16.057270          16.623920          2.784797           6.782985           11.594436          13.535849          12.415999          3.776433           6.776444           10.165876          11.445667          10.554260          2.155485           4.318696           7.275178           8.951333           8.701350           2.689400           5.344834           8.777820           10.782911          10.924194          6.318268           14.052142          20.806479          22.104538          19.438232          3.769296           7.155545           10.814198          12.460677          11.993230          3.785814           9.175714           15.889011          18.971165          17.568298          4.704963           9.929282           15.534995          17.829439          16.534481          6.325349           14.074845          20.845137          22.153749          19.485037          5.327741           10.261874          15.657040          18.374992          18.130089          4.454978           10.416630          17.354548          20.412315          19.094137          9.861905           24.884193          37.434414          38.928192          32.974247          8.679193           20.692039          30.015715          30.663376          25.874743          6.423887           14.339408          21.257326          22.584459          19.846508          22.138258          61.955696          93.875984          95.027153          77.560570          9.463807           20.521160          31.622786          35.764114          33.812023          7.889739           17.765656          26.925360          28.858648          25.482246          8.476616           18.872847          28.160971          29.870382          26.197329          5.759358           10.587952          14.910393          15.966142          14.579165          5.206527           9.899772           14.267289          15.369214          13.932677          4.878664           9.347041           13.826028          15.342714          14.367476          3.801983           7.288093           10.672235          11.834263          11.198387          5.274885           9.680702           13.631658          14.590165          13.391129          5.164316           9.694664           14.112304          15.139215          13.336106          4.931096           9.477122           14.111717          15.479946          13.920467          4.880042           9.386521           13.994300          15.365150          13.830284          4.845278           8.949285           12.873489          13.694711          12.117959          5.229744           9.745587           14.515944          15.838285          14.000185          3.792236           7.450659           11.326785          12.646057          11.574930          3.472816           7.684789           12.732483          15.302414          15.195096          3.128107           6.340349           9.896761           11.067311          9.979465           3.006586           5.932664           9.670881           11.582898          11.023975          2.700766           5.365810           8.812573           10.829299          10.964488          2.943990           7.416260           13.692320          17.074104          16.225033          4.967788           10.752619          16.669460          18.732668          17.077175          3.712120           8.155024           13.768097          16.662832          15.844627          5.309281           10.241521          15.628499          18.343945          18.105640          6.378749           15.975336          25.565901          28.417376          25.363951          11.291794          28.120993          41.118629          41.595913          34.475483          6.765304           15.194688          22.431469          23.698040          20.717768          5.462080           9.375145           12.529611          12.998040          11.690622          17.976206          46.934376          74.525299          81.894127          73.209396          7.124666           16.208601          23.895397          25.102427          21.807066          3.969523           7.496560           10.918711          12.132592          11.539089          4.725795           8.439497           11.659546          12.423893          11.447347          3.788271           7.249650           10.620845          11.797249          11.183049          3.866940           7.275134           10.913718          12.530033          12.066308          6.364900           14.158700          20.956009          22.245306          19.540895          10.631588          21.857698          33.933018          40.509640          41.343979          6.815443           15.375297          22.693378          23.934458          20.887308          3.729363           3.750365           3.802913           3.834004           3.874480
REFA_RECORD_EEG_PHYSIO_R14_20150421_103015.EDF   36.644447          31.400618          20.865252          12.614274          7.963802           35.773880          32.172283          21.844738          13.340996          8.573787           29.265070          26.056580          17.841740          11.013214          7.093777           25.462065          22.088404          15.760862          10.948106          8.506686           22.386547          21.347197          15.343725          10.111950          7.283413           27.450584          25.955826          18.197887          11.488867          7.771883           19.142523          19.072512          13.913817          8.847122           5.787817           28.725784          25.648907          17.598301          10.878692          7.016186           15.388865          16.132450          12.843224          9.446694           8.173588           17.872570          18.242897          13.623651          8.947873           6.172791           26.613708          26.086390          18.701401          11.804567          7.762102           19.115036          19.044481          13.917646          8.867435           5.811278           25.747332          25.848850          19.830036          13.824302          10.034873          18.598604          19.189259          15.039951          10.325281          7.184635           45.216702          45.864006          33.760391          20.667387          12.151941          24.724360          20.088135          13.305725          8.224448           5.410640           13.579185          13.744059          10.183596          6.495433           4.174756           18.760334          18.784845          13.801865          8.820715           5.780095           40.764435          39.528709          28.398022          18.312305          12.420664          25.548979          25.650694          19.666311          13.702408          9.950631           47.315521          43.272675          29.837076          17.853191          10.642693          45.373581          31.884300          19.351816          11.902847          8.391015           40.543179          38.381977          27.055296          16.637833          10.479295          33.317905          33.825550          24.580944          15.687488          10.336468          29.916117          27.850033          19.727259          12.650799          8.534285           30.124710          27.760145          19.593964          12.588369          8.545401           37.375149          32.872406          23.149729          15.154457          10.464856          55.885651          57.694118          41.363697          25.164371          15.218546          46.457920          47.272522          35.466537          23.367895          15.516996          44.901882          48.205673          35.882225          22.697737          14.268228          58.812874          64.207893          47.355667          29.008619          17.179077          58.721935          64.125092          47.286716          28.959742          17.144987          31.680182          26.723131          17.773346          10.925447          7.109007           26.924158          23.969803          16.461407          10.478370          7.281031           19.465405          19.343582          14.096515          8.956810           5.849870           28.926529          25.790014          17.672516          10.918691          7.046810           26.635000          23.724398          16.312824          10.403779          7.242811           27.327148          25.867697          18.141672          11.443373          7.725049           33.363010          31.445944          21.840710          13.486501          8.787829           19.211067          19.118998          13.953838          8.873295           5.797468           18.535679          20.064533          15.533487          10.251933          6.931790           22.717081          22.115986          15.907463          10.177876          6.861490           19.386602          19.326067          14.095049          8.953672           5.844862           19.711535          20.329571          15.780761          10.662821          7.295617           24.590054          20.005716          13.256871          8.193780           5.393883           24.542259          19.912539          13.189824          8.168991           5.393961           18.784914          18.985743          13.994300          8.934354           5.837325           46.566574          42.662937          29.450569          17.634995          10.515299          51.514858          36.318989          21.740526          13.003993          8.862566           34.232143          29.048712          19.707758          12.219014          7.929810           32.019512          32.160168          23.315586          14.896614          9.840354           29.953836          27.708122          19.576223          12.554286          8.484311           42.101898          33.289585          22.561880          15.173708          11.222918          64.275719          68.608925          50.199997          30.756754          18.329033          19.106796          17.697014          13.591580          9.851034           7.739220           49.087395          51.587048          38.329971          24.480225          15.649302          53.253315          57.207237          43.435741          28.119228          17.929960          18.985298          18.960098          13.899679          8.872100           5.811106           18.947870          17.573675          13.504172          9.797583           7.730731           18.885084          18.894136          13.863465          8.856247           5.805280           25.766258          25.857008          19.831236          13.824863          10.042823          40.767014          39.515594          28.381807          18.294168          12.399261          49.599689          52.440887          38.597816          24.450752          15.636936          63.979885          68.309265          49.994450          30.637257          18.256163          16.770123          15.425350          13.863952          12.610507          11.795894
REFA_RECORD_EEG_PHYSIO_R14_20150421_123039.EDF   27.404985          28.384172          21.853081          14.643888          9.658216           25.293716          25.930273          19.088648          11.854271          6.938355           18.031868          18.625843          14.252322          9.331586           5.843499           23.044588          23.796642          18.856432          13.503428          9.894465           28.212778          28.857258          21.327257          13.537231          8.330688           24.947260          25.596882          18.867178          11.730867          6.869467           17.768953          18.322325          14.013980          9.178532           5.747894           17.809790          18.367588          14.077389          9.249831           5.817837           18.052940          18.739664          14.400637          9.732867           6.616579           31.497791          31.587997          22.871340          14.182429          8.459977           25.260473          25.882822          19.063757          11.841597          6.925141           17.796211          18.304674          13.991061          9.181402           5.780111           25.898397          22.116783          15.174141          9.911788           6.865297           12.536708          12.241092          9.328735           6.392253           4.397090           10.665717          11.541143          9.751873           7.068606           4.853439           24.499044          25.032207          18.362875          11.369733          6.637113           9.649057           9.119304           6.792991           4.618047           3.158019           15.818077          16.291264          12.541441          8.309266           5.287767           33.439835          33.586250          24.631468          15.875878          10.298685          25.155367          22.184042          15.143830          9.502817           6.144762           21.145208          20.941010          15.701885          10.160479          6.258055           17.841364          19.387846          15.523129          10.319055          6.367974           20.735209          23.742077          19.345453          12.789445          7.709091           71.716492          62.813709          41.753841          25.615929          16.560204          65.730293          68.478745          49.979134          30.325891          17.025810          35.130383          36.306107          27.029972          17.384861          11.030029          34.540283          35.415726          26.275139          16.937828          10.859487          34.331253          34.704525          25.568525          16.532810          10.751069          84.542099          105.061035         89.123833          60.303600          36.425182          60.120792          66.763771          55.452377          40.502541          29.583038          35.496605          36.391827          27.233570          17.879416          11.811517          35.502918          36.375702          27.226793          17.899841          11.849721          26.778767          27.692738          21.634094          15.319490          11.255043          28.066133          28.765810          21.408726          13.701975          8.498179           17.841904          18.411552          14.088693          9.244159           5.813706           17.964315          18.563242          14.216688          9.323939           5.846600           24.905552          25.868429          19.811930          13.441644          9.342786           31.273148          31.355186          22.673981          14.043892          8.381943           25.091349          25.717928          18.939999          11.772779          6.896617           17.773836          18.332527          14.039858          9.212989           5.782530           20.377398          20.699196          15.253127          9.795107           6.282634           24.976048          25.625654          18.869267          11.709543          6.839474           17.640419          18.194508          13.941298          9.159220           5.760856           12.658304          12.336045          9.389024           6.423762           4.410404           15.910831          14.693981          10.463751          6.755556           4.418598           18.501587          16.647276          11.525245          7.255198           4.617968           17.139881          17.662045          13.524577          8.895487           5.616303           34.315777          34.067051          25.141834          15.844090          9.347112           17.734962          19.153080          15.264709          10.124228          6.248467           20.923235          24.032133          19.632658          13.017832          7.871266           90.761864          88.555923          61.942310          37.435284          22.109144          65.387390          68.324722          49.983337          30.360565          17.036802          34.961411          36.078991          26.834534          17.260162          10.964952          34.975384          35.653542          26.359356          16.998472          10.953258          19.778639          20.159821          16.113695          11.486214          8.098327           84.713913          105.088020         89.017967          60.188755          36.349216          36.362766          37.478714          28.160294          18.500231          12.164212          17.959610          18.490730          14.143454          9.276247           5.829267           17.917797          18.523966          14.676723          10.290429          7.172891           17.720154          18.259939          13.970463          9.164713           5.755211           25.365376          22.272150          15.193778          9.565338           6.233478           33.415123          33.606300          24.671665          15.907604          10.313431          91.773956          89.571022          62.686169          37.952274          22.521278          35.174755          35.681782          26.436913          17.231073          11.327310          0.000000           0.000000           0.000000           0.000000           0.000000
REFA_RECORD_EEG_PHYSIO_R14_20150421_174008.EDF   2.793497           3.359087           4.229005           4.733965           4.535956           2.798143           2.951792           3.445415           3.769251           3.572325           3.511670           4.043989           4.926616           5.456766           5.351526           2.938156           3.349814           3.989349           4.355710           4.189709           2.282659           2.442816           2.897501           3.204337           3.024504           2.513637           2.529667           2.899051           3.158217           2.961261           2.349460           2.412812           2.683206           2.828033           2.662471           3.052990           3.406188           3.911995           4.085919           3.845874           1.300779           1.447196           1.728520           1.890051           1.797605           1.928240           1.991232           2.240762           2.367673           2.185298           1.670839           1.675246           1.872379           1.988921           1.853047           1.405122           1.700658           2.267314           2.690707           2.722128           1.932725           2.116992           2.530250           2.803901           2.699661           2.287642           2.474519           2.961459           3.429302           3.675341           1.025697           1.430826           2.134135           2.591119           2.512564           1.300741           1.511243           1.807552           1.891035           1.707719           1.108632           1.551074           2.275763           2.712907           2.600177           2.268652           3.011747           4.169068           5.333218           6.383479           2.153911           2.644245           3.370938           3.887082           3.914624           1.883997           2.072104           2.491884           2.775529           2.679697           1.175319           1.742658           2.568527           2.988194           2.786047           1.292443           1.901680           2.713135           3.044875           2.773605           1.454895           2.113657           3.108867           3.716643           3.594865           1.888365           2.078288           2.500169           2.785244           2.691929           1.743847           2.429555           3.503441           4.124770           3.928244           1.591121           2.357112           3.405748           3.876045           3.590862           1.726777           2.579527           3.700115           4.187866           3.864138           2.909961           3.542071           4.464884           5.012635           4.851542           2.088058           2.376924           2.909759           3.189512           3.030479           2.707698           3.041339           3.599408           3.885865           3.664905           2.157401           2.406670           2.902859           3.166712           3.009297           2.644728           2.838760           3.264006           3.483432           3.315355           2.700322           3.310338           4.168471           4.654206           4.470411           2.239480           2.600260           3.206739           3.586544           3.423831           3.312596           3.446447           3.870197           4.137752           3.976483           4.390928           4.271351           4.598007           4.786945           4.588014           2.238154           2.589939           3.187404           3.561647           3.399379           2.312896           2.453892           2.896187           3.197987           3.019622           1.974988           1.966020           2.196649           2.343956           2.190217           2.330050           2.396656           2.671017           2.822651           2.662745           1.294748           1.446362           1.731183           1.895404           1.801169           1.933648           1.987189           2.228795           2.353300           2.170091           1.477930           1.635180           2.025899           2.292771           2.209304           1.065972           1.293135           1.780303           2.183944           2.249790           1.105557           1.374682           1.795665           1.987883           1.835630           1.167717           1.488130           1.936801           2.117743           1.940485           1.412773           1.982863           2.944437           3.638920           3.655713           1.089908           1.663778           2.650398           3.306596           3.218431           1.195208           1.723782           2.413906           2.683720           2.431295           1.333193           2.032305           2.995819           3.461177           3.219661           1.879509           2.073510           2.497182           2.779176           2.680004           1.673631           2.404054           3.499063           4.071936           3.826073           1.673902           2.492925           3.563267           4.011561           3.682281           1.760182           2.638407           3.781596           4.278250           3.945478           3.867582           4.120131           4.631569           4.787264           4.391193           2.721524           3.071073           3.639649           3.926083           3.700384           1.956634           2.749221           3.812829           4.264760           3.950831           4.442657           4.775475           5.404760           5.650354           5.337945           2.559579           2.728003           3.089059           3.254833           3.091659           2.038583           2.495604           3.126541           3.509613           3.515401           1.916342           2.104967           2.529861           2.814464           2.715966           2.134192           2.629928           3.371081           3.907127           3.947627           2.790003           3.102802           3.636541           3.910540           3.689870           2.675905           3.128984           3.816911           4.145037           3.912844           2.831329           2.711426           2.712347           2.760228           2.757517
REFA_RECORD_EEG_PHYSIO_R14_20150422_104003.EDF   7.635677           11.199664          11.028928          8.669817           6.178097           8.180142           12.509244          12.704380          10.173313          7.298932           7.587039           11.331697          11.491166          9.321810           6.840743           7.534007           11.084070          10.926256          8.583348           6.104546           7.520481           11.651912          11.812327          9.411358           6.723886           7.607844           11.784524          11.932560          9.500180           6.781217           7.401977           11.071970          11.269576          9.182966           6.769948           7.405809           11.101154          11.304286          9.217903           6.811284           5.406785           8.236181           8.528273           7.191029           5.495224           10.135874          14.634604          14.418139          11.387233          8.102402           10.284006          14.537778          13.936301          10.739384          7.544414           4.607936           6.855565           7.390788           6.503242           5.105635           6.872479           11.331718          12.314023          10.408480          7.635331           6.850848           9.882598           9.801579           7.855199           5.663147           4.073689           7.276534           9.604147           10.009394          8.642092           9.871000           13.120172          12.466382          9.796333           6.946401           5.266112           7.950478           8.744640           7.804313           6.057090           6.624777           10.157446          11.124670          9.815751           7.522975           20.470873          29.526691          28.959324          22.793907          16.101105          6.785667           11.363007          12.508274          10.698140          7.911353           11.105001          14.516382          14.005377          11.553324          8.574981           14.117315          19.118773          17.969580          13.953166          9.704068           11.423336          19.870577          22.921955          20.468597          15.448688          9.624969           15.953118          16.770422          13.520592          9.601191           12.696633          19.379234          19.764910          16.051125          11.528371          18.117876          27.572680          27.635527          21.793385          15.132954          17.058542          28.472977          30.322405          24.830799          17.542877          22.031292          36.129425          37.309135          29.481472          20.285156          17.834829          31.727531          33.962498          26.996403          18.512627          18.121815          31.960402          33.641312          26.201160          17.695932          15.474252          26.083544          27.379292          21.702465          15.089426          17.584576          30.110161          31.740875          25.263315          17.569700          7.671618           11.239944          11.048955          8.667978           6.162032           7.422035           11.048813          10.955589          8.644501           6.178679           7.497331           11.275927          11.484046          9.335749           6.860193           7.502845           11.180562          11.348798          9.229620           6.794814           7.351848           11.002090          10.919312          8.607174           6.141372           7.479759           11.563152          11.717087          9.356320           6.711840           7.587515           11.725342          11.874659          9.469610           6.780029           7.468654           11.176038          11.371130          9.266376           6.840694           5.356175           8.228571           8.544436           7.197404           5.485887           10.107124          14.586187          14.382550          11.383092          8.122325           4.596494           6.845438           7.379601           6.485407           5.088213           4.120287           7.466033           9.643669           9.808138           8.331010           9.651346           12.867145          12.265434          9.664984           6.863423           4.854335           7.372550           8.142793           7.297505           5.700725           4.913764           7.473611           8.283842           7.443070           5.816722           7.386832           12.749913          15.646406          15.092367          12.150456          19.958635          25.138281          22.358845          16.822401          11.563300          14.020354          18.952446          17.786623          13.795404          9.593763           9.609237           15.872558          16.656738          13.423577          9.537802           12.695429          19.347891          19.726454          16.036770          11.531623          20.116211          29.294924          28.767725          22.694693          15.846039          17.367201          28.943819          30.796972          25.192869          17.780636          5.472798           8.323417           8.582102           7.186791           5.447944           18.104696          32.026432          33.798023          26.379328          17.839275          17.858990          30.526407          32.134869          25.545925          17.755035          4.711313           6.997158           7.528567           6.611221           5.179347           5.440597           8.276336           8.533154           7.160758           5.451781           4.709200           6.958960           7.470633           6.557066           5.137778           6.941199           11.444059          12.406753          10.462235          7.663097           11.466565          18.307884          19.707642          16.784960          12.442805          16.354548          27.179718          27.851917          21.516651          14.606420          22.979700          37.351555          38.635456          30.593689          21.191528          5.210146           5.656736           5.183542           4.393897           3.730104
REFA_RECORD_EEG_PHYSIO_R14_20150422_135028.EDF   25.944698          25.726147          20.413038          14.574445          10.214290          26.547625          26.744459          20.668739          14.322457          9.779787           25.543451          25.621246          20.710047          15.228223          11.175273          21.939819          22.189611          18.345697          13.639303          9.974648           24.043615          24.051476          18.903975          13.478052          9.472464           24.687185          25.106812          19.238651          13.152344          8.888373           24.446491          24.899431          19.110327          13.088935          8.860975           21.943851          22.955652          18.838501          13.953561          10.301491          17.394077          17.322187          14.501640          11.272535          8.471725           22.270023          21.954596          16.962944          11.914990          8.241492           19.495949          20.082617          15.524093          10.643140          7.201688           18.802122          19.542120          15.205732          10.475507          7.115879           43.359959          45.259926          33.515591          21.883154          14.569458          26.720987          27.625483          22.763472          17.510695          13.813107          21.530039          24.043968          21.596563          17.440336          13.074912          16.142460          14.811393          11.156374          7.762256           5.447531           15.665395          16.920780          14.145457          10.386210          7.383990           14.958344          16.342480          13.810624          10.263007          7.359767           30.165260          29.365726          23.326639          17.660866          13.540751          43.407310          45.324791          33.539215          21.870335          14.537746          25.853899          26.352491          19.830307          12.992590          8.279293           19.790646          19.329094          15.240047          10.909156          7.697174           28.909084          28.331274          22.698870          17.300632          13.312901          42.179993          47.018913          36.117378          23.177429          14.150465          41.135170          45.999752          35.542591          22.946573          14.076581          23.225895          26.410360          24.215319          18.981798          13.741951          22.845673          25.979490          23.824286          18.686256          13.543958          84.130157          82.925079          60.355598          39.354546          26.070677          24.225584          28.064592          25.944860          20.356888          14.714742          59.066669          66.134995          53.665428          36.662968          23.735819          30.566286          31.951984          27.122383          20.492174          15.100039          24.337099          28.160055          25.935810          20.285295          14.647199          25.117533          24.630678          20.026806          14.883096          11.069057          22.127865          22.500698          18.177670          13.234900          9.463431           23.163603          24.037394          19.297642          13.857754          9.809387           23.084032          23.932425          19.197153          13.769374          9.733839           21.977531          22.348520          18.068497          13.171333          9.428175           24.629852          25.068914          19.203091          13.117325          8.858268           24.594984          25.024637          19.186972          13.132668          8.891397           24.524675          25.000986          19.188614          13.137868          8.894046           17.494675          17.426371          14.590933          11.344628          8.528273           25.951433          25.731878          19.303572          12.973269          8.658239           19.251886          19.936331          15.478345          10.653244          7.237409           30.051336          31.156544          24.179600          16.938463          11.892776          11.567766          11.479929          9.786299           7.696988           5.808703           15.538511          16.635408          13.823606          10.136806          7.208776           15.503471          16.835897          14.149716          10.466776          7.481268           44.956570          49.520527          37.558094          24.157593          15.011170          30.432659          26.621746          18.386051          11.638818          7.471752           19.618938          19.236790          15.231137          10.930034          7.715229           41.625027          46.470043          35.776611          23.012989          14.078427          40.681572          45.559536          35.285374          22.828339          14.018640          23.028587          26.195330          24.024675          18.831703          13.633732          47.248108          50.666664          41.317875          29.558098          20.502344          21.239943          21.841774          18.575232          14.233938          10.667457          59.707462          66.949348          54.403500          37.194099          24.066917          24.621969          28.521946          26.354988          20.672684          14.945412          18.731237          19.508211          15.188155          10.455768          7.090538           21.286121          21.886486          18.598234          14.234917          10.657864          18.625027          19.395750          15.107432          10.411992          7.071033           43.642864          45.574673          33.748241          22.023104          14.646653          29.940104          29.191284          23.247980          17.640682          13.543267          59.768513          66.738792          53.989353          36.791473          23.784363          47.056583          50.457664          41.137222          29.412508          20.387962          0.000000           0.000000           0.000000           0.000000           0.000000
REFA_RECORD_EEG_PHYSIO_R14_20150422_165429.EDF   3.154896           3.352317           3.498364           3.529450           3.464741           2.566364           2.538651           2.601791           2.713825           2.751727           3.699657           3.688863           3.754322           3.830222           3.829255           1.583523           1.978261           2.192780           2.149656           1.990377           1.607021           1.963614           2.165454           2.137651           2.000073           1.601232           1.939499           2.129721           2.103947           1.973420           2.560510           2.777903           3.022399           3.131513           3.044866           2.568714           2.798501           3.051771           3.156712           3.058415           1.388670           2.048731           2.401864           2.330365           2.066670           1.351966           1.985072           2.322996           2.249628           1.993112           1.305020           1.898214           2.219523           2.157719           1.922237           1.987534           2.433595           2.828555           2.949864           2.823406           3.368827           4.353122           6.290761           8.562079           9.691306           1.415430           2.104475           2.474963           2.401896           2.125924           0.874908           0.919873           1.023441           1.124241           1.173765           1.726572           1.882936           2.101192           2.199396           2.106829           1.125689           1.373684           1.633120           1.766156           1.738225           1.444205           1.889932           2.303766           2.474643           2.420786           1.980301           2.513900           3.196808           3.693534           3.859436           0.941295           0.999967           1.107798           1.182164           1.193894           0.969123           1.033159           1.128348           1.176844           1.167056           1.903229           2.282523           2.566329           2.566811           2.344637           1.699974           2.167656           2.721593           3.086370           3.180261           2.270375           2.563025           3.120829           3.782067           4.199103           1.963249           2.245420           2.662089           3.093459           3.347409           2.004533           2.286733           2.726773           3.191095           3.466702           1.716812           2.160591           2.474141           2.534280           2.423347           2.074901           2.620620           3.237332           3.631709           3.765019           2.133072           2.445429           2.940067           3.473481           3.791563           2.252166           2.559601           3.080264           3.667054           4.027647           2.283769           2.603911           3.141159           3.746421           4.117579           3.640278           4.558642           5.870219           7.173577           7.854665           3.037669           3.739755           4.062276           3.882652           3.514993           1.619750           1.989700           2.201522           2.175071           2.032236           2.641292           2.738094           2.901781           3.023926           3.004407           3.513361           3.929191           4.229833           4.237008           4.032258           1.612002           1.996171           2.205679           2.168810           2.022253           1.617849           1.961099           2.163016           2.143985           2.013297           1.598570           1.933253           2.125262           2.104131           1.978316           2.556413           2.782606           3.030850           3.134331           3.038971           1.361720           1.999165           2.339410           2.266800           2.009454           1.323236           1.942472           2.277143           2.210623           1.963481           1.907158           2.041322           2.266557           2.429448           2.422875           1.412998           2.096107           2.463233           2.390579           2.117204           0.867936           0.913225           1.017515           1.115638           1.162160           1.781406           2.019465           2.289056           2.398708           2.296255           1.420547           1.851791           2.258308           2.430226           2.381162           0.936105           0.988513           1.085089           1.152203           1.162716           1.916662           2.240251           2.497615           2.479580           2.240885           1.482641           1.849301           2.113886           2.150354           2.015602           2.260187           2.547058           3.098564           3.756560           4.173004           1.975257           2.261696           2.694844           3.146871           3.411714           2.062410           2.523071           2.837589           2.852265           2.662936           1.734687           2.187752           2.508982           2.571590           2.457497           1.450028           2.161415           2.539771           2.455692           2.163647           2.228334           2.540985           3.054080           3.627806           3.981572           2.551490           3.224024           3.947269           4.513956           4.739155           4.914353           6.812826           7.827290           7.454870           6.415100           1.428698           2.111422           2.477231           2.399314           2.120420           3.173051           4.221642           4.898756           4.845370           4.365913           3.344889           4.336161           6.283454           8.571732           9.717511           1.938561           2.463544           3.119055           3.582006           3.725139           2.264211           2.568699           3.095898           3.700033           4.077083           2.901261           3.677735           4.585755           5.285083           5.612047           4.377563           4.316385           4.065415           3.638184           3.225699
REFA_RECORD_EEG_PHYSIO_R14_20150422_184758.EDF   1.903504           1.662035           1.536317           1.497461           1.540849           2.865615           2.429982           2.182179           2.082479           2.109647           3.862333           3.413823           3.194785           3.217945           3.447040           1.894953           1.658694           1.532791           1.489242           1.528421           1.945021           1.700345           1.564502           1.515900           1.556626           1.984107           1.729108           1.583420           1.527616           1.564048           1.967650           1.720867           1.572593           1.508321           1.535170           4.245992           3.898744           3.584950           3.464716           3.582046           2.208155           2.117709           2.009161           1.924927           1.901677           2.435403           2.118654           1.843507           1.675725           1.631612           2.413873           2.102168           1.828879           1.664918           1.628014           2.574253           2.306110           2.069192           2.011079           2.165268           3.092386           3.217773           3.170715           3.105279           3.087131           2.529865           2.648192           2.639648           2.591928           2.566134           2.408306           2.267295           2.060706           1.967533           2.041350           2.060069           1.778322           1.503043           1.331237           1.282417           2.638106           2.389605           2.169935           2.151432           2.347292           3.033453           3.081093           2.986883           2.907160           2.910617           4.769341           5.212206           5.642501           5.915201           5.943492           3.057436           3.169716           3.108608           3.038287           3.025640           2.140291           1.941389           1.847988           1.862553           1.964133           2.224511           2.079766           1.950283           1.875524           1.899989           3.218191           3.267889           3.362467           3.582026           3.948053           3.481643           3.437025           3.322866           3.303434           3.417993           2.147564           1.954667           1.866700           1.881651           1.981196           2.255183           2.047006           1.962306           1.985428           2.090692           2.674577           2.694041           2.780223           2.859538           2.986536           3.283963           3.485958           3.719559           3.861624           3.950387           2.264303           2.064262           1.984990           2.017354           2.134536           2.576868           2.408045           2.350509           2.404816           2.534334           4.619687           4.484124           4.483827           4.640787           4.919542           4.515954           4.397050           4.409854           4.569603           4.846870           1.906347           1.669539           1.538309           1.489112           1.525258           2.094693           1.840153           1.706972           1.664536           1.721163           3.051877           2.706997           2.463934           2.356784           2.427134           3.832121           3.405695           3.196391           3.215382           3.431876           1.915073           1.672541           1.546365           1.506894           1.551754           1.961197           1.723867           1.585131           1.530403           1.565202           1.983319           1.731761           1.582273           1.522626           1.556547           2.917875           2.563269           2.295068           2.192514           2.281283           2.339459           2.056115           1.853271           1.796042           1.883496           2.439133           2.127879           1.854918           1.688987           1.648493           2.588547           2.305914           2.059203           2.000521           2.158832           2.527014           2.642429           2.630317           2.579977           2.555621           1.958991           1.721115           1.476111           1.346875           1.354944           2.048773           1.770293           1.494137           1.320291           1.270595           3.277639           3.038899           2.797000           2.853880           3.232107           2.067298           1.873414           1.769519           1.768702           1.856348           2.149515           1.950541           1.856454           1.869466           1.970323           2.920013           2.834198           2.778694           2.849159           3.068752           3.475361           3.418092           3.304150           3.291735           3.408998           2.157973           1.962205           1.870969           1.882529           1.978036           2.585098           2.375949           2.276710           2.267580           2.365692           2.704282           2.725178           2.815991           2.903219           3.037728           2.244558           2.153754           2.042499           1.958330           1.933870           2.545369           2.374508           2.318774           2.372717           2.502638           3.500261           3.468906           3.575159           3.733866           3.981070           4.577693           4.370184           4.006130           3.719946           3.588019           2.246534           2.164763           2.059139           1.973651           1.945390           3.221377           3.074962           2.867574           2.757616           2.788609           3.095005           3.227254           3.176838           3.101678           3.077415           3.095012           3.279366           3.404174           3.510771           3.615401           2.573691           2.408490           2.349977           2.398973           2.522552           3.792692           3.877781           4.041989           4.210707           4.434860           1.557171           1.454330           1.379181           1.352543           1.369304
REFA_RECORD_EEG_PHYSIO_R14_20150423_092524.EDF   4.663876           4.952439           5.194945           5.336569           5.327361           3.805289           3.645082           3.857744           4.022062           3.879145           4.133821           4.046026           4.203510           4.389450           4.412481           4.515625           5.725996           6.223712           6.227104           6.195013           2.791331           3.002827           3.323918           3.462135           3.329612           3.004691           2.981338           3.357516           3.627108           3.520083           2.825600           2.868382           3.310114           3.623658           3.542023           3.257508           3.606910           4.122556           4.520088           4.726175           1.982841           2.335435           2.646072           2.702207           2.509882           2.103694           2.145639           2.377211           2.487352           2.347802           2.533338           2.561250           2.810923           2.937088           2.793349           2.188045           2.472045           2.804677           2.972593           2.958579           3.816321           4.349589           5.258059           5.804534           5.657814           1.999908           2.487309           3.015786           3.266998           3.137727           1.237740           1.278656           1.333116           1.346416           1.303912           2.207246           2.140239           2.145551           2.082493           1.920326           1.314166           1.404637           1.542997           1.563294           1.459227           2.012646           2.442955           2.839846           2.964617           2.789285           2.932045           3.713363           4.657884           5.177772           4.978311           1.673846           1.898329           2.193863           2.362869           2.311632           1.361481           1.449294           1.549353           1.598368           1.564259           1.260760           1.366261           1.520092           1.583148           1.524818           1.830693           2.042816           2.357325           2.532283           2.465645           3.248787           3.881456           4.886161           5.540264           5.511290           2.102095           2.517345           3.114012           3.496994           3.462248           2.012860           2.371057           2.909120           3.329868           3.426257           1.644058           1.945079           2.406580           2.735376           2.757473           2.595673           3.315830           4.248753           4.774243           4.620474           2.495765           3.017720           3.740026           4.163069           4.110695           4.203592           4.783980           5.788085           6.466486           6.482089           3.601705           4.188587           5.163305           5.811133           5.865334           3.384518           4.055452           5.087971           5.757619           5.837714           5.696577           6.675864           7.259377           7.695688           8.178573           3.400491           3.760437           4.132134           4.386615           4.492548           3.062771           3.072820           3.438205           3.750039           3.765348           3.833045           3.894995           4.241350           4.654401           4.969007           3.158549           3.769323           4.194590           4.360764           4.343616           2.938493           2.943676           3.263653           3.468279           3.344741           2.864467           2.910956           3.357355           3.678317           3.599587           3.314321           3.532335           4.016236           4.326609           4.291720           1.515556           1.733973           2.030219           2.149895           2.044861           2.866948           2.844661           3.042508           3.110775           2.896775           2.154963           2.237424           2.460958           2.586886           2.525386           1.295741           1.500373           1.759269           1.900774           1.857200           1.528474           1.509673           1.543979           1.518978           1.409226           1.717626           1.718430           1.793275           1.775557           1.641127           1.971821           2.190953           2.424584           2.463195           2.307519           1.399713           1.530424           1.712663           1.842686           1.836819           1.456022           1.561293           1.660404           1.675844           1.608747           1.246172           1.351360           1.501622           1.562029           1.504583           2.862122           3.504458           4.405497           4.918831           4.788795           1.989474           2.310614           2.809612           3.207257           3.295681           1.671953           1.969624           2.438898           2.776692           2.797742           1.946169           2.347182           2.986673           3.433579           3.427568           4.106312           5.366747           5.609226           5.078775           4.344481           2.962706           3.512883           4.345511           4.817041           4.711229           2.804397           3.469129           4.459298           5.072564           5.004100           3.829805           4.417036           4.667077           4.548140           4.223547           2.610693           3.471634           3.941168           3.924248           3.582678           2.586693           3.013714           3.373830           3.499394           3.457808           2.420681           2.833336           3.431800           3.779214           3.684731           2.081432           2.559679           3.100214           3.375732           3.245960           3.983747           4.743244           5.841170           6.509155           6.486563           3.190731           3.992586           5.163268           5.921878           5.940929           3.115099           3.313556           3.595030           3.890252           4.222321
REFA_RECORD_EEG_PHYSIO_R14_20150423_112858.EDF   9.582227           7.277445           6.555368           6.404598           6.144578           10.421412          7.343503           6.044712           5.542920           5.087846           7.365250           6.171597           5.889817           5.824297           5.534338           7.228424           7.901386           7.805028           7.164102           6.210382           8.951517           6.661282           5.604497           5.142875           4.700113           9.290387           7.389604           6.323207           5.727783           5.151643           7.328029           6.392520           5.854355           5.573266           5.253439           7.154088           7.225463           7.067292           6.564526           5.790924           6.313037           7.531108           7.777949           7.196979           6.036956           4.071712           3.777547           3.578549           3.361594           3.015205           5.235988           4.856482           4.553946           4.281545           3.873893           4.808349           4.974430           5.000329           4.784119           4.361566           8.173698           10.095560          13.902185          16.916239          16.537663          6.970881           9.455638           11.877474          12.998113          11.823294          3.076812           3.297127           3.726006           4.034316           4.001006           3.798512           3.845405           3.782335           3.575706           3.176078           3.071406           3.238782           3.500647           3.682308           3.586014           6.316855           7.395278           7.666213           7.093003           5.998469           8.029819           8.881483           10.729371          12.128984          12.094143          4.406613           5.057913           6.484838           7.655926           7.653644           2.690177           3.015214           3.411603           3.520406           3.268730           2.971421           3.710429           4.624599           4.961454           4.520495           3.521658           4.202532           5.287135           5.892601           5.652897           8.844217           9.380549           11.348843          13.087817          13.009553          3.844705           4.428511           5.486465           5.975695           5.587173           3.304756           3.995812           5.090065           5.525785           5.045741           4.273341           6.374031           9.750443           11.331153          10.301875          7.203008           8.514344           11.216923          13.060084          12.827498          5.464023           6.918624           8.884659           9.514931           8.557069           7.332273           7.583145           7.917096           7.859658           7.255827           7.143021           7.327514           7.526023           7.385644           6.809761           7.394687           8.176146           9.237254           9.611916           8.988765           6.465763           5.878201           5.873923           5.967603           5.875638           9.011438           6.706523           5.648510           5.179003           4.725842           6.425625           5.659482           5.526026           5.539721           5.313385           6.288816           5.909617           5.888898           5.850728           5.556890           6.646412           6.910429           6.846310           6.431854           5.715009           8.973932           6.673688           5.609248           5.142245           4.697608           8.037617           6.699479           5.941475           5.535323           5.117673           6.850944           6.519175           6.513564           6.450116           6.126654           4.641741           4.232882           4.088202           3.930334           3.602266           6.793258           5.972424           5.325787           4.829733           4.275974           5.147331           4.854352           4.638435           4.499826           4.271290           6.952040           9.435404           11.864365          12.988588          11.816896          4.012049           3.727684           3.534613           3.330025           3.004207           3.505027           3.620674           3.666514           3.590047           3.312371           3.497315           3.898711           4.246392           4.320217           4.057716           3.105807           3.497346           4.249848           4.732686           4.657248           2.900857           3.324587           3.677566           3.675389           3.292684           3.520026           4.379870           5.751321           6.510333           6.196563           3.887475           4.456414           5.502196           5.984482           5.588823           3.181576           3.722499           4.637532           5.002687           4.597654           3.593892           5.077682           7.384245           8.378457           7.554411           5.247453           7.561196           11.465281          13.480485          12.506407          10.714715          13.353875          13.365117          11.817633          9.473165           6.497614           8.098459           10.048617          10.587132          9.522014           7.326758           10.800503          15.424735          17.169189          15.357497          13.579481          15.000255          13.420301          10.692900          8.081449           10.623569          13.264974          13.293361          11.765096          9.436321           8.199202           9.098296           8.683777           7.460022           6.014028           8.201618           10.158540          14.006052          17.035736          16.642841          5.388911           6.335963           7.492673           7.995391           7.520785           9.268373           9.989382           11.357750          12.140532          11.655620          9.787145           13.274087          18.977398          22.088371          20.917505          30.586218          27.862648          25.784050          24.479933          23.642490
REFA_RECORD_EEG_PHYSIO_R14_20150423_132400.EDF   8.584721           11.898823          12.627298          11.077329          8.721401           8.418081           11.966864          12.871395          11.430828          9.038503           8.346820           11.505285          12.350852          11.089979          8.926476           6.708800           9.092037           9.683854           8.570865           6.854681           6.491053           9.274479           9.975511           8.802972           6.951793           7.808007           10.683641          11.590861          10.626410          8.718647           6.692872           9.459600           10.760596          10.341988          8.771900           6.736724           8.746842           9.523307           9.015413           7.734450           4.139542           5.708880           6.510417           6.331358           5.573946           4.968706           6.593946           7.531300           7.497018           6.613077           4.626920           6.635090           8.793402           9.757710           8.952299           4.752514           6.512656           7.851526           8.125168           7.354967           5.015670           6.400376           7.489804           7.877057           7.612741           3.359593           4.193525           5.160820           5.726245           5.704481           3.519526           5.158577           7.898103           10.073774          10.132970          3.768428           4.961831           6.843297           7.954006           7.387920           3.903645           6.342434           8.463596           8.883172           7.767687           4.220899           5.340607           6.514228           7.114711           6.981552           6.464966           8.578240           10.733455          11.847036          11.610853          4.865487           6.237999           7.285164           7.655959           7.387699           7.408626           11.505047          13.394283          12.696970          10.291404          7.333560           12.136838          14.012871          12.595949          9.648685           8.221849           12.844128          14.916209          14.108477          11.773072          7.567970           10.927118          12.815923          12.874521          11.539640          9.460166           15.355372          18.189035          17.480082          14.490281          9.941298           16.858572          21.145369          21.161411          17.832954          9.276472           15.668504          18.288637          16.783321          13.334551          8.678785           13.365545          16.709915          17.472275          15.859347          8.705862           16.245712          25.104843          29.895573          28.225132          5.415191           7.537581           10.399755          12.457981          12.843040          5.401866           8.385466           12.660846          15.574745          15.559264          5.899264           8.531031           11.752853          13.816256          13.897583          6.694499           9.311920           9.954709           8.763271           6.931973           6.747952           9.409935           10.061301          8.857076           7.002605           7.635516           10.768781          11.842547          10.935878          9.010110           8.854540           11.535482          12.455324          11.612607          9.839440           6.708874           9.334967           9.983597           8.787169           6.944049           7.596604           10.407581          11.189719          10.104630          8.181856           7.391569           10.391146          11.608202          10.920245          9.069856           6.714983           9.507691           10.807109          10.375210          8.798030           4.573498           6.383597           7.569304           7.773899           7.025860           5.470502           7.088956           8.172449           8.235524           7.286687           4.605223           7.046814           9.560062           10.554048          9.577947           3.131471           4.029592           5.140103           5.816061           5.770316           3.548674           4.790151           6.633850           7.793318           7.377826           3.367940           5.173784           7.634858           8.852741           8.094253           4.368826           6.612303           8.340483           8.658097           7.835290           6.994516           10.389243          11.740208          11.165096          9.386913           7.398778           11.649635          13.725816          12.973075          10.362652          9.991663           16.204657          18.308130          16.150642          12.400913          7.557533           10.924178          12.820184          12.877791          11.538872          9.435266           15.314580          18.160152          17.469494          14.488485          9.556879           16.199627          18.942673          17.390476          13.763175          9.147173           15.259806          17.863728          16.586483          13.412075          5.253023           6.645413           7.221393           6.721548           5.704426           7.837524           13.276011          18.801077          21.419851          20.116642          10.174325          18.308207          25.164068          27.157656          24.308716          6.594561           7.656593           8.157139           7.854782           6.904541           5.224861           6.610045           7.178411           6.682641           5.678472           5.161257           6.500172           7.399117           7.489613           6.851544           4.931760           6.334108           7.395885           7.765127           7.494291           4.940306           6.900428           8.643543           9.339737           8.791114           6.448697           8.327145           10.297174          11.681653          12.251384          7.414333           10.150159          12.945604          14.697618          15.020201          1.782687           1.591340           1.489922           1.422029           1.345127
REFA_RECORD_EEG_PHYSIO_R14_20150424_102146.EDF   3.796503           3.996060           4.201296           4.039051           3.637656           3.851068           4.011939           4.150251           3.884805           3.365331           4.426366           4.648514           4.790455           4.585235           4.199113           3.305476           3.554255           3.821838           3.699106           3.306754           3.078303           3.293553           3.437644           3.231846           2.827152           4.182286           4.244418           4.256911           3.899416           3.340360           3.237044           3.488029           3.637598           3.404880           2.962361           3.485839           3.770788           4.107027           4.127883           3.942118           2.092707           2.479814           2.795151           2.731308           2.423704           3.458409           3.545265           3.528746           3.215596           2.768292           3.499461           3.601382           3.601616           3.278601           2.803769           2.119474           2.507542           2.818722           2.790117           2.539942           5.798028           6.716846           7.252229           6.928046           6.079206           3.111563           3.653769           4.201265           4.401548           4.490762           1.418617           1.619586           1.819833           1.896712           1.841905           3.738787           3.755569           3.666206           3.317984           2.857294           1.636920           1.817636           2.066751           2.186718           2.122612           2.357136           2.794728           3.138126           3.096630           2.818277           7.104336           9.391500           10.214555          9.505526           8.179209           2.187890           2.663836           3.044356           3.079643           2.886320           2.280181           2.721424           3.168819           3.193509           2.866684           2.398089           2.902089           3.500667           3.611509           3.260027           2.649478           3.562016           4.265286           4.418348           4.168810           7.500041           8.967547           9.489083           8.833609           7.694174           3.812365           5.626810           7.250422           7.356035           6.418008           3.989583           6.751085           9.438441           9.675982           8.114522           5.293220           9.137818           12.451604          12.673008          10.794722          5.927164           8.875622           10.755836          10.621934          9.354576           6.041286           10.840919          14.539650          14.134954          11.332777          6.595588           9.691896           11.738685          11.306752          9.570201           10.576080          14.235147          15.769508          14.772888          12.844132          6.742901           9.947470           11.949584          11.603203          10.010923          4.093000           4.209923           4.347299           4.166348           3.772021           3.106534           3.324989           3.465257           3.254013           2.848185           3.233033           3.541720           3.781375           3.638778           3.277266           3.492069           3.781707           4.115276           4.136844           3.957707           3.077276           3.293045           3.436269           3.227659           2.821690           4.132182           4.147972           4.129813           3.779364           3.254197           3.753957           3.933122           4.015470           3.697559           3.164865           2.987759           3.376706           3.648184           3.544896           3.241578           2.115542           2.355560           2.506784           2.398339           2.142070           3.488833           3.566941           3.544329           3.230628           2.786703           2.337155           2.611192           2.812021           2.722631           2.443476           1.881686           2.323742           2.731142           2.796252           2.611511           2.306448           2.417690           2.446952           2.303287           2.062832           2.708561           2.782442           2.823872           2.654555           2.343967           1.730984           2.114875           2.533589           2.739706           2.696004           1.943992           2.299644           2.708423           2.844771           2.704220           2.936985           3.403845           3.834430           3.746680           3.260635           2.258857           3.013884           3.857605           4.155998           3.913071           5.453121           7.225423           8.435383           8.287892           7.372372           4.005175           6.400185           8.644425           8.791391           7.458679           3.965125           6.712463           9.383786           9.619657           8.066615           5.948615           8.948747           10.888875          10.769048          9.482648           4.051943           4.187182           4.434402           4.297099           3.833076           6.623391           9.767032           11.857157          11.415565          9.634564           6.518741           9.769987           11.857944          11.494881          9.818890           3.499944           3.856315           4.090714           3.860809           3.376836           3.034827           3.395457           3.770075           3.704145           3.304139           2.356287           2.787379           3.123752           3.078509           2.800302           4.459070           5.427772           6.261395           6.548984           6.573303           4.417151           5.747335           6.331819           6.126389           5.676329           7.638343           9.326136           10.003561          9.530194           8.649716           7.856210           10.909910          12.625654          12.579808          11.588614          8.348600           7.818904           7.411601           7.104435           6.859527
REFA_RECORD_EEG_PHYSIO_R14_20150424_122153.EDF   5.777207           11.861688          18.506329          19.639185          15.966180          4.996244           10.456454          16.644997          17.895515          14.611099          5.908891           11.552856          17.638140          18.558504          15.076982          5.356554           9.837048           14.479951          15.032616          12.241798          3.969722           7.863785           12.367126          13.401146          11.103723          4.670046           8.655561           13.344182          14.408221          11.907943          4.052927           7.728429           11.917851          12.809906          10.598879          5.422318           9.857221           14.446735          14.983329          12.199903          3.840637           6.248152           8.807526           9.247383           7.837842           4.012631           6.798549           9.749971           10.304328          8.597449           4.140248           6.811200           9.694885           10.227805          8.510443           3.178913           5.462906           7.910007           8.393291           7.060324           4.550823           8.413254           12.479511          13.296212          11.110451          3.018800           5.701406           8.747396           9.511242           8.003724           3.811436           6.942992           9.715298           9.978040           8.222382           4.303403           7.411108           9.486907           9.015118           7.045345           3.566793           7.041103           10.442295          10.978692          9.054177           3.904080           7.025612           10.396890          11.277461          9.633651           4.669148           8.239251           11.771770          12.449692          10.531296          3.891490           8.764035           15.218924          17.477610          14.830235          5.808591           14.675935          22.952091          23.480730          18.239630          4.928640           12.090705          18.341995          18.366457          14.149380          4.706895           12.296228          21.559893          24.605568          20.877512          5.201787           9.576898           13.815300          14.438413          11.941304          5.704575           15.162341          25.184277          26.824564          21.368034          5.815291           15.589646          25.723450          27.161064          21.490429          6.453277           18.345024          31.124256          33.332066          26.645157          4.902305           10.692794          17.113476          18.786201          15.831894          7.193549           18.217400          28.868908          29.870224          23.488157          6.734062           12.397530          16.429468          15.854017          12.520057          6.518410           12.006952          16.224823          15.915069          12.708182          6.490471           11.975937          16.179541          15.867846          12.669366          6.378006           11.985188          18.099781          19.062904          15.595457          4.776108           9.990850           15.903961          17.109440          14.002956          4.226972           8.326088           12.932595          13.828569          11.337898          5.875368           11.491838          17.549992          18.468248          15.004869          4.198908           8.468681           13.240302          14.202800          11.736147          4.374786           8.370189           13.046324          14.126336          11.688994          4.437255           8.402039           13.023454          14.038285          11.575975          4.194479           8.275988           12.860041          13.751041          11.273397          3.394509           5.958070           8.669951           9.172271           7.665412           4.764369           7.777248           11.041292          11.672036          9.741013           3.183934           5.485159           7.945031           8.426169           7.083454           2.852451           5.590841           8.864057           9.822972           8.322261           3.892556           6.856182           8.935219           8.608121           6.795726           3.666303           6.036058           7.727524           7.473701           5.975580           3.654090           8.194100           13.785727          15.877603          13.798000          5.203147           13.748737          23.852749          26.517694          21.747513          5.596231           12.978542          18.685726          18.017450          13.550247          5.472321           15.284938          25.995481          28.218292          22.877201          5.309478           11.357501          17.646955          18.845619          15.478480          5.729476           15.285410          25.341660          26.925901          21.411875          6.119459           17.123873          28.407663          29.837334          23.493979          6.043564           16.202835          27.526505          30.068268          24.589128          4.776092           8.590143           12.231478          12.433578          10.027529          6.687723           15.037102          22.656092          23.212151          18.422466          7.130760           17.995623          28.453674          29.487658          23.290201          4.873292           8.354872           11.673973          11.895154          9.673809           4.417616           8.021076           11.537211          11.819758          9.595486           4.793508           8.244202           11.550966          11.787725          9.592573           4.559619           8.425072           12.516232          13.351474          11.164593          4.562644           8.161106           11.799757          12.572431          10.664180          6.341099           11.989282          16.401739          16.190464          12.897350          6.656780           14.323245          21.468861          22.154772          17.867889          8.820026           8.905442           8.825528           8.343788           7.649116
REFA_RECORD_EEG_PHYSIO_R14_20150424_145910.EDF   1.582912           1.611022           1.699316           1.830350           1.993183           1.590815           1.617018           1.696362           1.787452           1.893279           3.188726           3.133274           3.095780           3.215456           3.489414           1.528949           1.546279           1.615446           1.719121           1.858503           1.502175           1.543564           1.618733           1.716726           1.847976           1.439646           1.462717           1.529468           1.627476           1.757331           1.905414           1.968091           1.974799           1.974714           2.014844           1.993410           2.050509           2.029722           2.016302           2.062075           1.051167           1.199109           1.311832           1.384203           1.448667           1.004322           1.130408           1.220367           1.278388           1.338866           1.211382           1.274874           1.377040           1.442945           1.465651           2.801773           3.227297           3.272951           3.220453           3.224483           1.148060           1.377909           1.597782           1.755876           1.873201           1.095198           1.247412           1.358041           1.427648           1.491443           1.083710           1.275959           1.435477           1.533787           1.602163           1.405564           1.377670           1.415735           1.497474           1.570601           0.696218           0.813083           0.920630           0.999806           1.055691           2.868692           3.294427           3.346231           3.308663           3.323531           2.462890           3.072421           3.708236           4.322393           5.085334           1.101835           1.317840           1.513556           1.650839           1.754079           1.351432           1.457096           1.550968           1.643153           1.751401           1.203029           1.278670           1.430385           1.605609           1.765293           2.412372           3.014978           3.612007           4.175193           4.876726           2.363681           2.831246           3.365075           3.847606           4.156549           2.267545           2.732645           3.234734           3.672795           3.960485           1.624364           1.745991           1.917641           2.169678           2.482221           1.467768           1.572115           1.770665           2.022280           2.318328           2.407772           2.998645           3.595777           4.177755           4.910416           1.648337           1.786514           1.954453           2.183925           2.472652           4.161551           4.850798           5.689626           6.444914           6.879413           4.203889           4.913421           5.784720           6.565218           7.010541           4.159079           4.857547           5.725750           6.504016           6.951398           1.568000           1.602636           1.695459           1.828057           1.989695           1.572069           1.613974           1.699961           1.813091           1.955969           1.975783           2.025476           2.018788           2.022623           2.077963           2.061350           2.097966           2.067153           2.052677           2.100523           1.547802           1.574859           1.648746           1.762563           1.916869           1.478462           1.519040           1.591087           1.681327           1.796367           1.433360           1.469781           1.543040           1.641482           1.764542           1.935061           2.016008           2.026079           2.026553           2.070175           1.046153           1.190231           1.301183           1.373706           1.436744           1.241720           1.308996           1.410346           1.473498           1.489706           1.215436           1.283445           1.381921           1.452072           1.483315           1.107293           1.260864           1.383338           1.464384           1.533324           1.147270           1.185099           1.252843           1.362484           1.492343           1.113717           1.118163           1.213828           1.322383           1.399577           2.831735           3.263141           3.326449           3.301409           3.324218           1.328653           1.553579           1.701085           1.823433           1.991924           1.487695           1.552055           1.649453           1.793343           1.956805           1.185273           1.361691           1.609587           1.850454           2.078712           2.329829           2.799042           3.334755           3.822631           4.141330           1.610509           1.733145           1.908130           2.157544           2.463496           1.465219           1.586494           1.768669           2.014606           2.317842           1.888928           2.083969           2.380109           2.694628           3.013712           1.140184           1.295471           1.399536           1.461007           1.523159           2.584027           2.846906           3.275970           3.788922           4.202044           2.610580           2.709910           2.930985           3.261872           3.647494           2.915259           3.364115           3.424606           3.379069           3.384742           1.136496           1.305530           1.426940           1.495692           1.554859           2.895284           3.354295           3.417143           3.379219           3.387597           1.155404           1.370659           1.568484           1.714981           1.831720           2.461043           3.075405           3.710150           4.318803           5.078250           2.354929           2.824484           3.359117           3.841849           4.153544           1.906297           2.098455           2.402719           2.720195           3.028871           3.461872           3.080045           2.965911           2.961835           2.994682
REFA_RECORD_EEG_PHYSIO_R14_20150427_123833.EDF   4.461855           6.081434           7.652202           7.993961           7.231022           3.942491           5.538717           7.074814           7.475425           6.874799           4.842486           6.458366           7.998532           8.342605           7.596677           4.897691           6.555756           8.023744           8.166763           7.323980           3.804428           5.395816           6.860966           7.218863           6.748263           4.064330           5.612434           7.058620           7.428975           6.928482           3.622346           5.195517           6.651518           7.039130           6.520311           5.659486           7.621854           8.921589           8.845498           7.852286           3.065717           4.880228           6.372628           6.505844           5.798952           3.508591           5.097316           6.345723           6.449912           5.834148           3.621983           5.148114           6.450474           6.625919           5.998651           4.236099           6.028845           7.144694           7.031436           6.104684           7.211416           9.793152           12.470990          13.414583          12.635173          4.579281           7.115041           9.266566           9.646332           8.649197           5.187912           9.137113           11.405538          10.690479          8.472717           4.299626           6.168990           7.338778           7.109852           6.060051           3.475782           6.170236           8.575244           8.942838           7.696912           6.240710           8.678216           10.120507          10.035965          8.926000           5.320689           7.708383           10.242604          11.319100          10.758901          4.488840           7.217936           9.584496           10.163712          9.114523           4.689244           7.675921           10.046438          10.339827          8.971122           4.227303           7.837081           10.895136          11.168532          9.404943           4.737212           8.315159           11.883206          12.973982          11.648969          6.269038           10.058046          14.461577          16.375233          15.191272          4.736042           8.150381           11.542353          12.779875          11.616440          4.396602           7.576561           10.842553          11.955118          10.847139          5.046329           9.802488           15.050156          16.982883          15.400116          5.310720           7.721488           10.291762          11.393333          10.838691          5.276811           9.462126           14.251163          16.174852          14.797231          5.449802           7.337637           9.168426           9.717234           9.184978           5.427946           7.331975           9.137442           9.625014           9.022051           5.378149           7.282719           9.082144           9.554502           8.941524           4.940686           6.469489           7.950097           8.226182           7.463485           4.397114           5.936594           7.423721           7.744387           7.091990           4.016778           5.629472           7.088878           7.442799           6.852483           5.344683           7.071245           8.570364           8.866712           8.122812           4.201400           5.711260           7.139745           7.433218           6.876985           4.076607           5.610770           7.044628           7.412535           6.915457           3.930957           5.511007           7.016194           7.449338           6.974253           3.643077           5.208459           6.653329           7.037008           6.520110           3.385415           5.529311           7.114285           7.086555           6.154777           4.473885           6.076281           7.371189           7.496222           6.843589           3.211660           5.059285           6.718366           7.001393           6.237009           3.883349           6.453869           8.163877           8.050473           6.847200           3.958430           6.070075           7.378550           7.103090           5.908441           3.515423           5.592165           7.192905           7.198354           6.128846           4.482382           7.383021           9.824774           10.207019          8.967478           4.709214           8.091546           11.438755          12.649940          11.488704          4.561656           7.296828           9.183858           9.034308           7.606091           4.666529           9.036088           13.214427          14.182664          12.360735          6.030848           9.875464           14.448879          16.549633          15.425720          4.390468           7.555474           10.807369          11.925570          10.831714          4.666593           8.468982           12.320635          13.311845          11.742433          6.183823           11.158578          16.860971          19.477945          18.271030          7.168899           10.146703          12.029104          11.561504          9.777416           6.669909           11.963405          19.080025          23.168987          22.253363          5.566375           9.714190           14.095573          15.541814          14.051759          4.572218           6.436747           7.516285           7.312213           6.300257           4.379826           6.464940           8.077143           8.118209           7.143869           4.445556           6.285145           7.382740           7.217611           6.237399           5.353983           8.208663           11.085774          12.074132          11.176005          5.454729           8.025897           10.436711          11.250227          10.452580          7.117501           10.810387          15.327603          17.435823          16.416107          5.284349           7.668766           10.220717          11.322530          10.777976          2.877683           2.385724           2.061225           1.855451           1.739263
REFA_RECORD_EEG_PHYSIO_R14_20150427_151946.EDF   1.698547           1.539288           1.491043           1.549298           1.675062           1.475742           1.290378           1.225596           1.256625           1.339601           1.658222           1.412610           1.319545           1.391281           1.573914           2.158101           1.935513           1.857866           1.922750           2.082037           1.209540           1.100604           1.089597           1.152949           1.259985           1.700049           1.486638           1.373866           1.352654           1.395033           1.703931           1.480726           1.371333           1.369357           1.449686           1.740956           1.502417           1.421977           1.559517           1.867823           0.894422           0.893218           0.984046           1.137776           1.335076           1.843594           1.725824           1.642389           1.605320           1.615058           1.643230           1.458205           1.347204           1.301604           1.309764           1.426646           1.336022           1.378162           1.542745           1.800313           2.486490           2.735963           3.178024           3.728703           4.316293           1.753087           2.008194           2.546662           3.322782           4.244614           1.983436           1.827055           1.816309           1.861559           1.916081           2.372875           2.133871           1.973207           1.872085           1.816374           0.937251           0.908435           0.959148           1.069506           1.235190           1.671299           1.714676           1.997392           2.577271           3.383579           2.543405           2.435748           2.503749           2.819587           3.309760           2.064545           1.932802           1.915500           1.998994           2.142246           1.272319           1.164868           1.091256           1.067871           1.087241           1.127499           1.062446           1.041468           1.043330           1.065490           0.948008           0.931324           1.010852           1.176366           1.393158           1.748194           1.745794           1.862608           2.065052           2.307050           1.998823           1.877582           1.835193           1.848223           1.903081           1.502899           1.451608           1.448621           1.500825           1.593632           1.184832           1.198113           1.257335           1.364556           1.508706           1.783941           1.788957           1.917389           2.164070           2.466921           1.880881           1.946268           2.065519           2.176398           2.262031           2.928407           3.110803           3.470440           3.891684           4.203750           2.820693           3.587025           4.991980           6.392928           7.106493           4.096894           5.495519           7.871486           10.259484          11.613236          1.841134           1.662982           1.637542           1.757543           1.993243           1.230372           1.116106           1.099726           1.161112           1.266970           1.618920           1.376924           1.280850           1.346878           1.523989           1.630980           1.386282           1.296448           1.370006           1.553969           1.207674           1.103730           1.099885           1.168029           1.274863           1.761002           1.597826           1.519264           1.504185           1.533698           1.655971           1.427125           1.307855           1.285426           1.328970           1.537194           1.348131           1.306823           1.425317           1.680959           1.261645           1.210625           1.258445           1.383733           1.553308           2.044637           1.813749           1.660702           1.585945           1.577493           1.396602           1.284512           1.253519           1.281914           1.366969           0.747726           0.750643           0.866054           1.055641           1.277557           1.759947           1.646829           1.581571           1.551215           1.549744           1.354295           1.223796           1.152690           1.126339           1.138223           1.361405           1.384918           1.585397           1.962854           2.473595           0.908605           0.850136           0.856561           0.927347           1.043729           1.223331           1.116126           1.054039           1.037449           1.053321           1.443835           1.433846           1.482120           1.562924           1.666189           1.746669           1.749295           1.861915           2.053578           2.285431           2.302044           2.160829           2.068768           2.040432           2.071347           1.770528           1.733184           1.745148           1.779124           1.844004           1.351824           1.399079           1.509781           1.687037           1.900265           1.652078           1.599065           1.690223           1.925442           2.242629           3.907515           3.724280           3.616046           3.550454           3.512685           2.111484           2.265495           2.516602           2.785079           2.998893           2.346259           2.158000           2.086817           2.238081           2.528727           1.633906           1.581838           1.679887           1.919746           2.238771           1.480792           1.401497           1.475394           1.772016           2.230150           2.484087           2.730198           3.166222           3.714375           4.305939           1.003762           0.993620           1.103793           1.344142           1.645331           2.263069           2.289833           2.403603           2.558190           2.716234           2.658586           2.908059           3.410476           4.030729           4.570560           2.741733           2.557476           2.523417           2.630725           2.834984
REFA_RECORD_EEG_PHYSIO_R14_20150427_172111.EDF   16.612114          15.207730          11.712312          9.285435           8.195698           14.248556          12.847953          9.521205           6.859748           5.106741           15.936892          14.393778          10.837826          8.221101           6.800762           12.999327          11.748516          8.610154           6.179610           4.713399           11.419926          10.318309          7.723903           5.662164           4.369844           11.465720          10.357501          7.754363           5.685503           4.380909           7.131699           6.699604           5.390838           4.300130           3.563125           7.362259           6.915693           5.565075           4.446271           3.699900           6.789761           7.087085           6.443049           5.569876           4.815007           6.047051           5.552919           4.473110           3.522146           2.830191           8.307189           7.462885           5.816644           4.486681           3.545850           6.906096           6.492178           5.190643           4.070089           3.278441           19.253412          17.454996          13.983165          11.591043          10.482751          10.923760          10.867257          10.003854          9.117682           8.287852           5.941194           7.648438           8.514333           7.848433           6.252405           9.218060           7.813097           5.566537           3.922514           2.921291           4.385036           4.488546           4.233406           3.763997           3.186271           4.862220           5.291791           5.148745           4.712276           4.222346           6.358422           6.881262           6.585902           5.981965           5.371205           7.077266           7.945275           8.136146           7.667338           6.878062           14.776028          13.477857          9.612538           6.550861           4.681434           22.650673          19.557617          12.967538          8.066205           5.168771           6.531477           7.013511           6.630533           5.918068           5.179882           10.148110          9.990856           8.859483           7.731143           6.821967           14.440908          13.228685          9.510533           6.545737           4.720519           14.822917          13.523087          9.650937           6.581254           4.705482           19.284819          19.928535          16.445475          12.667838          9.882108           18.693607          19.251873          15.926414          12.366653          9.746919           13.201175          14.180019          12.107393          9.302559           7.041601           7.918138           7.492296           5.859198           4.455726           3.515885           11.494896          12.290028          10.651523          8.392664           6.540141           11.409269          12.188579          10.583229          8.367949           6.550943           13.056100          11.786175          8.620400           6.175166           4.709028           13.119370          11.848874          8.670795           6.208529           4.725753           7.342686           6.909000           5.564086           4.439814           3.680744           7.427674           6.987575           5.624799           4.498565           3.754925           13.023911          11.767749          8.622398           6.183404           4.709738           11.453208          10.329494          7.719276           5.653815           4.360866           8.418521           7.564373           5.890526           4.533552           3.573898           7.266096           6.832588           5.498952           4.391687           3.649761           5.989407           5.504673           4.444562           3.507262           2.820426           6.040148           5.534337           4.451969           3.503614           2.811797           7.008411           6.608954           5.341771           4.270282           3.531207           4.480245           6.221734           7.453511           7.291305           6.287230           8.652085           7.358318           5.292164           3.770622           2.830726           6.996053           6.153169           4.870111           3.840035           3.059401           4.897296           5.324735           5.174096           4.728897           4.232225           10.963312          11.356119          9.863440           7.939733           6.113862           14.728194          13.437559          9.590137           6.535304           4.666157           16.821062          15.539548          11.848858          8.704852           6.452459           14.289499          13.096606          9.431874           6.507292           4.702679           14.549730          13.298307          9.522375           6.522515           4.683566           29.235800          26.061184          17.534750          10.870682          6.926824           19.212936          19.822346          16.375259          12.648678          9.894542           17.500792          15.756201          12.123372          9.521610           7.994494           13.547991          12.439672          8.995182           6.233202           4.521398           20.050047          20.769693          17.152174          13.201346          10.279533          13.757606          12.554721          9.644994           7.305676           5.755300           10.923465          10.553199          8.850203           7.501158           6.801805           13.609038          12.422564          9.561947           7.259081           5.730356           7.172921           8.031705           8.217916           7.749104           6.958792           6.319236           6.876915           6.608185           6.004764           5.376155           10.118526          9.948444           8.809265           7.678529           6.771269           19.800442          20.507048          16.965935          13.095387          10.227754          2.272768           2.042951           1.814380           1.682918           1.633633
REFA_RECORD_EEG_PHYSIO_R14_20150428_081514.EDF   3.304376           2.947352           2.676627           2.451845           2.293616           2.745287           2.267470           1.949956           1.734260           1.595738           3.012210           2.619419           2.310982           2.093684           1.965267           2.313823           2.037104           1.850786           1.689152           1.570014           2.522773           2.120223           1.857135           1.655410           1.513488           2.819874           2.334682           2.000989           1.753325           1.574480           2.445375           2.053157           1.780949           1.590402           1.465027           2.417942           2.130427           1.921503           1.770181           1.675973           1.328505           1.215434           1.149503           1.087616           1.041748           1.910652           1.702306           1.536614           1.371357           1.229574           2.382759           2.073645           1.819599           1.587544           1.399567           1.712850           1.529084           1.381847           1.268390           1.195695           3.430210           3.113968           2.969371           2.997404           3.123485           2.121502           1.837208           1.639893           1.493807           1.386539           1.205368           1.204360           1.153461           1.059883           0.970107           2.783011           2.552906           2.297965           2.037730           1.812548           0.998977           0.899802           0.824786           0.755988           0.698077           1.774905           1.636998           1.512023           1.385918           1.283903           2.793000           2.539153           2.413789           2.319356           2.240825           1.444724           1.362054           1.290165           1.225330           1.173065           1.448891           1.405044           1.340254           1.257394           1.174059           1.446590           1.351096           1.268289           1.177977           1.091611           1.387729           1.395856           1.411792           1.353250           1.255726           3.379175           3.066121           2.931198           2.966542           3.093907           1.821653           1.758911           1.747004           1.750408           1.750421           2.155227           1.989768           1.895105           1.832417           1.787506           1.679272           1.688326           1.724077           1.713485           1.672899           2.442748           2.386719           2.363844           2.297529           2.214302           2.887184           2.788077           2.792695           2.827760           2.877581           3.298539           3.307575           3.375735           3.477290           3.581398           3.627875           3.732994           3.861030           3.967923           4.009604           4.567669           4.914522           5.157712           5.263378           5.262664           2.336120           2.062258           1.876492           1.712567           1.591966           2.347629           2.071727           1.881367           1.713947           1.592378           2.534701           2.165042           1.908816           1.732239           1.621144           3.152342           2.837955           2.598432           2.426188           2.317170           2.321028           2.040485           1.850481           1.688245           1.572405           2.643579           2.188117           1.895425           1.669164           1.502292           2.935432           2.476205           2.146109           1.894076           1.707978           2.422351           2.128818           1.911663           1.753828           1.658340           1.254294           1.156492           1.087448           1.016513           0.961956           3.721868           3.237671           2.833393           2.461598           2.166688           1.704223           1.475586           1.309911           1.184397           1.095076           1.364203           1.284563           1.197058           1.098377           1.013026           1.352399           1.293497           1.217387           1.121105           1.025250           1.713101           1.535060           1.377088           1.230647           1.108538           1.190417           1.153204           1.104620           1.027878           0.951762           1.268641           1.246366           1.202506           1.136465           1.069011           2.379847           2.267128           2.100727           1.922588           1.769282           1.246608           1.234913           1.244653           1.199840           1.120277           2.313697           2.179802           2.133844           2.152530           2.195404           1.943956           1.825423           1.775064           1.747947           1.731825           1.628963           1.561844           1.535797           1.502773           1.466075           1.890638           1.917892           1.951276           1.915599           1.847247           2.566167           2.205750           1.968184           1.799428           1.684907           2.839046           2.766021           2.813040           2.919102           3.033592           3.561744           3.860626           4.063812           4.137792           4.166613           2.970067           2.596970           2.297226           2.061877           1.901187           2.554561           2.190824           1.951614           1.785319           1.674970           2.035748           1.835667           1.669410           1.530133           1.428557           1.494447           1.404279           1.328084           1.262978           1.211205           1.930177           1.796209           1.717185           1.620929           1.524594           3.680069           3.663080           3.776987           4.004128           4.323911           4.044378           4.138851           4.218500           4.239882           4.198843           6.031254           5.340970           4.896085           4.666746           4.539620
REFA_RECORD_EEG_PHYSIO_R14_20150428_101650.EDF   3.440971           4.595142           6.633369           8.824433           10.269793          3.536030           4.485327           6.450719           8.610657           9.943999           3.534512           4.679177           6.646430           8.752803           10.106237          2.573160           3.830901           5.810187           7.721877           8.866592           2.352012           3.436172           5.284619           7.130919           8.232935           2.354618           3.423601           5.265615           7.114106           8.215446           3.486022           4.419388           6.264042           8.218464           9.370808           4.646778           6.243992           8.319799           10.068376          10.924217          1.895100           3.076372           4.981715           6.819449           7.908567           2.271753           3.178939           4.817097           6.439221           7.349093           3.319710           4.208902           6.031097           7.932001           9.077163           2.420504           3.545297           5.250761           6.875792           7.786288           4.667386           7.252003           12.097968          17.060308          19.730606          1.862449           2.899424           5.027448           7.575525           9.276624           2.042552           2.909460           4.581637           6.709974           8.432156           2.963901           4.176700           6.019952           7.541034           8.213382           1.925249           2.657366           4.226645           6.391099           8.530760           2.764110           4.316474           6.513340           8.397114           9.295199           6.994632           16.667953          29.529778          37.143681          37.348854          2.126421           3.274906           6.290195           10.895760          14.810124          2.344772           3.602904           5.763423           8.519103           11.012703          2.100576           3.268239           5.289392           7.967256           10.737103          2.341216           4.744043           8.756844           12.347111          13.952715          4.337013           8.850961           17.842909          27.665001          33.048615          3.732088           7.633315           16.100180          27.064281          34.781395          3.591872           6.543427           10.378905          13.387750          14.967767          3.626075           8.377994           16.639204          25.523746          31.483524          7.202872           20.793776          39.684010          51.537994          52.329857          6.105971           14.565862          24.694948          30.094919          29.920277          6.113119           11.597129          18.033575          21.871281          22.318518          5.557292           10.702300          15.761108          17.588428          16.816164          6.095473           12.902794          20.351690          24.041147          23.979208          3.427905           4.562035           6.496385           8.584384           10.053560          2.380825           3.489310           5.361108           7.217389           8.319197           3.199536           4.268884           6.168988           8.153529           9.326179           3.937229           5.061572           6.910316           8.842866           10.070630          2.393503           3.544070           5.437485           7.303738           8.426353           2.370782           3.443397           5.280485           7.128723           8.241556           3.647547           4.535337           6.439584           8.458704           9.604992           3.453742           4.590794           6.414915           8.198447           9.194482           2.262834           3.169384           4.796350           6.402804           7.301446           3.801508           4.717635           6.591603           8.449903           9.396875           3.016462           3.773870           5.447686           7.392440           8.812415           1.863616           2.919073           5.062685           7.619959           9.322816           2.316642           3.317972           4.883719           6.311920           7.091888           2.436577           3.405737           5.082400           6.947131           8.516807           1.798237           2.749036           4.344993           5.982725           7.015536           2.400466           3.581368           6.612861           11.767165          16.863319          2.480852           4.023419           5.985608           7.496966           8.396766           2.195019           3.545915           6.579231           11.075081          15.556462          3.753650           7.689000           16.223246          27.227486          34.909885          3.534453           6.705779           11.833307          17.258299          20.895332          2.950268           5.668018           10.141252          15.330523          19.564104          4.842859           12.947292          25.685669          36.238083          40.222858          5.047596           7.169592           10.119900          12.643913          13.827524          6.972161           17.167395          33.530941          48.253525          54.390003          7.860413           21.552683          39.433064          50.943024          53.314690          5.184379           7.645347           10.292702          12.107685          12.763619          2.130058           3.404919           5.425997           7.363616           8.461104           3.475016           5.284787           7.468160           9.155202           9.864549           2.613837           4.298924           8.201274           13.116216          16.379898          3.608435           7.570097           13.162537          17.025835          17.827251          6.540982           14.604712          29.354090          44.482422          52.080006          10.747331          31.558409          59.406796          76.565559          77.886147          2.717340           2.594233           2.598919           2.644161           2.678613
REFA_RECORD_EEG_PHYSIO_R14_20150428_122922.EDF   11.956792          17.408466          26.503443          29.512915          24.878868          13.288848          17.746799          25.482370          27.587505          22.805609          9.636609           15.445543          24.518826          27.618572          23.295794          5.422204           9.524321           16.070534          18.450520          15.559191          6.133291           10.392893          17.100769          19.404896          16.262312          6.155008           10.549364          17.327129          19.614185          16.416145          6.067574           10.462336          17.206257          19.484304          16.308550          6.089130           10.599099          17.428976          19.700281          16.467051          4.923822           8.861754           15.130676          17.451168          14.748931          4.806371           6.796257           9.763011           10.593215          8.865125           6.040564           10.399508          17.045849          19.258566          16.099037          4.264131           7.622784           12.081866          13.302977          11.040412          5.721097           7.534105           9.103270           8.890281           7.355557           2.014795           2.280092           2.501686           2.438924           2.124056           2.072244           2.325740           2.555867           2.506692           2.188507           5.574126           5.964246           6.102803           5.573987           4.501972           2.425505           2.791099           2.981536           2.812380           2.398420           4.267936           7.619574           12.087754          13.320375          11.061490          6.433874           6.779964           7.162165           6.859103           5.889881           5.135255           8.257117           11.662105          12.160266          10.014388          5.419703           10.990211          19.498865          22.718410          19.262352          5.863061           14.060167          26.427387          31.084276          26.231434          6.420674           6.788375           7.162359           6.841497           5.865048           5.928777           13.924580          25.747116          30.030876          25.222742          5.927950           14.034775          26.112316          30.540960          25.678347          5.977135           14.268401          26.743767          31.414837          26.494221          5.926711           14.072205          26.375969          31.027924          26.207991          10.488907          15.541802          22.861462          25.697737          22.733887          5.942400           14.170183          26.546852          31.185593          26.307930          6.201639           14.037894          25.757465          30.055490          25.351749          5.938850           13.963579          26.015985          30.510950          25.739859          5.918721           13.861691          25.837370          30.324297          25.592476          10.255809          15.638818          24.412561          27.590984          23.614866          6.381720           10.690895          17.540243          19.915638          16.706711          6.148363           10.678566          17.615005          19.958712          16.704550          6.087406           10.582760          17.443508          19.752602          16.526852          5.985013           10.202172          16.900259          19.252645          16.172188          6.110461           10.365685          17.077915          19.404352          16.287937          6.184000           10.620803          17.403917          19.675577          16.454702          6.142978           10.618292          17.443092          19.725918          16.492706          4.757897           6.731136           9.676018           10.503633          8.791031           5.541992           5.969903           6.158448           5.639429           4.544317           4.248742           7.631309           12.143323          13.398555          11.131157          2.051741           2.317536           2.554185           2.497830           2.173590           2.126819           2.337057           2.563089           2.533024           2.220978           3.882360           3.984106           3.824164           3.423872           2.855090           3.242234           3.843775           4.158781           3.927680           3.325179           4.917176           8.424310           12.508196          13.335617          11.005206          5.757840           13.800708          25.848833          30.322834          25.521301          5.804249           10.520555          17.477409          20.246967          17.474062          5.938962           13.979932          25.900930          30.237040          25.404814          5.854549           13.976738          26.146265          30.656147          25.806057          5.904912           14.088494          26.442797          31.111532          26.269484          10.507010          15.654723          23.087107          25.947075          22.933331          5.111042           9.223660           15.791188          18.238438          15.420490          6.384307           14.517029          26.653578          31.120605          26.277157          6.000074           14.270750          26.707571          31.373774          26.474047          9.770554           14.299309          21.386312          23.606884          19.876410          5.167277           9.300834           15.870139          18.289202          15.444261          4.278003           7.637968           12.140743          13.387280          11.112346          5.238561           8.335689           11.654139          12.092010          9.938368           6.401243           6.760022           7.128577           6.810351           5.835741           10.615750          11.478432          12.278284          11.995507          10.636595          10.432669          15.477566          22.802675          25.643042          22.676952          2.882787           2.527803           2.325899           2.203090           2.101691
REFA_RECORD_EEG_PHYSIO_R14_20150428_143426.EDF   24.586456          21.294474          15.941019          12.161421          9.834333           22.705631          19.268742          14.038023          10.288279          7.848566           20.492138          17.201982          12.464483          9.166540           7.128324           23.991863          21.055124          16.241627          12.880542          10.835753          15.529169          13.837182          11.989512          10.552794          8.901063           17.887453          15.480461          11.868658          9.234075           7.302962           14.014358          11.753500          8.845183           6.804513           5.427540           16.013000          13.243525          9.739167           7.342072           5.818809           17.743149          14.836203          12.428490          11.040534          10.005825          13.317911          11.375479          9.746115           8.601431           7.303974           9.293190           8.045057           6.604522           5.463664           4.479674           11.716208          9.538078           7.221742           5.656895           4.625031           29.761200          22.425770          15.512087          11.424757          9.235380           28.581135          21.620358          15.061451          11.167668          9.061570           15.022173          13.430692          11.788799          10.490471          8.892627           9.160729           7.257368           5.458798           4.231243           3.391572           10.597045          9.766993           8.044359           6.378997           5.029798           9.060480           7.166277           5.368463           4.187030           3.422900           14.173558          10.742371          8.248921           6.944752           6.014899           29.939384          22.578190          15.617308          11.492070          9.270630           45.919674          40.115891          28.677479          19.446230          13.457517          9.850641           9.176970           7.610929           6.147899           4.921662           25.922621          22.317511          17.752205          14.410275          11.899677          47.584057          40.731930          30.525364          23.563324          19.346498          55.522266          47.121925          34.715271          26.259104          21.222275          28.682579          26.971312          24.477114          22.318827          19.817665          17.892031          16.026190          14.457128          13.476623          12.176793          15.489354          12.473030          10.414336          9.356512           8.345141           25.462925          26.275181          28.177980          29.540695          28.680836          17.572615          16.068331          15.400290          14.725473          13.354380          16.801535          14.503620          13.500961          12.815152          11.554286          16.731026          14.324698          13.248102          12.556625          11.324924          24.237297          21.291433          16.441908          13.056376          11.008813          24.228857          21.273737          16.419548          13.022223          10.937974          16.257616          13.488332          9.950560           7.514453           5.950761           16.546795          13.704591          10.045812          7.539112           5.952219           24.173941          21.221146          16.375650          12.984224          10.900950          17.952976          15.539895          11.921110          9.283272           7.347939           12.936332          11.052044          8.390864           6.480838           5.154734           16.200043          13.431626          9.904242           7.482601           5.931674           15.330337          13.694083          11.948363          10.570931          8.933290           8.748571           7.222093           5.601484           4.475298           3.650555           13.384072          12.525703          11.167258          9.577691           7.773099           29.019724          21.942335          15.268904          11.305844          9.161029           12.883212          10.404285          8.767533           7.687407           6.512983           6.485392           5.612639           4.522033           3.600944           2.884689           13.478584          11.342254          8.740561           6.746919           5.370184           45.172768          39.480789          28.224871          19.137184          13.240866          21.784168          18.688747          14.078114          10.297858          7.566562           16.219999          15.632276          13.171917          10.734563          8.650105           55.359978          46.947041          34.544426          26.107136          21.101561          46.739040          40.170776          29.029825          20.880991          15.882996          14.669567          13.358954          11.968593          10.966802          9.764611           22.815504          20.086277          17.793568          16.482563          14.942710          28.037893          23.474804          17.817287          13.972415          11.698435          38.627926          36.815525          33.435371          31.565014          29.700121          25.011127          23.851261          24.244070          24.464920          22.811680          21.569044          16.451410          11.406861          8.454505           6.983343           18.008530          15.071719          12.627410          11.211102          10.154519          13.492571          10.924380          8.027876           6.123959           4.944376           29.966938          22.580021          15.619290          11.501352          9.292195           12.364430          9.658919           7.526962           6.313290           5.420810           38.364738          34.112129          28.437109          24.643545          21.980221          18.468378          15.062943          13.108485          12.192981          11.060108          4.737051           3.664274           2.954916           2.605004           2.436820
REFA_RECORD_EEG_PHYSIO_R14_20150428_172216.EDF   1.475613           1.445244           1.417680           1.368113           1.263307           1.500328           1.449648           1.417809           1.378902           1.294520           1.299380           1.282348           1.282733           1.267990           1.201986           1.407721           1.386296           1.362596           1.314913           1.211384           1.425295           1.397949           1.365830           1.308884           1.201002           1.448663           1.416866           1.377618           1.318234           1.210183           1.258888           1.230346           1.198824           1.157039           1.078997           1.248551           1.234534           1.230881           1.211877           1.149340           1.370337           1.345797           1.312867           1.260229           1.160196           1.345256           1.317240           1.275660           1.220030           1.125148           1.262122           1.233591           1.191386           1.139413           1.054009           1.234027           1.211641           1.189953           1.157308           1.086036           1.187972           1.174164           1.214801           1.252315           1.262218           1.170695           1.163642           1.207114           1.241933           1.247082           1.162192           1.152191           1.193237           1.226926           1.230043           1.054967           1.033313           0.990282           0.934995           0.857546           0.598938           0.645072           0.731038           0.788081           0.788977           1.729486           1.787356           1.933047           2.007604           1.985088           2.468030           2.740013           3.064776           3.203305           3.078730           1.171025           1.159889           1.198837           1.233055           1.239861           1.141160           1.124638           1.160775           1.193025           1.197753           2.120660           2.348789           2.623440           2.741945           2.638839           2.320470           2.570899           2.871087           2.999601           2.886163           3.708054           3.950768           4.177790           4.287652           4.222755           3.668023           3.914627           4.150531           4.265514           4.199380           2.679080           3.327898           4.414240           5.115839           5.018574           2.428324           3.016405           3.946688           4.549172           4.451765           2.463109           2.739699           3.059967           3.192270           3.067867           2.664600           3.300320           4.383025           5.088178           4.994772           3.690453           3.940737           4.182501           4.295410           4.220680           3.704802           3.948027           4.185631           4.306134           4.243254           4.654485           4.795669           4.824373           4.643289           4.274920           1.439142           1.410217           1.380781           1.329282           1.224503           1.436938           1.407909           1.376311           1.322394           1.216362           1.271201           1.245579           1.232729           1.212796           1.149895           1.271285           1.257093           1.253464           1.234412           1.168677           1.423780           1.402481           1.371669           1.315720           1.208165           1.464150           1.434334           1.395982           1.335064           1.225208           1.249802           1.224569           1.191838           1.148723           1.070321           1.253924           1.229933           1.207041           1.173921           1.100135           1.372087           1.347368           1.312113           1.256673           1.155589           1.280878           1.259215           1.228228           1.180448           1.090709           1.226934           1.202854           1.163841           1.113110           1.030181           1.171954           1.158619           1.197959           1.233358           1.241561           1.139951           1.131772           1.173259           1.207745           1.213286           1.050027           1.027179           0.983880           0.931192           0.857844           1.731896           1.786962           1.934707           2.018692           2.005788           1.155687           1.144624           1.181311           1.211211           1.213403           1.011454           1.005440           1.042802           1.067803           1.061396           2.269793           2.511081           2.799704           2.925110           2.817013           3.673567           3.916131           4.159224           4.280533           4.213612           2.669022           3.304517           4.388255           5.092577           4.996987           2.435596           3.028999           3.968909           4.578517           4.484324           2.478422           2.748705           3.072505           3.210413           3.087541           3.172758           3.228823           3.544703           3.770478           3.712705           3.706371           3.964666           4.212346           4.330487           4.260298           2.458796           3.056362           3.999588           4.614147           4.521163           1.244990           1.236609           1.240467           1.227853           1.166946           1.380053           1.360030           1.333362           1.282089           1.177120           1.232184           1.216512           1.199884           1.168579           1.093869           1.195106           1.181265           1.220007           1.254031           1.259734           2.318228           2.561719           2.855403           2.981271           2.870411           3.676802           3.932415           4.181352           4.304721           4.241593           2.459385           2.728442           3.050720           3.187825           3.064332           2.667143           2.442886           2.344409           2.285172           2.229959
REFA_RECORD_EEG_PHYSIO_R14_20150428_202105.EDF   9.208199           10.086209          8.944696           8.487000           9.438105           43.067310          44.809395          32.764664          22.075699          16.746565          25.306150          25.230183          18.902891          13.056925          9.747811           7.658261           8.626141           8.092398           8.092821           9.221663           7.788142           8.655251           7.925159           7.864983           9.102714           38.109688          40.198761          29.629148          20.318045          16.619434          22.906654          22.855221          17.274874          12.158791          9.411273           23.369833          23.161774          17.442894          12.246675          9.410523           6.858272           7.643851           7.196731           7.431106           8.890291           16.812410          17.413980          13.699496          12.501616          15.302062          20.263777          22.508400          17.908197          12.977380          10.929552          22.669746          22.428169          16.852133          11.840420          9.159094           21.577980          29.678827          30.442711          27.245760          23.983292          3.969837           6.817691           9.150389           9.560808           9.396832           4.344844           4.430459           4.146004           4.148618           4.951304           6.371977           7.573329           6.725666           5.566121           5.255765           3.230784           5.019153           6.304025           6.674609           6.657651           4.579153           7.733608           11.237590          13.933602          16.132513          14.084789          16.695826          18.171627          21.373053          28.943687          31.398642          34.651859          29.276476          22.092382          17.250124          12.547612          12.167005          9.707195           7.947995           7.315244           12.149923          11.818666          9.525884           7.891906           7.315762           10.363846          12.874584          13.424820          13.737723          15.268487          22.518950          30.452654          30.682114          27.079945          23.699041          7.420982           7.337815           6.066671           5.086463           5.122491           35.190586          36.115627          27.839199          21.650597          19.446436          20.097612          20.921249          16.566326          13.771443          13.849317          20.024351          20.779678          17.609245          16.111376          18.566044          21.359344          25.921125          24.589621          22.320108          21.374380          19.791105          24.225082          24.301998          23.229034          22.626461          17.939426          20.311861          20.977192          21.240641          22.629488          17.963770          20.090511          20.596064          20.933220          22.538477          7.866405           8.732817           7.982444           7.833115           8.967309           8.050966           8.897549           8.152412           8.064816           9.243686           24.439575          23.951714          17.840500          12.403017          9.456700           23.543911          23.218393          17.330679          12.068675          9.255470           7.904648           8.807429           8.125097           8.106733           9.398178           7.881790           8.631064           7.789279           7.729866           9.054320           23.465149          23.185677          17.409409          12.228231          9.463367           23.095491          22.900177          17.262547          12.110644          9.298437           6.468801           7.301930           6.921436           7.156609           8.586004           23.420069          25.004025          18.868412          14.061669          13.432315          22.490137          22.316378          16.752523          11.690799          9.033601           4.150700           7.083769           9.420783           9.758313           9.508538           4.268971           4.353742           4.129992           4.223333           5.080164           4.049796           6.055227           6.724918           6.435353           6.251625           4.483694           7.478267           10.893481          13.584818          15.827343          5.484494           5.557125           4.855011           4.394287           4.834648           11.915732          11.647893          9.440829           7.845823           7.257744           14.525787          16.204470          14.607168          13.700981          13.823884          22.334579          29.981663          30.088259          26.515583          23.175682          7.930931           7.833160           6.318951           5.135474           5.058569           20.064924          21.007540          16.761042          13.932323          13.801183          20.471540          21.433275          16.965837          13.937783          13.772318          5.696424           6.998239           7.428848           7.760726           8.597066           20.999281          25.630598          24.461533          22.311750          21.379459          22.651064          25.582958          23.339552          21.082203          21.195456          22.075100          21.942451          16.655512          11.778898          9.093211           5.947508           7.234933           7.556991           7.847915           8.716393           22.408125          22.131935          16.669754          11.725152          9.024758           21.388691          29.180090          29.891476          26.886646          23.875004          9.822410           12.554251          13.383817          13.799807          15.486213          20.652151          25.402771          24.294302          22.153996          21.257431          24.634069          24.736845          21.346254          20.111410          23.557192          3.306836           3.460885           3.542195           3.792206           4.647048
REFA_RECORD_EEG_PHYSIO_R14_20150429_093455.EDF   1.691338           2.285549           2.511704           2.314097           1.914311           2.704843           3.382150           3.624809           3.364166           2.831839           2.727416           3.633044           4.099330           3.917599           3.405677           1.635223           2.194339           2.382094           2.176543           1.800394           1.626482           2.192458           2.374943           2.166664           1.789025           1.673119           2.240669           2.389269           2.148684           1.750136           2.421173           2.898614           3.139705           3.038506           2.721739           3.916629           5.446829           6.129598           5.870605           5.413322           1.614007           2.174643           2.356953           2.148974           1.777028           2.099595           2.705594           2.701166           2.294024           1.800689           5.387939           5.671994           5.229245           4.443139           3.708254           3.830900           5.867599           6.593896           5.901861           4.878120           2.918252           4.325651           5.226907           5.265892           4.630764           2.414192           3.400720           3.762964           3.512463           3.068697           1.308719           1.752316           1.844024           1.638745           1.337526           4.852151           6.177986           5.891601           4.618722           3.325525           2.181090           2.809404           3.048936           2.949983           2.811517           6.091547           9.433838           10.667323          9.966480           8.896152           9.806919           14.635406          14.163540          10.747821          7.380001           1.121587           1.513927           1.569591           1.373754           1.117055           2.146212           3.712429           4.485422           4.111242           3.171873           4.220163           5.524511           5.946851           5.347178           4.356427           3.368415           4.939642           5.432613           5.058362           4.450559           2.914904           4.341454           5.258745           5.297799           4.652628           2.176243           3.765359           4.552959           4.178990           3.230274           2.216685           3.838577           4.631482           4.235832           3.260810           3.010835           4.262181           4.773404           4.553840           3.919662           8.647118           11.960071          11.769372          9.759268           7.718170           4.447180           6.592190           7.783066           7.407344           6.119069           2.909963           4.312496           5.204373           5.234051           4.596596           2.914140           4.332710           5.235671           5.269226           4.630873           6.046401           7.752397           8.227324           7.607571           6.432061           1.677684           2.260876           2.472672           2.270174           1.876127           1.671949           2.256218           2.460118           2.250727           1.856386           2.250113           2.927274           3.340466           3.280059           2.984611           3.174702           4.249891           4.815175           4.703176           4.348839           1.632858           2.201714           2.386564           2.175886           1.800051           1.679591           2.251534           2.402508           2.162116           1.762219           3.555872           4.064167           4.115504           3.754914           3.209433           2.542790           3.333363           3.811947           3.737464           3.355716           1.552755           2.088951           2.250734           2.044077           1.684230           2.134217           2.748807           2.739800           2.322921           1.819546           3.472141           3.920985           4.058449           3.955844           3.897297           1.159966           1.565987           1.626572           1.422876           1.153050           2.148229           3.693278           4.421983           4.025579           3.095140           4.672699           5.328927           4.978117           4.106840           3.319753           2.921204           4.563558           5.364534           5.226524           4.871708           2.050873           3.537970           4.249687           3.878078           2.986654           4.445541           6.730230           7.600970           6.689106           5.042589           3.436765           4.375419           4.808483           4.606287           4.099123           2.912680           4.335397           5.264110           5.320464           4.684941           2.184126           3.783409           4.574955           4.193393           3.232513           4.868309           6.816298           7.869620           7.377689           6.014647           3.050211           4.314802           4.824216           4.604011           3.971710           4.326046           6.210331           6.689292           5.733026           4.446542           2.882634           4.307944           5.247453           5.313360           4.682703           5.838071           7.498491           8.263908           7.848911           6.726552           3.913313           5.986646           6.705287           5.986534           4.946583           3.594672           5.163272           5.688426           5.105711           4.268286           3.842655           5.873025           6.583721           5.886579           4.871644           2.941165           4.344922           5.224921           5.249287           4.609418           9.673607           14.452964          14.024285          10.666905          7.330553           2.924223           4.332934           5.237151           5.278833           4.643278           10.252409          14.382586          14.474709          12.142903          9.368081           3.923039           3.930543           3.856155           3.783319           3.834385
REFA_RECORD_EEG_PHYSIO_R14_20150429_124017.EDF   6.179060           5.449161           4.662637           4.284985           4.238605           5.770302           5.019962           4.329390           3.980828           3.888296           6.145777           5.254941           4.720067           4.714768           5.125887           5.292235           4.863401           4.238049           3.851493           3.729575           5.321105           4.908993           4.286206           3.902287           3.786953           5.762834           5.109910           4.445996           4.073833           3.955651           4.478484           4.108134           3.841137           3.787534           3.913576           5.285894           4.997954           4.836388           4.886652           5.000258           3.765063           3.622642           3.331222           3.143312           3.101478           3.905266           3.755651           3.442523           3.235097           3.179175           4.140655           3.808698           3.588432           3.541227           3.602815           3.132120           3.156530           3.220407           3.401851           3.633245           6.440322           6.862541           7.747283           8.864512           9.721369           5.872234           6.528029           7.362864           8.170991           8.648649           3.235862           3.104134           2.962652           2.900008           2.994936           4.215534           3.876770           3.581960           3.426219           3.379460           3.195511           3.107248           2.969768           2.969816           3.142257           4.025478           4.118422           4.344935           4.822525           5.428241           5.736777           6.469280           7.921722           9.332882           10.125307          6.987372           6.692405           5.851535           5.383902           5.426612           3.606808           3.465908           3.219341           3.098556           3.144138           4.118838           4.038880           3.792295           3.598335           3.507450           4.934667           4.966476           5.120170           5.549927           6.077862           7.069647           7.062973           7.225828           7.902163           8.802944           8.524354           8.175725           7.274396           7.036876           7.520673           4.728851           4.749289           4.838972           5.064231           5.316667           6.047531           6.151938           6.261864           6.563926           6.892305           7.361274           8.188128           10.061036          11.940666          12.857795          5.222455           5.690872           6.395982           7.379952           8.304752           5.991468           6.888288           8.106722           9.454834           10.626134          5.083513           5.945393           7.011900           8.129007           9.101968           5.109408           6.013225           7.225059           8.554670           9.632151           6.204700           5.479677           4.689532           4.314364           4.284742           5.377045           4.947832           4.313931           3.928952           3.819834           4.466275           4.123593           3.980084           4.118566           4.403150           5.993848           5.312628           4.995164           5.124856           5.475142           5.340614           4.928388           4.302183           3.909636           3.782152           6.051324           5.387632           4.654703           4.222192           4.076051           5.149599           4.593489           4.098404           3.881314           3.871392           4.453455           4.117712           3.978251           4.102730           4.365161           3.835396           3.686062           3.390098           3.206901           3.173936           5.584429           5.007059           4.446441           4.139421           4.020341           3.044792           3.014489           3.089935           3.258108           3.494435           4.052293           4.083288           3.998476           4.014839           4.199548           3.483522           3.257037           3.044295           2.921473           2.908599           3.407818           3.280951           3.186711           3.170210           3.248010           3.970822           3.971187           4.000760           4.233816           4.617032           6.350930           5.996274           5.059796           4.485528           4.473827           3.711402           3.578318           3.442125           3.347031           3.288278           5.718077           5.602795           5.249442           5.115110           5.197748           9.037798           8.764819           8.123430           8.280251           9.165545           5.590636           5.525661           5.289896           5.384765           5.767715           4.548242           4.627461           4.679900           4.773030           4.845835           7.992453           8.204324           8.887512           9.934928           10.813542          8.269479           8.596705           8.209143           7.604685           7.068682           7.394855           8.032258           9.157445           10.988228          12.873512          5.263377           5.707492           6.374599           7.250161           7.990214           5.603001           5.536554           5.531273           5.702809           5.821140           6.318036           6.560912           6.334950           6.016605           5.765336           4.628111           4.657841           4.728820           4.930522           5.119566           6.486638           6.898379           7.766979           8.889942           9.768152           4.830621           5.491868           6.772002           8.125160           9.029864           6.936196           7.223394           7.827667           8.960524           10.276214          5.903729           6.382763           7.340973           8.504447           9.312200           9.568490           8.983079           8.367747           8.010159           8.054274
REFA_RECORD_EEG_PHYSIO_R14_20150429_155624.EDF   56.708191          47.614014          33.963512          26.258352          23.765919          43.632805          38.769722          28.435751          19.567343          13.171222          58.413105          48.969810          32.907448          21.664137          15.623537          37.168674          31.226913          21.901350          15.545388          11.966019          27.173004          25.752502          20.811798          16.183815          12.783821          34.604351          31.032036          23.657370          17.196714          12.508725          34.212952          30.699661          23.381714          17.007803          12.429299          44.697895          37.914265          25.844271          17.339767          12.465231          14.415355          13.353305          11.030861          8.986412           7.530897           37.365414          31.986092          22.558422          15.385284          10.914017          35.830582          31.471636          23.230927          16.186842          11.297712          25.954550          24.007044          18.467150          13.691513          10.352932          24.928083          21.529678          15.963176          12.123203          10.083751          16.041206          14.536040          11.444644          8.609819           6.546459           36.750214          31.715948          22.622684          15.722509          10.936779          40.119102          33.180481          21.421385          12.995525          8.248030           19.765291          17.669632          13.917989          10.761879          8.226748           25.605272          23.490597          17.581726          12.462764          8.745942           26.458906          25.496874          20.945309          16.239887          12.318320          26.481606          25.754456          20.277102          14.816036          10.641380          101.879166         81.839134          47.237175          24.086761          12.322998          97.459290          78.007317          44.942329          22.896681          11.742094          34.356953          37.020760          33.577400          28.027498          21.838438          37.352192          37.699467          32.732044          27.012753          21.454054          91.399185          81.114998          55.018730          34.521523          21.597328          85.607918          70.986542          45.393173          27.126486          16.308388          52.129910          48.241669          38.548553          29.071899          20.831512          35.792709          42.209965          44.120930          39.417831          30.835644          46.181984          58.525352          61.655029          54.092632          41.646389          41.666340          42.163425          38.012737          31.184067          23.670156          35.107502          38.827122          37.830524          32.173351          24.700027          34.672581          41.267296          43.552143          38.920876          30.481621          51.020832          45.146008          35.935539          32.340313          33.480328          31.627270          29.720919          23.860245          18.571793          14.873480          36.187527          34.292995          27.304390          21.149717          16.847576          52.724670          45.855541          32.925812          24.530293          21.249737          26.868597          25.511398          20.650597          16.079868          12.713373          34.753059          31.070473          23.603380          17.100393          12.416891          34.749084          31.037191          23.548330          17.047703          12.340141          36.059895          34.038567          27.015329          20.877472          16.585606          37.069576          31.727158          22.357779          15.240972          10.808877          37.436417          32.010674          22.485909          15.268438          10.804657          28.394648          25.477980          19.248199          13.893647          10.123759          16.438704          15.849846          13.580813          10.898557          8.224676           36.441704          31.523813          22.570625          15.732371          10.947802          39.817680          32.847855          21.117884          12.784812          8.110414           16.663071          18.866516          19.273617          17.987198          14.957830          82.435013          75.792160          53.896568          34.977135          21.796978          101.646095         81.657425          47.109062          23.977495          12.239194          50.538979          43.735573          30.617266          20.730753          14.254275          37.423672          37.743576          32.724072          26.948750          21.329144          91.311279          81.205109          55.234627          34.717415          21.708994          85.363167          70.654259          45.064461          26.873652          16.150410          52.926628          49.037003          39.161091          29.483583          21.094500          28.477341          23.724577          16.325392          10.892420          7.533902           53.363602          61.009785          61.271626          54.513596          43.464775          41.432171          55.946163          64.086113          58.596607          45.106697          54.322937          43.665005          27.542871          16.502020          10.143421          27.649357          23.139736          16.041397          10.780557          7.480388           35.698647          29.969543          20.166054          13.197937          8.989860           26.424135          25.663258          20.212267          14.789232          10.643100          26.497131          25.552004          21.095064          16.460155          12.533730          53.047688          60.741161          61.008514          54.279297          43.310020          53.754951          81.301117          102.053200         97.809540          76.831688          7.729198           6.935359           5.782779           5.156137           5.088292
REFA_RECORD_EEG_PHYSIO_R14_20150429_175118.EDF   3.227338           3.445872           4.006022           4.827749           5.652609           2.464612           2.523597           2.889814           3.482935           4.088995           3.465930           3.660724           4.207667           4.994781           5.746321           2.625355           2.701353           3.119440           3.780608           4.490273           2.158768           2.195931           2.532552           3.110007           3.729748           2.160190           2.185273           2.511481           3.088568           3.710166           2.325770           2.374443           2.678431           3.250178           3.884209           2.370723           2.426387           2.730255           3.306741           3.945163           1.813505           1.821175           2.151638           2.724749           3.321071           2.161611           2.136742           2.433714           2.974829           3.531956           2.076511           2.071998           2.313470           2.725938           3.160818           1.983993           2.170528           2.596605           3.202479           3.798387           2.463296           3.009472           3.957108           5.048203           6.003455           1.630883           1.886248           2.466228           3.187203           3.847614           1.496989           1.703107           2.214501           2.878034           3.501724           2.108814           2.118703           2.409056           2.823405           3.132783           1.409530           1.670021           2.232562           2.875812           3.380793           1.957809           2.139812           2.564047           3.173665           3.779405           2.317594           2.634209           3.427682           4.454396           5.345432           2.069520           2.563846           3.489167           4.561342           5.483217           1.759731           1.930601           2.425781           3.082133           3.646947           1.737266           1.897948           2.368607           2.951966           3.389965           2.331376           2.839113           3.918303           5.245909           6.309526           2.437846           3.036334           4.301307           6.084637           7.906658           2.085083           2.637015           3.778404           5.294347           6.746143           2.200400           2.582829           3.519635           4.862154           6.188443           2.429773           3.038233           4.425796           6.396925           8.227070           3.046294           3.546459           4.634543           6.128215           7.498226           3.776746           4.705474           6.939129           10.298917          13.637468          2.857405           3.378953           4.597583           6.366987           8.118958           3.267030           3.702747           4.556255           5.711527           6.786018           3.843955           4.265539           5.117795           6.492496           7.979605           2.634192           2.721734           3.148860           3.811823           4.513592           2.640161           2.724032           3.152531           3.825599           4.544944           2.761618           2.960105           3.395162           4.077773           4.868035           2.391256           2.457103           2.764889           3.339816           3.983094           2.629117           2.711809           3.143660           3.817563           4.535991           2.172580           2.212868           2.544598           3.117337           3.722807           2.151045           2.129953           2.383296           2.859287           3.384434           2.345086           2.399009           2.700551           3.266880           3.893296           1.847834           1.842056           2.162558           2.730443           3.326498           2.334499           2.260294           2.520126           2.992851           3.442427           1.658483           1.781426           2.113167           2.562115           3.015008           1.616120           1.866300           2.436103           3.152258           3.811372           1.816325           1.871025           2.209069           2.701076           3.104513           1.603320           1.703591           2.020760           2.408522           2.712818           1.563969           1.874701           2.495703           3.219428           3.809419           2.186159           2.672105           3.690064           4.972754           6.193980           2.126830           2.187332           2.516694           2.961816           3.274392           2.038674           2.535835           3.676332           5.071460           6.155601           2.427681           3.018348           4.281301           6.074320           7.910647           2.162284           2.548072           3.477258           4.806420           6.129243           2.279481           2.706886           3.773771           5.246404           6.558440           2.470290           3.094713           4.521624           6.543559           8.413241           1.859280           2.111039           2.707804           3.437958           4.073380           2.858649           3.396305           4.660232           6.503415           8.334303           4.315000           5.609914           8.624099           13.209898          17.654570          1.985133           2.167077           2.597961           3.211755           3.816008           1.839708           2.096942           2.690058           3.415711           4.048391           1.959033           2.130262           2.559903           3.178116           3.786633           2.445328           2.997670           3.952795           5.048842           6.002578           2.294085           2.625222           3.423481           4.439700           5.318846           3.834147           4.435262           5.715477           7.653422           9.765091           4.702764           5.486884           7.189870           9.885773           12.659328          3.629793           3.537419           3.502883           3.550853           3.669335
REFA_RECORD_EEG_PHYSIO_R14_20150430_122916.EDF   7.013993           9.928468           11.597604          10.602221          8.561466           4.701710           7.468282           9.223371           8.479511           6.624758           6.206702           9.231307           11.092966          10.107252          7.885508           8.378545           10.659944          11.132309          9.446091           7.157917           4.268750           6.249610           7.322350           6.663773           5.337427           4.724849           6.824106           7.870594           7.084292           5.638909           4.014009           6.141501           7.407524           6.835732           5.522917           5.038236           7.319494           8.624776           7.803336           6.109109           4.092725           5.685512           6.205689           5.461218           4.327479           6.793135           7.362054           6.841467           5.580778           4.369538           4.780524           5.975114           6.189762           5.366786           4.355011           3.289769           4.960098           5.828625           5.330736           4.286798           11.166196          12.683701          12.238640          10.411149          8.400233           8.221291           10.322041          10.200210          8.440258           6.465135           7.516836           7.675193           7.013802           5.888959           4.703360           13.887733          13.227883          10.914361          8.120779           5.871583           4.713627           5.128853           4.892013           4.273251           3.554680           4.854327           6.835640           7.502508           6.651626           5.249963           10.197625          13.539925          14.362701          12.547451          9.949962           3.932153           5.159934           5.785517           5.521791           4.770189           13.165443          15.312018          15.875304          13.403249          9.732383           14.712356          15.359140          14.287604          11.377676          8.127277           6.043864           7.813973           8.193351           7.190941           5.710196           7.510282           9.838817           10.845077          10.150859          8.746501           5.860786           11.849636          16.356308          15.587007          11.995817          10.106180          17.585272          22.504528          20.345512          14.880742          9.920927           15.874482          19.056654          16.700552          12.096279          9.718726           16.792564          20.130991          17.577839          12.919415          7.754444           14.832759          19.187958          17.436581          13.045415          9.872106           12.123033          12.484234          11.012338          9.154065           8.934922           12.222256          13.338078          11.798766          9.502875           9.836298           14.630867          16.560419          14.680108          11.618229          7.933265           10.503071          11.737074          10.586823          8.606943           4.838830           7.352719           8.865915           8.123128           6.414112           4.524076           7.162419           8.877857           8.240955           6.559209           5.797920           8.504826           10.212278          9.381643           7.427767           4.862224           7.121081           8.394777           7.735812           6.304687           4.257739           6.235230           7.307033           6.654160           5.332667           4.285844           6.452745           7.655653           6.992551           5.612568           5.022187           7.312374           8.629359           7.813845           6.117917           5.282680           5.970560           5.803177           4.921366           3.941963           6.732699           7.759128           7.566352           6.317446           4.994492           3.195062           4.506855           5.122715           4.715163           3.939584           4.208736           5.459589           5.688924           5.014755           4.080136           12.340240          11.592099          9.487319           7.076093           5.111905           8.940759           8.764332           7.478343           5.841414           4.469905           3.624983           5.095254           5.685437           5.230780           4.298058           5.318656           7.727309           9.437341           8.885264           7.056382           18.132828          19.469707          18.610775          14.887222          10.504290          9.491085           10.238157          9.823842           8.259128           6.330670           7.506847           9.819053           10.813059          10.108603          8.704296           8.014236           15.677708          21.094042          19.572369          14.602228          10.755559          17.978481          22.351757          19.826109          14.282173          9.781824           16.907982          20.279724          17.713724          13.020973          14.179595          16.910250          15.934954          12.464271          8.867476           7.303596           12.801299          16.056469          14.712791          11.407475          10.554661          21.443588          27.618385          24.560524          17.852589          8.068634           10.364327          11.056064          9.485665           7.193150           7.634401           9.892847           10.015534          8.266655           6.157895           5.158012           7.156269           7.997971           7.044435           5.437907           10.096550          11.513241          11.109993          9.456874           7.638848           6.354663           8.713265           9.280105           8.133995           6.461651           10.652718          12.406264          12.446954          11.145426          9.622733           12.266591          22.410236          27.283382          24.053514          18.037479          5.237440           5.402419           5.424459           5.491916           5.816215
REFA_RECORD_EEG_PHYSIO_R14_20150430_142933.EDF   2.311558           3.395491           4.040823           3.912516           3.314208           4.421710           6.129787           6.947958           6.447816           5.261749           3.621034           5.158084           5.995604           5.670307           4.705052           2.155414           3.156444           3.751502           3.636592           3.093439           2.230013           3.265966           3.886716           3.768642           3.201175           2.260806           3.306429           3.918422           3.787345           3.213218           2.982500           4.111814           4.695026           4.438568           3.747495           2.915178           4.083321           4.704530           4.499642           3.859957           2.069768           3.040063           3.624425           3.517204           2.992944           2.077821           3.042579           3.620957           3.512080           2.987983           2.010478           2.939039           3.484172           3.368447           2.860454           2.428279           3.287656           3.725852           3.572856           3.129625           2.278754           3.502445           4.039948           3.732278           3.067239           2.173265           3.354209           3.878801           3.583290           2.941065           2.052220           3.163313           3.647572           3.365731           2.764660           2.175658           3.176484           4.055674           4.234866           3.812999           2.214848           3.438267           4.278579           4.293493           3.770364           2.723072           4.065697           4.711859           4.448747           3.770963           4.890014           7.079539           8.081193           7.683724           6.634322           2.279645           3.492223           4.022062           3.722140           3.066661           2.202866           3.353969           3.859556           3.578374           2.958452           2.973131           5.197783           7.017043           7.283618           6.350094           3.298417           5.546631           6.809170           6.532881           5.426013           2.361483           3.597062           4.135476           3.829988           3.161736           2.298223           3.508093           4.040446           3.743645           3.088783           2.184601           3.201399           4.091417           4.271348           3.845345           3.555098           6.378630           8.872132           9.357775           8.127932           5.228970           8.231145           9.479390           8.727334           7.121112           3.727455           5.273377           6.756819           7.297780           6.882230           2.941553           3.954744           4.480546           4.366657           3.898470           3.289861           4.209820           4.838502           4.884809           4.519666           3.342926           4.819013           5.874300           5.946656           5.312095           2.189250           3.214487           3.831378           3.719538           3.163960           2.228868           3.276786           3.906564           3.788875           3.218765           3.017336           4.151148           4.738800           4.485528           3.793693           3.216538           4.467769           5.137787           4.878633           4.120898           2.217845           3.245362           3.854946           3.733329           3.170718           2.241446           3.283436           3.893437           3.763451           3.193461           2.256254           3.289109           3.898947           3.771662           3.199168           2.989927           4.124325           4.711420           4.455344           3.763772           2.073757           3.031168           3.608799           3.505796           2.986752           2.064319           3.013111           3.576482           3.467142           2.952187           3.129659           3.993006           4.442755           4.255114           3.733842           2.111382           3.243764           3.744350           3.460524           2.845444           2.154406           3.146996           4.013649           4.185784           3.767122           2.943359           5.134809           6.918397           7.175582           6.258154           2.328613           3.474403           4.036920           3.842245           3.297019           2.262862           3.457022           3.977114           3.682481           3.041367           2.164692           3.167678           4.047525           4.224724           3.800546           2.964502           5.199500           7.022974           7.290246           6.356532           2.361251           3.594242           4.127476           3.824648           3.163550           2.299905           3.506984           4.037027           3.741600           3.090003           3.564063           6.398064           8.911923           9.411152           8.182945           4.733561           8.387942           10.851030          10.772156          9.004599           2.659400           4.245434           5.256270           5.096268           4.247496           2.578542           3.780720           4.379913           4.192178           3.596112           3.601043           6.433345           8.938532           9.427806           8.189848           3.200228           4.493519           5.171931           4.920578           4.169889           2.119976           3.108711           3.708000           3.607212           3.076727           2.761549           3.917754           4.513447           4.303496           3.684994           2.275259           3.496078           4.031062           3.726866           3.066490           3.547590           5.400269           6.273068           5.922760           5.003500           2.555925           3.743935           4.335987           4.151817           3.563471           5.410689           8.821542           10.983121          10.861657          9.243575           5.062494           5.103425           5.032421           4.832841           4.599387
REFA_RECORD_EEG_PHYSIO_R14_20150504_102617.EDF   6.947521           9.932754           11.943247          11.459129          9.511190           4.463496           6.836301           8.382924           8.023652           6.594170           4.090860           6.349892           7.851368           7.543367           6.211954           3.475369           5.500815           6.871304           6.656968           5.510936           3.546771           5.502470           6.769076           6.499080           5.363358           3.631063           5.666701           6.993271           6.718793           5.541389           3.691079           5.785831           7.159674           6.878169           5.665254           3.755386           5.894378           7.298768           7.009787           5.770978           4.595344           6.254530           7.348927           7.203206           6.334811           3.090091           4.491238           5.359867           5.139652           4.307767           3.654545           5.741737           7.103971           6.825119           5.630782           3.718518           5.844471           7.243394           6.962059           5.736925           5.081614           6.964099           8.046274           7.899363           7.131505           6.121856           9.072348           11.495341          12.672074          13.198270          4.783992           8.067388           10.892850          11.149965          9.497884           4.457783           6.682130           7.967649           7.474764           6.087631           2.342130           3.777763           4.721822           4.601997           3.845518           4.614596           7.194791           9.196979           9.239069           8.045039           8.069152           11.752790          14.462021          14.502290          13.082887          5.012959           6.927030           8.044750           7.907758           7.137690           8.267520           17.577576          24.557131          24.117155          19.091578          6.860856           13.322877          17.865225          17.310976          13.744381          6.378434           9.779680           12.797216          13.306153          11.853231          8.902655           17.768202          24.288383          23.728472          18.908751          9.362537           18.928635          26.009058          25.421688          20.208164          9.631159           19.628235          27.026140          26.394997          20.933563          9.184442           16.905279          22.717611          22.515619          18.394737          9.129211           13.975916          17.488749          17.366631          14.852566          7.233646           10.744215          12.950167          12.601999          10.850689          7.754106           9.928768           11.175776          11.013099          10.083759          7.074563           9.204240           10.486376          10.257673          9.184687           7.178444           9.776511           11.557445          11.421426          10.080869          6.946740           9.786304           11.691714          11.243692          9.399595           3.600436           5.590727           6.887612           6.615750           5.454073           3.793051           5.954839           7.371560           7.081018           5.832466           3.790342           5.960624           7.396749           7.109717           5.854808           3.560341           5.543852           6.844167           6.586796           5.443047           3.595648           5.561149           6.842761           6.578911           5.438459           3.648358           5.710633           7.058359           6.781890           5.590590           3.726984           5.853367           7.243119           6.955676           5.728644           3.086497           4.518853           5.417484           5.202496           4.356845           3.127408           4.533259           5.407497           5.190805           4.356771           3.721640           5.849169           7.234304           6.940571           5.711493           6.021791           9.619164           12.456511          12.606683          10.922723          3.011017           4.350297           5.192781           4.994002           4.197241           4.441746           6.638940           7.896727           7.404565           6.037344           4.604946           7.202390           9.224214           9.266472           8.056246           7.202453           13.735953          19.243298          19.900906          17.032707          9.825459           20.990234          28.490967          26.961470          20.600740          6.839421           13.288681          17.821772          17.270079          13.718183          8.933514           17.852869          24.425884          23.867882          19.011436          9.549888           19.443127          26.756191          26.135592          20.740108          9.563553           19.495523          26.835554          26.198528          20.765860          8.831940           14.148793          18.395588          18.657087          15.923237          6.099592           8.676372           10.456659          10.371734          9.115804           7.200038           10.593988          12.713459          12.389945          10.725910          11.103055          19.011999          25.239981          25.491619          21.609259          3.656520           5.818680           7.249559           6.965450           5.716067           6.098182           8.663482           10.445169          10.369214          9.118874           3.713158           5.861320           7.274892           6.990582           5.754485           5.060095           6.967044           8.080815           7.944561           7.174540           6.462482           9.769835           12.453748          12.953510          12.233387          7.128176           10.383231          12.381092          12.054538          10.473840          11.002033          17.142731          21.959614          22.310284          19.373480          3.767163           3.474172           3.271623           3.035486           2.802264
REFA_RECORD_EEG_PHYSIO_R14_20150504_124617.EDF   15.013938          30.322769          33.975906          26.291147          16.737068          19.033298          38.917881          43.510601          33.442986          21.071798          18.898880          38.703232          43.388813          33.427406          21.119484          14.374906          28.999254          32.490589          25.148596          16.019646          12.356863          24.848112          27.642366          21.253122          13.439789          19.777258          40.017605          44.217709          33.631176          21.012543          19.675470          39.844501          44.040791          33.503498          20.936031          16.507824          33.697704          37.924366          29.483698          18.952286          11.847916          23.826576          26.520454          20.412222          12.925643          12.196108          24.513052          27.264591          20.966385          13.261215          20.062384          40.138870          43.916039          33.124477          20.551786          13.628179          27.928337          31.449083          24.460112          15.740664          14.748254          28.307495          30.946346          23.886097          15.498716          5.004684           9.062369           10.247602          8.422954           5.892394           4.642258           9.313016           11.547157          10.018955          7.057397           8.493834           16.115448          17.431431          13.209177          8.304791           9.237623           18.503033          20.753862          16.171762          10.420654          8.909679           16.814554          19.184292          15.682397          11.009068          12.521764          20.115511          21.074520          16.602491          11.534558          14.284824          27.443716          30.054937          23.242350          15.107871          9.989096           20.228462          23.218231          18.492727          12.094646          11.594311          23.477301          26.681829          21.083200          13.747141          13.274240          23.093538          25.023985          19.958107          13.674088          34.634892          70.263702          77.123817          58.432373          36.510612          16.231771          34.599640          39.025078          29.987484          18.804134          24.398090          53.586002          61.612488          47.821682          30.034073          29.748339          61.669880          68.790421          52.659096          32.974751          31.399744          56.606663          59.682362          44.916782          28.432350          30.607447          66.812256          75.132797          56.888096          34.797970          41.300961          87.052193          96.346085          72.588486          44.716766          38.275436          81.177841          89.899567          67.546936          41.338062          36.310379          76.896057          84.997307          63.623882          38.620522          14.849808          30.018787          33.645226          26.034468          16.571602          14.956054          30.220459          33.858681          26.194639          16.672222          19.343746          39.696144          44.512356          34.344730          21.794678          19.191154          39.406551          44.192848          34.100883          21.644382          14.813497          29.916689          33.517216          25.935684          16.517492          18.784397          37.684872          41.760288          31.940182          20.078465          19.806868          40.064739          44.265022          33.663433          21.030926          18.759445          38.594715          43.180744          33.204060          20.978081          12.140553          24.398626          27.140387          20.871788          13.204344          17.581615          35.445683          38.945168          29.436609          18.253616          20.185293          40.432037          44.278656          33.429649          20.762348          5.480980           10.202819          11.585947          9.473636           6.541966           7.698346           14.524801          16.037399          12.481652          8.055312           9.029494           17.534365          19.278648          14.804093          9.429044           6.110952           11.844641          13.655080          11.141105          7.632890           6.911144           13.813526          16.387470          13.666929          9.371620           11.484639          23.273733          26.482178          20.869169          13.512013          11.973868          23.939545          27.226559          21.700346          14.357366          34.534859          70.096107          76.951447          58.306927          36.435963          23.360264          51.124874          58.626705          45.442829          28.535625          26.170824          57.215202          65.593674          50.810848          31.856621          36.000679          70.199081          75.985779          57.344872          35.762352          9.653501           18.645708          20.825493          16.337595          10.711946          42.353821          89.443329          99.049026          74.630714          45.955769          45.766460          98.074875          109.212402         82.196671          50.060467          13.668475          26.205433          29.495634          23.506596          15.873903          9.667563           19.122122          21.400127          16.688656          10.804053          10.590284          21.086943          24.006397          19.135767          12.800724          14.526785          27.927670          30.586851          23.650749          15.371716          10.192609          15.996988          17.074686          13.964523          10.119938          41.742126          88.019905          97.425224          73.394234          45.194542          47.407097          95.542755          104.229836         78.138206          47.893585          16.839911          17.839874          17.673687          16.309717          14.817096
REFA_RECORD_EEG_PHYSIO_R14_20150504_172211.EDF   1.010172           1.035959           1.157532           1.320231           1.459441           0.935259           0.950530           1.049679           1.181742           1.287487           2.511886           2.451374           2.579343           2.858365           3.223817           0.902834           0.920896           1.027046           1.167341           1.278915           0.930896           0.949542           1.054940           1.194025           1.304758           0.913608           0.933319           1.036807           1.171566           1.275387           0.889502           0.902389           0.995758           1.121028           1.217818           0.915671           0.933604           1.031623           1.159471           1.258668           0.822081           0.841456           0.940591           1.069610           1.167786           1.251553           1.188065           1.234205           1.316239           1.363154           1.257091           1.193155           1.241341           1.322111           1.368420           0.877759           0.893724           0.985124           1.104743           1.195385           1.939659           2.019465           2.187498           2.365244           2.486428           1.882666           1.962638           2.127728           2.302505           2.424822           0.809726           0.829902           0.925821           1.049292           1.143721           1.285955           1.217870           1.261108           1.335999           1.376059           0.736051           0.716721           0.762113           0.823835           0.865926           0.716551           0.773827           0.885570           1.011152           1.118439           1.284406           1.337720           1.501945           1.722443           1.912379           1.638978           1.794661           2.069404           2.353461           2.532183           1.450254           1.533525           1.769075           1.991421           2.082163           0.933775           0.966861           1.083180           1.220854           1.317337           1.273416           1.325233           1.487724           1.708549           1.901105           1.680841           1.841096           2.125722           2.419477           2.605309           1.643679           1.797460           2.073749           2.359397           2.538725           1.460857           1.555097           1.801068           2.032120           2.129533           1.111872           1.189670           1.371241           1.599743           1.785295           1.277755           1.335637           1.507959           1.737899           1.934018           3.145080           3.778777           4.863116           5.995358           6.757913           2.931698           3.490505           4.244062           4.933239           5.375685           3.103728           3.658704           4.468493           5.241718           5.748756           1.615137           1.804528           2.164738           2.586502           2.920710           0.993989           1.016204           1.131391           1.285434           1.419108           0.962447           0.983255           1.090609           1.232815           1.348608           0.922156           0.936498           1.029894           1.155369           1.253547           0.919634           0.934908           1.033354           1.165203           1.269137           0.942476           0.956832           1.062786           1.205209           1.322059           0.932277           0.951289           1.052510           1.188292           1.297503           0.916657           0.934445           1.033668           1.163079           1.262335           0.905486           0.921955           1.015689           1.140377           1.236213           0.813772           0.831968           0.928945           1.056493           1.153584           1.269600           1.200554           1.243184           1.321690           1.366589           1.284585           1.215869           1.258594           1.338353           1.385940           1.890714           1.969488           2.138785           2.319292           2.444698           1.437026           1.522015           1.752252           1.963005           2.042648           1.278545           1.203480           1.246387           1.323713           1.366696           0.963081           1.006835           1.125742           1.248935           1.328069           1.608098           1.757736           2.031755           2.321122           2.508721           1.451533           1.541448           1.771355           1.979738           2.059519           0.927308           0.959617           1.076111           1.215674           1.315771           1.649295           1.801826           2.082390           2.377887           2.568879           1.454736           1.550030           1.795096           2.021422           2.111223           1.111827           1.194398           1.382982           1.613296           1.798758           1.285701           1.355205           1.542387           1.785600           1.990540           0.849674           0.869319           0.968825           1.098595           1.199411           2.929657           3.495394           4.258563           4.958300           5.409969           1.633753           1.823317           2.183968           2.604418           2.937631           0.865091           0.883300           0.974318           1.092889           1.184348           0.849306           0.868944           0.969128           1.100008           1.201593           0.860417           0.880384           0.975790           1.097823           1.190103           1.929724           2.004800           2.170293           2.346465           2.469014           1.283233           1.332058           1.492745           1.712976           1.905005           3.405489           4.111564           4.820276           5.341575           5.634477           1.383083           1.476640           1.701219           1.988666           2.229851           2.962116           2.697664           2.528862           2.433625           2.372182
REFA_RECORD_EEG_PHYSIO_R14_20150505_084849.EDF   4.957386           4.358115           3.581170           2.845979           2.309130           6.239774           5.591432           4.705517           3.737124           2.974904           5.334694           4.739927           4.047852           3.369857           2.924753           4.936521           4.334496           3.567625           2.854963           2.342271           5.240644           4.422783           3.533158           2.734828           2.152884           5.273728           4.412473           3.510654           2.716390           2.139962           4.925323           4.179581           3.363657           2.618269           2.073255           5.738175           4.492271           3.563831           2.966762           2.680500           4.920678           4.030560           3.165446           2.450402           1.953325           5.087423           4.176062           3.283394           2.534604           2.005605           2.289699           1.898791           1.583495           1.321633           1.167359           2.432910           2.012698           1.678152           1.403268           1.242326           5.010279           4.195273           3.523938           3.018582           2.762973           3.807079           3.465169           2.978214           2.374194           1.902483           5.430944           4.458414           3.526703           2.581168           1.855491           3.251615           2.406305           1.732391           1.286772           1.020220           3.146017           2.557674           2.033278           1.601486           1.303642           2.424092           2.005812           1.668924           1.391352           1.229037           5.853327           4.274915           3.210413           2.576636           2.233761           4.931235           4.179397           3.522467           2.981043           2.671091           7.967631           6.464762           4.889938           3.528112           2.569458           7.134140           5.668724           4.078077           2.920144           2.206592           6.430448           5.393772           4.372119           3.525885           2.921248           10.676010          8.360159           6.578057           5.332069           4.639349           7.988283           7.388326           6.140985           4.755320           3.701796           8.924382           8.623769           7.288030           5.705680           4.447712           5.687581           4.420413           3.360004           2.677786           2.277883           5.720590           4.433600           3.364931           2.681588           2.283015           4.993623           4.358146           3.554116           2.846361           2.344541           5.288868           4.121700           3.279335           2.790415           2.549505           6.633726           4.786067           3.555852           2.881932           2.535931           5.083898           3.793024           2.880696           2.349776           2.068512           4.978020           4.378686           3.602916           2.874212           2.344668           5.025854           4.421610           3.646440           2.916828           2.385946           5.145110           4.713438           4.210546           3.734674           3.525564           6.081898           5.364688           4.801829           4.514851           4.706386           5.004987           4.400271           3.626839           2.897961           2.367273           5.249732           4.435498           3.544010           2.741065           2.151819           5.096939           4.296309           3.440120           2.669664           2.108743           4.872097           4.138585           3.335852           2.598557           2.058134           5.015813           4.116549           3.236403           2.501442           1.984976           5.239732           4.351140           3.448697           2.663936           2.100110           2.362364           1.963646           1.640085           1.369233           1.210334           3.844407           3.504590           3.018064           2.406834           1.927580           5.406680           4.435863           3.505681           2.563981           1.841859           3.225724           2.385399           1.715822           1.274589           1.012898           2.422361           2.001743           1.669216           1.395626           1.235223           4.852037           4.119990           3.474774           2.936003           2.619990           7.171786           5.670640           4.067266           2.905735           2.193142           7.096336           5.638742           4.061281           2.910973           2.198999           10.667139          8.370546           6.590509           5.334755           4.632203           7.963250           7.369864           6.121929           4.737865           3.686558           5.026883           4.356075           3.535402           2.833774           2.343042           5.762153           4.463748           3.383420           2.693473           2.293679           7.593723           5.693895           4.243567           3.352066           2.901593           5.493248           4.887516           4.100986           3.363504           2.847844           5.038345           4.352883           3.522863           2.817529           2.328028           2.636403           2.138874           1.730900           1.407982           1.205797           5.026600           3.895374           2.993818           2.477407           2.270646           2.443815           2.021890           1.683949           1.403147           1.237639           5.022888           4.226935           3.548351           3.015428           2.725323           5.831914           4.289253           3.241651           2.606455           2.257890           5.353222           4.265268           3.453524           2.943521           2.673194           5.603965           4.304022           3.258617           2.602030           2.224581           1.333415           1.082082           0.966090           0.954878           1.034043
REFA_RECORD_EEG_PHYSIO_R14_20150505_103022.EDF   3.632155           4.378120           4.830025           4.722521           4.324729           3.118620           3.890127           4.334898           4.184072           3.715209           2.341350           2.935279           3.305745           3.261853           2.999360           2.534781           3.551957           4.344849           4.415603           4.045485           2.503958           3.501647           4.274039           4.328573           3.937394           2.887977           3.479514           3.847517           3.762341           3.407212           2.307968           2.884767           3.264489           3.260326           3.041706           2.352136           2.940344           3.313668           3.285633           3.041656           3.041629           4.587331           5.947953           6.278827           6.061398           1.161352           1.672355           1.985014           1.942776           1.725181           2.303677           2.847840           3.203422           3.077744           2.696173           1.423104           2.152752           2.710204           2.751072           2.503002           1.463999           1.976506           2.317773           2.323696           2.132784           2.748117           4.470272           6.000791           7.073584           8.449790           1.243469           1.758933           2.076720           2.044505           1.833760           2.689093           4.112303           4.722607           4.188912           3.301116           1.521562           2.512107           3.231497           3.231979           2.834747           1.441018           2.175808           2.736840           2.788774           2.560196           3.042302           4.085988           5.086828           5.870926           6.489977           1.381814           1.889729           2.217957           2.208416           2.008170           2.258268           3.037452           3.381298           3.179161           2.738043           2.437429           3.695830           4.531773           4.444838           3.836922           1.737101           2.931766           3.867478           4.025883           3.745823           1.485222           2.000453           2.345589           2.354877           2.164685           1.507452           2.025747           2.383677           2.404407           2.216369           2.813744           4.187655           5.076869           4.994778           4.379594           3.259340           5.905485           8.048033           8.319512           7.278424           3.311184           5.989236           8.152339           8.421595           7.364583           2.783815           4.151032           5.043293           4.968354           4.356838           1.560237           2.072324           2.420450           2.444606           2.274450           5.663636           7.579252           8.360621           8.100591           7.564300           6.316751           8.548488           9.518902           9.210521           8.553598           2.591988           3.607134           4.399364           4.478825           4.128841           2.550006           3.579049           4.380157           4.440649           4.042193           2.384935           2.988178           3.375896           3.358436           3.125188           2.335067           2.934936           3.302509           3.256364           2.997811           2.547969           3.567235           4.357284           4.412649           4.013783           2.498490           3.498542           4.270922           4.322729           3.928491           2.876012           3.473918           3.854949           3.776792           3.418568           2.374866           2.975749           3.350471           3.323830           3.086866           1.159435           1.671616           1.983601           1.942023           1.726344           2.330045           2.872553           3.226271           3.102885           2.725720           1.410586           2.141322           2.703347           2.743583           2.488950           1.304857           1.825680           2.152492           2.131148           1.925256           1.184861           1.696955           2.010141           1.972934           1.760909           1.307763           2.027058           2.588033           2.627887           2.359974           1.397918           2.138763           2.703215           2.738292           2.478476           2.215701           2.987715           3.330746           3.132906           2.695701           2.581134           3.789519           4.443267           4.200470           3.547412           2.015572           3.534713           4.665889           4.751023           4.233022           1.491396           2.011933           2.367869           2.384403           2.192529           2.785904           4.150309           5.033736           4.951160           4.339340           2.977268           5.130781           6.737017           6.778980           5.816012           3.324691           6.010683           8.182439           8.458506           7.401288           3.327793           5.241605           6.531182           6.534100           5.892418           1.543556           2.055601           2.411686           2.438824           2.261799           4.352911           6.344203           7.701431           7.739030           7.018091           1.439395           2.170020           2.725156           2.769614           2.531789           3.267400           5.155563           6.433439           6.450120           5.838110           1.430712           2.151705           2.707329           2.757180           2.524931           1.457326           1.974798           2.321990           2.327605           2.132365           2.419115           3.308915           4.091543           4.429299           4.517429           1.517225           2.035674           2.387384           2.402659           2.214579           4.295156           6.261780           7.612587           7.666239           6.966401           7.238662           7.234581           7.433483           7.824268           8.377816
REFA_RECORD_EEG_PHYSIO_R14_20150505_122433.EDF   4.738619           8.194969           11.483521          12.375704          10.971216          4.430840           8.396735           12.537076          13.764561          12.063842          5.702404           10.480980          15.509548          16.949253          14.763197          4.765726           8.157800           11.339417          12.180225          10.799269          4.754560           8.147604           11.363697          12.247632          10.889216          5.506904           9.918755           14.712559          16.243544          14.309422          5.475197           9.870991           14.653900          16.187290          14.268044          5.507536           9.933311           14.709556          16.214384          14.273215          4.670298           7.961243           11.081091          11.948297          10.645276          4.604650           7.844649           10.941030          11.834142          10.582493          4.335349           6.754227           9.430424           10.431431          9.484761           5.118088           8.627558           12.188670          13.305342          11.867380          5.693298           9.811949           14.296359          16.224804          15.278367          4.407081           7.434834           10.255324          11.032848          9.844619           4.425097           7.471097           10.377431          11.221140          10.047196          3.827681           5.815319           7.614002           8.149164           7.421878           5.059144           7.792127           11.167496          13.115786          12.557121          3.437395           5.604463           7.787415           8.638398           7.916760           5.035264           8.634662           12.518229          14.212481          13.263523          2.544952           5.389564           8.732442           10.061828          8.927056           4.275807           9.769908           15.504508          17.112761          14.572670          6.636156           11.106497          15.423875          16.922432          15.339836          7.068007           13.125883          19.969463          23.303301          21.729368          7.323402           13.773883          20.744551          23.397215          21.538055          4.854835           10.515595          16.428829          18.155149          15.720349          8.395984           17.599920          26.611322          28.699583          24.624138          7.604302           15.145202          22.844055          25.126255          22.132542          6.955646           12.961197          19.227514          21.428644          19.351894          9.265699           19.957117          30.941715          33.819286          29.415022          9.077586           18.970995          29.183125          32.037094          28.167635          7.324848           15.027791          23.089867          25.379189          22.298956          6.911064           13.670665          20.857573          22.987341          20.251820          4.779399           8.189151           11.404366          12.264998          10.880473          4.808578           8.243533           11.475986          12.339865          10.952885          5.578727           10.056115          14.890494          16.407593          14.431886          5.706454           10.415395          15.367589          16.797579          14.657661          4.755410           8.143448           11.345946          12.217204          10.859893          4.737476           8.109732           11.301521          12.167799          10.811681          5.507716           9.930850           14.735370          16.274590          14.345193          5.503249           9.931591           14.713928          16.226213          14.288547          4.587474           7.815793           10.902366          11.792327          10.538523          3.721941           6.695682           9.968414           11.105753          9.959148           5.347101           8.704137           12.454082          13.928223          12.687889          4.472332           7.537484           10.427885          11.250813          10.059617          4.356667           7.399187           10.297698          11.139791          9.974339           15.499652          18.472616          22.244482          24.857018          24.740831          4.930071           8.548704           12.889236          15.213835          14.385030          2.488391           5.313569           8.638574           9.958177           8.826255           4.243819           9.697784           15.410565          17.024639          14.502255          7.150213           14.039455          21.039650          23.291910          20.675489          7.296844           13.718110          20.658714          23.292244          21.428446          5.678384           12.726224          19.804081          21.555025          18.285955          7.664892           15.258809          22.987791          25.254557          22.221643          7.618584           15.131802          22.843317          25.167717          22.207344          7.958960           12.817890          15.979962          15.738966          13.137151          9.178656           19.214140          29.576736          32.480927          28.560654          10.487099          23.717947          38.099392          42.043770          36.234753          7.281730           11.836945          15.169715          15.237325          12.865139          4.790466           8.164594           11.351769          12.225281          10.876454          5.100930           8.603135           12.118969          13.194595          11.750373          2.714842           4.593828           6.559197           7.344545           6.797455           4.898747           8.391293           12.169930          13.907783          13.044776          9.076379           18.860867          29.008974          31.905367          28.122828          7.468997           14.788888          22.338343          24.627886          21.745798          4.936033           5.437158           5.516131           5.186294           4.677043
REFA_RECORD_EEG_PHYSIO_R14_20150505_144820.EDF   4.942134           6.371508           7.281687           7.273247           6.628524           4.053178           5.254866           5.985946           5.957557           5.392010           4.387699           5.569996           6.329965           6.354572           5.857978           4.831266           6.231931           7.138557           7.168487           6.588346           4.675332           6.072417           6.948556           6.941526           6.333185           3.363239           4.451342           5.085631           5.067133           4.609387           3.005840           3.950331           4.549031           4.611553           4.276047           3.725055           4.779882           5.468725           5.490003           5.015358           4.333045           5.677539           6.508868           6.406127           5.701750           4.931566           6.644379           7.388220           6.967799           5.997454           2.425733           3.272696           3.835950           3.914991           3.624329           2.403917           3.242356           3.808062           3.890303           3.602860           5.314278           7.277069           8.261200           8.309087           7.819157           4.277072           6.199266           7.290792           7.091706           6.230489           3.152873           4.585557           5.325440           5.062825           4.312843           4.723985           5.933927           6.426878           5.992411           5.108814           1.220508           1.673266           1.947246           1.917475           1.702634           2.605600           3.837162           4.565797           4.502712           3.997085           5.620596           7.823215           8.721520           8.270325           7.197846           5.168750           7.114310           8.104216           8.144751           7.640123           3.453791           4.656472           5.522651           5.589928           5.074214           3.593374           5.350704           6.911225           7.354918           6.806311           3.387645           4.990758           5.905464           5.818648           5.139023           5.565119           7.601079           8.646544           8.774719           8.342524           5.540253           7.572686           8.625036           8.778418           8.380171           3.670427           5.476764           7.103155           7.590070           7.045728           3.614318           5.429331           7.049489           7.516706           6.954841           4.569381           6.515234           7.523527           7.409865           6.639987           10.881430          19.202072          27.751463          31.450506          29.831797          5.181598           7.500845           9.113888           9.453251           8.767410           5.323461           8.017403           10.043948          10.498730          9.641501           5.319582           8.065202           10.141367          10.606847          9.730338           4.911823           6.331079           7.249529           7.272105           6.674196           4.883434           6.329270           7.259646           7.279613           6.672617           3.508948           4.525281           5.196411           5.259444           4.852244           4.343623           5.511673           6.262866           6.294687           5.811468           4.883652           6.305506           7.207110           7.210799           6.601038           3.636294           4.828731           5.479830           5.398013           4.855135           3.024434           3.966527           4.568613           4.637476           4.304734           3.053222           3.983774           4.605011           4.691565           4.352445           3.282596           4.591329           5.259031           5.086837           4.465392           5.705206           7.514104           8.258046           7.723808           6.609171           2.403651           3.250103           3.817799           3.899326           3.610250           4.293561           6.222673           7.326256           7.135369           6.270458           4.004909           5.343907           5.892056           5.428622           4.521342           4.675072           5.864510           6.350256           5.920788           5.045431           2.496731           3.658135           4.351108           4.300249           3.820427           3.710541           5.447875           6.569222           6.616019           5.963702           3.583797           5.330489           6.894100           7.348775           6.809034           3.539629           5.288338           6.838439           7.268798           6.712371           5.563887           7.612970           8.665772           8.799906           8.379662           3.627982           5.393813           6.982429           7.458247           6.927690           3.622470           5.393997           6.987804           7.462356           6.925807           3.666727           5.512815           7.148370           7.616080           7.041993           4.483743           5.854424           6.710287           6.606554           5.876761           5.902071           8.427002           10.274015          10.964505          10.592211          5.801903           9.419933           12.443047          13.235563          12.077899          5.426192           7.058466           8.087028           7.944457           7.055008           4.471174           5.843345           6.690750           6.581018           5.855793           2.377349           3.225418           3.803792           3.890425           3.601426           5.225904           7.180739           8.186033           8.247845           7.756349           5.642175           7.844184           8.723130           8.254900           7.178843           5.439803           7.367025           8.350874           8.462921           8.034576           5.723993           9.210608           12.060889          12.769224          11.633266          2.791319           2.751595           2.702511           2.631496           2.581556
REFA_RECORD_EEG_PHYSIO_R14_20150505_164402.EDF   15.448794          17.010567          13.842820          9.327865           5.787056           18.249201          19.903540          16.134207          10.837575          6.698265           15.259943          15.029579          11.521129          7.630376           4.793813           12.170625          13.260001          10.970277          7.594071           4.871429           15.697631          17.268446          14.015731          9.414281           5.820271           22.577480          22.975870          17.581831          11.339591          6.798553           15.129314          15.393524          11.918812          7.854904           4.891280           13.374366          12.610246          9.376083           6.128160           3.838338           13.040486          14.259400          11.986041          8.433751           5.449305           28.370319          25.327921          17.442249          10.545345          6.119897           18.364342          16.647381          11.689499          7.204084           4.298230           10.565846          10.752680          8.634822           5.956530           3.802351           16.601963          15.960615          11.736313          7.528742           4.652916           12.908894          14.376719          12.393085          8.857267           5.758672           21.561457          20.189034          15.103452          9.907766           6.055390           40.808575          30.657902          17.637352          9.252537           4.969494           9.827477           9.528412           7.552760           5.253682           3.381081           11.009149          11.012862          8.561948           5.745398           3.587207           13.460731          13.687652          10.306137          6.616650           4.020742           13.431457          13.998680          11.140303          7.542534           4.776534           39.076656          30.262688          18.195904          10.026809          5.580546           36.761585          32.076267          21.890520          13.283821          7.693957           13.456979          14.464670          11.450217          7.606472           4.691925           15.484798          15.226085          11.446558          7.458941           4.653779           15.918818          15.798108          11.981034          7.863418           4.941022           32.186359          30.116152          22.134258          14.173598          8.713565           13.207991          14.201079          11.249603          7.463675           4.606950           13.130811          13.639541          10.463920          6.800058           4.158183           18.068050          17.123581          12.440410          7.934117           4.973736           17.028715          15.905912          11.316696          7.079024           4.365067           16.307817          15.137256          10.609768          6.536765           3.969207           15.497993          14.666595          10.444522          6.491351           3.939998           15.413578          16.961996          13.805108          9.309154           5.783131           15.701517          17.287188          14.062957          9.471624           5.873645           15.016787          15.285561          11.956573          7.995874           5.047825           15.355556          14.891138          11.293788          7.449000           4.682474           15.642891          17.230656          14.008574          9.425462           5.836878           15.969405          17.517923          14.174123          9.496091           5.856874           18.136808          18.504883          14.310782          9.402737           5.814707           14.384100          14.487292          11.256490          7.518755           4.768720           27.909201          24.974194          17.242887          10.445088          6.064407           33.423817          29.439972          19.996584          11.912356          6.820930           10.973531          10.335842          7.906592           5.393169           3.546356           16.424854          19.730051          18.062357          13.298944          8.618936           36.377476          27.590172          16.191730          8.726748           4.787449           22.545582          18.384443          11.992400          7.216155           4.308858           11.669648          12.225968          9.934443           6.881825           4.382519           21.344509          19.959351          14.893978          9.750671           5.953974           38.865795          31.366371          19.787180          11.324099          6.358404           30.465736          27.235516          19.040739          11.754028          6.880221           15.611087          15.505156          11.770730          7.731376           4.854040           38.043076          29.609205          17.912010          9.923989           5.545214           32.781525          30.115232          21.461075          13.357204          7.862215           13.091400          13.866437          10.818326          7.106085           4.366972           24.451517          25.651453          20.660784          13.994542          8.767570           18.000238          17.076534          12.407452          7.911994           4.958459           15.204716          14.939031          10.991067          6.977052           4.264689           29.470390          26.865736          18.943846          11.742643          6.975035           11.690839          12.748561          10.617792          7.398739           4.766559           10.933311          10.802341          8.405814           5.666206           3.564914           14.541606          14.693232          11.355094          7.541884           4.743828           15.057457          15.501794          11.800559          7.642558           4.661348           18.935993          17.413601          12.173726          7.515934           4.576848           14.225936          14.073747          10.385183          6.588542           4.011117           5.150764           4.808416           3.702753           2.715682           2.070831
REFA_RECORD_EEG_PHYSIO_R14_20150506_121747.EDF   4.511639           4.563699           4.499310           4.608586           4.997708           4.924251           4.656083           4.144011           3.712395           3.490529           3.896901           3.802357           3.560321           3.382317           3.389137           2.021251           2.034208           1.926698           1.845046           1.841088           1.743334           1.774517           1.676532           1.573398           1.533918           1.652456           1.686452           1.603931           1.510226           1.476784           1.600520           1.632416           1.565252           1.489755           1.478103           1.625723           1.655576           1.591400           1.520901           1.514915           3.276921           3.106003           2.773004           2.586584           2.602860           3.315688           3.139716           2.803557           2.613748           2.628373           4.685210           4.488544           3.816092           3.248538           3.019638           1.551141           1.582236           1.527900           1.469170           1.471993           2.320725           2.594442           2.597249           2.474256           2.411021           4.463404           4.589302           4.419880           4.469543           4.904826           3.144420           3.189066           2.964606           2.751562           2.687829           5.363281           5.210271           4.350305           3.591784           3.246940           0.926508           0.956764           0.926682           0.893636           0.911085           1.426964           1.460546           1.419489           1.374608           1.385901           3.221212           3.354468           3.016536           2.745757           2.727201           2.240730           2.504421           2.489432           2.347911           2.277019           2.150593           2.400317           2.385338           2.244109           2.166430           2.862092           2.996213           2.725356           2.494451           2.471396           2.827714           2.959888           2.692132           2.461709           2.433564           2.358994           2.636089           2.645074           2.525935           2.460916           2.363470           2.645133           2.669176           2.564878           2.504202           2.379673           2.667320           2.699746           2.596138           2.525275           3.012384           3.151019           2.854928           2.608472           2.588153           3.165133           3.296309           2.969853           2.706586           2.686652           5.131269           5.316308           5.325244           5.435788           5.639626           5.084691           5.253412           5.251292           5.354414           5.550613           5.126978           5.297096           5.300981           5.408533           5.610416           5.336056           5.524351           5.499092           5.595093           5.809295           4.353711           4.393637           4.332620           4.435796           4.798455           2.055064           2.071095           1.962100           1.876101           1.867931           1.637599           1.664999           1.595023           1.521300           1.517399           1.712747           1.728945           1.654571           1.581014           1.574855           2.021744           2.040354           1.931523           1.844059           1.836159           1.741164           1.770285           1.670376           1.566866           1.527537           1.611803           1.635395           1.563425           1.487678           1.476890           1.635909           1.660022           1.590266           1.516494           1.510075           3.320849           3.145116           2.804961           2.613887           2.631038           6.222436           5.947027           5.004489           4.159743           3.703228           1.597167           1.631849           1.570622           1.501540           1.494939           2.464488           2.546886           2.557391           2.616607           2.803866           4.577110           4.454033           3.786206           3.219755           2.978826           1.354353           1.378069           1.298069           1.229068           1.249040           1.384309           1.414333           1.373966           1.332230           1.348656           2.169923           2.421065           2.407725           2.267932           2.191699           4.293392           4.503471           4.120885           3.660902           3.437230           2.809552           2.943266           2.687575           2.470237           2.447545           2.359097           2.636824           2.650570           2.533868           2.465221           2.368454           2.658392           2.687452           2.583243           2.517524           2.965053           3.092785           2.805204           2.573258           2.559441           3.122396           3.260551           2.948631           2.692074           2.671180           5.327593           5.234806           4.939435           4.874930           5.135594           4.999139           5.242079           5.223289           5.158998           5.211535           5.441484           5.651347           5.625095           5.712508           5.919429           4.913480           4.792532           4.297771           3.852693           3.636988           3.357693           3.351330           3.346869           3.531145           3.894831           1.501830           1.534564           1.484496           1.428529           1.433325           2.269532           2.534230           2.519016           2.379179           2.312804           3.430894           3.561552           3.156014           2.819431           2.765611           5.037384           5.304644           5.295500           5.220765           5.254699           5.412030           5.607669           5.577300           5.669100           5.882261           4.384760           4.114970           3.891551           3.721245           3.598330
REFA_RECORD_EEG_PHYSIO_R14_20150506_151505.EDF   3.305994           3.134868           2.843663           2.643998           2.506181           3.944029           3.931622           3.634646           3.280064           2.989962           4.128546           3.928387           3.552996           3.265618           3.080367           3.149810           2.993162           2.755017           2.604245           2.488440           3.166250           3.019171           2.772785           2.613359           2.499346           3.544294           3.523117           3.301482           3.020950           2.786935           3.499121           3.466839           3.245413           2.974369           2.750746           3.531070           3.400048           3.177967           3.055116           2.994987           2.243920           2.332395           2.650164           3.009934           3.132697           2.714254           2.587780           2.358149           2.129076           1.959566           2.724438           2.595239           2.370944           2.146034           1.979738           2.226691           2.154263           2.135131           2.253705           2.386343           2.117496           2.132340           2.096390           2.109208           2.140796           2.295055           2.382056           2.711416           3.072579           3.181415           1.340249           1.371988           1.619957           2.082995           2.485045           1.808130           1.553137           1.348675           1.296142           1.306958           1.771157           1.580681           1.516195           1.664785           1.860828           1.477603           1.467481           1.520417           1.656318           1.755934           2.945957           3.187967           3.236679           3.238516           3.229861           2.059046           2.092877           2.070152           2.088260           2.119357           1.375217           1.277282           1.215583           1.265411           1.327281           1.869365           1.793698           1.726547           1.756249           1.776176           2.116977           2.352232           2.409803           2.416353           2.392140           2.376559           2.407110           2.320295           2.269054           2.270491           2.495874           2.538472           2.445136           2.383115           2.377038           2.267590           2.300014           2.234961           2.206240           2.204881           2.650692           2.804723           2.810697           2.805659           2.804359           3.002866           3.271572           3.321247           3.306034           3.282676           2.360238           2.394336           2.332697           2.291693           2.268818           2.363589           2.392156           2.305565           2.248297           2.236985           2.297886           2.328892           2.264444           2.218542           2.192282           2.415178           2.496962           2.462660           2.435835           2.428144           3.228129           3.074213           2.815807           2.644058           2.518608           3.236945           3.080380           2.822137           2.650615           2.525413           3.610207           3.478286           3.247578           3.115179           3.050415           3.596203           3.461259           3.230715           3.095271           3.025841           3.213299           3.060508           2.805758           2.640169           2.521945           3.543668           3.502949           3.277620           2.997492           2.760361           3.533781           3.504965           3.279134           3.004963           2.781060           3.595922           3.471666           3.243968           3.110213           3.042548           2.183388           2.271280           2.592195           2.961282           3.097320           2.730695           2.602280           2.371287           2.139862           1.970976           2.571565           2.417715           2.408194           2.646963           2.935659           2.321496           2.407293           2.730990           3.087298           3.195406           1.784009           1.534509           1.339720           1.294338           1.307526           2.653481           2.290017           2.040385           2.034313           2.112833           1.687653           1.622770           1.717664           2.056566           2.414425           2.031829           2.055225           2.026726           2.044157           2.076272           1.834651           1.621501           1.480325           1.500264           1.520764           1.836932           1.786228           1.734869           1.767279           1.786892           2.479246           2.527932           2.438178           2.379260           2.377286           2.318092           2.342505           2.264891           2.228983           2.231976           2.581259           2.716542           2.728050           2.739014           2.747024           2.708840           2.861125           2.863160           2.855612           2.856087           2.347300           2.431510           2.753330           3.108265           3.212774           2.473861           2.507511           2.425816           2.374917           2.368731           2.667136           2.781330           2.767911           2.759691           2.767580           5.829866           5.468292           5.173293           4.923358           4.523436           2.332579           2.417488           2.736515           3.090452           3.199208           2.485768           2.378890           2.303519           2.342808           2.390678           2.119607           2.143549           2.112652           2.125233           2.151948           2.715756           3.043916           3.133643           3.121596           3.063437           2.464750           2.507224           2.421329           2.368045           2.370105           2.876899           3.001880           3.002635           3.013889           3.054430           8.522746           7.637059           7.066105           6.635320           6.281993
REFA_RECORD_EEG_PHYSIO_R14_20150506_165740.EDF   4.017727           5.725450           7.201999           7.259604           6.258237           4.684490           7.004888           8.826612           8.454914           6.752312           3.996232           5.854808           7.451144           7.498256           6.419196           3.985654           5.639678           7.149776           7.337399           6.450977           3.363764           5.101790           6.480716           6.307598           5.181005           5.330427           7.892167           10.136784          9.802878           7.779569           5.041968           7.652995           9.930169           9.715656           7.850590           3.810771           5.582186           7.306262           7.737096           7.000647           1.933738           2.806545           3.692441           3.961593           3.658738           3.796988           5.535668           7.123745           6.977781           5.646395           5.040629           7.399774           9.612167           9.509165           7.748977           3.241617           4.662468           5.901771           5.991370           5.256070           2.518565           4.046897           5.397601           5.629417           5.038480           2.396987           3.850101           5.143113           5.377141           4.826924           2.268115           3.661027           4.906228           5.133198           4.600839           4.979174           6.048839           7.038840           6.889982           5.841008           3.223368           4.537434           5.389913           5.198356           4.409050           3.012465           4.814537           6.658207           7.375434           6.979770           5.607795           8.252485           10.803623          11.366053          10.392666          2.497663           4.029402           5.382242           5.618518           5.034086           3.497610           5.521390           6.860757           6.608283           5.416161           4.879769           6.593660           7.721310           7.493186           6.374535           3.790594           7.241843           10.115987          10.141337          8.302004           4.582313           7.065543           8.790771           8.475867           7.060929           4.468484           7.067262           8.874879           8.549869           7.067384           4.559575           7.204479           9.721855           10.172598          8.970916           4.515718           7.123788           9.628821           10.088448          8.904022           5.600178           8.257208           10.805327          11.345382          10.348587          4.673865           7.214468           9.686683           10.186492          9.074628           4.569782           6.314385           7.667889           7.559195           6.572829           4.635990           6.043994           7.297431           7.342915           6.535096           5.020236           6.630842           8.139960           8.254106           7.339139           4.036540           5.703619           7.198094           7.343459           6.423353           4.036973           5.708967           7.218956           7.371918           6.447928           4.507935           6.737335           8.660131           8.693671           7.397038           3.962765           5.811899           7.515084           7.775103           6.860377           3.984978           5.647734           7.163506           7.345341           6.451705           3.842080           5.610637           7.218708           7.061382           5.704555           5.078751           7.703090           9.999388           9.788396           7.912592           4.400228           6.581168           8.472631           8.528874           7.282149           2.195000           3.473484           4.634119           4.876945           4.415604           4.609195           6.813371           8.793691           8.561523           6.843398           3.304133           4.758861           6.033505           6.116048           5.341282           2.356548           3.777673           5.047725           5.285616           4.751660           3.652000           5.318861           6.847032           6.712063           5.438558           4.925182           5.976797           6.950630           6.804398           5.772809           3.554020           6.157153           8.348671           8.591127           7.465447           3.673440           6.822212           9.119170           8.869842           7.115963           4.875714           6.570831           7.686019           7.462888           6.357979           5.619415           10.459304          13.904073          13.391750          10.582236          4.545202           7.062066           8.817004           8.502964           7.069058           4.367200           7.004513           8.833181           8.504689           7.005273           4.545524           7.163561           9.655634           10.103665          8.919496           3.611992           5.865689           7.941681           8.121604           6.929242           4.345764           6.095810           8.225019           9.174097           8.628337           4.528458           6.713319           8.413043           8.333602           7.164821           4.676024           7.249965           9.754627           10.250221          9.105693           5.313909           7.774349           10.958929          12.802840          12.553861          3.477161           4.880435           6.474940           7.091256           6.612004           3.216460           4.724430           6.326361           6.978648           6.604332           2.515272           4.043454           5.395552           5.629046           5.040201           4.254154           7.274677           10.171450          10.797343          9.658378           4.545560           6.989767           8.695924           8.390019           6.996318           5.752597           8.388998           10.802470          11.013454          9.641682           0.000000           0.000000           0.000000           0.000000           0.000000
REFA_RECORD_EEG_PHYSIO_R14_20150507_134415.EDF   5.633731           4.967661           4.504210           4.021304           3.480459           6.484896           5.223215           4.388685           3.697942           3.011397           0.437351           0.403094           0.378056           0.340255           0.286882           0.401797           0.379648           0.360987           0.327079           0.276594           0.434627           0.403813           0.379096           0.340140           0.285500           0.390780           0.364023           0.342108           0.308130           0.260361           0.367818           0.342179           0.324721           0.294212           0.247885           0.397630           0.368478           0.347483           0.313088           0.264288           0.331112           0.317514           0.305788           0.279182           0.236448           0.237304           0.227506           0.221577           0.204818           0.175279           0.325316           0.302482           0.286528           0.260098           0.220179           0.365091           0.341573           0.323673           0.293344           0.247982           0.105484           0.100562           0.099122           0.096861           0.090994           0.050357           0.055621           0.063438           0.066542           0.063171           0.102194           0.104437           0.108308           0.104709           0.092521           0.188847           0.181679           0.177327           0.164577           0.141391           0.053194           0.043261           0.034075           0.028322           0.024348           0.367084           0.341277           0.322509           0.291949           0.246970           6.122096           5.379366           4.755258           4.185830           3.493295           0.134144           0.128048           0.126508           0.121910           0.111715           0.339611           0.313474           0.296909           0.275540           0.243190           0.983926           1.000633           1.016599           0.946649           0.799699           2.615243           3.050475           3.585316           3.571224           3.027796           0.611918           0.561576           0.520995           0.471815           0.407012           0.425587           0.395803           0.375156           0.346861           0.305328           0.369600           0.346125           0.332289           0.309508           0.272861           0.975240           0.996063           1.012511           0.941838           0.795862           2.618441           3.042894           3.566893           3.550539           3.011491           0.598318           0.555946           0.523354           0.475543           0.408772           0.622763           0.574974           0.537751           0.488396           0.421261           0.730569           0.699115           0.674388           0.616118           0.524129           0.806320           0.776908           0.755693           0.693123           0.588251           0.422707           0.391517           0.367821           0.331694           0.279852           0.424021           0.396063           0.374447           0.338455           0.285676           0.382957           0.354741           0.334050           0.300880           0.253678           0.389824           0.362590           0.343590           0.311121           0.263101           0.411573           0.387613           0.369284           0.333512           0.279764           0.432814           0.400527           0.376276           0.338544           0.284737           0.377798           0.350826           0.330099           0.296928           0.249689           0.370341           0.345268           0.324323           0.291392           0.245983           0.275878           0.262442           0.252180           0.231179           0.197450           0.255388           0.242232           0.232705           0.212771           0.180738           0.343233           0.320489           0.303084           0.274083           0.231843           0.051417           0.055910           0.063133           0.065688           0.061949           0.174279           0.168294           0.164184           0.151689           0.129996           0.307669           0.285003           0.267463           0.240908           0.203207           0.335178           0.309171           0.288891           0.259831           0.219689           0.308462           0.287552           0.274547           0.256244           0.227373           0.344484           0.320147           0.304738           0.282403           0.249193           0.980079           0.994917           1.012047           0.944531           0.800465           0.592600           0.545315           0.509938           0.465337           0.404017           0.525387           0.486676           0.461895           0.426465           0.371736           0.946997           0.959915           0.976241           0.910649           0.770698           1.004130           1.020679           1.041859           0.973195           0.821675           0.374796           0.358224           0.345814           0.316050           0.268534           0.600640           0.551054           0.515988           0.471109           0.407550           0.909087           0.903261           0.899029           0.829060           0.698998           0.377020           0.349875           0.331977           0.302922           0.258743           0.351628           0.334922           0.325231           0.299483           0.254554           0.365781           0.340767           0.322644           0.292921           0.248891           0.104562           0.102325           0.103700           0.101940           0.094936           6.160691           5.407109           4.760334           4.182135           3.489520           0.617403           0.565680           0.523962           0.473516           0.408180           1.087799           1.102362           1.115316           1.036757           0.875818           4.739993           3.854235           3.184612           2.822366           2.662940
[truncated: 130,499 more chars]
