# Supplementary material for: Strength of socio-political attitudes moderates electrophysiological responses to perceptual anomalies
Source: PLoS One. 2019 Aug 5;14(8):e0220732. doi: 10.1371/journal.pone.0220732 (PMC6681971; doi:10.1371/journal.pone.0220732)
Supplement: S1 Dataset — (ZIP) [file pone.0220732.s002.zip › pub_data/wvlts_crds_bs2.txt]

File         Fp1-eo3_8   Fp1-eo3_9   Fp1-eo3_10  Fp1-eo3_11  Fp1-eo3_12  AFz-eo3_8   AFz-eo3_9   AFz-eo3_10  AFz-eo3_11  AFz-eo3_12  Fp2-eo3_8   Fp2-eo3_9   Fp2-eo3_10  Fp2-eo3_11  Fp2-eo3_12  F7-eo3_8    F7-eo3_9    F7-eo3_10   F7-eo3_11   F7-eo3_12   F3-eo3_8    F3-eo3_9    F3-eo3_10   F3-eo3_11   F3-eo3_12   Fz-eo3_8    Fz-eo3_9    Fz-eo3_10   Fz-eo3_11   Fz-eo3_12   F4-eo3_8    F4-eo3_9    F4-eo3_10   F4-eo3_11   F4-eo3_12   F8-eo3_8    F8-eo3_9    F8-eo3_10   F8-eo3_11   F8-eo3_12   FC5-eo3_8   FC5-eo3_9   FC5-eo3_10  FC5-eo3_11  FC5-eo3_12  FC1-eo3_8   FC1-eo3_9   FC1-eo3_10  FC1-eo3_11  FC1-eo3_12  FC2-eo3_8   FC2-eo3_9   FC2-eo3_10  FC2-eo3_11  FC2-eo3_12  FC6-eo3_8   FC6-eo3_9   FC6-eo3_10  FC6-eo3_11  FC6-eo3_12  TP9-eo3_8   TP9-eo3_9   TP9-eo3_10  TP9-eo3_11  TP9-eo3_12  T7-eo3_8    T7-eo3_9    T7-eo3_10   T7-eo3_11   T7-eo3_12   C3-eo3_8    C3-eo3_9    C3-eo3_10   C3-eo3_11   C3-eo3_12   Cz-eo3_8    Cz-eo3_9    Cz-eo3_10   Cz-eo3_11   Cz-eo3_12   C4-eo3_8    C4-eo3_9    C4-eo3_10   C4-eo3_11   C4-eo3_12   T8-eo3_8    T8-eo3_9    T8-eo3_10   T8-eo3_11   T8-eo3_12   TP10-eo3_8  TP10-eo3_9  TP10-eo3_10 TP10-eo3_11 TP10-eo3_12 CP5-eo3_8   CP5-eo3_9   CP5-eo3_10  CP5-eo3_11  CP5-eo3_12  CP1-eo3_8   CP1-eo3_9   CP1-eo3_10  CP1-eo3_11  CP1-eo3_12  CP2-eo3_8   CP2-eo3_9   CP2-eo3_10  CP2-eo3_11  CP2-eo3_12  CP6-eo3_8   CP6-eo3_9   CP6-eo3_10  CP6-eo3_11  CP6-eo3_12  P7-eo3_8    P7-eo3_9    P7-eo3_10   P7-eo3_11   P7-eo3_12   P3-eo3_8    P3-eo3_9    P3-eo3_10   P3-eo3_11   P3-eo3_12   Pz-eo3_8    Pz-eo3_9    Pz-eo3_10   Pz-eo3_11   Pz-eo3_12   P4-eo3_8    P4-eo3_9    P4-eo3_10   P4-eo3_11   P4-eo3_12   P8-eo3_8    P8-eo3_9    P8-eo3_10   P8-eo3_11   P8-eo3_12   POz-eo3_8   POz-eo3_9   POz-eo3_10  POz-eo3_11  POz-eo3_12  O1-eo3_8    O1-eo3_9    O1-eo3_10   O1-eo3_11   O1-eo3_12   Oz-eo3_8    Oz-eo3_9    Oz-eo3_10   Oz-eo3_11   Oz-eo3_12   O2-eo3_8    O2-eo3_9    O2-eo3_10   O2-eo3_11   O2-eo3_12   AF7-eo3_8   AF7-eo3_9   AF7-eo3_10  AF7-eo3_11  AF7-eo3_12  AF3-eo3_8   AF3-eo3_9   AF3-eo3_10  AF3-eo3_11  AF3-eo3_12  AF4-eo3_8   AF4-eo3_9   AF4-eo3_10  AF4-eo3_11  AF4-eo3_12  AF8-eo3_8   AF8-eo3_9   AF8-eo3_10  AF8-eo3_11  AF8-eo3_12  F5-eo3_8    F5-eo3_9    F5-eo3_10   F5-eo3_11   F5-eo3_12   F1-eo3_8    F1-eo3_9    F1-eo3_10   F1-eo3_11   F1-eo3_12   F2-eo3_8    F2-eo3_9    F2-eo3_10   F2-eo3_11   F2-eo3_12   F6-eo3_8    F6-eo3_9    F6-eo3_10   F6-eo3_11   F6-eo3_12   FC3-eo3_8   FC3-eo3_9   FC3-eo3_10  FC3-eo3_11  FC3-eo3_12  FCz-eo3_8   FCz-eo3_9   FCz-eo3_10  FCz-eo3_11  FCz-eo3_12  FC4-eo3_8   FC4-eo3_9   FC4-eo3_10  FC4-eo3_11  FC4-eo3_12  C5-eo3_8    C5-eo3_9    C5-eo3_10   C5-eo3_11   C5-eo3_12   C1-eo3_8    C1-eo3_9    C1-eo3_10   C1-eo3_11   C1-eo3_12   C2-eo3_8    C2-eo3_9    C2-eo3_10   C2-eo3_11   C2-eo3_12   C6-eo3_8    C6-eo3_9    C6-eo3_10   C6-eo3_11   C6-eo3_12   CP3-eo3_8   CP3-eo3_9   CP3-eo3_10  CP3-eo3_11  CP3-eo3_12  CPz-eo3_8   CPz-eo3_9   CPz-eo3_10  CPz-eo3_11  CPz-eo3_12  CP4-eo3_8   CP4-eo3_9   CP4-eo3_10  CP4-eo3_11  CP4-eo3_12  P5-eo3_8    P5-eo3_9    P5-eo3_10   P5-eo3_11   P5-eo3_12   P1-eo3_8    P1-eo3_9    P1-eo3_10   P1-eo3_11   P1-eo3_12   P2-eo3_8    P2-eo3_9    P2-eo3_10   P2-eo3_11   P2-eo3_12   P6-eo3_8    P6-eo3_9    P6-eo3_10   P6-eo3_11   P6-eo3_12   FT9-eo3_8   FT9-eo3_9   FT9-eo3_10  FT9-eo3_11  FT9-eo3_12  PO3-eo3_8   PO3-eo3_9   PO3-eo3_10  PO3-eo3_11  PO3-eo3_12  PO4-eo3_8   PO4-eo3_9   PO4-eo3_10  PO4-eo3_11  PO4-eo3_12  FT10-eo3_8  FT10-eo3_9  FT10-eo3_10 FT10-eo3_11 FT10-eo3_12 FT7-eo3_8   FT7-eo3_9   FT7-eo3_10  FT7-eo3_11  FT7-eo3_12  FT8-eo3_8   FT8-eo3_9   FT8-eo3_10  FT8-eo3_11  FT8-eo3_12  TP7-eo3_8   TP7-eo3_9   TP7-eo3_10  TP7-eo3_11  TP7-eo3_12  TP8-eo3_8   TP8-eo3_9   TP8-eo3_10  TP8-eo3_11  TP8-eo3_12  PO7-eo3_8   PO7-eo3_9   PO7-eo3_10  PO7-eo3_11  PO7-eo3_12  PO8-eo3_8   PO8-eo3_9   PO8-eo3_10  PO8-eo3_11  PO8-eo3_12  

BAS17_0048   5.106745    7.793099    11.530704   12.448796   10.505702   5.642899    7.338290    10.373289   11.301372   9.700275    5.113674    7.799710    11.680711   13.076613   11.901855   4.401956    7.014435    10.388882   11.051347   9.113284    3.623237    5.604320    8.595547    9.540570    8.144070    3.327043    4.860307    7.222688    7.933872    6.768592    3.287803    4.830904    7.205160    7.922748    6.756106    2.942040    5.056440    7.805085    8.477521    7.090102    2.442340    4.169042    6.735015    7.764973    6.890655    2.622906    3.179788    4.163684    4.535236    4.071073    2.742740    3.290171    4.162815    4.354628    3.764703    1.872723    3.247022    5.084153    5.739443    5.027721    3.706020    5.312245    7.211808    7.832842    7.003722    2.744019    4.309188    6.520411    7.376704    6.586410    1.424035    2.711287    4.808135    6.004751    5.568423    2.674579    2.854160    2.951917    2.796363    2.428408    1.298326    2.318406    3.987787    5.043333    4.832696    2.597738    4.470937    7.137904    8.448326    7.830241    5.731909    9.016025    12.606606   13.568864   11.925864   2.555198    5.018695    8.880910    10.974027   10.114296   1.759711    4.178581    7.582624    8.810907    7.501370    1.548477    3.061437    5.237220    6.068304    5.284573    2.164445    4.302943    7.510778    9.219055    8.533335    3.711299    5.313500    7.210021    7.824387    6.980673    2.610980    6.747134    12.172372   13.656118   11.224180   2.977782    8.056031    14.618683   16.178837   13.062521   2.951800    7.942580    14.401407   15.940689   12.876207   3.903570    6.950054    10.451838   11.383853   9.736231    4.828662    15.050042   27.995193   30.742022   24.380255   5.858896    12.388575   19.975800   21.361837   17.343578   5.901403    14.160383   24.101713   25.935097   20.736353   6.799801    16.859280   28.700281   30.647404   24.322954   5.069844    7.759324    11.499412   12.418563   10.483835   3.671415    5.676986    8.702742    9.659012    8.246729    3.207574    5.196676    7.983366    8.753827    7.387278    3.223063    5.240593    8.047330    8.821227    7.447648    3.698238    6.043460    9.429109    10.686158   9.542701    4.442959    5.394305    7.443051    8.146118    7.066758    3.345392    4.901497    7.300378    8.019565    6.830681    3.018471    4.949522    7.561241    8.267133    7.032792    1.796083    2.682674    4.017772    4.573716    4.105966    3.561795    3.989238    4.928073    5.185639    4.543714    1.884938    2.780176    3.994672    4.374694    3.807887    1.853230    3.515218    6.232130    7.765522    7.234077    1.686621    2.169843    2.873008    3.199712    2.920774    1.722021    2.108047    2.636755    2.824558    2.541971    1.836823    3.368540    5.709758    7.087859    6.735527    2.143320    5.126164    9.779721    12.160088   10.965479   2.276781    4.249020    6.866264    7.568572    6.312469    2.153629    4.266574    7.417730    9.068514    8.368250    3.657092    5.227467    7.079686    7.683746    6.855740    2.764879    7.538693    13.747008   15.297653   12.408586   2.952796    7.973341    14.478712   16.034449   12.952237   2.985213    8.010888    14.500925   16.043354   12.961308   3.664345    6.020116    9.005646    9.673227    8.092346    4.133005    10.483588   18.365625   20.148979   16.321680   6.244102    19.448498   35.802322   39.006428   30.775145   3.574934    5.888351    8.811172    9.556527    8.141245    3.661615    5.997393    8.986897    9.663165    8.081927    2.663555    4.645374    7.215077    8.010195    6.920230    3.701704    5.320135    7.221809    7.833938    6.987469    2.381227    3.932290    5.986984    6.953481    6.389615    5.628465    9.439741    13.477812   14.167163   11.886368   6.366526    12.787625   19.986397   21.246857   17.391449
BAS17_006    17.042971   18.302910   15.161675   10.784342   7.230628    18.218615   20.353792   16.918087   11.813233   7.650334    19.080568   20.400038   16.786869   11.832320   7.854105    15.710504   15.715869   12.530209   8.815659    5.951600    12.791782   14.693873   12.539737   8.979476    5.949590    17.333490   19.421869   16.037415   11.110026   7.138052    18.132139   19.496813   16.022552   11.386907   7.700752    16.416208   16.600784   13.441415   9.689603    6.795615    8.772449    9.921705    8.698323    6.465509    4.463957    10.545926   12.150769   10.444971   7.552240    5.069482    16.917791   17.431532   13.681229   9.337611    6.110081    12.454329   12.988870   10.910555   8.151985    5.828279    11.826289   13.374869   11.736980   8.733700    6.094757    12.512959   13.766932   11.851164   8.824003    6.408731    8.433453    11.246841   11.244458   8.804311    6.023946    10.803023   10.907891   8.673721    6.086311    4.116168    11.183458   12.621025   11.393918   8.551180    5.865731    15.113258   16.506361   14.419209   10.965698   7.894030    19.821699   22.083912   20.500710   16.879093   13.319204   11.826941   13.399198   11.769601   8.762596    6.115514    13.802629   14.936420   12.684429   9.180574    6.105589    15.754853   17.644003   15.018556   10.648301   6.870693    19.436098   23.664669   21.155495   15.422974   10.182267   20.252335   20.491409   15.794771   10.771317   7.193919    20.518862   20.769766   15.998287   10.892637   7.257636    28.212011   32.052238   27.774815   19.973503   12.957058   22.366919   28.950495   27.126110   20.276962   13.445846   22.413965   25.310152   22.665710   17.666210   13.084483   39.404636   55.705860   57.092148   44.865963   30.278681   22.681858   24.847023   21.312037   16.041172   11.675107   24.650965   32.799610   32.079128   24.975161   17.336929   27.129204   38.798275   39.816502   31.851643   22.416708   17.238731   17.709448   14.386784   10.270648   7.046780    16.794714   18.209324   15.144863   10.769118   7.187911    18.169897   19.764643   16.281565   11.386885   7.447800    18.080408   19.004004   15.566526   11.082486   7.556957    12.733977   14.624683   12.472075   8.921625    5.908610    12.756153   14.641303   12.472094   8.915847    5.904941    18.666473   20.389517   16.626947   11.480972   7.399507    16.442610   17.466383   14.424013   10.417982   7.219801    9.779111    11.427533   9.961385    7.271067    4.906291    15.489292   16.852627   13.633083   9.395122    6.110153    15.990979   16.247314   12.994824   9.185528    6.251774    8.866605    10.627677   9.693274    7.338114    5.195310    7.175669    8.345867    7.781428    6.027408    4.207474    10.660877   10.152043   7.781140    5.384502    3.688606    12.542986   14.423489   12.786173   9.522670    6.606504    16.595755   18.894392   16.370346   11.839561   7.839642    15.218885   16.115488   13.159708   9.159530    5.894894    19.002670   24.041124   22.189344   16.326488   10.635756   20.334122   20.581884   15.859068   10.804625   7.203212    20.438658   20.732714   15.997174   10.899906   7.254930    23.841228   29.030066   26.284441   19.267530   12.573679   22.130402   27.310057   24.973406   18.777742   12.888763   13.672017   13.996574   11.350712   8.046032    5.433910    37.072979   43.023750   37.671997   27.477365   18.383436   34.653770   52.961769   56.353195   44.909481   30.411324   16.968151   16.778959   13.747221   10.185124   7.325831    13.707517   14.047132   11.398039   8.077383    5.446905    14.222293   14.416182   11.963155   8.889311    6.371086    11.938641   13.478212   11.816743   8.795426    6.141984    18.462751   20.660431   18.197783   13.906559   10.063274   24.299765   24.468220   19.602655   14.266955   10.347044   27.039223   32.445709   30.722288   24.949846   19.035318
BAS17_007    0.205640    0.223620    0.229977    0.235812    0.242256    9.780983    8.400064    6.896416    5.606766    4.605284    8.844039    7.562120    6.409077    5.599204    5.064862    9.432567    8.664577    7.897593    7.352179    6.889621    9.229112    8.082087    6.884128    6.117518    5.770475    9.859458    8.578640    7.212484    6.196045    5.418776    7.938832    7.053207    6.137745    5.523920    5.156777    7.710016    6.879397    6.206591    5.766806    5.657583    5.138421    5.107735    4.880731    4.824847    5.062058    9.424109    8.332837    7.138002    6.429779    6.084345    8.196311    7.461719    6.536311    5.917920    5.571376    4.386469    4.121288    3.886629    3.806882    4.099254    12.006723   11.143106   10.687567   10.723392   11.111753   6.469913    6.895686    7.351144    7.858087    8.491977    3.953009    3.927512    3.920006    3.721318    3.503129    5.540188    5.019682    4.359120    3.863503    3.586534    3.507107    3.451597    3.258399    3.019652    2.905797    4.227795    4.610533    4.683783    4.428527    4.216938    12.031909   12.481407   12.894815   12.761856   12.136285   7.848107    7.957294    7.618423    6.709086    5.672558    6.466898    5.490139    4.598372    3.755989    3.039592    4.479311    3.858503    3.250929    2.809017    2.513756    7.711554    8.539748    8.146338    6.780937    5.304892    9.585588    9.277018    8.650204    7.902936    7.153653    9.103080    7.847669    6.386099    5.063011    3.999639    8.704532    7.155013    5.526227    4.351671    3.577716    8.152475    7.642127    6.512500    5.319752    4.332051    8.293948    9.419495    9.693377    9.021443    7.890567    8.607727    7.999170    6.934338    6.024418    5.307099    9.422364    9.493369    9.162520    8.787613    8.380058    7.941974    8.074723    7.940703    7.813358    7.609627    8.203663    8.955615    9.401803    9.441294    9.007259    10.116856   9.071627    8.029665    7.303774    6.794927    8.920345    7.734814    6.554275    5.793442    5.448373    7.846164    7.119456    6.281640    5.580740    5.080497    8.230653    7.199489    6.298024    5.676554    5.323430    9.144107    8.317386    7.276671    6.568845    6.375360    10.919183   9.396761    7.865060    6.795631    6.037121    8.759683    7.736260    6.609055    5.754187    5.108873    7.315396    6.569606    5.784452    5.206806    4.914531    6.557977    5.797720    5.137428    4.987484    5.194913    9.479172    8.500997    7.288287    6.406878    5.821826    6.647271    6.023358    5.415376    5.223660    5.415822    3.941877    4.385243    4.677249    4.676674    4.687342    4.732528    4.169151    3.668672    3.339629    3.173906    4.479396    4.074590    3.600225    3.312849    3.228318    4.203975    4.600893    4.676671    4.421780    4.221032    8.249254    7.884979    7.218346    5.995613    4.648267    4.971581    3.992612    3.181085    2.666779    2.365745    6.169171    6.268391    5.744797    4.752966    3.743824    9.289929    8.956579    8.188176    7.258757    6.359239    9.016754    7.760885    6.298801    4.991313    3.950650    7.752795    6.656905    5.302372    4.253018    3.530305    8.573857    8.871225    8.200485    6.986957    5.730708    9.322268    8.632169    7.952417    7.485022    7.092450    8.665791    8.123712    7.114751    6.221059    5.486309    8.388372    8.204640    7.447575    6.627556    5.846657    8.350893    7.441784    6.952135    6.783337    6.780058    5.451385    5.894824    6.329580    7.158969    8.447730    4.331854    4.080232    3.856570    3.772646    4.026086    7.570603    7.528421    7.280590    6.857305    6.444612    7.518608    8.047664    7.938910    7.203979    6.355749    11.114377   10.987133   10.559141   10.048654   9.382242    8.781047    10.260018   11.168406   11.095843   10.175804
BAS17_008    3.727427    3.699592    3.968128    4.215286    4.220669    2.413815    2.436158    2.774528    3.112120    3.219392    3.867188    3.742337    3.991622    4.272558    4.311926    3.740155    3.895782    4.272946    4.464016    4.389708    2.464622    2.407876    2.622078    2.854212    2.958575    2.063023    2.021659    2.234581    2.516474    2.699138    2.096321    2.052191    2.242524    2.515883    2.694247    3.890508    3.624861    3.621409    3.705407    3.676014    3.312107    3.217716    3.390204    3.601605    3.714436    2.574141    2.408879    2.511265    2.707564    2.863069    2.279249    2.246458    2.387904    2.601925    2.765915    2.538557    2.509839    2.649960    2.853528    3.011881    5.141040    5.287640    5.795919    6.481087    7.209534    4.739554    5.316239    6.783628    9.206404    12.410499   1.724870    1.626118    1.650339    1.743398    1.843766    2.667350    2.620781    2.724360    2.777013    2.743002    1.674621    1.920140    2.338629    2.642293    2.774580    3.560603    3.585403    4.026591    4.780628    5.657145    5.180423    5.295483    5.750320    6.387096    7.090907    2.228798    2.321767    2.520679    2.735569    2.910424    2.070556    2.114511    2.282701    2.403738    2.429247    1.985300    2.262399    2.760701    3.054594    3.045619    2.161064    2.491379    3.065487    3.424159    3.483709    3.478320    3.752496    4.189801    4.665833    5.130637    2.885679    3.083524    3.424447    3.664018    3.715202    2.630692    2.896400    3.507979    4.003059    4.119180    2.457459    3.053392    4.064446    4.778614    4.876295    3.472359    4.104578    4.887343    5.410694    5.614490    3.797307    4.489090    5.930803    7.357230    7.945981    4.519014    5.998287    7.787231    9.130245    9.614975    4.578676    6.273473    8.721169    10.779477   11.504858   4.552410    6.244341    8.708520    10.782669   11.503329   3.932468    3.841088    4.145022    4.411236    4.431012    2.286817    2.344979    2.652805    2.907268    2.980631    2.764030    2.772135    3.044906    3.343050    3.456920    4.176372    3.969044    4.167062    4.421196    4.488627    2.564493    2.615523    2.907507    3.140669    3.189927    2.076674    2.035215    2.259152    2.535772    2.692703    2.122319    2.074795    2.309214    2.617947    2.803775    2.607002    2.491024    2.629407    2.860994    2.980358    1.929736    1.784389    1.879486    2.078205    2.258868    2.599407    2.426018    2.475199    2.636229    2.783235    2.037412    2.096500    2.325058    2.610395    2.814523    2.370319    2.445167    2.764382    3.213003    3.688547    2.119385    1.976272    1.967542    2.004153    2.033257    1.947570    2.018479    2.225797    2.374135    2.412415    1.955812    2.075903    2.443129    2.826606    3.116742    1.884379    1.972154    2.158082    2.293970    2.345848    2.403327    2.539894    2.848413    3.031394    3.028028    1.932907    2.420814    3.242019    3.726449    3.735612    3.173568    3.473735    3.837292    4.150892    4.381846    2.611396    2.881401    3.398355    3.782217    3.854732    2.322073    2.762891    3.605021    4.233710    4.335563    2.835379    3.361448    4.265203    4.932641    5.080189    5.054210    4.950670    5.259134    5.503957    5.499154    3.339618    4.113054    5.276123    6.270331    6.679909    3.727022    4.687567    6.474100    8.163612    8.809630    5.047194    4.603900    4.434963    4.467379    4.489653    3.216676    3.365559    3.796553    4.232572    4.526495    3.752332    3.645704    3.747433    3.984029    4.242891    3.559351    3.589925    3.920350    4.382424    4.829526    2.563523    2.707200    3.001615    3.284413    3.524150    4.489773    5.315372    6.261787    7.039458    7.605649    4.802883    6.357655    8.296570    9.791191    10.325683
BAS17_009    12.877266   11.909374   11.575568   10.131461   8.000090    9.031208    9.045854    9.232534    8.271095    6.626257    11.647199   11.168513   11.213541   9.964073    7.894335    3.756135    4.333549    5.036026    5.015853    4.361575    3.703721    4.447894    5.290631    5.279914    4.551095    7.183166    7.423894    7.485767    6.725708    5.529222    5.900689    6.844648    7.600389    7.182564    5.976237    6.631276    6.936889    7.334455    6.795139    5.657062    3.633890    4.389999    5.255746    5.267490    4.555268    4.825751    5.243799    5.557200    5.214304    4.412797    4.214648    4.903531    5.858245    5.971935    5.199965    3.823474    4.821886    5.754817    5.619925    4.722850    4.023539    4.964745    5.589361    5.232471    4.337311    4.419045    5.527555    6.626370    6.630216    5.819770    13.226216   29.403246   42.636547   40.969780   30.234415   3.515905    3.744899    4.037211    3.898759    3.396812    8.114468    17.921812   29.194820   31.212627   25.004438   4.988482    5.716836    6.246453    5.909133    5.071733    7.395386    7.566510    7.771989    7.483450    6.865400    3.656031    4.634508    5.256073    4.862187    3.934392    3.913707    4.985521    5.746578    5.407549    4.439394    3.869682    6.467580    9.456747    9.864422    8.078018    6.899293    10.547441   13.432052   12.997326   10.381992   5.898779    6.628029    7.092521    6.770229    6.044928    5.893790    7.153498    7.901938    7.354063    6.152860    3.724958    4.430189    5.002488    4.832252    4.175424    4.679139    6.765886    8.810827    8.952648    7.579176    6.534081    7.143111    7.673173    7.624606    7.076774    6.147177    7.041341    8.700741    10.022985   10.282202   5.224337    5.308496    5.806971    6.325271    6.476290    5.782994    5.861926    6.398649    6.878139    6.866508    6.222741    6.885691    7.949958    8.694427    8.660216    11.143869   10.499975   10.323825   9.187047    7.398906    9.094376    8.990004    9.071566    8.125194    6.550890    8.226117    8.719360    9.248604    8.412494    6.744128    10.222916   10.015518   10.190619   9.208192    7.469934    3.681669    4.416413    5.264888    5.270204    4.556120    3.729976    4.427069    5.225504    5.212148    4.507137    7.043494    7.619051    8.022614    7.334228    6.002003    5.822193    6.518865    7.148234    6.720990    5.597896    3.681667    4.448021    5.317554    5.317644    4.584686    5.663311    5.645547    5.484357    4.981385    4.283104    4.023403    6.011300    8.558041    9.164579    7.827871    10.494907   20.790628   28.838074   27.463612   20.530207   3.853630    4.942462    5.710551    5.368278    4.393260    3.448947    5.773184    8.995919    9.827917    8.227049    5.384548    7.808197    9.783584    9.460637    7.626416    3.887913    4.994870    5.761342    5.400307    4.407375    3.862655    4.849059    5.546344    5.234813    4.341903    7.475661    14.159605   20.731096   21.086931   16.672403   5.888226    6.610506    7.066399    6.741960    6.018595    3.937262    4.945027    5.655094    5.325448    4.399389    3.734592    4.938552    6.322716    6.613326    5.898013    5.351204    6.794156    8.029735    8.022569    7.054523    5.404460    5.862297    6.596050    6.714814    6.326895    5.289274    5.380462    5.880080    6.389512    6.527812    5.059703    6.101591    7.762106    8.884336    8.901402    6.070386    6.274587    6.536346    6.068702    5.135847    3.612867    4.365197    5.238462    5.262930    4.562560    4.706654    5.213992    5.675333    5.368394    4.594945    4.062046    5.001175    5.621648    5.260781    4.360128    5.740657    6.651193    7.240708    6.867039    5.920638    5.944833    5.983840    6.304540    6.697357    6.975606    6.688018    7.783796    9.129230    9.955729    9.889507
BAS17_010    5.500159    5.444949    5.087786    4.633172    4.164643    5.201906    4.821245    4.409204    4.026543    3.604776    5.871681    5.629553    5.139786    4.611221    4.102998    5.997968    5.994094    5.856775    5.565461    5.159903    4.177253    4.072649    3.918448    3.652953    3.254977    4.474244    4.187910    3.873619    3.550845    3.161105    3.745188    3.539758    3.325682    3.125031    2.853088    3.982134    3.821879    3.573194    3.301968    2.989349    3.243435    3.180080    3.089687    2.938296    2.683275    3.805791    3.635231    3.483039    3.262282    2.929597    3.735877    3.536685    3.365728    3.181994    2.899784    2.249136    2.269748    2.314479    2.310979    2.187271    6.775733    6.793678    6.940294    6.951673    6.633619    3.928192    3.883566    3.749428    3.572096    3.391597    2.405362    2.365688    2.291238    2.144180    1.957842    3.851294    3.478667    3.274012    3.089796    2.822786    2.191828    2.339003    2.547472    2.650207    2.520498    2.770610    2.861888    2.967280    2.928393    2.720373    7.736876    8.508527    9.965846    11.229014   11.462934   3.029043    3.162555    3.135258    2.927972    2.643780    3.110323    3.010858    2.751614    2.433625    2.105082    2.608545    2.653394    2.557384    2.362873    2.102965    2.814390    3.299826    3.713570    3.727776    3.369662    4.916130    5.439993    5.647836    5.438833    4.897527    4.681431    5.162273    5.312827    5.058548    4.505515    4.673336    4.919005    5.058763    4.892261    4.375080    4.105237    4.753113    5.258131    5.268864    4.769237    6.591684    7.852576    9.573995    10.883689   11.102902   6.021159    7.639530    9.696737    10.553949   9.831474    6.878065    8.677775    10.699383   11.751113   11.321580   5.364930    6.172121    7.381417    8.109795    7.890356    5.320624    6.119782    7.328888    8.060551    7.846887    5.189147    5.286737    5.086563    4.732390    4.339281    5.168610    5.073548    4.979841    4.801464    4.468744    4.461576    4.252276    3.993115    3.726256    3.441126    5.222144    5.022863    4.701197    4.355755    3.986273    5.113204    4.944096    4.799153    4.609666    4.315319    4.630058    4.338974    4.034666    3.704127    3.286296    3.779660    3.581540    3.359376    3.144242    2.860313    3.608411    3.435986    3.240386    3.052228    2.824736    2.906282    2.877118    2.826864    2.675303    2.420410    4.310337    4.004250    3.788109    3.550800    3.208372    2.270537    2.292845    2.337491    2.336366    2.211334    2.653816    2.625794    2.547921    2.425436    2.269615    2.629561    2.465308    2.383238    2.275846    2.087613    2.709269    2.551829    2.475277    2.399077    2.240275    2.067300    2.328364    2.606043    2.677692    2.486254    3.253116    3.333490    3.165111    2.822140    2.440066    3.489516    3.257790    2.970673    2.700495    2.417402    2.586596    2.670657    2.600832    2.403432    2.127268    4.875899    5.386632    5.573194    5.355526    4.818788    4.301180    4.712773    4.924572    4.732736    4.178176    4.228581    4.485034    4.589641    4.403999    3.915210    4.658295    5.600397    6.502404    6.797693    6.366536    4.758095    4.725774    4.500491    4.144727    3.716298    6.271661    7.998429    9.958179    10.765854   10.059839   6.154634    7.840562    9.712935    10.468019   9.814255    3.935636    3.800492    3.606339    3.358407    3.050808    3.728321    3.739774    3.648854    3.432993    3.099918    2.922159    2.857434    2.771634    2.633164    2.415398    3.945627    3.998402    3.971855    3.823032    3.564345    3.832079    4.117170    4.522097    4.678236    4.452690    8.015961    9.182627    10.085142   10.437894   10.028966   7.854913    9.785597    12.002086   13.400613   13.339323
BAS17_011    4.005038    4.450854    4.763925    4.491941    3.850884    3.188111    3.754364    4.209471    3.965476    3.287448    4.059079    4.599848    5.022263    4.817048    4.173255    4.430037    4.524350    4.523691    4.180750    3.665996    2.991750    3.499469    3.851290    3.650690    3.105739    3.248738    3.697817    4.103558    3.841498    3.151210    2.689704    3.293439    3.732021    3.558918    3.000528    4.011361    4.400997    4.675088    4.483176    3.967587    2.617617    2.888408    3.085536    2.948136    2.586772    2.810483    3.173486    3.533771    3.342230    2.770434    3.230151    3.544137    3.839492    3.558980    2.912963    2.638472    3.114670    3.466289    3.378036    3.004247    5.581807    6.374999    6.780365    6.510751    5.915400    3.830640    4.007499    3.954705    3.704301    3.462094    1.818959    2.063850    2.265073    2.203163    1.941447    3.073105    3.256982    3.438509    3.177668    2.627084    2.214020    2.500655    2.767819    2.680556    2.351576    3.708949    4.082148    4.105255    3.778220    3.323075    8.280986    10.552163   11.086275   10.066351   8.518242    2.333987    2.544079    2.609944    2.471437    2.218956    1.956278    2.124189    2.241366    2.156413    1.890754    2.034292    2.105336    2.176859    2.062055    1.813387    2.969018    3.608438    3.896945    3.615578    3.084840    4.357193    5.462258    6.173183    5.953086    5.155111    2.523294    2.931659    3.210338    3.117256    2.749181    2.515729    2.719383    2.880490    2.785880    2.471582    2.441699    3.028309    3.433110    3.276112    2.781510    7.739367    12.538527   15.523363   14.673623   11.656871   3.785396    5.681843    7.424434    7.584936    6.465651    8.746996    15.399936   21.887423   23.112503   19.688679   8.351839    15.647797   22.979681   24.224104   20.281950   9.162054    19.291182   28.656277   29.378695   23.630381   4.130238    4.368854    4.488761    4.166072    3.587429    3.143438    3.737403    4.152151    3.918635    3.281231    3.325230    3.951873    4.404179    4.153593    3.474080    3.832578    4.346485    4.728153    4.512903    3.894796    4.269823    4.502895    4.645761    4.365045    3.810701    3.205986    3.667192    4.075875    3.842530    3.196360    3.001129    3.521385    3.956458    3.704915    3.028305    2.674055    3.296475    3.758770    3.598986    3.041399    2.495176    2.851582    3.179320    3.090800    2.685939    3.257721    3.529788    3.844301    3.570517    2.902097    2.898076    3.321493    3.697714    3.519956    2.976503    1.963134    2.139739    2.251622    2.176732    1.977166    1.993509    2.270677    2.541022    2.453535    2.086021    2.598510    2.799747    3.001910    2.808604    2.353948    2.234440    2.602199    2.814242    2.678363    2.356439    1.932869    2.137150    2.284091    2.207029    1.952096    2.424400    2.483661    2.555424    2.402048    2.063729    2.148960    2.490789    2.699321    2.561814    2.243093    3.204929    3.855269    4.284481    4.132152    3.590556    2.659061    2.924676    3.109765    3.020411    2.701251    2.443684    3.040614    3.458252    3.312734    2.819187    4.288371    6.603771    8.151963    7.759451    6.249318    3.831676    3.983639    3.957241    3.654689    3.222061    3.748121    5.655721    7.396174    7.547662    6.424622    3.784650    5.712071    7.481281    7.647979    6.519108    4.516586    4.860247    5.017168    4.783202    4.248465    3.582597    3.667305    3.684647    3.536909    3.289691    3.587355    3.928569    4.192675    4.033954    3.577920    3.560170    3.983007    4.085989    3.774930    3.315480    4.569434    5.683936    5.973917    5.397022    4.499644    6.565336    9.778184    12.599630   12.800918   10.904596   10.836008   23.016054   33.359367   33.409134   26.351500
BAS17_012    5.795966    7.181905    7.725404    7.065822    5.934176    5.942380    8.120379    9.200845    8.415823    6.642612    5.913755    7.436395    8.052300    7.381384    6.172748    3.979875    5.225155    5.903324    5.555733    4.643749    3.981840    5.235277    5.940937    5.618649    4.713089    7.399730    9.743072    10.961137   10.076870   7.998091    5.563868    7.289377    8.358318    8.057873    6.813267    4.406312    4.960320    5.149611    4.748423    3.990672    3.278762    4.712852    5.979117    6.111369    5.266059    6.268527    8.350215    9.592799    9.124953    7.568439    7.235444    9.067845    10.216843   9.740726    8.080606    3.525573    4.559480    5.061454    4.770088    4.016047    7.859397    10.929511   13.275092   13.309629   11.679487   3.072412    4.888536    6.884897    7.515247    6.671208    3.208317    4.391582    6.178177    7.567501    7.560997    7.548127    8.912973    9.438069    8.527196    6.822429    3.910366    5.175294    6.462462    6.933896    6.233396    4.717934    6.623862    7.621256    7.093027    5.874734    10.177008   12.918721   13.538998   12.112975   10.041848   3.832667    6.502667    9.239066    10.121975   8.843505    3.583563    4.157539    4.547021    4.486919    3.913767    3.212894    3.527647    3.760743    3.620635    3.098238    5.271457    8.536009    10.291047   9.611488    7.642095    8.449800    11.352586   12.830237   12.139496   10.154653   4.760167    6.973352    8.305597    8.047069    6.615237    5.080573    6.259548    6.845590    6.441602    5.372272    6.878986    10.820915   13.172305   12.669147   10.495473   8.801796    12.934620   14.381144   12.958444   10.366728   7.136404    9.859472    11.995082   12.116364   10.624688   8.629611    11.172359   12.826569   12.592939   11.023894   7.420195    10.207107   12.307744   12.266885   10.690079   6.925618    10.860915   13.214312   12.718596   10.547175   6.151437    7.291848    7.761117    7.256089    6.334051    4.017731    5.284658    5.998341    5.671555    4.754025    4.839675    6.540524    7.570443    7.416120    6.574978    5.469917    6.467931    6.905199    6.451854    5.514707    4.025609    5.275723    5.951290    5.595819    4.671227    7.187840    9.638484    10.944402   10.091127   8.027287    6.618197    8.731752    9.905066    9.242130    7.453946    4.521232    5.604321    6.126367    5.764694    4.840026    6.241991    8.330843    9.564270    9.092535    7.543258    8.779945    11.080520   12.335670   11.407033   9.134786    5.748103    6.882159    7.671666    7.625704    6.728971    3.104344    4.917803    6.923486    7.565421    6.721477    4.849778    5.806989    6.437788    6.334779    5.559255    4.745111    5.352769    5.760584    5.548290    4.738900    3.254329    5.075027    6.096522    5.760610    4.680627    3.812840    6.442566    9.131682    10.002632   8.748203    4.805794    5.338657    5.299563    4.628768    3.707466    4.340459    6.689665    8.290710    8.088252    6.571751    4.752053    6.970762    8.317140    8.070469    6.640148    4.733547    6.932219    8.266613    8.020291    6.600663    4.119835    5.782043    6.774596    6.527485    5.445190    8.830919    12.979241   14.443371   13.018101   10.416634   5.255897    6.796635    8.104078    7.952819    6.627180    8.128938    11.350995   13.351518   13.063854   11.213222   6.968545    10.941595   13.320967   12.825931   10.638727   5.021159    5.624883    5.710278    5.039655    4.077492    3.316129    4.756432    6.032464    6.172558    5.325452    3.872977    4.822756    5.242464    4.825692    3.983203    5.213645    7.810647    10.378185   10.967662   9.632382    6.325507    9.150176    10.381078   9.447700    7.592813    8.410034    11.271911   12.730330   12.054249   10.095697   12.812417   18.941824   21.254406   19.396944   15.810887
BAS17_013    3.379923    2.956007    2.777503    2.686707    2.549102    2.647607    2.437717    2.381647    2.358809    2.226417    4.042017    3.384816    3.066295    2.894061    2.691656    2.257119    2.170717    2.190660    2.228071    2.198636    2.027845    2.017440    2.063050    2.077325    1.975304    2.417835    2.316394    2.293056    2.265463    2.126974    2.236284    2.083332    2.086421    2.138004    2.093106    2.174160    2.004033    2.026711    2.119498    2.146462    1.511191    1.578218    1.724296    1.858423    1.928982    1.765910    1.739984    1.765271    1.756274    1.636612    1.413220    1.403019    1.483382    1.553986    1.529507    1.419505    1.477651    1.674573    1.860526    1.906489    3.601366    3.611587    3.680025    3.694719    3.628169    2.336973    2.571003    2.970231    3.488977    4.130702    1.071481    1.122590    1.279751    1.438267    1.467055    2.071849    1.984660    1.936900    1.876467    1.764517    1.104039    1.275428    1.569769    1.807873    1.817582    2.011545    2.133635    2.419468    2.739533    2.989359    3.301853    3.315446    3.407962    3.533664    3.604047    1.503554    1.640779    1.844090    2.012022    2.084613    1.198837    1.198533    1.301141    1.405417    1.411066    1.283122    1.389359    1.541738    1.605248    1.524485    1.497536    1.714237    2.087871    2.396246    2.425002    3.042276    3.395487    3.815691    4.048846    4.078904    1.789453    2.030351    2.422052    2.751241    2.844114    1.489656    1.672736    2.100133    2.520476    2.654400    1.465453    1.718963    2.106038    2.383476    2.384361    3.311142    3.692655    4.014689    4.057487    3.828403    2.650255    3.466493    5.027778    6.509943    7.042038    3.631046    4.413883    5.721444    6.797955    7.053217    3.499485    4.246483    5.627193    6.828532    7.150842    3.540128    4.264198    5.183109    5.826978    5.908100    3.520858    3.115672    2.921667    2.789311    2.619149    2.547798    2.380705    2.322553    2.282980    2.149266    2.937751    2.661150    2.589848    2.575818    2.454728    3.801281    3.192019    2.935403    2.844291    2.732889    1.899653    1.895629    1.972445    2.043321    2.015846    2.450257    2.318069    2.284643    2.256051    2.114607    2.377113    2.250934    2.241882    2.243451    2.135661    2.127744    1.970706    2.012220    2.112841    2.141644    1.432027    1.488903    1.568484    1.602807    1.526978    2.191743    2.127892    2.124026    2.081406    1.923906    1.439513    1.432101    1.516844    1.588435    1.559313    1.182284    1.332394    1.574138    1.798521    1.946357    1.467538    1.405085    1.417099    1.408177    1.321003    1.339653    1.323355    1.336990    1.314954    1.229330    1.202264    1.394379    1.808171    2.202998    2.325741    1.164386    1.278699    1.480063    1.639767    1.664748    1.209963    1.191689    1.247178    1.295362    1.263526    1.392733    1.670637    2.018897    2.225625    2.157193    3.681143    3.742261    4.002779    4.210802    4.206082    1.310889    1.524061    1.955431    2.363085    2.496102    1.463817    1.669568    2.034466    2.335590    2.377325    2.306662    2.743626    3.227611    3.528904    3.548044    2.631870    2.504174    2.458829    2.446087    2.402459    2.617908    3.498760    5.091580    6.577540    7.135077    2.442784    3.090787    4.114279    4.965269    5.167875    2.185435    2.126502    2.187362    2.257929    2.207952    1.715102    1.732648    1.832553    1.944049    1.977221    2.157447    2.097479    2.163595    2.240998    2.193980    2.137398    2.268815    2.497216    2.682514    2.776959    2.147647    2.269539    2.531645    2.791586    2.892354    3.446081    4.138854    5.052366    5.679800    5.786727    4.497191    5.518837    6.455435    6.912270    6.919364
BAS17_014    8.109601    7.547771    7.175996    6.681970    6.030184    5.897698    5.462343    5.360111    5.284398    5.018396    7.690962    7.167476    6.508245    5.867972    5.337926    11.809468   13.940961   14.193790   12.530283   10.157282   6.598935    6.443931    6.580425    6.471407    5.963640    7.382633    6.755419    6.710068    6.700435    6.379356    5.766150    5.543740    5.613113    5.600652    5.415429    8.634380    11.210814   12.780934   12.331873   10.539927   6.854065    8.272367    9.130479    8.745986    7.521145    7.331149    7.188596    7.376297    7.276267    6.693221    7.004205    6.749239    6.768265    6.575230    6.088603    6.670347    10.065242   13.488298   14.342381   12.691919   13.265428   13.828403   16.069218   18.362249   19.332350   7.608817    10.098155   12.585188   13.404313   12.407860   5.296126    6.815056    7.603349    7.099120    5.927588    8.473526    8.766562    8.536359    7.806516    6.784557    4.628879    5.954824    6.652989    6.143344    5.222062    8.955022    18.151867   29.897974   35.276440   32.270821   9.751675    15.573903   24.383371   29.681267   28.708084   5.565157    6.321899    7.180851    7.431076    7.030930    5.428329    6.519752    6.578577    5.876389    4.941296    5.933572    6.959108    6.556928    5.480440    4.414859    5.827480    7.138250    9.042480    10.011995   9.525209    12.805366   13.017913   14.499612   16.069269   17.054117   6.836757    7.377188    7.773296    7.725727    7.398613    6.305715    7.261707    7.162277    6.350687    5.381096    6.032090    6.182920    5.984444    5.583947    5.186221    10.255040   11.035861   12.485251   13.366116   13.075784   6.985223    7.683671    8.405103    8.445279    7.992127    8.532882    8.470384    8.801705    9.043962    9.086838    7.642170    7.644678    7.870314    7.798706    7.442513    10.290509   10.461976   10.715948   10.631915   10.259072   8.318488    8.361245    8.059386    7.294287    6.347829    5.999640    5.993576    6.048303    5.802605    5.244674    5.951710    5.728748    5.529675    5.270221    4.974267    7.635441    7.998076    8.050101    7.627764    6.957325    7.315994    7.778201    7.939823    7.443931    6.520700    6.846769    6.322239    6.333782    6.346341    6.014915    6.366580    5.945046    6.014375    6.054623    5.825605    6.917189    7.461928    7.874914    7.662091    7.016421    6.008303    6.600063    7.276202    7.204082    6.428472    9.610522    8.865453    8.634794    8.333519    7.665488    5.327493    5.901743    6.386909    6.210783    5.691370    7.453297    9.831017    12.150393   12.848901   11.836492   5.260134    5.955300    6.350761    6.102173    5.369659    5.571575    5.888049    5.880334    5.434290    4.761156    8.450669    16.785139   27.346483   32.133556   29.390999   5.131419    5.976297    6.426621    6.222742    5.625611    8.134400    9.633544    9.016047    7.436990    5.884558    4.372708    4.841324    4.769789    4.308432    3.818724    9.689684    10.057892   10.915142   11.530839   11.824633   6.034564    6.891403    7.060424    6.567694    5.833338    6.057846    6.215350    6.030428    5.644948    5.253496    6.107530    6.257006    6.058868    5.666659    5.280267    19.516891   25.683382   27.630529   25.047735   20.309404   8.710627    9.435011    10.359488   10.700841   10.648892   8.910175    9.439760    9.904668    9.955875    9.726832    18.238691   33.057411   49.135582   54.553688   48.002472   11.319833   15.238797   17.453646   16.818592   14.299979   11.888338   21.643908   31.885469   34.993778   30.528559   7.384573    8.577513    10.623092   12.106471   12.268325   9.740144    15.610432   24.506838   29.879301   28.925812   14.527550   14.782709   16.167456   17.476976   18.393330   19.875963   20.519350   21.201672   21.222990   20.549080
BAS17_018    0.000000    0.000000    0.000000    0.000000    0.000000    0.000000    0.000000    0.000000    0.000000    0.000000    0.000000    0.000000    0.000000    0.000000    0.000000    0.000000    0.000000    0.000000    0.000000    0.000000    0.000000    0.000000    0.000000    0.000000    0.000000    0.000000    0.000000    0.000000    0.000000    0.000000    0.000000    0.000000    0.000000    0.000000    0.000000    0.000000    0.000000    0.000000    0.000000    0.000000    0.000000    0.000000    0.000000    0.000000    0.000000    0.000000    0.000000    0.000000    0.000000    0.000000    0.000000    0.000000    0.000000    0.000000    0.000000    0.000000    0.000000    0.000000    0.000000    0.000000    0.000000    0.000000    0.000000    0.000000    0.000000    0.000000    0.000000    0.000000    0.000000    0.000000    0.000000    0.000000    0.000000    0.000000    0.000000    0.000000    0.000000    0.000000    0.000000    0.000000    0.000000    0.000000    0.000000    0.000000    0.000000    0.000000    0.000000    0.000000    0.000000    0.000000    0.000000    0.000000    0.000000    0.000000    0.000000    0.000000    0.000000    0.000000    0.000000    0.000000    0.000000    0.000000    0.000000    0.000000    0.000000    0.000000    0.000000    0.000000    0.000000    0.000000    0.000000    0.000000    0.000000    0.000000    0.000000    0.000000    0.000000    0.000000    0.000000    0.000000    0.000000    0.000000    0.000000    0.000000    0.000000    0.000000    0.000000    0.000000    0.000000    0.000000    0.000000    0.000000    0.000000    0.000000    0.000000    0.000000    0.000000    0.000000    0.000000    0.000000    0.000000    0.000000    0.000000    0.000000    0.000000    0.000000    0.000000    0.000000    0.000000    0.000000    0.000000    0.000000    0.000000    0.000000    0.000000    0.000000    0.000000    0.000000    0.000000    0.000000    0.000000    0.000000    0.000000    0.000000    0.000000    0.000000    0.000000    0.000000    0.000000    0.000000    0.000000    0.000000    0.000000    0.000000    0.000000    0.000000    0.000000    0.000000    0.000000    0.000000    0.000000    0.000000    0.000000    0.000000    0.000000    0.000000    0.000000    0.000000    0.000000    0.000000    0.000000    0.000000    0.000000    0.000000    0.000000    0.000000    0.000000    0.000000    0.000000    0.000000    0.000000    0.000000    0.000000    0.000000    0.000000    0.000000    0.000000    0.000000    0.000000    0.000000    0.000000    0.000000    0.000000    0.000000    0.000000    0.000000    0.000000    0.000000    0.000000    0.000000    0.000000    0.000000    0.000000    0.000000    0.000000    0.000000    0.000000    0.000000    0.000000    0.000000    0.000000    0.000000    0.000000    0.000000    0.000000    0.000000    0.000000    0.000000    0.000000    0.000000    0.000000    0.000000    0.000000    0.000000    0.000000    0.000000    0.000000    0.000000    0.000000    0.000000    0.000000    0.000000    0.000000    0.000000    0.000000    0.000000    0.000000    0.000000    0.000000    0.000000    0.000000    0.000000    0.000000    0.000000    0.000000    0.000000    0.000000    0.000000    0.000000    0.000000    0.000000    0.000000    0.000000    0.000000    0.000000    0.000000    0.000000    0.000000    0.000000    0.000000    0.000000    0.000000    0.000000    0.000000    0.000000    0.000000    0.000000    0.000000    0.000000    0.000000    0.000000    0.000000    0.000000    0.000000    0.000000    0.000000    0.000000    0.000000    0.000000    0.000000    0.000000    0.000000    0.000000    0.000000    0.000000    0.000000    0.000000    0.000000    0.000000    0.000000    0.000000    0.000000    0.000000    0.000000    0.000000    0.000000    0.000000    0.000000    0.000000    0.000000
BAS17_019    41.997330   48.489326   36.603222   21.828125   11.835491   41.423588   47.684402   35.800819   21.223864   11.440784   40.811840   47.036743   36.052544   22.304424   13.162737   32.243839   38.089336   29.563169   18.502707   11.154386   35.876259   41.685947   31.549559   18.839273   10.237636   38.325706   43.891140   32.915909   19.561638   10.617662   30.090637   35.188251   27.014956   16.604309   9.627453    31.817955   35.018570   26.722698   16.789955   10.107279   26.881067   31.180275   24.047300   14.915956   8.750164    35.432571   39.660568   29.750689   17.922203   10.012855   25.494406   28.197863   21.148336   12.843533   7.322560    19.509933   22.235788   17.246923   10.888185   6.545536    26.918339   25.257446   18.791452   13.085774   9.801209    17.423542   18.339031   13.930315   9.123253    6.082711    13.712885   15.119820   11.653954   7.394456    4.509223    27.682510   26.957672   19.233109   11.628078   6.840464    11.842286   13.439319   11.031283   7.438198    4.747668    20.974829   20.044025   15.124709   10.536332   7.861233    48.122669   43.497154   31.012867   20.019121   13.246249   17.631397   19.042601   14.765870   9.585792    5.961047    22.110050   20.106443   13.638808   8.088715    4.783669    28.914322   27.972404   19.438375   11.368237   6.345156    26.865517   30.805277   24.235794   15.454252   9.211568    36.591103   39.468967   29.985752   18.978094   11.555747   42.782612   49.454170   37.613682   22.728815   12.533550   69.010048   70.200775   48.868114   27.717672   14.524721   55.356476   65.980049   50.561272   30.303394   16.341911   101.153275  119.364273  92.804779   57.138905   32.313038   92.651024   111.755547  85.566948   50.865520   27.025728   164.044739  224.712341  183.852631  113.259140  61.396561   153.938522  210.653732  171.539200  105.139687  56.650837   131.491516  176.274307  141.880295  86.485733   46.587646   39.343491   45.781815   34.965141   21.304686   12.109262   42.346359   48.891644   36.917774   22.022202   11.941607   36.535610   42.621799   32.584637   19.917292   11.468629   35.193768   40.508392   31.215981   19.459995   11.552047   33.894157   39.855305   30.388540   18.312119   10.181526   38.366245   44.145760   33.199116   19.731260   10.668656   35.405289   40.773792   30.743662   18.389599   10.108169   28.470490   32.857368   25.346798   15.848074   9.476320    29.898205   34.028126   25.864090   15.748881   8.915587    36.644485   40.627922   30.275122   18.159781   10.110849   18.015562   20.922737   16.243999   10.123935   5.922570    13.692966   15.105054   11.644924   7.389009    4.508656    20.932188   21.226904   15.543072   9.534860    5.652602    13.348566   12.821851   9.323792    5.886259    3.689074    13.119648   14.210067   11.373406   7.732390    5.170933    18.705379   19.240288   14.454974   9.180799    5.617244    37.276245   32.219437   20.815374   11.825146   6.735688    28.223854   32.202606   25.012016   15.618599   8.976877    39.771473   47.413471   37.050217   22.967520   13.054820   50.013767   53.967388   39.105106   22.790127   12.179892   58.313736   62.647934   45.208839   26.203836   13.884983   71.568581   89.565460   70.664246   43.186840   23.755627   29.300207   32.182396   24.577742   15.507068   9.411361    86.866531   109.196716  85.274231   51.147881   27.235867   90.607224   111.320854  85.889267   51.194355   27.211489   32.907764   32.899181   24.212465   15.216399   9.431602    25.767946   29.343880   22.645254   14.283372   8.658830    26.149689   27.277304   20.616478   13.284548   8.511105    18.547232   18.694445   14.026566   9.188841    6.013003    33.199753   32.790630   24.258335   15.500012   9.766547    99.922638   114.842064  88.595459   54.739582   31.352423   143.598953  192.291580  154.524490  93.983612   50.532391
BAS17_020    22.187160   51.041096   72.519951   67.060059   47.503616   22.979753   52.364746   73.146423   67.135353   47.432076   23.228638   54.567127   77.941193   72.187782   51.146568   15.274674   36.791256   53.935894   50.856903   36.612652   15.611753   35.783813   50.614403   47.200294   33.843746   22.719357   49.150970   67.259850   61.572121   43.720951   19.951962   45.748013   65.228851   61.109818   43.911461   19.755842   47.478500   69.277626   65.280693   47.091908   9.023661    21.590298   31.542652   29.842634   21.597557   11.743930   29.242172   45.749805   45.574409   33.915195   15.975697   35.297092   50.043224   47.234089   34.313206   13.968286   33.788719   50.803932   49.430702   36.500774   21.067944   43.829830   58.694237   53.379753   38.320656   11.775846   23.001350   29.198149   26.003149   18.625208   16.824642   40.355370   57.891476   54.398335   39.097534   12.098501   27.618483   41.607506   41.098721   30.878559   14.952639   34.771832   54.209221   55.346294   42.489662   11.896950   27.367729   38.468086   35.686783   25.707411   19.701717   39.914520   54.805340   51.376369   37.885597   19.940611   43.547520   56.512383   49.686115   34.492485   14.723605   41.214592   61.604561   57.681053   40.729191   12.356608   32.297825   47.899651   45.297997   32.515324   14.663020   28.265779   36.490211   33.674648   24.853832   22.005037   60.672718   89.834488   83.477463   58.691551   22.417801   65.753860   99.773666   93.439758   65.664856   21.979788   66.554573   102.322571  96.296982   67.737465   20.715508   51.711380   74.738297   69.675095   49.648323   22.141670   40.494595   51.477322   46.787994   34.182224   36.331543   112.327446  175.009048  165.422302  116.443970  22.531229   55.874348   80.609901   74.821800   53.297039   26.982630   67.177208   96.542084   89.130249   62.958485   27.006062   67.141716   96.405785   88.974800   62.847412   19.149065   46.767944   67.902229   63.278137   44.920288   15.768038   36.098473   51.006199   47.539883   34.078461   21.562384   50.868824   72.612518   67.483170   48.041996   21.690126   51.957638   74.836464   69.669243   49.577171   15.632687   35.860462   50.722523   47.309772   33.938469   15.695528   35.955818   50.842796   47.404640   33.987587   22.229769   49.473034   68.772285   63.378094   45.093903   20.386370   47.745991   68.950401   64.968330   46.868103   11.793736   29.573771   46.429794   46.316425   34.479229   15.694551   33.821133   47.142815   44.144566   32.020199   14.756144   34.829956   52.897015   52.212841   38.945713   11.863012   23.242622   29.523872   26.295527   18.829487   9.318844    24.274796   37.790916   37.189182   27.412859   10.141106   23.422728   35.382309   35.000938   26.244118   17.105902   37.646313   53.762440   51.859165   38.502514   22.103418   64.871613   98.465508   92.243767   64.843620   13.781149   37.645615   56.575386   53.418472   38.072914   13.716887   31.483120   44.443329   41.988445   30.667152   22.189543   64.618050   97.810013   91.550209   64.359879   22.396690   66.027489   100.379738  94.081696   66.128548   20.069664   59.216259   90.804367   85.679939   60.533375   22.469357   47.003857   63.154678   57.847660   41.572758   17.360071   40.861012   59.673672   56.211575   40.547771   30.703178   89.458015   135.881088  127.275673  89.505585   44.341896   115.866371  169.527924  157.147461  110.631889  17.883743   41.502350   59.712284   55.835556   40.314045   9.183470    21.982878   32.119659   30.387373   21.997149   12.812030   32.898281   48.594311   45.682289   32.715878   21.089968   43.779961   58.538761   53.183067   38.151154   12.863257   24.621855   32.333042   29.891539   22.048931   21.807133   60.857315   90.601936   84.355957   59.316460   42.201118   85.837830   112.306351  101.044685  72.024338
BAS17_021    3.895912    3.438995    3.595882    4.378075    5.853530    3.083884    2.175537    1.669495    1.455795    1.428178    5.879720    4.999076    4.928806    5.579382    7.042325    2.359750    2.141828    2.214608    2.734115    3.851523    2.356574    1.824136    1.546720    1.526156    1.751885    3.128719    2.244257    1.729564    1.482593    1.404007    3.047081    2.394241    2.032230    1.946865    2.107945    4.417264    4.177157    4.650013    5.830338    7.555532    1.593836    1.538113    1.698328    2.188395    3.037964    1.898980    1.426518    1.143736    1.010053    0.981201    2.227506    1.637218    1.277354    1.105057    1.075238    2.978325    3.180081    3.747122    5.009710    7.093602    2.453409    2.081000    1.979885    2.111007    2.448921    1.832937    1.634124    1.728139    2.108815    2.800662    1.219802    1.098753    1.062046    1.093800    1.196301    1.724529    1.401604    1.198147    1.095027    1.065477    1.520438    1.394573    1.439667    1.670021    2.093115    3.761666    4.494481    6.413578    9.611509    13.985256   4.407750    4.620481    5.339562    6.185047    7.097931    1.338094    1.232645    1.283759    1.524363    2.010786    1.238646    1.048348    0.934401    0.894655    0.909704    1.243664    1.027753    0.886814    0.830726    0.849046    1.779835    1.907031    2.398034    3.305725    4.687168    2.176168    1.836160    1.752686    1.845512    2.092187    1.623632    1.411820    1.341521    1.353635    1.442563    1.796890    1.558239    1.382336    1.288464    1.270174    1.544694    1.326804    1.194270    1.178261    1.274869    2.030902    1.718676    1.662822    1.840978    2.253838    2.756263    2.542108    2.404803    2.290225    2.220736    2.660222    2.216312    2.066669    2.022900    2.018619    2.966905    2.611724    2.484959    2.402046    2.331504    3.036368    2.755158    2.614541    2.505148    2.440301    3.705149    3.417790    3.727312    4.588584    6.028786    3.386875    2.716970    2.399864    2.465671    2.890770    3.747905    2.862167    2.431570    2.365299    2.577445    7.407392    7.575828    8.976620    11.779963   16.262423   2.353057    1.811219    1.529039    1.512828    1.746212    2.652982    1.889365    1.445817    1.261476    1.254403    2.741151    1.951828    1.489107    1.276821    1.239941    4.247553    4.258471    4.956647    6.678205    9.585849    1.458319    1.184591    1.051177    1.059845    1.218366    2.408822    1.794159    1.409668    1.194020    1.104414    2.409910    1.940952    1.692127    1.698745    1.944025    1.210573    1.209490    1.392405    1.794720    2.447846    1.531778    1.282049    1.128172    1.041561    1.017050    1.429825    1.145211    0.972070    0.894119    0.909171    3.110479    4.144152    5.963908    8.565595    12.073277   1.388867    1.235222    1.173340    1.181685    1.262985    1.441323    1.200152    1.037704    0.956568    0.938840    1.437276    1.301365    1.269543    1.352408    1.558855    1.645044    1.419541    1.340803    1.353021    1.443963    1.738765    1.509722    1.373143    1.312965    1.319881    1.587649    1.360357    1.199088    1.130253    1.146688    1.796585    1.585869    1.566581    1.742866    2.110871    1.654662    1.594605    1.761350    2.283872    3.189898    2.637733    2.354683    2.227973    2.149699    2.123723    2.266354    1.984864    1.797870    1.694057    1.682819    3.473999    2.973041    2.892289    3.171878    3.740319    1.621202    1.569476    1.741095    2.260328    3.155840    4.001876    4.754432    6.584489    9.667916    13.848283   1.816820    1.669533    1.833779    2.382162    3.422575    2.077940    1.926288    2.112041    2.659826    3.627084    2.540070    2.141037    2.031024    2.020584    2.079260    2.795038    2.489581    2.376289    2.366231    2.448459
BAS17_023    3.054155    2.919822    2.914153    2.992587    3.119291    3.274211    2.931412    2.647558    2.421364    2.245166    3.675907    3.348822    3.177477    3.185451    3.292002    2.940873    2.724169    2.609510    2.561604    2.532819    2.962946    2.741828    2.627954    2.583016    2.557736    3.658239    3.199668    2.814516    2.516200    2.289140    3.309620    3.018120    2.774217    2.566970    2.429937    3.359657    3.168996    3.016375    2.957195    3.010993    2.303869    2.088399    2.006249    1.985615    1.968151    4.652036    3.894508    3.323982    2.932715    2.646622    3.697047    3.286865    2.950509    2.662315    2.404373    2.560913    2.406684    2.284780    2.190279    2.138184    2.104187    2.091213    2.085248    2.066308    2.024038    1.541396    1.446475    1.444738    1.486950    1.524038    1.548126    1.460763    1.467637    1.513968    1.548224    5.125301    4.402698    3.852040    3.415260    3.031489    2.116176    2.136111    2.234264    2.312108    2.327557    2.720511    2.786817    2.970462    3.216072    3.502241    3.753594    3.780270    3.760547    3.703363    3.642956    2.082960    2.067277    2.061485    2.049106    2.012875    2.416200    2.248578    2.162749    2.095678    2.006383    2.335915    2.198638    2.177160    2.152169    2.082094    2.224610    2.301878    2.442618    2.529942    2.541970    2.801859    2.879778    2.908496    2.880249    2.793452    2.797479    2.883770    2.919830    2.890749    2.797052    3.333823    3.266344    3.257637    3.223768    3.124441    2.543684    2.546424    2.626926    2.670313    2.639114    5.397657    5.796926    5.834665    5.608732    5.273589    6.304942    6.165663    6.190915    6.220755    6.099327    6.738099    7.399031    8.132266    8.430535    8.208666    6.572576    6.912467    7.478748    7.838583    7.774419    6.821827    6.982820    7.185076    7.303310    7.187382    3.070680    2.921325    2.904898    2.979530    3.104678    3.105940    2.955677    2.936779    3.011006    3.137216    3.284245    3.059028    2.910530    2.871642    2.945865    3.288637    3.061465    2.913788    2.874912    2.947024    2.976768    2.760203    2.638752    2.583091    2.548270    4.009574    3.441862    2.993180    2.667938    2.432581    3.376336    3.063726    2.803636    2.593034    2.456349    3.343908    3.162502    3.028993    2.986477    3.048370    2.325659    2.108204    2.014435    1.982998    1.959485    5.350288    4.546515    3.884951    3.360350    2.939891    3.091639    2.967195    2.837223    2.726291    2.670866    1.551670    1.459574    1.465267    1.512166    1.549024    3.181945    2.784278    2.511639    2.315018    2.134536    2.905887    2.610720    2.394744    2.204685    2.011798    2.047037    2.130534    2.272235    2.434872    2.624135    1.766200    1.757895    1.768323    1.779709    1.757296    3.553004    3.353231    3.299527    3.224061    3.065052    2.038387    2.037767    2.129191    2.190856    2.178689    2.797397    2.884969    2.920232    2.889125    2.793890    3.040898    2.992366    2.977520    2.935202    2.849039    2.666342    2.595165    2.612339    2.617854    2.569550    4.045117    4.215985    4.281117    4.216192    4.048095    2.342922    2.125602    2.042778    2.021476    2.004397    5.075338    5.191042    5.359903    5.402120    5.275069    5.073885    4.931731    4.934962    4.977347    4.925218    2.605587    2.427242    2.287959    2.192038    2.147288    2.347660    2.135534    2.045507    2.011884    1.986059    2.565944    2.401189    2.265221    2.165580    2.118402    2.119375    2.106486    2.095788    2.072448    2.025389    3.765685    3.779360    3.754117    3.699584    3.639376    6.047006    6.518856    6.785852    6.662076    6.280069    7.387409    7.983681    8.101716    7.845449    7.380951
BAS17_024    7.676799    8.095234    7.648181    6.733396    5.874453    8.373341    8.023270    7.183590    5.979646    4.827867    7.797760    8.241478    7.912871    7.103338    6.315863    11.245700   13.932601   14.037565   12.029892   9.595379    7.387692    7.663473    7.170736    6.084600    4.986495    9.899397    8.765623    7.529487    6.112179    4.823107    6.724353    6.885598    6.509525    5.648658    4.710088    7.693493    8.646062    8.869496    8.380652    7.735329    7.194139    8.621611    8.899379    7.891354    6.509184    7.532985    7.184803    6.739670    5.641992    4.394350    7.194454    6.581324    5.928371    4.932590    3.868441    5.178481    6.227721    6.682415    6.207192    5.359295    18.465237   17.135199   16.195841   14.597326   12.462452   10.475726   13.643552   14.629013   12.985567   10.356381   5.763871    8.739746    10.023476   8.501486    6.097758    5.338626    5.220553    4.842507    4.030352    3.145897    5.241548    6.947713    7.464293    6.465664    4.928471    7.107397    8.667811    9.368236    8.825293    7.718342    10.601671   9.774976    9.055711    8.050207    7.014836    9.786852    11.172107   10.979521   9.226862    7.142570    5.306698    6.255689    6.214590    5.184668    3.936737    4.421019    5.137945    5.008840    4.210699    3.271970    4.394541    5.435191    5.609207    4.951506    4.035952    12.011582   11.808095   11.245486   10.029680   8.554102    6.860501    7.806562    7.635874    6.509818    5.159000    5.850078    6.853095    6.793344    5.871980    4.702691    4.775422    5.494078    5.502249    4.893532    4.067229    6.029196    6.460925    6.463705    5.853755    4.991068    6.699978    7.729475    7.840343    7.015146    5.852421    8.058563    8.060383    7.797943    7.018954    6.055052    7.036800    7.129648    6.899393    6.154122    5.252183    6.857174    7.072906    6.913988    6.166012    5.230363    9.050826    9.997500    9.829039    8.835673    7.731835    7.470538    7.798393    7.312553    6.210343    5.095469    6.477982    6.915710    6.685377    5.907509    5.033760    6.519306    6.977028    6.750790    5.976318    5.117260    7.430496    7.762010    7.297015    6.217706    5.114089    9.439008    8.764024    7.778167    6.383331    5.044127    8.809424    8.031194    7.011518    5.739007    4.539991    6.721039    6.895640    6.528756    5.669575    4.727023    6.535186    7.962973    8.542228    7.354663    5.618275    9.451981    8.144514    7.057623    5.757076    4.495905    5.505300    6.057883    6.238165    5.550818    4.487653    8.165830    11.032991   11.693563   9.962221    7.619654    4.362445    4.729009    4.771410    4.051263    3.096541    4.390931    4.532021    4.364375    3.694650    2.875386    5.297544    6.997702    7.472234    6.587908    5.274753    6.888954    8.320034    8.370149    6.937746    5.181849    5.750775    6.563013    6.292443    5.196815    3.992716    4.127415    5.158408    5.291708    4.609985    3.683207    8.992277    9.386757    9.004834    7.874296    6.564478    6.879719    7.842601    7.664029    6.525276    5.167134    5.834186    6.816737    6.746902    5.828069    4.661097    5.390460    5.987647    5.984122    5.392351    4.587700    12.991256   17.370186   18.243366   15.691723   12.113750   7.226681    8.146980    8.224831    7.416717    6.300302    5.733602    6.552085    6.654387    5.972627    5.001872    10.820153   12.316100   12.402738   10.843618   8.737947    12.967325   17.307201   18.174721   15.650148   12.101074   7.899779    9.413712    9.903480    9.134653    7.919397    11.746459   12.503180   12.381185   10.967733   9.034973    6.051643    6.725440    6.923713    6.400803    5.565735    11.380203   10.891086   10.317286   9.291389    8.049305    6.681172    7.275098    7.341792    6.664939    5.682755
BAS17_025    7.203825    9.080335    9.807450    8.541144    6.475178    8.156163    9.365787    9.561000    8.075605    5.962219    8.278621    10.044733   10.662471   9.200057    6.912166    5.812470    7.294932    7.864519    6.892179    5.253725    6.560116    7.814491    8.012121    6.757701    4.989118    7.115643    7.720637    7.603426    6.378897    4.747000    7.055535    7.640080    7.512563    6.297195    4.681016    6.372087    8.025060    8.774048    7.758724    5.947402    4.123597    5.038521    5.295177    4.622174    3.536619    3.856902    4.248104    4.280143    3.718570    2.886993    4.255253    4.339365    4.318552    3.839301    3.080664    3.718323    4.676110    5.353117    4.987445    3.956566    7.370033    9.585650    11.342767   10.803028   8.809638    4.760902    5.867341    6.588785    6.110435    4.904561    2.220968    2.552619    2.895960    2.827058    2.382198    3.664340    3.846230    3.679617    3.181632    2.525061    3.321434    5.455874    7.204409    6.949930    5.353444    3.805371    4.822903    5.663311    5.355097    4.290610    6.464090    8.182483    9.721403    9.308826    7.643108    3.359646    4.303557    5.077301    4.883135    4.035473    6.252805    7.753074    7.861856    6.546637    4.711446    8.146031    10.740478   10.711864   8.501368    5.790179    3.865098    5.823040    6.931795    6.267356    4.702545    7.990370    10.654189   12.685205   12.315336   10.308355   6.823208    10.507617   12.924013   12.053547   9.379325    11.872082   19.404200   22.947414   19.989925   14.281771   9.351845    15.128506   17.337719   14.771483   10.446520   5.579024    7.267583    8.190128    7.623242    6.190585    13.610945   26.306875   34.197155   31.054708   22.637022   7.425168    9.842878    11.446335   10.861168   9.008522    7.705100    10.531538   12.111254   11.155552   8.925328    8.042468    11.315690   13.220444   12.391298   10.076983   7.286552    9.083177    9.783000    8.557090    6.542053    6.583095    7.843930    8.046777    6.795968    5.022277    7.841640    8.915284    9.123757    7.785925    5.831968    7.198170    8.940593    9.687928    8.517488    6.541106    6.549661    7.814923    8.023502    6.773040    4.998564    7.104624    7.712020    7.598622    6.373057    4.737249    7.111431    7.699237    7.572714    6.347168    4.716787    6.822557    7.847252    8.153730    7.072189    5.379050    3.228430    3.746729    3.900708    3.473412    2.732899    5.223455    5.586333    5.562763    4.818125    3.751239    3.609559    4.137027    4.674634    4.451118    3.611975    2.977513    3.551003    3.940723    3.684551    2.998959    2.479173    2.616669    2.707442    2.513390    2.080376    3.283324    3.692684    3.736635    3.275372    2.563148    2.737595    3.969754    5.073923    4.946352    3.948460    3.867051    4.894186    5.584618    5.233021    4.225072    6.328032    7.832418    7.905518    6.558611    4.708502    6.684995    9.775187    10.772156   9.104863    6.447546    7.966721    10.624541   12.680542   12.336580   10.336771   9.202241    15.318792   19.032417   17.345640   12.927760   11.447106   18.291130   20.852924   17.636053   12.299150   6.894489    10.252638   11.616265   10.191887   7.611055    5.925177    7.574347    8.531468    7.801225    6.237897    10.802982   17.634193   22.259495   20.910122   16.299086   13.681921   24.745220   30.705095   27.585146   20.414934   5.767027    7.576745    8.671236    7.860912    6.078756    5.224962    6.530158    7.116887    6.394712    5.066279    4.436351    5.726664    6.549909    6.032926    4.766739    5.181047    6.536917    7.681541    7.390910    6.123775    3.743423    4.767212    5.641620    5.387362    4.361164    7.371241    9.802993    11.450049   10.897676   9.027289    8.538923    12.909108   15.206929   14.036758   11.138279
BAS17_027    22.976471   45.850754   59.077831   53.595989   39.154045   20.884636   42.598778   55.186928   50.233166   36.730099   20.966391   42.478989   54.861954   49.827206   36.584145   20.410086   43.100815   56.648441   52.048054   38.504662   20.002892   40.194092   51.916245   47.555309   35.133011   21.529831   40.842487   51.496101   46.653381   34.332966   15.882723   30.367714   38.305878   34.954601   26.170229   16.651339   32.242676   40.930004   37.193958   27.862665   14.316760   30.114084   40.022415   37.636253   28.525307   14.687393   27.540613   34.426182   31.462465   23.618372   13.534236   23.400064   27.746502   24.629414   18.417088   9.812174    20.353205   29.983103   32.007702   26.971663   24.942575   39.308300   49.710533   51.532402   48.153389   10.333598   20.323647   26.910378   25.896416   20.633060   7.286141    14.226460   21.010021   23.062246   19.922663   11.436932   17.119173   18.332111   15.715417   11.979732   8.916230    21.192553   37.444672   44.197102   38.450726   9.381664    18.081539   26.532038   28.627728   24.637041   18.217316   30.816462   38.790977   38.223007   32.159367   10.120727   16.519045   20.215496   19.704382   16.736221   8.122266    15.641090   21.204163   20.935686   16.738865   12.043673   24.365202   32.569065   30.963123   23.630806   19.607059   40.560623   55.169548   53.794426   42.107246   23.712336   41.941246   49.765446   44.970940   35.904541   23.682600   41.933628   49.774662   44.969410   35.872921   22.823511   56.354763   79.967361   74.749489   54.296860   41.635040   93.743927   120.275452  105.153297  73.390121   54.026482   106.546814  125.581284  105.758453  74.201408   49.642002   121.990829  167.577042  152.176422  108.113472  28.414202   56.273281   67.471497   57.674217   41.223274   28.647898   56.737740   68.031982   58.142864   41.538021   28.505028   56.480438   67.740959   57.929676   41.428169   22.375723   45.014412   58.229923   53.030609   38.907421   20.581091   42.673267   55.741928   51.113331   37.676826   17.169994   34.616138   44.328632   40.156822   29.553091   18.865248   37.648277   48.312305   43.788635   32.280106   20.593861   43.491596   57.165745   52.517601   38.834217   19.968706   40.121513   51.865631   47.543713   35.138165   18.972921   36.069237   45.288143   40.874157   30.103224   17.185284   34.636959   44.291897   40.084290   29.490322   14.317371   30.133825   40.081993   37.724934   28.606821   18.177483   31.997734   38.437088   34.087318   25.084631   11.016317   20.760536   29.202267   30.689178   25.780376   10.420776   20.526258   27.177170   26.133392   20.800133   6.732531    11.494755   14.915189   15.073669   12.611696   8.493376    13.482850   16.046495   15.129684   12.168313   10.182703   24.579411   42.169880   48.788124   42.035690   8.000874    15.408291   20.877666   20.605207   16.476532   12.230492   22.023741   27.257393   24.938290   18.888506   16.054287   36.534500   51.481640   49.970497   38.156559   23.702654   41.910038   49.693092   44.859089   35.770317   22.661924   55.906132   79.345169   74.201660   53.927322   27.136423   65.595535   90.261391   82.620789   59.163563   53.908680   106.974228  126.425949  106.482079  74.549973   18.773880   38.819542   50.118088   45.777222   34.139301   41.049744   87.269501   109.645210  95.525932   67.956612   74.029625   168.930298  213.632111  182.932297  125.350365  11.727934   22.519693   29.084188   27.316961   21.347996   18.750919   38.755371   50.036621   45.717026   34.106453   11.611317   22.305878   28.848093   27.132637   21.229500   12.593309   20.700272   25.847586   25.917969   23.139503   18.281227   30.930262   38.889614   38.279041   32.188690   40.887947   86.679153   108.756111  94.689911   67.348465   69.680962   138.168320  160.521713  132.701096  91.964935
BAS17_028    4.132870    5.343543    7.791103    9.811832    9.821650    4.915979    6.011536    8.693269    11.069314   11.173712   4.466472    5.603714    8.165249    10.315580   10.317358   4.273953    5.092849    6.364453    7.027719    6.574697    3.961475    4.790246    6.547620    8.039367    8.034944    5.627696    6.496831    8.929783    11.218423   11.349738   5.511923    6.340794    8.296151    9.950809    9.842091    4.433186    5.188699    6.673400    7.688666    7.421330    2.655418    3.382283    4.579197    5.603161    5.858645    4.642274    4.912372    5.960622    6.924325    6.813333    5.177218    5.519756    6.808156    8.022099    7.919350    4.130537    4.573632    5.375239    5.895249    5.738705    7.550899    7.873281    8.379935    8.334563    7.610787    3.813302    4.509104    5.333833    5.793702    5.587732    2.805560    4.608706    9.241628    14.527743   16.462927   3.992679    4.055452    4.310475    4.397111    4.020703    2.309796    3.588578    6.671317    10.008535   11.061880   3.865739    5.089019    6.905784    8.177855    8.172239    6.916246    7.926821    9.487546    10.418795   10.107613   3.513701    5.202383    8.422649    11.459129   12.133701   2.594481    3.582454    5.612992    7.498979    7.835274    2.515932    3.701296    5.866913    7.699911    7.818327    4.115692    6.813836    11.289275   15.094105   15.590607   6.438403    7.642915    9.987872    11.552001   11.136889   3.230605    5.389602    8.719220    11.083748   10.993918   4.161089    6.256598    8.760501    9.819544    8.970435    4.739014    7.797181    12.078299   15.126529   14.937793   7.508622    9.582946    12.224799   13.655580   13.040408   6.293816    12.302119   18.506966   19.953772   17.032942   7.962601    12.603456   18.755655   21.180986   18.831013   7.417110    11.833449   16.642714   17.793823   15.372656   8.533216    14.629309   20.249319   20.819078   17.434692   3.699595    4.815073    6.761707    8.159975    7.949011    3.922566    5.021310    7.401707    9.477119    9.574518    4.733615    5.763846    8.273666    10.478781   10.557453   4.508521    5.451322    7.557762    9.277395    9.207789    3.298877    4.199802    5.824939    7.028992    6.895753    4.420861    5.365495    7.560525    9.521207    9.568711    4.913118    5.806133    8.300831    10.634659   10.794030   4.221041    5.018331    6.765121    8.134523    8.021564    2.503771    3.162729    4.581278    5.972302    6.309769    6.413986    6.938658    8.733322    10.420160   10.291622   3.304469    3.587426    4.461746    5.293284    5.327631    2.706400    3.991558    6.514014    9.083801    9.841873    2.807397    3.223893    4.583616    6.109357    6.509546    2.925447    2.959574    3.407818    3.891212    3.859642    3.441192    4.875355    7.434569    9.773982    10.320467   2.811615    4.788654    8.920365    13.094326   14.254580   3.043761    3.629160    4.509164    5.028988    4.764162    3.185513    5.948606    11.371008   16.469547   17.479921   5.051212    6.775349    9.698400    11.785488   11.612638   3.827262    5.832421    8.571717    10.170614   9.718462    4.718952    7.094990    10.213473   12.066736   11.547441   5.408286    8.548962    12.684325   15.318666   14.887966   4.848505    5.499940    6.216508    6.248142    5.582978    6.297866    12.270554   18.439945   19.880983   16.979168   6.653270    12.992496   19.002876   20.199810   17.207058   4.973245    5.692823    6.680018    7.085012    6.606614    3.289526    4.098455    5.077344    5.597163    5.489764    4.322841    4.933062    5.791803    6.217672    5.931595    4.633309    5.345098    6.574741    7.562725    7.536894    5.057886    6.878265    9.594185    11.561894   11.488272   7.030760    10.882324   17.076996   20.455751   18.960571   9.906803    14.739493   18.985365   19.679253   17.240194
BAS17_029    6.335217    8.129354    8.787855    8.137236    7.133803    4.937755    6.293943    6.763297    5.977211    4.759121    6.225836    8.105391    9.023259    8.625964    7.854118    5.205095    6.348475    6.655534    5.967443    4.925317    3.915106    5.222681    5.744870    5.212825    4.285207    5.043392    5.575711    5.728604    5.003882    3.954781    4.228532    5.357400    5.944101    5.473584    4.573501    4.611990    6.022641    6.755745    6.332540    5.441916    3.968837    5.005252    5.503176    5.164724    4.404967    5.284751    5.553405    5.577645    4.914878    3.977766    3.820816    4.305701    4.627155    4.211182    3.408971    2.328316    3.716987    4.903930    4.989467    4.328875    5.605210    6.385359    6.951984    6.772838    6.197610    4.017965    4.754576    5.210515    5.144293    4.847918    2.571064    3.647725    5.099693    5.742662    5.237747    2.777413    3.051017    3.222970    2.949096    2.462446    2.590725    5.657001    9.512354    10.980679   9.669197    4.125309    5.190236    6.144817    6.139239    5.511017    5.170556    7.113132    8.441733    8.009110    6.684017    3.761877    4.768278    5.972367    6.424343    6.108449    2.569878    3.202465    3.534680    3.380643    2.900706    3.770146    4.976063    5.249940    4.736653    3.847323    5.831749    8.304383    9.844493    9.584006    8.101270    3.571795    5.087418    6.462532    6.591556    5.913050    2.741160    4.365183    5.466214    5.363450    4.495082    6.414481    8.869443    9.025857    7.608747    5.791525    7.704962    11.196559   11.287028   9.122904    6.599339    8.751587    12.787042   14.103865   12.398395   9.785877    8.468536    15.981997   19.973652   18.073868   13.705613   9.931101    19.768545   26.988228   25.892138   20.560623   10.667959   22.234402   29.320126   26.935694   20.515261   10.655828   22.168049   29.210028   26.811113   20.401028   6.681867    8.408324    9.344520    9.240060    8.860123    3.940403    5.251212    5.763137    5.216531    4.287457    4.539958    6.217660    7.085171    6.731115    5.929541    5.220638    6.968845    7.947365    7.705884    7.092494    3.927156    5.238233    5.755096    5.213984    4.281346    5.137192    5.695159    5.829636    5.081474    4.016043    4.618363    5.377634    5.701975    5.075902    4.063116    3.644741    5.037154    5.754854    5.327887    4.430034    4.160351    4.774719    5.093873    4.743677    3.996571    5.089390    5.205938    5.165441    4.484165    3.560098    3.902002    4.993228    6.149005    6.265169    5.456231    2.619438    3.685089    4.668739    4.861390    4.324693    2.251653    2.629677    2.948895    2.835668    2.426920    3.119377    3.672801    4.209769    4.131279    3.558600    3.897902    5.598559    7.656876    8.256734    7.392486    2.713090    4.318994    5.417327    5.323242    4.460885    2.874529    3.609807    3.804205    3.523010    2.944237    4.756218    7.309896    8.684508    8.304295    6.791327    3.573376    5.095086    6.473999    6.601459    5.916227    2.775342    4.414229    5.514725    5.402712    4.523409    7.716170    11.207150   11.303864   9.143076    6.618485    8.488238    13.089190   14.131789   11.933131   8.895553    5.083190    6.073672    6.303300    5.671498    4.733276    8.384567    17.013273   22.510370   20.984394   16.225294   11.030807   20.611046   24.541315   21.112404   15.278207   3.974622    5.257744    5.941889    5.500759    4.604489    5.046567    6.138646    6.454824    5.862713    4.945001    2.654864    3.991621    4.973596    4.959139    4.422937    4.481659    5.115586    5.622384    5.475602    4.956245    5.132195    6.171742    7.054381    6.919906    6.098480    6.147464    10.725590   14.158759   13.999112   11.905393   16.913719   30.906548   36.680740   31.667192   23.326921
BAS17_030    4.510863    4.322363    4.182526    3.804549    3.322555    4.523668    4.097799    3.775184    3.388105    2.962787    5.139311    4.775911    4.390800    3.923855    3.439516    3.575689    3.548895    3.509303    3.205982    2.781651    3.580691    3.551686    3.492759    3.177087    2.755354    3.129824    2.953109    2.751839    2.521580    2.254414    3.037845    2.860096    2.665370    2.446241    2.192363    3.860745    3.495450    3.126802    2.803456    2.524004    2.862164    2.805883    2.763288    2.551008    2.261839    3.741475    3.541614    3.332648    2.995060    2.620897    3.326828    3.158175    2.970562    2.725205    2.415501    2.105111    2.006929    1.949537    1.884777    1.784438    5.276777    5.125834    4.797287    4.429551    4.090580    3.568831    3.423860    3.283930    3.101382    2.901645    1.764943    1.780254    1.811674    1.741084    1.598689    2.989988    2.856272    2.769963    2.563215    2.261667    1.885903    1.837011    1.857119    1.881188    1.813333    3.645566    3.465618    3.433195    3.382428    3.248625    5.541192    6.303287    7.470424    7.804037    7.265121    2.120294    2.004527    1.888925    1.803310    1.721394    1.967777    1.938320    1.941274    1.864081    1.701848    2.221169    2.193308    2.225142    2.163350    2.002311    2.380022    2.521270    2.887393    3.033863    2.881947    3.618484    3.608040    3.546802    3.502281    3.449870    2.055105    2.193659    2.304960    2.289426    2.176591    2.545797    2.896889    3.333209    3.432436    3.199323    2.669692    3.387118    4.376128    4.746668    4.426927    4.528258    7.280175    10.669428   11.455345   10.032289   4.212608    6.199817    7.998732    8.125661    7.147033    6.747344    9.687555    12.468491   12.788289   11.455064   5.446208    7.484793    9.419348    9.568775    8.480658    5.195869    6.991608    8.765060    8.918640    7.925407    3.597393    3.540530    3.476785    3.175095    2.771214    3.636724    3.572497    3.513306    3.207850    2.787778    3.932464    3.546835    3.156265    2.820880    2.529431    5.130268    4.760140    4.346832    3.949667    3.577934    3.565183    3.530689    3.486339    3.191092    2.785095    4.394681    4.117188    3.834542    3.425218    3.005587    3.071918    2.894791    2.705955    2.485283    2.221348    3.859494    3.508851    3.150571    2.826790    2.532931    2.933368    2.865674    2.805763    2.578258    2.282024    4.484355    4.215140    3.874326    3.408875    2.904964    3.086936    2.904150    2.703378    2.483823    2.230512    1.750588    1.771143    1.811340    1.747041    1.605358    2.329247    2.230716    2.201094    2.078356    1.860834    2.017642    1.979650    1.973065    1.910160    1.765591    2.067956    1.978989    1.931795    1.873562    1.780549    1.881480    1.819606    1.771244    1.711998    1.618546    2.368887    2.402072    2.421347    2.294461    2.058191    2.164579    2.231010    2.358034    2.371642    2.240546    2.018632    2.155162    2.264404    2.246307    2.133425    2.005404    2.153314    2.277232    2.270583    2.164379    2.621550    3.085020    3.727412    3.932702    3.666640    2.641210    3.374467    4.381629    4.765914    4.455281    5.235784    5.066970    4.861500    4.388791    3.818755    4.200326    6.199061    8.021549    8.158789    7.170145    4.597219    6.829690    9.714742    10.897680   10.219669   4.541279    4.353329    4.127067    3.799583    3.449564    3.966557    3.885116    3.814728    3.548188    3.192229    3.603188    3.520034    3.460083    3.327281    3.151165    2.983167    2.814136    2.635296    2.510635    2.432842    2.852505    3.202220    3.822400    4.019326    3.775111    4.688119    5.828939    6.862577    7.039808    6.609578    5.989137    9.715755    13.797244   14.484305   12.553751
BAS17_031    7.542696    8.919938    9.340664    8.836174    8.045417    6.819169    7.972569    7.761934    6.571138    5.307593    7.435824    8.587835    8.759376    8.127448    7.457178    6.871444    7.688746    7.757200    7.159672    6.402400    8.062779    10.233741   10.487576   9.250044    7.980278    7.977614    10.171734   9.940057    7.883749    5.697026    8.600412    10.429096   10.303059   8.855126    7.467956    12.040794   12.354949   11.950190   10.931962   9.820565    5.849401    7.238959    7.677250    7.120443    6.252224    8.852407    11.737875   11.828496   9.572549    7.014668    9.257064    12.099638   12.185366   9.929163    7.295745    7.663603    9.402959    9.703622    8.722803    7.395507    9.577710    11.256210   11.748981   11.082724   10.212893   6.256003    7.900637    9.699531    11.371140   13.286140   4.572519    7.475035    10.281071   10.336520   8.311121    7.870523    8.991930    8.566066    6.935305    5.220927    4.899107    6.548718    8.034083    8.212438    7.041238    6.865523    8.469924    9.928649    10.720881   11.212189   11.915269   14.382997   14.564224   12.991570   11.174827   7.220504    11.856931   14.936680   13.969978   10.746851   4.250730    4.829535    4.994761    4.502458    3.679755    4.367455    4.469162    4.271852    3.776007    3.172389    6.387403    9.337822    11.776374   11.865494   9.917395    9.044795    12.044606   12.817823   11.201248   8.883366    9.821262    14.852146   15.899542   13.132300   9.439279    8.258029    10.495145   10.188136   8.197340    6.119893    7.987480    11.166997   11.214586   8.997476    6.486584    12.560569   16.667490   16.914480   14.087420   10.687654   14.238861   19.879248   19.802219   15.731654   11.429414   9.973886    12.437017   13.022105   11.704309   9.901276    10.273988   12.786721   13.424726   12.168840   10.389787   13.690538   19.509159   20.617195   17.625834   13.759109   7.820886    8.879187    9.187894    8.808073    8.234179    10.550251   12.122004   12.911166   13.242161   13.871235   7.456089    8.768379    9.028889    8.891410    9.458698    9.440960    10.157368   9.940581    9.160734    8.597376    8.718732    10.180406   10.501039   10.035118   9.815970    8.024698    10.235278   10.033454   8.040215    5.942640    7.973141    9.998802    9.801225    7.916258    5.884164    10.675912   11.931194   11.656007   10.596831   9.958013    7.502384    9.685581    10.033887   8.632377    6.818382    9.794333    12.827172   12.789518   10.200018   7.297784    9.528889    12.227620   12.505938   10.707863   8.392974    4.649161    7.296622    9.766051    9.862745    8.237120    6.014334    7.214753    7.287303    6.188998    4.786242    6.287587    7.593472    7.628655    6.447561    4.962663    4.311947    6.054232    7.939933    8.499060    7.590901    6.328519    10.223697   12.739579   11.845591   9.060571    5.570755    5.596291    5.075862    4.304545    3.579623    4.731523    6.347720    7.589634    7.497735    6.275587    10.866271   16.455015   17.850061   14.974534   10.982945   8.887643    12.418673   12.499990   9.969986    7.132200    7.902761    10.984512   10.974705   8.768213    6.309246    11.345886   16.414352   16.947180   13.815418   9.988557    9.771817    10.342892   10.513494   10.358173   10.222718   14.187378   20.447882   20.848253   16.767963   12.233870   14.614803   20.784004   20.623863   16.251629   11.666532   10.410345   10.580442   10.044869   8.858532    7.561598    5.810572    6.630401    6.929671    6.794161    6.664896    7.576858    8.296865    8.117135    7.180332    6.167094    7.021861    9.077821    9.960971    9.087610    7.481827    6.575540    8.300649    9.238259    8.689270    7.304519    11.903729   15.792276   16.538557   14.350693   11.523182   15.680791   22.162003   22.435442   18.214806   13.488347
BAS17_032    5.937728    6.667351    7.760932    8.297662    8.008037    5.766748    6.346368    7.269552    7.715893    7.412313    6.468233    7.231975    8.463560    9.273835    9.288211    5.673099    6.587173    7.845746    8.523881    8.451490    6.011652    6.496140    7.369042    7.894009    7.722772    6.040348    6.582397    7.409045    7.785822    7.474185    5.307076    5.992444    7.090865    7.773838    7.602572    7.322976    8.363332    9.486208    10.104869   10.108939   3.456887    4.178010    5.308420    6.163744    6.289576    4.926064    5.680256    6.895088    7.602598    7.362453    5.122642    6.060977    7.555823    8.493717    8.214641    4.556035    5.351164    6.887328    8.175584    8.490215    6.281199    7.209212    9.319975    11.316113   11.987959   5.440970    6.563632    8.644105    10.519650   11.134831   3.683166    5.942188    9.627007    12.072328   11.827698   4.694718    5.100649    5.782628    6.066210    5.749895    4.252963    7.388337    13.339970   17.837038   17.722059   5.696214    6.836810    8.288380    9.205468    9.462812    8.574796    9.970964    11.826033   12.808145   12.483725   5.147062    6.827187    8.974938    10.384573   10.369720   3.389997    4.554777    6.241215    7.113880    6.765451    3.237215    3.888852    5.031555    5.697922    5.521127    5.673377    7.909938    10.236488   11.136442   10.425309   5.814190    7.700156    10.380415   12.403187   12.841511   5.030921    7.106313    9.488008    10.731936   10.398576   4.047219    5.402555    7.506462    8.790562    8.659125    5.107148    6.805518    8.793417    9.837806    9.560909    8.091002    10.263284   12.759191   14.053158   13.857606   5.784074    7.856609    11.005056   13.444221   14.029412   6.961849    9.541137    13.333271   16.558231   17.882435   6.874554    9.409127    13.263238   16.495283   17.711346   7.621555    10.488555   14.652770   17.883297   19.005047   6.877874    7.547565    8.619427    9.143493    8.872462    5.548768    6.214223    7.200830    7.837690    7.776828    6.265685    7.037172    8.088285    8.536325    8.218350    5.809620    6.855944    8.331330    9.465903    9.952263    7.321721    7.648131    8.377426    8.866702    8.764780    5.419461    5.972062    6.791059    7.194762    6.970475    5.360460    6.037921    7.137391    7.826334    7.657640    5.506966    6.211613    7.253675    7.905222    7.806996    3.703178    4.521935    5.858684    6.793627    6.748617    6.004691    6.700570    7.597953    7.901821    7.410715    4.330735    5.566977    8.019492    9.997870    10.049216   3.849679    5.091130    6.854711    8.117549    8.185720    4.126538    5.143264    7.049274    8.342026    8.144543    3.815842    4.507154    5.980078    7.032226    6.867613    4.573166    6.677895    9.400153    10.904827   10.457831   4.548860    6.965547    10.021977   11.573941   11.018863   3.369148    3.840197    4.716628    5.183833    5.007694    4.584970    6.811529    9.886414    11.663643   11.170092   5.774778    7.628466    10.268582   12.280148   12.737671   3.892091    5.468348    7.580969    8.751228    8.516843    4.144220    5.674546    7.905598    9.269027    9.142857    6.618210    8.581041    10.724130   11.810720   11.610799   6.347589    6.956173    8.114007    8.801565    8.522449    5.940541    8.171770    11.330678   13.634063   14.016380   5.643431    7.860598    11.036975   13.263044   13.586817   8.519045    9.409620    10.435378   10.647116   9.951469    5.082158    6.071881    7.609291    8.795652    9.155798    4.658770    5.550233    6.668125    7.299236    7.274475    6.116250    7.180260    9.218294    11.096954   11.579579   5.636042    7.127977    8.702149    9.315222    8.860199    7.654622    10.498120   14.563659   17.766712   18.834446   9.570429    12.333596   15.841502   18.307550   19.128578
BAS17_033    16.321861   20.237688   20.163551   16.791788   13.359172   15.235417   19.858488   19.833405   16.135418   12.068143   16.340012   19.742002   19.362368   15.869701   12.064188   8.462212    10.792706   11.452567   10.432502   8.925694    8.704709    11.104171   11.104053   9.336072    7.436599    12.335254   16.370968   16.634480   13.763180   10.421062   9.668869    12.999636   13.718300   11.819198   9.289594    12.158143   15.199130   16.105684   14.909258   13.512997   6.601228    10.043561   11.401437   10.152295   8.098780    6.384195    7.826149    7.976379    6.911106    5.623468    6.535181    9.046554    9.953808    8.831067    7.058195    6.542576    9.293535    10.170409   9.056856    7.453897    9.192773    9.562479    9.535099    9.384779    9.159082    8.772194    12.145769   14.225212   14.415308   13.382921   13.685758   23.669378   26.716137   21.767235   14.833682   4.938385    6.032508    6.332268    5.614700    4.621250    15.494249   22.276863   21.930073   16.598293   11.158621   6.410410    8.495630    9.265560    8.441161    7.102447    8.489347    9.645748    9.945910    9.386749    8.604118    10.733195   17.042986   19.029463   16.329479   12.364838   7.598883    11.876045   13.408946   11.563572   8.675257    7.437430    9.957938    9.939284    8.114930    6.125295    11.488146   15.260977   15.159612   12.333121   9.368311    6.828731    9.018232    10.013476   9.648911    8.743758    6.844069    9.063171    10.058434   9.670380    8.742547    5.348229    7.361591    8.157564    7.672952    6.737897    9.970843    14.466791   16.108503   15.066808   13.080486   9.352943    12.092390   13.475412   13.389283   12.765408   5.279125    7.209633    7.968075    7.512846    6.628846    5.227026    7.110655    7.848608    7.391220    6.514767    5.292491    7.212716    7.959192    7.496677    6.612861    5.237114    7.077600    7.793037    7.351319    6.502090    13.302539   16.895147   17.210800   14.840042   12.450308   11.090617   14.212419   14.352320   12.234234   9.975142    10.125463   13.179789   13.874192   12.246568   10.118571   12.182262   15.216694   16.107882   14.902819   13.506834   11.045948   14.154560   14.284931   12.172980   9.929625    11.478801   14.958515   15.003726   12.372417   9.445846    12.328331   16.376501   16.645760   13.782576   10.449001   10.062974   13.122012   13.849352   12.248731   10.126839   8.276510    13.872646   16.147871   13.828048   10.102205   8.530415    10.156473   10.150305   8.788084    7.212920    8.685760    13.226685   14.320663   11.959270   8.876117    8.682993    12.889505   14.507207   13.260021   11.018707   7.796669    11.958440   13.186828   10.910803   7.781446    7.016967    9.728508    9.945239    8.119106    6.035279    12.285056   16.849199   16.596193   12.987847   9.292812    10.445314   17.041418   19.220526   16.322660   11.992275   5.239587    7.357886    8.055548    7.094420    5.609405    12.021616   16.451223   16.162344   12.773674   9.294847    6.791310    8.981754    9.970833    9.603354    8.703727    8.533856    13.183636   15.406624   14.476111   12.229494   8.036459    11.749094   12.854787   11.567929   9.576328    10.941363   15.461080   17.769381   17.515745   16.045050   8.724535    10.423354   11.709608   11.959405   11.187044   5.258671    7.160748    7.904978    7.451543    6.579111    7.654036    10.321060   11.665892   11.582263   10.818853   8.398078    9.752028    10.113696   9.222165    7.889331    6.737286    8.938574    10.113298   9.866989    8.893095    6.420446    8.496210    9.260127    8.431016    7.096321    8.710848    12.905787   14.513845   13.258768   11.013321   9.066228    11.638691   12.291209   11.463264   10.817162   6.773675    8.960557    9.953952    9.582874    8.670196    5.233757    7.076603    7.806048    7.380572    6.542631
BAS17_034    7.203624    7.486536    8.136936    8.882920    9.187691    6.712502    6.890216    7.419659    8.207712    8.663765    4.910748    5.388922    6.355110    7.485601    8.161854    9.516754    10.857978   11.481614   11.616957   11.306944   6.096744    6.335234    7.037664    8.027061    8.614997    5.489117    5.793231    6.579417    7.586153    8.223904    4.422312    4.917263    5.824775    6.882880    7.604894    4.980407    5.647153    6.623240    7.645018    8.224731    6.233259    7.378626    8.319014    8.888624    8.881203    4.489509    4.855296    5.653038    6.702693    7.392495    4.342777    4.833899    5.692266    6.575864    7.066762    3.381626    4.272601    5.205697    5.987366    6.413985    3.671066    5.418094    7.654701    9.477718    10.247511   4.775420    6.617875    8.795868    10.368555   10.772809   3.678118    4.635465    6.283123    7.959163    8.810458    6.545816    6.932521    7.399293    7.830819    7.912530    3.725683    4.391388    5.709705    7.230360    8.137255    6.727107    8.775465    10.581357   12.072805   12.901991   11.437284   16.377790   20.940794   23.482790   23.824673   3.613971    5.322606    7.520437    9.340684    10.132471   3.957091    4.558017    5.641903    6.937752    7.639971    4.671399    5.552098    7.022117    8.417514    8.897188    5.420168    7.528223    10.353415   13.174340   14.559232   5.491744    7.735982    10.391042   12.716829   14.101831   5.451991    7.690591    10.327576   12.640059   14.015303   4.936590    6.037600    8.158592    10.733655   12.355876   7.201512    11.385425   18.057066   24.479595   27.187466   9.601431    14.679261   21.117521   26.301842   27.905874   4.873424    5.967721    8.110334    10.719696   12.359982   6.152309    7.855104    10.297013   12.697386   14.232519   4.886831    5.971920    8.081738    10.639885   12.252990   9.032381    9.758643    11.555224   13.677979   14.822741   6.575351    7.131870    7.802248    8.462268    8.731778    6.603422    7.168908    7.848913    8.518532    8.787369    3.949139    4.459883    5.358283    6.413232    7.100102    4.975876    5.460376    6.428519    7.546750    8.209457    6.538478    7.113703    7.806991    8.492628    8.777184    6.101647    6.331320    7.028465    8.029083    8.638580    5.521340    5.805958    6.565224    7.566393    8.208133    3.881783    4.383653    5.291754    6.359201    7.055100    4.481858    4.844164    5.641836    6.668459    7.319404    4.546234    4.906224    5.687702    6.706047    7.369406    3.138812    3.657996    4.530037    5.375093    5.872618    4.820020    6.682216    8.882896    10.469477   10.878520   4.208142    4.613667    5.248896    5.912384    6.228643    4.732498    5.146135    5.821504    6.406228    6.553411    4.314604    5.295849    6.597236    8.088656    9.114847    3.538951    5.193902    7.352304    9.177269    9.996717    5.530053    6.362635    7.486122    8.397961    8.507427    4.470002    6.002652    8.837670    11.985241   13.606923   5.431681    7.669063    10.326558   12.662888   14.068427   4.337660    5.442623    7.274984    9.566223    11.170045   5.723080    7.366529    10.055905   12.668254   13.795844   7.262208    11.487961   18.221447   24.721373   27.489618   12.697083   14.856572   15.554174   15.038342   13.719153   6.175387    7.850553    10.283669   12.701564   14.258310   6.756046    9.710573    15.350054   21.459906   24.584864   7.925725    10.125358   11.809954   12.601271   12.424516   11.057544   13.560843   14.702722   14.524758   13.417025   4.999578    6.417920    7.747347    8.740951    9.107697    3.695531    5.451103    7.698814    9.551031    10.355905   7.735484    10.797668   13.644781   15.717548   16.546160   6.443053    8.665058    11.427973   13.880792   15.428591   7.216506    10.071843   14.775108   19.414785   21.555046
BAS17_035    8.549197    10.339066   12.171130   12.041217   10.165437   11.005681   11.431434   12.560451   12.123875   10.129302   9.350806    11.103362   12.936587   12.795619   10.846734   7.562356    9.065892    10.510707   10.397474   8.961049    9.081183    9.703017    10.800783   10.479630   8.827686    9.855685    10.211778   11.201796   10.813097   9.059074    8.527718    9.780816    11.020381   10.724392   9.156487    7.682549    9.623290    11.256957   11.134965   9.535237    4.484300    5.398420    6.451772    6.680575    6.052983    7.667774    8.174945    9.062896    8.848123    7.600423    8.112446    8.776072    9.655748    9.334831    7.927927    6.936985    8.700140    9.763306    9.459066    8.214607    10.388815   12.924915   15.492572   16.413197   15.395101   6.370327    8.135233    10.240939   11.198169   10.620007   4.567386    5.552850    6.891360    7.558027    7.140633    5.345067    5.785730    6.238162    6.055048    5.293357    5.214667    6.813307    8.064230    8.132275    7.173138    5.451140    6.857337    8.553875    9.228348    8.602838    8.531177    10.160006   12.493297   13.702259   13.320306   9.290840    14.287166   18.842369   19.990723   17.654587   4.445502    6.113735    7.981247    8.626739    7.830093    4.584258    6.321955    8.093809    8.353767    7.216875    5.828241    7.868535    10.458445   11.453316   10.408662   10.637136   17.075424   22.634533   23.542068   20.340528   9.477288    15.680372   21.168766   22.137785   19.050537   5.785784    9.231752    12.700541   13.317122   11.463300   6.446502    10.226665   14.327927   15.259712   13.182247   7.893323    10.259416   13.298584   14.364112   13.147112   7.757984    13.341101   19.432205   21.000856   18.327009   9.829833    15.146198   20.939091   22.781063   20.400980   9.008024    14.400098   21.083620   23.522383   21.179686   9.736088    16.721540   25.481924   28.556538   25.447350   8.486085    10.305457   12.153523   12.030412   10.158088   8.583737    10.424557   12.293451   12.155333   10.242178   9.079394    10.430273   12.026560   11.939598   10.301058   8.488932    10.512648   12.475375   12.567847   10.966605   7.018706    8.506794    10.025457   9.975653    8.584599    9.078868    9.700554    10.776129   10.443944   8.796502    9.182563    9.623658    10.549132   10.205764   8.629132    7.406387    9.390665    10.948966   10.844646   9.451736    6.153732    7.022752    8.102599    8.170889    7.251516    8.536738    9.003974    9.846338    9.472154    7.978366    7.786220    9.061007    9.976581    9.630713    8.323197    4.742034    6.725523    8.839384    9.668298    8.911552    4.002669    4.332293    4.845121    4.942837    4.553965    5.092744    5.917737    6.577957    6.427473    5.600540    4.988693    6.805516    8.584273    9.041601    8.098143    7.047200    11.219692   15.448269   16.891788   15.143177   4.321837    5.009687    5.766162    5.829939    5.200988    5.759086    8.524644    11.598750   12.433117   10.897246   10.598323   17.048838   22.616459   23.527147   20.331734   7.020204    11.339474   15.492929   16.344086   14.177026   6.315658    10.412632   14.551180   15.201264   12.893905   7.221939    10.238510   13.920808   15.011005   13.334468   7.320822    8.518529    9.912749    10.156684   9.213546    8.587359    14.331990   20.087154   21.397697   18.617996   7.713044    13.667242   20.015968   21.347122   18.243587   6.715815    8.286507    9.735344    9.838990    8.692719    5.863802    6.967101    8.169680    8.386917    7.631346    6.687330    8.263357    9.683343    9.753999    8.599793    8.483648    12.228944   15.692577   16.617636   14.956592   6.333569    7.803467    9.896815    10.871213   10.226727   11.447557   18.132145   24.307159   25.635323   22.446413   10.045958   15.773978   22.392305   24.272173   21.461506
BAS17_036    3.002037    3.101369    3.281415    3.272472    3.050417    4.511885    4.301897    4.179427    3.935982    3.549867    2.895704    2.996917    3.191592    3.189617    2.960971    3.229781    3.290200    3.372195    3.359715    3.256510    3.020963    3.044619    3.051689    2.924492    2.711384    3.172010    2.991956    2.833098    2.619283    2.348107    2.957290    3.050379    3.163623    3.093286    2.841612    2.622303    2.611495    2.686625    2.690446    2.579484    1.857152    1.848671    1.971191    2.031111    1.979845    3.012747    2.755822    2.574815    2.370184    2.130362    2.983440    2.798382    2.690512    2.524065    2.277424    2.156022    2.136844    2.221961    2.271501    2.228261    4.906805    4.840636    4.708538    4.516994    4.346474    2.513236    2.418614    2.444326    2.460956    2.435367    2.618904    2.622093    2.961322    3.245852    3.209955    2.587860    2.151346    1.968653    1.854571    1.728109    2.314488    2.352420    2.584348    2.836496    2.855646    1.773361    1.690305    1.716522    1.749168    1.714238    2.270272    2.141469    2.160440    2.183567    2.157307    2.610662    2.905329    3.399643    3.744009    3.719120    1.965471    2.278762    2.626270    2.756384    2.611188    2.102203    2.582037    3.134656    3.377142    3.263928    2.248871    2.123232    2.141817    2.164156    2.138727    3.914813    4.207403    4.564864    4.894649    5.061015    3.305173    3.873456    4.474786    4.805704    4.758353    2.280044    2.607367    2.954372    3.086059    2.943542    2.064831    2.546684    3.109437    3.348320    3.214822    3.466913    4.178472    5.014351    5.444748    5.483661    4.155450    4.595608    5.175387    5.535229    5.533703    4.229455    4.989296    5.595056    5.884414    5.849449    4.266665    4.731166    5.126669    5.258147    5.171774    4.506998    5.258150    5.996176    6.294103    6.158207    3.017140    3.131335    3.310553    3.283430    3.039128    2.993603    3.094844    3.272991    3.256335    3.027273    2.597687    2.728211    2.917103    2.917892    2.705413    2.835311    2.910689    3.081246    3.080736    2.873324    3.035797    3.062553    3.092005    2.991238    2.804466    3.148372    2.948451    2.787268    2.573083    2.302732    3.036743    3.147780    3.276987    3.218695    2.956433    3.016979    3.113810    3.211648    3.122189    2.857066    3.019221    2.738375    2.540317    2.329276    2.090544    2.994380    2.802298    2.688740    2.514044    2.263164    2.860502    2.710796    2.617241    2.457205    2.214809    1.864692    1.853261    1.968165    2.021606    1.964962    2.142431    1.869708    1.813821    1.786706    1.698883    2.015301    1.815332    1.841752    1.858065    1.764297    1.784236    1.699807    1.723814    1.750283    1.707404    2.052278    2.417698    2.891434    3.127810    3.001421    2.274178    2.256523    2.333219    2.314007    2.155372    1.877467    2.118833    2.494090    2.703819    2.628253    3.306415    3.877857    4.481503    4.818218    4.780936    1.935185    2.261734    2.623956    2.766542    2.631457    2.096825    2.577279    3.128863    3.366489    3.246018    3.465122    4.163349    4.988209    5.424204    5.480312    2.701694    2.729924    2.835839    2.827350    2.699226    3.849436    4.512494    5.291096    5.786178    5.842728    2.214548    2.731129    3.340231    3.623755    3.526185    3.302718    3.153898    3.210611    3.272767    3.241352    2.742437    2.762678    2.875291    2.868987    2.728334    2.212101    2.174392    2.271431    2.358993    2.365937    2.799982    2.756383    2.833060    2.932617    2.969060    2.287977    2.171193    2.202989    2.232415    2.204337    5.209776    6.020777    6.794543    7.302763    7.387803    5.605154    7.208362    8.997038    9.862274    9.789312
BAS17_037    5.732067    6.148839    6.068106    5.530961    4.901113    3.606416    3.941078    3.868344    3.439599    2.943958    4.900229    5.245699    5.160982    4.703766    4.189098    4.499897    4.922940    5.274182    5.597651    5.905232    2.176183    2.368530    2.413883    2.285344    2.087151    2.173184    2.359635    2.402978    2.280640    2.088780    4.921213    5.084692    4.847492    4.263277    3.687063    4.182893    4.419129    4.342426    3.952607    3.546115    2.153655    2.333841    2.373957    2.248495    2.054402    2.176089    2.364791    2.404474    2.277213    2.083778    3.287361    3.424111    3.289597    2.941695    2.603129    2.444458    2.830886    3.025419    2.979272    2.883552    9.839437    10.993937   10.241184   8.656934    7.330592    2.125258    2.318568    2.367599    2.249573    2.058944    2.154917    2.349534    2.394390    2.269661    2.075734    2.535352    2.457610    2.175839    1.791706    1.464422    2.395139    2.776692    2.954611    2.889804    2.780360    2.390465    2.770915    2.946797    2.880936    2.771684    5.071695    5.917202    5.853555    5.260225    4.702254    3.617774    4.350461    4.583351    4.338106    3.961956    3.647126    4.361599    4.601373    4.371935    4.005511    2.530617    2.592905    2.523995    2.333946    2.114391    5.043302    5.914551    5.869705    5.283398    4.731593    3.667572    4.403364    4.636066    4.388402    4.005922    3.664521    4.388997    4.626622    4.386951    4.010482    3.715853    4.445260    4.692189    4.458215    4.086069    3.927499    4.792950    5.702926    6.348808    6.544590    4.581420    5.615176    6.692637    7.503372    7.817904    3.790576    4.519447    4.774536    4.559616    4.206054    6.411784    7.759357    8.340515    8.162807    7.713383    3.838781    4.567493    4.832250    4.630246    4.283124    3.809714    4.544104    4.802925    4.586927    4.224991    4.533872    4.949951    5.291475    5.606252    5.903665    2.644948    2.931670    2.947463    2.698766    2.372875    4.862826    5.214034    5.128707    4.668983    4.154318    4.492867    4.629417    4.522684    4.158213    3.782571    2.185042    2.368253    2.411691    2.285797    2.087153    2.204801    2.383079    2.420377    2.291962    2.094385    5.267609    5.480299    5.126785    4.343434    3.579952    4.211205    4.435735    4.358755    3.977395    3.577332    2.173762    2.352515    2.394913    2.270440    2.074789    2.193061    2.389426    2.427709    2.289781    2.085802    2.446058    2.841350    3.037430    2.988183    2.889060    2.150375    2.340994    2.388827    2.272516    2.088934    2.530797    2.456370    2.176349    1.792639    1.465031    2.357919    2.720594    2.887540    2.823654    2.717922    2.405659    2.780363    2.953483    2.889894    2.786623    3.587276    4.295454    4.516531    4.272630    3.907530    3.456623    3.419107    3.043468    2.529932    2.115799    3.052256    3.522122    3.873421    3.847422    3.595348    3.662587    4.398264    4.633770    4.384257    4.001339    3.654687    4.387620    4.635139    4.400526    4.028665    3.937253    4.814085    5.727211    6.370914    6.566120    4.610012    5.665205    6.751740    7.563590    7.878317    4.654288    5.071598    5.433083    5.780564    6.119128    6.433209    7.797361    8.374647    8.188382    7.740714    3.955280    4.834629    5.761165    6.426357    6.629310    6.250915    7.790320    8.450606    8.615830    9.108093    2.141038    2.330658    2.386217    2.283112    2.108459    6.196887    7.736337    8.392140    8.544133    9.015771    4.650759    5.535467    5.770457    5.623606    5.500054    5.062766    5.939980    5.893257    5.299918    4.742784    6.393003    7.744719    8.300600    8.106934    7.659827    4.824608    5.916106    7.049569    7.918488    8.282107
BAS17_038    3.176024    3.413775    3.725448    3.737094    3.314646    1.944190    2.301724    2.831660    3.045547    2.764558    3.488368    3.679043    4.032731    4.040529    3.580120    5.510149    8.119346    8.746504    7.641929    5.913679    1.948170    2.617392    3.189287    3.321601    2.961810    1.792406    2.102194    2.564557    2.750614    2.498611    1.553053    2.076470    2.637820    2.794477    2.504660    3.072215    4.023198    4.836644    4.842483    4.178174    2.048173    3.145359    3.857912    3.868932    3.314168    1.759625    1.956008    2.387928    2.621362    2.437937    1.798666    2.067811    2.415803    2.497167    2.234579    1.421505    2.157399    2.842785    3.013135    2.670211    5.545644    8.415139    10.181467   10.054694   8.671940    5.972582    10.697248   12.692668   11.467856   8.824278    1.358122    2.140355    3.194793    3.632772    3.271609    1.977789    2.023350    2.205130    2.218217    1.975708    1.597424    2.734145    4.139228    4.798210    4.380233    2.424996    3.670832    4.964916    5.416015    4.922439    3.267728    4.193501    5.232675    5.782709    5.616376    2.234737    4.413929    6.610745    7.072880    5.963132    1.310941    1.598634    2.100743    2.296082    2.077565    1.663711    2.276504    2.953693    3.191288    2.851141    2.088709    3.807413    5.838300    6.680344    6.015274    2.619234    3.909211    5.262557    5.738973    5.224368    1.518643    2.318296    3.427850    3.877614    3.504983    1.682123    2.074035    2.511763    2.718421    2.533971    1.996659    3.283127    4.795929    5.494540    5.034298    2.454676    3.757813    5.209216    5.857687    5.433466    1.931428    2.661454    3.841146    4.694595    4.616849    2.621541    3.839291    6.083467    7.758110    7.713624    2.951765    4.534883    7.473354    9.753553    9.750391    2.952724    4.475238    7.044943    8.992697    8.954030    4.711302    5.123569    5.248819    4.909398    4.179733    3.126403    3.368763    3.694116    3.727581    3.321285    2.422245    2.842616    3.373239    3.495312    3.122227    4.157610    4.407978    4.740186    4.611095    4.018705    1.996243    2.699910    3.273204    3.385473    3.004125    1.751114    2.119778    2.620778    2.841137    2.597554    1.642456    2.051868    2.566141    2.742164    2.464202    2.084192    2.853444    3.545489    3.660978    3.261549    2.052423    3.140509    3.853294    3.867854    3.315676    1.972332    2.159085    2.514592    2.633942    2.372201    1.422512    2.161017    2.854581    3.028896    2.682992    3.061396    5.673187    7.381358    7.237692    5.843190    1.473489    1.547410    1.877709    2.070734    1.943137    1.659488    1.965971    2.329033    2.418720    2.153910    1.824540    3.171154    4.732643    5.364995    4.830214    1.414120    2.822120    4.762852    5.445330    4.714892    1.576730    1.714458    1.860519    1.854129    1.660912    1.891900    3.580011    5.745027    6.754613    6.107349    1.815725    2.855964    4.119132    4.619777    4.202693    1.499381    1.937515    2.537649    2.818755    2.623461    1.971543    2.772546    3.670413    4.083409    3.763424    2.451904    3.761421    5.225693    5.892389    5.479417    9.839539    16.515358   17.845224   14.732342   10.523359   1.936760    2.667631    3.850408    4.709443    4.634208    2.173798    3.172755    4.587188    5.535645    5.373875    3.580606    5.018556    6.244488    6.355752    5.532990    9.814898    16.458178   17.761286   14.644240   10.449933   2.782367    4.070838    5.195325    5.325194    4.613269    3.721084    6.477143    8.405072    8.400825    7.024733    2.626606    3.954054    5.400752    5.968619    5.485358    2.310398    3.183796    4.556253    5.418423    5.241868    3.007731    4.439277    6.404341    7.667355    7.450433
BAS17_039    6.660986    10.734205   13.508921   13.189731   11.396429   7.109864    10.975226   13.181276   12.195196   9.719665    6.577496    10.195744   12.577117   12.165405   10.498084   6.474442    9.414598    11.217230   10.877770   9.539411    5.484277    8.480192    10.316875   9.839902    8.250902    8.511704    12.031478   13.639657   12.306639   9.813109    5.579901    8.254789    10.078425   10.018011   9.182739    5.638626    8.341922    10.183407   10.128882   9.303832    3.263796    4.916813    5.883750    5.672504    4.958568    9.470272    12.449450   13.351148   11.785524   9.489079    8.065118    10.264634   10.891158   9.717772    8.048245    3.699300    4.585553    5.216332    5.228283    4.943674    9.433053    11.768957   13.706481   14.877728   15.503945   5.685238    7.647418    8.593450    8.748353    8.919005    5.138903    6.849484    7.861002    7.457617    6.417065    7.007667    8.310739    8.320889    7.352826    6.340720    4.602208    8.301594    11.981444   12.445634   10.517342   5.602793    8.101159    10.121906   11.792229   14.122358   7.890088    10.737716   11.934461   11.670702   11.076191   4.921125    6.820145    7.786984    7.722457    7.185395    5.111130    8.236519    9.760151    9.080023    7.560293    5.953220    10.760498   13.798532   13.147207   10.617662   9.964717    16.298851   19.851353   18.645304   15.134568   5.875113    9.372132    11.635931   11.611158   10.337606   5.906898    9.450821    11.732123   11.671634   10.353109   6.914297    12.016647   15.515622   15.637282   13.861965   9.708014    17.227182   23.235750   24.526045   22.627737   15.220763   21.102467   24.529694   25.864748   26.940859   6.937083    11.745543   16.240011   18.016064   17.541254   7.414600    8.914719    10.079547   10.337943   10.133295   6.067062    7.341123    8.423369    8.830047    8.794641    6.045648    7.350384    8.453742    8.858576    8.811600    7.216829    11.101903   13.688910   13.385105   11.779679   5.496491    8.509556    10.372474   9.910792    8.323556    5.588778    8.268667    10.100243   10.052322   9.237968    5.648353    8.380776    10.260554   10.222009   9.408048    5.457792    8.442574    10.301181   9.854426    8.284458    8.539737    12.005268   13.589755   12.268456   9.794557    8.560067    12.048215   13.610779   12.254411   9.767468    5.629968    8.337423    10.180295   10.120163   9.283345    3.323158    4.978693    5.923382    5.683245    4.947541    9.537109    12.544190   13.459214   11.885474   9.569822    3.691961    4.581333    5.233913    5.262317    4.973440    5.615417    7.580029    8.532700    8.673238    8.796198    4.175798    5.114244    5.236063    4.700036    4.128892    3.823779    4.887210    5.492051    5.281950    4.713095    4.834781    6.961068    8.519983    8.475493    7.470249    4.518093    7.570091    9.314571    8.832738    7.356062    6.641462    10.341714   11.995041   11.072958   9.196760    9.144725    17.448963   23.128368   22.155449   17.518568   5.891753    9.417947    11.694618   11.647569   10.345217   6.632059    11.503236   14.702909   14.584554   12.731137   9.740617    17.297163   23.343224   24.632818   22.711607   10.669412   18.207705   24.196840   25.724203   24.418621   8.073250    11.210025   12.622417   11.908172   10.328003   7.593112    12.445277   16.263826   17.017658   15.769691   9.863090    17.460932   23.520998   24.816469   22.902882   4.844436    6.432957    7.414400    7.493968    7.146928    6.545471    8.523114    9.653300    9.465596    8.718391    4.769810    6.339312    7.314614    7.403694    7.074487    4.958067    6.871889    7.847413    7.776559    7.229134    7.907737    10.746469   11.931721   11.653319   11.048353   7.978557    10.023711   11.779024   12.622155   12.829988   10.586212   18.040983   23.946613   25.465456   24.211311
BAS17_041    2.989956    3.906124    4.791533    4.820808    4.311604    2.426544    3.795764    5.015643    4.972822    4.120392    3.168640    3.819788    4.454076    4.501864    4.157892    3.554175    4.091387    4.689426    4.629760    4.124932    2.120134    3.797302    5.239560    5.129849    4.079872    2.267154    4.152181    5.748206    5.616663    4.443500    2.041953    2.889474    3.654268    3.692773    3.310382    4.120780    4.530884    4.918269    4.926560    4.640899    2.676476    3.825564    4.828973    4.723614    3.957561    2.496502    4.622765    6.364812    6.142346    4.763618    2.169389    3.700118    4.933955    4.775988    3.806970    2.239933    2.945742    3.698156    3.976412    3.938981    3.819901    5.235022    6.989027    9.075959    11.577791   1.987882    2.487202    2.935403    3.179540    3.417265    1.586905    2.858887    3.903139    3.842156    3.112548    2.617412    4.407989    5.861923    5.607136    4.350780    1.798718    3.608949    5.474220    5.699203    4.685498    3.913474    7.840638    11.209074   11.390842   9.773389    7.985476    11.900002   14.639466   14.226299   12.293119   2.195715    3.761078    5.155231    5.480304    4.910864    1.422456    2.170527    2.817244    2.804481    2.342959    1.257935    1.552826    1.792395    1.773023    1.591176    4.448598    12.030737   18.434879   18.090431   13.747796   2.948327    4.466104    5.716943    5.928639    5.399305    2.245818    3.698340    4.985954    5.226655    4.588733    1.370577    1.747763    2.148874    2.264361    2.108048    2.764640    6.411020    9.429783    9.239738    7.164959    4.855607    10.652475   15.132193   14.710206   11.704603   2.383086    3.556044    4.655420    4.874983    4.410708    4.551196    7.454905    10.026321   10.382241   9.102460    4.300332    6.721200    8.766328    9.010426    8.108490    5.098163    8.622970    11.260354   11.275410   9.920937    3.240335    4.053044    4.895404    4.931175    4.423684    2.224066    3.587684    4.809443    4.781778    3.965934    2.299390    3.115216    3.873740    3.964047    3.625116    3.144450    3.677456    4.163502    4.224120    3.987420    3.353676    4.458291    5.480922    5.399203    4.620450    2.255476    4.129928    5.698630    5.550084    4.379499    2.125852    3.637759    4.913444    4.827938    3.928602    4.327706    4.552697    4.845309    4.892806    4.674131    2.208016    3.911839    5.319118    5.154203    4.077913    2.546737    4.834454    6.719487    6.490207    5.013302    1.681190    2.157356    2.570126    2.584481    2.335076    1.616432    2.490052    3.251155    3.338913    2.983525    1.941094    3.513097    4.779743    4.595501    3.563125    1.381191    1.753004    2.061295    2.032377    1.786417    3.247747    8.181862    12.625168   12.775843   10.263889   1.643465    2.866073    4.001473    4.203307    3.638734    1.531236    1.993246    2.401628    2.356385    2.011531    2.834074    7.439005    11.471955   11.342381   8.618629    2.536606    4.219355    5.703323    6.003359    5.337903    1.525584    2.291296    3.019252    3.161295    2.804240    1.656933    2.805586    3.766362    3.737183    3.111403    4.684350    10.482248   15.026403   14.621173   11.543661   3.952322    4.246195    4.478703    4.350992    4.007027    2.273970    3.619547    4.877635    5.132262    4.551089    3.018442    5.014151    6.620941    6.623819    5.673172    5.280584    6.284982    6.950667    6.742309    6.030022    3.133731    3.583791    4.012529    3.927469    3.540622    4.590528    5.976227    7.226668    7.596907    7.534264    2.288085    3.338699    4.373765    5.038943    5.459680    4.449077    10.035766   14.534244   14.322416   11.575049   4.552234    7.167747    9.437051    9.704990    8.500945    7.391719    13.510603   17.807341   17.321089   14.493771
BAS17_042    11.130038   12.112566   11.587690   9.667308    7.543818    7.720630    9.715384    10.047648   8.511838    6.382821    11.167844   12.621751   12.375942   10.671832   8.875807    9.245832    9.772931    9.255868    7.959441    6.654504    7.381135    8.849270    9.200321    7.997422    6.200773    7.082695    9.366244    10.220093   8.944839    6.798617    6.945142    8.624231    8.893735    7.672281    6.006325    10.157228   11.074380   10.229544   8.389155    6.609473    4.786320    5.265361    5.261485    4.757605    4.151180    5.903423    7.677959    8.586955    7.723168    5.999115    5.292106    7.235713    8.419614    7.741908    6.104536    5.522933    6.658472    6.918215    6.264745    5.397584    9.253029    11.451717   12.691623   12.001494   10.452686   6.733345    8.258763    9.507234    9.989296    10.305033   4.116002    4.923275    5.434271    5.235243    4.625075    7.625825    10.152814   11.884965   10.970211   8.576802    3.573545    5.375084    7.114444    7.144394    5.944718    8.096008    9.765188    10.585677   10.412061   10.072001   13.156911   15.056672   14.779181   13.344620   11.791728   9.098449    15.777429   20.709141   20.061460   16.239960   8.053410    9.806190    9.183099    7.199009    5.284619    7.111633    8.947266    9.269629    7.985734    6.203720    6.094218    8.597466    10.312046   9.885195    8.274128    12.038609   19.074200   23.964466   22.895363   18.633841   14.480735   23.498737   28.458191   25.526752   18.842495   15.142413   18.448284   16.689892   12.596502   8.961903    8.759501    11.249049   11.972878   10.574025   8.398807    11.343695   14.279425   14.527971   13.049003   11.308720   10.677369   13.655382   14.867928   13.654543   11.443633   13.611184   23.461706   31.741974   31.740118   26.492601   10.050495   14.067455   16.852964   16.776367   15.195815   10.592664   14.003148   16.050959   16.396397   15.816724   13.459106   14.366461   13.799366   12.100675   10.691257   8.684662    10.188251   10.182754   8.621592    6.657690    8.285162    10.006934   9.999242    8.467134    6.630671    11.499799   13.028639   12.530456   10.589314   8.642792    7.754412    8.784453    8.726106    7.629959    6.348315    7.347213    9.274904    9.874453    8.560882    6.493003    6.984557    9.139849    9.856755    8.606632    6.586663    7.819250    9.136196    8.899826    7.489721    5.899775    5.873640    7.602775    8.499973    7.658252    5.965825    7.883910    10.426193   11.914000   10.818852   8.388204    4.656929    5.941399    6.559639    5.972549    4.850428    4.171771    5.033591    5.608200    5.428715    4.799958    4.697664    5.683215    6.083948    5.438461    4.328725    4.097646    5.393502    6.347210    5.976780    4.851794    4.803698    6.674363    8.248680    8.411381    7.721717    8.401447    13.170325   15.935279   14.513007   10.968966   11.058468   14.217334   14.558291   12.264195   9.306197    6.391175    9.260641    11.482910   10.971451   8.761665    13.706463   23.494431   30.108158   28.168747   21.658037   13.860051   18.818747   18.938004   15.139057   10.679796   9.414241    11.558586   11.469269   9.602826    7.406015    11.360516   14.296977   14.579155   13.117571   11.361036   8.239175    8.419491    8.003314    7.378374    6.986444    12.054184   18.416286   22.264647   20.648724   16.241682   9.510916    11.822579   12.294320   11.018369   9.235235    11.132421   11.888174   11.293695   9.831050    8.265766    6.666125    6.971381    6.799754    6.363042    6.013652    8.139265    9.280956    9.445478    8.873097    8.305666    9.305364    11.477303   12.715171   12.039982   10.495848   8.868555    10.823293   11.277793   10.546534   9.547880    15.833469   27.431782   35.875519   34.239975   26.968508   14.656961   19.134989   20.570995   19.903923   18.658171
BAS17_043    17.308578   24.132151   26.254377   21.947708   15.673782   16.364452   23.995470   26.327375   21.693048   15.164778   22.301714   29.602095   30.562628   24.501019   17.053684   17.157604   23.982695   26.148901   21.907663   15.671735   16.301083   23.845192   26.163923   21.582960   15.108285   16.263906   23.837566   26.158598   21.560421   15.075713   17.037422   24.777628   26.343626   21.198357   14.628898   24.165525   32.227718   33.687786   27.372978   19.125160   12.549737   20.773777   23.880228   19.783346   13.565557   12.608026   20.867805   23.986031   19.862617   13.609641   12.399812   19.964628   22.382895   18.383165   12.616429   13.632331   21.704712   24.510279   20.341919   14.065107   39.268845   56.637093   59.275524   48.882561   35.370213   23.439480   32.443401   37.863289   36.109936   29.170624   12.647345   20.916290   24.028015   19.893366   13.632910   16.963491   21.197092   20.780972   16.559059   11.758707   12.375773   20.184391   22.265162   17.869337   11.949940   13.896541   22.028065   24.856752   20.638430   14.272203   22.197693   32.216454   36.282543   31.748468   23.491310   39.514000   56.514812   55.569988   41.769886   27.075462   22.677599   29.931534   29.936756   23.265968   15.614257   19.582062   25.161718   24.107798   18.405897   12.464577   12.633573   20.563675   22.661716   18.186241   12.166882   39.219551   56.605865   59.214516   48.798389   35.286213   32.581219   54.498524   60.533543   48.350399   32.224819   26.931885   37.790588   39.856583   32.379517   22.815271   22.104502   32.063648   35.870865   31.218267   23.023848   22.416660   32.510891   36.503857   31.878330   23.574413   42.462532   83.659378   101.202682  85.353889   59.685772   47.463051   99.942848   122.878670  104.146133  73.487160   47.720112   100.433243  123.439209  104.590355  73.794106   46.383839   85.525711   101.194046  86.190315   61.798180   17.288176   24.151318   26.304247   21.999903   15.708459   17.416025   24.329315   26.503204   22.172216   15.843290   22.157267   29.395861   30.346497   24.322586   16.928043   23.937353   31.069916   31.859684   25.733608   18.333872   16.362894   23.944347   26.294249   21.704544   15.196993   16.266424   23.789129   26.108440   21.536266   15.079561   17.108934   24.933292   26.535116   21.345852   14.713621   17.116472   24.890518   26.447130   21.263847   14.660722   12.625484   20.903671   24.038719   19.916225   13.650961   18.116690   25.209908   26.234673   21.159918   14.837230   12.633835   20.347294   22.836594   18.769081   12.882521   23.254402   34.803467   36.480423   28.994984   19.552929   15.145563   20.365965   21.345213   17.382235   12.154639   12.295983   20.077751   22.170282   17.805569   11.916638   13.284874   22.488619   25.995632   21.683979   14.935729   30.784916   45.240574   45.932304   34.821007   22.267054   19.484127   23.393049   22.411451   17.596594   12.391781   12.565993   20.445866   22.537458   18.088781   12.098878   44.858490   71.810707   76.728821   60.816219   41.059185   32.409290   54.173103   60.157898   48.061596   32.054371   19.547316   25.115166   24.062771   18.380224   12.459669   22.465240   32.576145   36.503193   31.830343   23.514248   17.370857   24.352055   26.580065   22.266188   15.918104   42.387932   83.729439   101.375763  85.533752   59.830143   42.505688   83.727425   101.260551  85.407082   59.748165   13.966425   22.142540   24.981926   20.745350   14.356718   17.325771   24.254444   26.471668   22.187315   15.871793   13.841141   21.966566   24.780828   20.560408   14.209182   39.396870   56.740101   59.326828   48.897095   35.348888   22.383698   32.489376   36.574162   31.997744   23.674278   88.580399   196.715546  240.857941  199.595718  135.174820  48.876900   74.318626   82.321953   71.040131   52.994484
BAS17_044    6.348515    5.394300    4.821303    4.276697    3.645046    4.145088    3.858741    3.605692    3.246420    2.805175    5.993375    5.103212    4.532370    4.012488    3.471219    3.335412    3.427459    3.766823    3.884398    3.671831    3.473992    3.502102    3.522924    3.318609    2.901333    3.953291    3.878748    3.686284    3.284918    2.789504    3.059360    3.036004    2.980572    2.784559    2.482446    3.089761    3.230457    3.403522    3.311146    3.039071    1.961765    2.108286    2.372703    2.489753    2.391329    3.800368    3.799060    3.668704    3.297326    2.803834    3.225159    3.257150    3.148249    2.835646    2.441618    1.874817    2.002349    2.177013    2.219439    2.142244    4.862908    5.329117    5.922353    6.334743    6.554915    2.535677    2.697843    2.955235    3.221597    3.513532    1.909821    1.953791    2.026257    1.998398    1.871524    3.444807    3.401838    3.231114    2.876311    2.462580    1.791725    1.880008    2.042464    2.124480    2.052319    2.732789    3.050986    3.396407    3.448956    3.315012    4.054839    4.821876    5.528720    5.565004    5.120745    2.213350    2.417774    2.609664    2.640847    2.599446    1.913885    2.078135    2.174369    2.065670    1.835949    1.728043    1.879769    1.979963    1.915273    1.721673    2.703918    2.972986    3.402952    3.557476    3.384436    3.796210    4.441511    5.030406    5.176988    4.962316    2.292391    2.705034    2.984678    2.913058    2.629521    2.028558    2.427392    2.758967    2.748786    2.462510    2.185830    2.646057    3.209359    3.423259    3.220485    5.429538    7.182376    8.990149    9.380790    8.513419    3.079590    4.105043    5.252281    5.674086    5.291358    4.792964    6.061101    7.435417    7.970529    7.549039    4.961592    6.358924    8.016749    8.637815    8.053356    5.173059    7.187008    9.444838    10.177962   9.324791    5.517466    4.862014    4.604626    4.273889    3.738934    4.061342    3.765001    3.619212    3.341437    2.901679    4.270477    3.741323    3.403486    3.084439    2.718716    5.541173    4.816752    4.402120    3.999699    3.554131    3.289133    3.361722    3.599670    3.621615    3.320949    3.544667    3.566711    3.561727    3.327242    2.891172    3.501269    3.491047    3.366092    3.030633    2.598208    2.889732    2.850523    2.904087    2.846714    2.653736    2.939213    3.023113    3.128377    3.028933    2.697461    4.702536    4.693569    4.448509    3.900414    3.255606    2.672970    2.693497    2.660330    2.505788    2.273845    1.681771    1.775118    1.931383    2.047254    2.161482    2.463306    2.457004    2.403452    2.212508    1.951174    2.360991    2.401779    2.337614    2.116261    1.828131    1.901137    2.063605    2.308729    2.403000    2.338303    1.930320    2.108925    2.234737    2.182600    2.038512    2.330094    2.498129    2.552795    2.382361    2.080762    1.919251    2.103948    2.302769    2.348142    2.205411    2.994898    3.492507    3.878440    3.884715    3.634941    2.157672    2.521312    2.806571    2.767924    2.506009    1.933682    2.315013    2.682035    2.743423    2.510693    3.338797    4.456361    5.806854    6.304449    5.875547    2.924169    3.183713    3.573583    3.762413    3.721276    3.080175    4.094803    5.230843    5.646692    5.262028    3.694652    4.939097    6.414362    6.976280    6.496465    2.998530    3.353388    3.660614    3.585408    3.278791    2.318382    2.540505    2.888447    3.089875    3.110085    2.978279    3.327689    3.636726    3.570375    3.270456    3.237778    3.469239    3.772391    3.952208    4.034760    3.946732    4.686624    5.388690    5.435379    5.003450    4.682620    5.737742    6.656721    6.896485    6.520720    7.170414    10.870383   14.978767   16.355677   14.949102
BAS17_045    8.463863    12.533421   19.612310   24.672224   24.109140   7.838066    11.936853   19.326595   24.654909   24.038279   8.044564    11.998641   19.078400   24.087631   23.382460   12.166471   18.182920   24.380344   27.189789   25.319397   6.704795    10.596206   17.234955   22.167772   22.155109   6.752650    10.724998   17.714430   22.791079   22.411184   5.900781    9.906305    16.740355   21.630247   21.286182   9.628852    15.367236   22.203043   25.358055   23.277899   6.781797    9.562831    13.189250   15.995288   16.398180   5.406594    8.342064    12.903760   16.053473   15.938850   4.747777    7.522869    11.879175   14.895678   14.698540   6.028130    9.682414    14.463101   17.113514   16.275755   10.042553   14.538578   20.225561   24.132139   24.746450   13.304482   19.162252   24.939705   28.848021   29.075253   3.613646    6.121389    11.724633   17.425947   18.957689   3.838171    5.663190    7.505678    8.256771    7.797885    4.024779    6.702862    11.768640   15.936549   16.196880   7.310280    11.427966   17.532087   22.167480   23.022890   8.794345    12.894434   19.819916   25.818596   27.965113   7.597939    15.898293   31.957520   45.463478   46.552559   4.803169    11.120665   21.397137   28.609930   27.925322   7.111425    14.248849   24.042849   30.041147   28.494610   6.439663    11.879853   21.535944   29.220432   29.630493   10.225113   17.482296   27.996426   34.753773   34.244629   6.713546    14.815847   27.060841   34.811497   33.430706   8.130850    17.358740   29.352390   35.710442   33.163948   8.675779    17.982782   31.098398   39.430870   37.755619   9.078358    13.525546   20.920675   26.963064   28.356853   10.404227   26.360973   51.659069   66.321136   62.359722   12.891379   32.122101   60.087109   73.361954   66.834320   10.824088   27.865093   54.814701   68.868919   63.360229   10.492723   21.538095   39.596607   50.369030   48.313267   8.715651    12.919586   19.536667   24.077503   23.466206   7.314388    11.508433   18.804075   24.095430   23.688194   7.239571    11.220111   18.338524   23.381409   22.720671   8.969140    12.930929   19.553898   23.949013   23.030209   8.146861    12.368805   18.807272   23.369823   23.189726   6.868106    10.803019   17.711195   22.776028   22.551090   6.230904    10.264095   17.335424   22.481419   22.145756   6.990714    11.470335   18.205978   22.448975   21.521940   4.902222    7.032739    10.590341   13.508328   14.013800   5.704434    9.203392    14.658244   18.361162   17.993740   4.638259    7.157444    11.109520   13.874012   13.776816   5.727992    9.429340    16.317297   22.933516   24.550098   3.102690    4.829068    7.375285    9.168273    9.172363    3.821809    5.971112    9.289296    11.661544   11.532649   4.817032    8.031362    13.255553   17.125315   17.191858   6.185827    15.086370   32.278160   46.342812   46.945217   5.357142    10.158849   15.846167   18.667612   17.310387   8.552689    18.658106   36.306362   49.618038   48.995171   8.867235    17.257921   30.383312   39.396854   38.695675   7.245995    16.745911   30.682348   39.130810   37.114937   8.643154    17.941765   29.853062   36.470787   34.151867   7.245245    12.367290   20.584543   26.765837   27.029104   19.609716   30.449585   37.721020   38.504433   34.128918   11.952569   29.836676   56.347839   70.564186   65.504364   9.137630    21.083305   39.623230   50.754360   48.263405   11.302285   17.700827   24.299923   26.660982   24.294918   14.721336   22.376045   28.209326   29.797911   27.237411   10.499602   16.878407   23.214024   25.328163   22.890781   8.604699    13.146839   20.064518   25.502899   26.029062   7.661493    11.968716   19.255196   25.702988   27.683432   13.114080   24.557955   40.471321   49.651657   48.030495   10.688218   17.119560   27.179504   34.294331   34.737576
BAS17_046    3.912169    4.136985    4.604780    5.130150    5.626726    3.092767    3.096290    3.406576    3.780298    4.034045    3.327162    3.420692    3.790451    4.198442    4.474819    7.998187    9.004474    10.006609   10.388710   10.018407   3.044755    3.325472    3.859499    4.317012    4.577351    3.190633    2.896668    3.005462    3.311254    3.606328    2.245697    2.251672    2.541633    2.949862    3.301868    3.835550    4.223769    4.719233    5.142264    5.412014    3.094332    4.305948    5.792134    6.594428    6.537778    3.011382    2.928406    3.147062    3.431110    3.684687    3.005917    2.654165    2.640881    2.787892    2.984935    2.165309    2.524228    3.064778    3.583147    3.956583    5.610011    7.006708    9.478582    12.168185   13.923772   5.723198    8.133047    11.290110   13.223292   13.267304   1.725956    2.261420    3.021278    3.560724    3.822550    2.869260    2.625005    2.591949    2.664825    2.805001    2.014795    2.089623    2.434479    2.823247    3.109485    4.675249    5.281644    6.257044    7.288318    8.104988    5.953671    7.295503    9.701191    12.244540   13.860689   2.911432    3.591687    4.647622    5.597506    6.165853    1.791506    2.158848    2.630553    2.969083    3.120845    2.114758    2.360613    2.696170    2.943713    3.057633    1.938908    2.505737    3.395930    4.259335    4.889851    4.461459    5.457897    7.382059    9.558128    11.093997   2.307337    3.191748    4.436393    5.478992    6.033965    2.661406    3.267607    3.985815    4.431186    4.547826    2.328951    2.965348    3.885012    4.740984    5.320015    3.830454    4.971354    6.933777    8.957239    10.304633   4.344182    5.958046    7.837996    9.092237    9.520684    6.436127    8.951197    12.207063   14.880062   16.174692   6.709066    9.037100    12.049595   14.473598   15.646316   5.841096    7.952973    10.901941   13.580785   15.282431   8.498892    8.715712    9.271577    9.892519    10.413055   3.456409    3.858016    4.554440    5.133620    5.458609    2.683886    2.813201    3.168315    3.571291    3.882672    4.127611    4.218826    4.531018    4.906641    5.248235    3.922386    4.757100    5.836351    6.588820    6.887241    3.095602    3.034557    3.296401    3.624859    3.877044    3.361264    3.112719    3.203684    3.470238    3.743737    4.134717    4.203903    4.592025    5.115553    5.621858    2.770409    3.177658    3.845262    4.314460    4.510834    3.635580    3.108693    3.033992    3.202810    3.455458    2.544551    2.403596    2.568184    2.865178    3.149413    2.636832    3.702032    5.211476    6.167954    6.306733    1.888345    1.985363    2.230114    2.450566    2.628874    2.363188    2.215996    2.275048    2.398813    2.539217    2.147698    2.585176    3.278387    3.915389    4.341912    1.641128    2.213522    3.043483    3.716898    4.085840    2.237300    2.415562    2.660660    2.819788    2.887855    1.818536    2.198900    2.780571    3.320475    3.701875    2.932668    3.904606    5.492594    7.126435    8.272032    2.352603    3.149178    4.151062    4.854188    5.118570    2.345196    2.922089    3.624678    4.157384    4.430462    3.392118    4.047830    5.299634    6.649356    7.646936    10.053825   12.188233   14.096849   14.732669   13.929502   3.940038    5.739536    7.966141    9.597906    10.243716   3.767807    4.871232    6.346562    7.557288    8.238112    6.529403    7.327099    7.924008    8.192084    8.203115    7.317116    9.191577    11.201209   12.041770   11.572444   3.399406    4.039007    4.773211    5.352075    5.669542    4.463455    5.394822    7.086746    8.683961    9.543601    2.944252    3.802810    5.190032    6.571880    7.528098    5.493139    7.441269    10.369430   13.304505   15.278714   5.126897    6.788381    9.473823    12.311542   14.423067
BAS17_047    8.765236    15.309008   21.085381   20.491219   15.817634   9.295553    15.643013   21.196531   20.427206   15.609433   8.853947    15.522822   21.265553   20.706726   16.089045   5.523341    9.965569    14.061780   14.008998   11.184064   8.296974    12.609039   16.434875   15.688670   12.034863   8.603761    13.817229   18.180307   17.348778   13.256215   5.893564    10.847517   15.090365   14.782364   11.581385   5.916576    10.892291   15.124887   14.804852   11.607674   4.072379    6.901053    9.797391    10.023719   8.144755    4.981897    7.668703    10.006120   9.724388    7.676661    4.726109    7.510447    9.852547    9.591444    7.613073    4.870024    8.481912    11.446925   11.162756   8.869429    6.985169    9.114695    10.569686   10.397704   9.114477    5.298687    6.879535    8.364495    8.489169    7.558000    5.860982    10.922337   15.457072   15.867716   12.879663   3.307466    6.711604    9.021760    8.419116    6.317907    4.302738    8.187838    12.188712   13.012932   10.894410   3.788355    5.885377    7.766829    7.781692    6.453789    6.713445    10.874695   14.712500   14.996207   12.512971   6.040512    10.528686   13.660348   13.173948   10.354138   7.556094    15.937337   21.647570   20.258039   15.046682   4.025760    8.888658    12.347754   11.612822   8.651145    4.456418    8.776207    12.725207   12.883060   10.261340   7.200842    13.538140   19.242138   19.635195   16.037260   8.729988    18.567064   25.858816   24.799322   18.722609   4.065120    9.047444    12.603844   11.858065   8.828783    4.022801    8.961018    12.494769   11.762667   8.757029    9.515973    23.854511   36.882595   37.183155   28.726437   9.807198    25.437046   40.397522   41.526939   32.694851   6.749572    12.053536   17.655855   18.670795   15.962601   6.817976    12.185291   17.856995   18.871540   16.113110   6.596752    12.050700   17.556646   18.206453   15.165380   7.588446    13.478206   18.617373   18.175358   14.214074   8.394930    14.029587   18.960518   18.219389   13.909245   5.912506    10.915070   15.194782   14.881659   11.656349   5.950099    10.970405   15.260455   14.946788   11.715042   7.339598    12.190863   16.557590   16.034966   12.356714   8.827294    13.876014   18.187649   17.302652   13.164180   8.383347    13.492322   17.799070   17.059942   13.104982   5.934309    10.906074   15.158147   14.837359   11.623188   4.219189    7.115346    10.089067   10.405655   8.495655    5.861687    9.076770    11.647713   11.093414   8.606495    4.344866    7.284338    10.035569   10.205044   8.349295    4.485764    7.766846    10.863241   11.304195   9.379632    3.766820    6.310791    8.185863    7.950425    6.345907    3.209316    5.055765    6.677723    6.758966    5.644951    3.834587    6.476930    9.219942    9.722740    8.181531    8.634581    18.285089   25.398720   24.333288   18.370588   3.951645    8.747325    12.170768   11.456800   8.540434    5.172112    10.726241   15.236217   14.960740   11.609159   8.253628    18.319670   27.428091   27.828070   21.923542   11.113618   27.344273   40.616459   39.704475   30.002146   4.033563    8.994002    12.530388   11.787305   8.773665    9.538307    23.926086   37.019104   37.339844   28.854614   4.729223    8.248308    11.217254   11.042580   8.850080    9.859637    25.504021   40.467941   41.585629   32.732525   9.029733    22.664640   35.140625   35.480206   27.654381   5.025993    8.692854    11.699832   11.393978   9.048437    4.010208    6.926707    9.597415    9.572780    7.699384    4.941719    8.572654    11.566277   11.278362   8.957219    4.357570    6.472885    8.157260    8.291719    7.284344    4.564305    7.766057    10.825908   11.031454   9.033486    9.355763    20.872873   32.735764   34.548687   28.160017   10.559454   24.488220   37.845695   38.817844   30.779753
BAS17_050    5.968479    7.926962    10.126338   11.170724   10.745224   6.904885    8.219814    9.697050    10.171649   9.444568    4.888338    6.584616    8.189216    8.889336    8.489600    6.684803    8.051596    9.927341    10.927670   10.730749   3.957035    5.261411    6.698811    7.278153    6.824959    6.317284    7.158102    8.047019    8.262671    7.671254    3.769506    4.834718    5.936422    6.484128    6.287622    6.667263    6.988560    7.417579    7.621824    7.300018    2.726514    3.711903    4.777487    5.218826    4.927452    2.757134    3.719716    4.764262    5.209475    4.940847    3.660247    4.153944    4.663583    4.857732    4.649688    2.711062    3.177637    3.751894    4.131782    4.143196    6.649424    7.390709    8.546478    9.271092    9.336056    5.037501    5.981552    7.147752    7.739043    7.735837    1.770286    2.437293    3.168036    3.531553    3.461239    2.976183    3.415977    3.784254    3.784806    3.450776    2.621859    3.814008    5.214423    5.867217    5.621220    4.902360    5.779890    6.163850    6.340417    6.268097    7.449879    9.273335    10.769276   11.400499   11.170267   2.540953    3.710126    5.616075    7.145824    7.391175    2.416894    3.664887    5.858152    7.674650    7.927170    3.671307    5.665643    7.898513    8.871758    8.331542    5.141051    8.674404    11.322454   11.791582   10.550159   5.966405    6.872005    8.354303    9.289112    9.269046    3.039502    4.656709    7.371450    9.488750    9.764815    4.048332    6.276710    9.491723    11.708710   11.852388   5.231254    9.647209    13.918625   15.216081   13.802770   6.094752    10.365510   13.981126   14.646335   13.165361   4.717676    6.756846    9.886801    12.143047   12.445143   6.566673    9.124723    12.675341   14.590095   14.153681   6.582539    9.020034    12.152603   13.700573   13.283328   7.292861    11.647530   16.189659   17.713226   16.565329   5.931008    7.824658    9.996239    11.074670   10.696665   5.636894    7.317130    9.106561    9.723420    9.015880    4.813982    6.505182    8.117768    8.846718    8.472773    5.819719    6.753752    7.879665    8.427097    8.057422    3.905729    5.200654    6.674916    7.298687    6.869819    3.932875    5.183736    6.623529    7.253305    6.843717    3.823954    4.902084    6.005242    6.523847    6.297978    3.711798    4.788274    5.903581    6.451301    6.253791    2.766262    3.750259    4.803870    5.240882    4.960379    3.922842    4.528443    5.206687    5.404381    5.018213    2.752226    3.211209    3.788622    4.170997    4.175732    1.795201    2.475784    3.220350    3.575867    3.495171    1.767081    2.425077    3.139796    3.482224    3.394770    2.887985    3.322153    3.868508    4.020152    3.738499    4.376684    5.682674    6.608153    6.960670    6.745875    2.468369    3.617592    5.523100    7.073351    7.342386    3.386201    4.449227    5.773662    6.555799    6.379854    4.361962    7.768921    11.101626   12.236201   11.157664   3.047487    4.636960    7.295533    9.381879    9.667843    3.008340    5.020321    8.427165    11.190015   11.681895   4.577335    7.911663    11.626326   13.337306   12.700960   5.953639    10.794497   14.819687   15.452098   13.648527   6.498371    7.328129    8.787108    9.818987    10.060069   4.710501    6.741199    9.835276    12.075352   12.398855   5.593689    8.722524    12.329820   14.103120   13.729844   4.917787    5.247575    5.611909    5.943364    5.909016    6.482346    7.345457    8.835999    9.859495    10.063202   4.886014    5.200892    5.553746    5.878543    5.839026    6.601314    7.349960    8.553967    9.325127    9.418387    5.524774    7.563123    8.693722    8.717605    8.040936    4.957539    6.831440    9.669903    11.376969   11.238575   8.143881    15.490918   22.671522   24.614237   22.302824
BAS17_051    5.044222    5.926437    7.074222    7.783174    7.941453    4.425739    4.979776    6.080752    6.837185    6.950638    4.035416    4.718632    5.951589    6.874641    7.145935    5.681631    6.554462    7.797739    8.517762    8.359056    3.601806    4.274943    5.157207    5.650004    5.702492    4.493862    5.243197    6.421435    7.019598    6.899224    4.472979    5.148047    6.316536    7.037643    7.036042    5.283553    5.541382    6.421753    7.193690    7.383335    4.509169    5.352757    6.597357    7.417770    7.412096    3.175135    3.884536    4.705932    5.075861    4.975784    3.222494    4.018255    5.102091    5.677182    5.638617    5.584276    5.605788    6.214909    6.844337    7.024472    6.955654    8.469918    11.222664   13.681745   14.883567   4.075888    5.836309    8.361761    10.210897   10.613575   2.498436    3.134217    4.134905    4.768939    4.817347    2.778631    3.322951    4.075864    4.530871    4.543055    4.473306    5.407478    6.641980    7.295145    7.153437    4.453290    5.592734    7.142107    8.100034    8.153735    7.257888    9.706154    13.040818   15.958752   17.571762   2.661855    3.717025    5.354171    6.606919    7.042981    2.530994    3.348788    4.636878    5.602770    5.878611    2.914275    4.292411    6.189128    7.231146    7.047756    3.975621    5.848883    7.881033    8.772525    8.463500    5.484499    6.642511    8.767014    10.761798   12.024441   2.476007    3.272360    4.600032    5.841519    6.616270    3.063107    4.877938    7.727252    9.820062    10.412719   3.040053    5.095491    8.097665    10.122349   10.473956   4.303321    6.121069    8.558978    10.492833   11.297307   4.179386    5.166257    7.198886    9.265604    10.576374   7.513721    8.455536    10.123627   11.815248   13.078171   6.046474    6.323462    7.419444    8.827598    9.928363    6.094547    7.145112    9.095811    11.356215   12.978427   6.238309    6.988770    8.010911    8.581412    8.489036    4.192893    4.913114    5.803611    6.288298    6.252552    3.415550    3.960293    5.052844    5.871277    6.062915    3.448271    3.960363    5.020329    5.840514    6.068711    3.902715    4.745831    5.744565    6.319097    6.303330    4.274181    4.820851    5.671942    6.100950    6.015136    4.047299    4.722061    5.872020    6.576291    6.610510    3.533856    4.026303    5.031418    5.817286    6.037891    3.259701    3.872831    4.767202    5.279922    5.246078    4.416800    5.155541    6.145397    6.514334    6.261341    5.154155    5.417549    6.099139    6.621985    6.706459    4.101074    5.194476    6.907608    8.018970    8.038415    2.868324    3.161727    3.720539    4.114947    4.221259    2.420372    2.994970    3.904542    4.515138    4.578523    4.108825    5.183671    6.340766    6.834260    6.584197    2.412946    3.189056    4.347378    5.147533    5.354104    2.663886    3.787871    5.428422    6.469549    6.527201    3.065936    5.130597    7.693222    9.040322    8.777232    4.841055    5.525650    6.938552    8.344204    9.351198    3.094847    4.124375    6.019189    7.641150    8.374584    3.196568    5.181309    8.183247    10.146772   10.333453   3.241232    5.171234    7.860693    9.811312    10.398891   5.060823    7.163051    9.734684    11.071532   10.738658   5.071284    5.722656    7.045214    8.577519    9.897235    3.867304    5.666806    8.739426    11.293383   12.347906   6.267342    7.121161    8.441332    9.271195    9.140106    4.188343    5.791342    7.880136    9.157587    9.062547    5.915996    6.951890    8.257030    8.962654    8.780369    4.082472    5.604315    7.984716    9.929286    10.701767   5.758524    7.435174    9.607512    10.993155   11.118035   6.787403    7.585670    9.165685    10.773260   11.989310   4.677534    6.322441    8.987273    11.712363   13.451647
BAS17_052    5.502433    5.048132    4.174825    3.172922    2.353965    4.933778    4.812367    4.011136    3.011089    2.202123    6.994792    6.218821    4.965020    3.688197    2.709340    2.708284    2.753921    2.395021    1.867188    1.397480    2.702476    2.747934    2.389374    1.867034    1.404564    4.707539    4.546319    3.762788    2.812284    2.043825    5.034796    4.880667    4.015166    3.001701    2.218536    7.468312    6.624783    5.366216    4.127873    3.193007    2.692011    2.692735    2.455192    2.058410    1.662329    2.678711    2.724676    2.376008    1.861594    1.399686    3.757086    3.527859    2.874470    2.119316    1.525130    5.189019    5.015303    4.112640    3.076430    2.287604    10.274099   10.841517   9.936691    8.551632    7.432410    4.034080    4.141063    3.883408    3.363533    2.848441    2.137895    2.139907    2.096232    1.908748    1.621560    3.128304    2.870134    2.342405    1.752782    1.283544    2.556728    2.664720    2.430902    2.003920    1.605337    4.723370    4.832736    4.338809    3.706608    3.297675    10.342643   10.694479   9.182668    7.276286    5.882916    2.899405    3.070593    2.995765    2.655787    2.201782    2.668146    2.733278    2.398276    1.891476    1.436292    2.172168    2.212316    2.022552    1.655869    1.279622    3.145126    3.209470    3.065736    2.743763    2.361691    5.598896    6.191188    5.534967    4.373535    3.347427    3.464983    3.836334    3.474894    2.751399    2.067037    5.248533    6.238156    5.642691    4.295006    3.067525    3.113298    3.503423    3.309796    2.713539    2.060211    5.652214    5.880459    5.136540    4.071045    3.104345    5.260681    6.234291    5.630216    4.278475    3.050079    18.446796   25.200308   23.258066   17.075041   11.519363   18.647696   25.503571   23.556381   17.306208   11.679360   19.962391   27.289078   25.144030   18.346437   12.229564   5.488588    5.024765    4.156216    3.161856    2.347552    5.520991    5.053504    4.173509    3.172217    2.356595    5.603584    5.249454    4.256946    3.156838    2.310699    7.974024    6.941656    5.501798    4.155855    3.215958    2.718213    2.763731    2.400723    1.870526    1.400751    2.736698    2.786142    2.424892    1.894492    1.422498    5.137167    5.006201    4.119076    3.066215    2.245147    5.361527    5.151397    4.224426    3.166204    2.359647    2.682022    2.718044    2.357558    1.839684    1.382370    3.147801    2.890705    2.349271    1.749765    1.279394    5.136539    4.844270    3.926990    2.899410    2.107369    2.078870    2.217408    2.303391    2.178548    1.895388    2.417033    2.476027    2.162794    1.691453    1.266272    2.996033    2.788562    2.321833    1.774250    1.330167    2.567440    2.660954    2.427395    2.012485    1.623072    2.199804    2.294743    2.213353    1.940907    1.586943    3.091202    2.833495    2.306564    1.722304    1.261883    3.142720    3.529281    3.327575    2.729100    2.077638    5.571481    6.154303    5.501900    4.351737    3.335909    2.638273    2.693233    2.353256    1.848706    1.401778    3.121773    3.513710    3.319273    2.722926    2.070980    5.652466    5.876412    5.133472    4.070395    3.106040    5.175902    5.115524    4.588047    3.697060    2.838602    5.249253    6.224332    5.621898    4.269638    3.039480    7.418154    9.271172    8.484037    6.387137    4.442249    6.433154    6.320367    5.396909    4.204839    3.226625    5.128551    5.082932    4.569194    3.690652    2.840851    5.439501    5.366783    4.569677    3.536386    2.699492    5.107224    5.286141    4.816324    4.037917    3.294013    3.159340    3.212614    3.064138    2.741453    2.365338    12.465766   15.178869   13.420186   9.887321    6.933183    13.586551   15.535226   13.464137   9.940413    6.940197
BAS17_055    7.577596    8.820933    10.011675   11.710168   15.291142   4.297789    4.112683    4.042998    4.233013    4.842105    6.124790    6.710593    7.497708    8.515342    10.137590   5.019969    5.366890    5.720437    6.316196    7.198666    3.481552    3.783611    4.421652    5.578175    7.328303    3.654122    3.339157    3.355884    3.582523    3.834826    2.893157    2.988565    3.285471    3.825171    4.801464    3.825769    4.049879    4.411042    4.897434    5.542722    2.800502    3.054644    3.515940    4.318947    5.440097    3.130294    2.855296    2.891252    3.137208    3.419312    3.132322    2.906525    2.941317    3.099026    3.226820    3.414277    3.966552    4.799008    5.777043    6.762846    5.452528    5.764143    6.333635    7.245328    8.334736    2.823127    3.034112    3.565456    4.522444    5.857703    1.924637    1.984665    2.102486    2.326304    2.600188    3.840154    3.560547    3.353813    3.202763    3.117635    2.226691    2.182122    2.188369    2.261101    2.363173    4.291057    5.845261    8.232233    11.785118   16.586250   6.216783    6.607257    6.850930    7.238419    8.077456    2.815206    2.898287    2.772014    2.712459    2.805433    3.192174    3.498086    3.228912    2.799797    2.495455    3.443022    3.888391    3.576857    3.022351    2.608801    2.448923    2.454480    2.486396    2.663772    2.955920    3.889196    4.000873    4.443277    5.047720    5.535794    3.364027    3.986099    4.414337    4.587821    4.493663    3.918684    4.618985    4.981575    5.060043    4.868249    3.157074    3.669837    4.207419    4.731335    5.051397    4.915289    5.396344    5.955257    6.777423    7.790580    3.945430    5.588947    8.939155    11.847937   12.683057   4.025037    5.103076    7.330037    9.314035    9.995464    3.945137    5.152617    7.661568    9.877362    10.651298   4.521732    5.780003    8.061261    10.217378   11.275917   6.703343    7.452828    8.114303    9.184194    11.157865   5.130158    6.143406    7.383852    9.376937    12.667887   3.563508    3.791844    4.272614    5.103049    6.701073    6.075119    6.331277    6.949287    7.865283    9.299582    5.096927    6.109875    7.350991    9.330740    12.576722   3.607776    3.433060    3.582122    3.997278    4.561089    3.436038    3.180842    3.248560    3.547392    3.882973    2.937498    3.037261    3.334646    3.878331    4.862762    2.659832    2.769120    3.146430    3.830581    4.703083    3.819020    3.367355    3.236161    3.302591    3.395552    2.946018    3.109097    3.530056    4.101901    4.728985    2.132659    2.209022    2.271402    2.496834    2.932215    2.093725    1.950932    1.973315    2.098845    2.256944    2.571252    2.455424    2.386429    2.343511    2.332071    2.185130    2.195018    2.309240    2.549637    2.850717    2.985040    3.207730    3.043290    2.809699    2.683264    4.384594    5.025009    4.605424    3.812685    3.204983    2.967358    3.156208    2.921257    2.651268    2.528370    3.208149    3.586050    4.135818    4.614320    4.816748    3.905513    4.573325    4.832888    4.814562    4.581273    3.636712    4.278724    4.595260    4.679100    4.556601    3.522617    3.991072    4.539248    5.248820    5.935526    4.309743    4.368106    4.429386    4.658322    5.201725    4.142034    6.017554    9.708510    12.900007   13.805439   3.958216    5.716772    9.083410    12.190238   13.493500   4.272220    4.461472    4.819921    5.248198    5.640656    3.059057    3.255705    3.621196    4.251446    5.161524    3.315592    3.581878    4.045340    4.664765    5.413383    3.023983    3.056234    3.106157    3.319614    3.737531    3.456351    3.499083    3.639771    4.007158    4.580721    4.199635    5.000062    6.617570    8.078222    8.635540    5.982245    6.981850    8.267892    9.773098    11.172669
BAS17_056    4.629068    5.171339    5.560566    5.557893    5.282057    5.751914    6.521619    6.380704    5.894650    5.437207    5.999845    6.597806    7.076954    7.039338    6.605782    5.332520    5.773027    6.041143    5.846024    5.355604    5.087930    5.754379    5.548208    5.119674    4.842034    6.020883    7.241836    6.875285    6.019968    5.421535    4.778408    5.693474    5.608163    5.179780    4.881534    9.050019    9.193830    9.173692    8.754571    8.055039    2.766690    3.193246    3.498118    3.513128    3.342962    4.559549    5.632361    5.532598    4.972025    4.542198    5.307333    6.544611    6.334303    5.624176    5.170528    2.732372    3.130185    3.427691    3.548812    3.537080    9.352768    11.637051   11.884718   10.803243   9.391980    3.455770    4.294383    4.971426    5.344712    5.560627    1.740773    2.066487    2.336606    2.481763    2.514521    4.251318    4.939945    5.021665    4.685149    4.268209    2.086351    2.317237    2.502881    2.920288    3.516124    3.076843    4.042700    4.878292    5.351632    5.596875    8.290734    10.628703   11.199076   10.359186   9.161900    2.265394    2.714780    3.227705    3.753250    4.187757    2.031868    2.517396    3.112447    3.622041    3.924036    2.120481    2.476428    2.855360    3.130664    3.235940    2.245727    2.911890    3.501970    3.940286    4.233701    4.674653    6.287528    7.323710    7.616926    7.500656    4.633019    6.272322    7.341353    7.659173    7.557102    3.784927    5.929001    8.061988    8.719993    8.090747    2.506905    3.645851    4.735228    5.225311    5.184323    6.743066    9.764822    11.349220   11.235527   10.408183   12.045110   25.895803   37.759956   38.657509   32.145126   8.359122    12.381148   14.570454   14.128782   12.483038   8.322517    13.511573   16.774506   16.323606   13.842672   10.403009   16.966887   21.098368   20.826435   18.010355   5.425356    5.816015    6.032297    5.877311    5.529156    5.733512    6.064143    5.945714    5.721864    5.531368    5.160367    5.837235    6.159151    6.079415    5.835332    6.047050    6.600753    7.053863    7.015121    6.589377    4.556581    5.000608    5.068679    4.885514    4.605205    5.768277    6.821526    6.426167    5.624805    5.078453    5.615469    6.719270    6.436610    5.707725    5.182442    4.902232    5.377586    5.633043    5.646069    5.520131    2.874043    3.479051    3.590236    3.455792    3.315576    6.351670    7.872300    7.478820    6.422483    5.654480    3.798656    4.532388    4.577528    4.445807    4.459052    1.813586    2.259206    2.680289    2.895408    2.956106    2.459125    2.984474    3.127662    2.947340    2.666270    2.871068    3.296996    3.309870    3.132866    2.984017    2.379250    2.611878    2.910537    3.250309    3.537577    1.749846    2.163856    2.783613    3.562579    4.288254    3.409902    3.972274    4.534642    4.803799    4.687015    1.765205    2.113538    2.592787    3.221548    3.818383    4.666878    6.294389    7.335227    7.622230    7.499053    3.518120    5.549646    7.499715    8.139354    7.734702    3.555642    5.536407    7.351921    7.783405    7.114134    4.920448    7.220891    8.887320    9.176352    8.576461    5.990803    6.681154    6.820623    6.257060    5.454311    10.168106   19.952623   27.237076   27.264833   23.187323   8.389503    16.837845   23.542355   23.822498   19.954756   9.503760    9.683422    9.473614    8.698193    7.670539    3.876172    4.556407    4.865531    4.637146    4.183154    3.982934    4.553442    4.962072    4.883661    4.487040    5.198356    6.238722    6.737377    6.721016    6.439431    3.592687    4.657343    5.206267    5.219917    5.017115    4.683988    6.292238    7.318818    7.609463    7.498256    11.159008   17.789139   21.727800   21.582897   19.391020
BAS17_057    2.983262    3.485358    3.758275    3.605559    3.211003    2.022795    2.438683    2.680643    2.587450    2.331311    3.678222    4.231899    4.508763    4.404636    4.163491    2.950347    3.461225    3.759781    3.666665    3.352748    1.917766    2.185119    2.397763    2.357705    2.173277    1.745462    1.952742    2.128697    2.094786    1.942137    1.792396    2.091991    2.250689    2.176709    2.016537    2.376974    2.853137    3.102214    3.037796    2.821924    2.000934    2.300512    2.548407    2.562239    2.427921    1.393890    1.409916    1.521301    1.539035    1.470294    1.091650    1.194583    1.314415    1.320021    1.251552    1.691342    2.090444    2.483883    2.611948    2.525028    2.668123    3.199990    3.784099    4.069046    4.044037    1.950136    2.453231    2.998575    3.261447    3.212174    1.086390    1.267325    1.498503    1.568846    1.489020    1.157361    1.106730    1.085560    1.036888    0.976939    1.610453    2.630096    3.856198    4.343488    4.025671    2.124282    2.857733    3.792911    4.525895    5.058094    1.964311    2.532315    3.111245    3.296007    3.110564    1.559369    2.128661    2.634194    2.767661    2.594165    1.227007    1.551340    1.679541    1.572418    1.370518    1.767147    2.474505    2.839556    2.722075    2.320027    1.957260    2.532957    3.120647    3.309345    3.125193    1.515034    2.186454    2.450733    2.262286    1.932239    1.524981    2.193077    2.460490    2.276346    1.946204    1.525724    2.193779    2.459869    2.275377    1.942816    2.765723    4.257530    4.991779    4.762001    4.007307    1.961743    2.557591    3.152336    3.342663    3.155929    2.890043    4.484875    5.276418    4.938156    4.162071    2.921516    4.482617    5.481786    5.436605    4.924395    3.514082    5.414421    6.846502    6.934944    6.303668    2.888540    3.934238    4.751259    4.945264    4.727834    3.116205    3.613905    3.828787    3.609296    3.181552    2.290427    2.723932    3.006345    2.934309    2.659052    2.232248    2.690498    2.912754    2.800913    2.543196    2.399305    2.874868    3.120946    3.053815    2.835157    2.323690    2.705300    2.965528    2.888185    2.613879    1.755217    1.997988    2.202258    2.176401    2.016071    1.241343    1.391611    1.518912    1.501296    1.405669    2.373829    2.855885    3.107408    3.042251    2.825480    1.638498    1.761719    1.905476    1.896325    1.798606    1.480548    1.490459    1.591143    1.588288    1.497071    1.341448    1.568985    1.828662    1.883393    1.777506    1.245501    1.583200    1.964396    2.104487    2.022335    0.991952    1.019254    1.097303    1.105254    1.046091    1.156112    1.432063    1.716372    1.757589    1.589530    1.595986    2.609838    3.824840    4.303688    3.983267    1.318775    1.835463    2.236545    2.268475    2.049819    1.351310    1.537923    1.553595    1.422187    1.257087    2.356076    3.764569    4.966305    5.185049    4.524130    1.521073    2.189948    2.455042    2.268507    1.937440    1.511669    2.168573    2.428942    2.248989    1.926644    2.403973    3.620599    4.051527    3.688860    3.027563    1.963439    2.558029    3.157071    3.349958    3.163990    3.062178    3.761597    4.270923    4.345949    4.093652    2.860579    4.397217    5.360462    5.303506    4.797406    2.818939    4.484851    5.300004    4.989637    4.202514    3.069923    3.707003    4.043961    3.979625    3.718423    2.531047    3.055083    3.412191    3.417738    3.193105    2.261668    2.732849    3.101870    3.222584    3.163095    1.568885    2.146073    2.656597    2.789768    2.616081    1.978041    2.548206    3.122401    3.306484    3.128049    3.170497    4.144862    4.818635    4.920098    4.753490    2.915321    3.960745    4.769518    4.957962    4.738480
BAS17_058    6.440802    7.688346    8.308735    8.053147    7.163869    7.861186    9.101891    9.690802    9.206661    8.002083    7.278806    7.879715    8.115236    7.858105    7.087449    5.482385    6.551004    7.176612    7.096325    6.514322    7.798948    8.912437    9.402211    9.003430    8.015458    9.381630    10.863242   11.289084   10.317296   8.635780    6.703578    8.414839    9.534002    9.507841    8.547137    6.716755    7.221279    7.478860    7.468316    7.102841    4.358935    5.418622    6.138347    6.247792    5.878467    6.903366    8.197018    8.800844    8.390208    7.229968    6.388656    8.168546    9.186475    8.852391    7.551745    4.184881    5.136334    6.039663    6.373744    6.119112    7.586556    9.367062    10.404134   10.237909   9.142318    6.660068    8.199931    9.833355    10.640762   10.282993   5.253016    6.648169    7.751537    7.893692    7.051888    5.344075    6.401490    6.844061    6.379567    5.336854    4.991917    7.682040    10.108045   10.681248   9.462117    6.139513    7.470603    8.079530    7.758156    6.946856    9.307286    12.019934   12.709956   11.372720   9.266380    7.043990    8.552522    8.836538    8.112601    6.886671    3.570374    4.464359    5.222312    5.342554    4.817173    3.711511    5.211020    6.492073    6.709060    5.944322    6.306806    8.938824    10.017105   9.256707    7.633284    9.350587    12.423093   13.786836   13.238342   11.512964   5.859153    7.751411    8.893249    8.933007    8.055697    3.714450    4.955127    6.143475    6.590297    6.180008    7.577289    11.399279   13.618481   13.377627   11.495490   12.220798   17.012943   18.602228   16.858980   13.676705   6.232231    9.378713    12.091520   12.915603   11.892451   9.897971    14.170310   17.072514   17.358423   15.689573   9.299179    12.963036   15.453179   15.593842   14.018164   9.805439    13.415651   15.593138   15.482121   13.809862   6.641452    7.790634    8.265547    7.905392    7.026421    5.535439    6.812059    7.433250    7.233505    6.557288    6.110156    7.026018    7.570555    7.539508    6.948979    7.617138    7.921024    8.016802    7.886319    7.366420    5.505244    6.766548    7.401576    7.226406    6.562401    8.920555    10.438860   11.024306   10.314279   8.859106    8.313696    10.193695   10.946459   10.222359   8.675627    5.987278    6.913159    7.477263    7.469182    6.894702    4.813580    5.959751    6.895906    7.122139    6.526729    5.665107    6.726201    7.111615    6.572377    5.475278    4.896959    6.691868    8.499100    9.184615    8.572617    5.155098    6.327789    6.984789    6.944514    6.302946    4.572105    5.530925    6.295891    6.335780    5.609564    4.493195    6.202252    7.511982    7.569104    6.546451    3.827579    5.072015    5.920201    5.888521    5.212387    5.817071    7.209945    7.793436    7.413004    6.392289    3.319840    4.172815    4.903357    4.972915    4.419204    5.275208    7.591912    9.183050    9.166282    7.943478    8.312367    11.176179   12.476313   12.037482   10.486089   3.954590    5.194440    6.282104    6.692777    6.299906    4.270538    5.963823    7.436689    7.861195    7.205672    12.496489   18.859037   21.592127   20.178295   16.663332   7.049387    8.325317    9.317771    9.334985    8.452220    7.655031    11.523464   14.593163   15.426712   14.168575   8.802140    13.637316   17.221584   17.826204   15.975904   7.033833    7.886860    8.075659    7.563393    6.671490    5.484468    6.617285    7.628842    7.930162    7.433610    5.983486    6.931869    7.537319    7.633805    7.321507    7.371254    9.304942    10.127356   9.734453    8.476199    8.543408    11.450574   12.363600   11.246534   9.377025    9.677907    13.634924   16.125729   16.276976   14.604670   10.812199   15.206095   17.372824   16.789366   14.557425
BAS17_059    13.261170   12.260650   11.703832   10.989075   9.810459    10.172063   10.435244   10.452819   10.080958   9.076690    13.057086   11.712143   10.997244   10.260418   9.130950    5.891401    6.580991    6.942682    6.808039    6.326859    8.499826    9.258481    9.441656    9.116377    8.338817    9.448974    10.110288   10.165608   9.764393    8.801418    7.271055    7.696621    8.255514    8.561389    8.136013    5.567802    6.223588    6.786711    6.880370    6.463231    6.761771    7.387699    7.694783    7.648450    7.381044    5.684524    6.022066    5.879601    5.606403    5.341832    5.445262    6.101564    6.789608    7.117060    6.707761    3.874084    5.332830    7.301033    8.376333    7.954098    7.602686    8.317702    9.090108    9.735999    9.993287    5.106730    6.318265    7.739126    8.491494    8.209070    4.119379    5.992738    9.242152    11.542363   11.268726   5.551659    5.996830    6.232964    6.202609    5.985996    4.709936    8.618060    14.319421   17.473352   16.216045   5.474395    6.457901    7.283429    7.623241    7.386957    11.889470   12.514738   12.665638   13.351143   14.590832   6.309618    9.557808    13.974456   16.340902   15.240203   3.367147    5.518382    8.083397    9.292503    8.620565    3.182435    4.290150    5.368652    5.717596    5.466078    6.026489    7.985305    9.733812    10.541003   10.368838   9.401806    11.330802   13.325365   14.772770   15.241146   5.033910    7.894900    10.655442   11.775229   11.047573   5.210439    6.775837    7.894868    8.352546    8.507337    6.063353    7.948212    9.493357    10.562707   11.367983   8.271179    10.344777   12.138559   13.984592   16.039009   6.552878    7.358912    7.960312    8.752658    9.795167    9.207973    10.077690   10.789100   11.739076   12.612554   7.814068    7.962425    8.039950    8.690413    9.738036    6.633600    7.245960    7.666105    8.351525    9.328432    13.708773   12.354333   11.707000   10.857257   9.564552    11.525736   11.291149   11.170179   10.664977   9.591297    9.219846    9.292306    9.302390    9.046001    8.305562    9.239763    8.753457    8.581036    8.249562    7.532044    8.412786    8.711418    8.952984    8.804072    8.220175    9.070276    9.818406    9.928909    9.538929    8.626277    8.542375    8.963721    9.037757    8.822933    8.080390    5.399265    5.873355    6.610785    7.063302    6.842762    7.208163    7.617820    7.538847    7.243306    6.891480    8.147305    8.800204    8.933949    8.641395    7.906071    4.818697    6.299298    8.899377    10.618833   10.199163   4.477297    6.163414    8.759103    10.444564   10.119978   3.752814    4.051761    4.366458    4.545321    4.485190    2.893692    3.827540    5.256089    6.086782    5.819876    4.504581    6.935472    9.600060    10.731086   9.892120    4.797295    9.290139    15.503731   19.017830   17.696686   3.457298    4.413157    5.261639    5.360233    4.987186    4.287585    6.648889    9.191111    10.320548   9.804697    7.273526    10.168504   13.395874   15.047383   14.545906   5.025146    7.880374    10.646437   11.767607   11.035270   5.084736    6.280437    7.151281    7.587804    7.935891    8.288886    10.365306   12.165756   14.025127   16.094110   6.363178    7.072339    7.303053    7.006811    6.432395    7.216963    9.363978    11.329582   12.921329   13.996841   6.617126    7.318136    7.835212    8.613955    9.685188    6.808683    6.994301    6.985063    6.744898    6.299513    5.999051    6.696576    7.054496    6.900570    6.393787    6.184741    6.907282    7.655879    7.861311    7.442198    5.563850    7.314625    9.401863    10.588626   10.317404   7.491298    8.774467    9.715900    10.471462   11.127114   11.945154   14.721490   17.286955   19.380404   20.736155   10.477345   11.322687   12.050237   13.296301   14.923860
BAS17_060    23.291996   28.500854   23.967936   16.905804   11.421430   27.122034   32.269165   26.227091   17.788685   11.464424   23.676365   29.064072   24.445686   17.152710   11.418424   17.739090   21.008825   18.561960   14.356634   10.756266   25.112909   28.807636   22.925846   15.449841   10.089843   28.246616   32.587860   25.897655   17.246408   10.973742   25.670826   30.018108   24.680042   17.188807   11.414866   17.755991   21.665077   19.595808   15.438041   11.732117   10.080690   11.600683   10.335087   8.325524    6.663594    15.650094   17.331821   13.582309   9.147999    6.024890    19.933083   22.439314   17.958849   12.283672   8.082431    12.212779   15.040312   13.908750   11.100857   8.357403    15.224771   16.234991   14.620455   12.241948   10.167983   11.193825   12.157783   11.573427   10.537721   9.590569    8.606403    9.746409    8.549684    6.664992    5.109851    9.915668    10.415439   8.359592    6.027505    4.327025    10.199007   11.793977   10.464952   8.183245    6.232411    9.653625    11.535964   11.106387   9.566422    8.052718    20.537069   22.761967   20.040148   16.179884   12.999552   14.003720   16.672960   14.541919   11.062887   8.300012    20.462318   24.923250   20.452520   14.001006   9.194621    20.747787   24.775946   20.441259   14.310168   9.681621    21.497492   26.966202   23.190166   17.069574   12.374830   20.328199   22.955690   20.464392   16.516142   13.119323   19.038420   21.249636   18.217226   14.095895   10.876784   27.615042   37.478973   34.819408   26.584892   18.718618   29.923822   39.720291   35.847809   26.981739   19.205347   34.430435   41.965538   37.431042   29.746073   23.357788   34.338623   53.384541   56.494942   47.414536   35.466022   25.955742   33.773964   32.416924   26.417110   20.235449   26.466440   36.401321   36.518238   30.490332   23.451187   26.433426   35.848339   35.896893   30.261618   23.696556   20.338234   24.996763   21.413986   15.548410   10.853220   24.410946   29.549704   24.337748   16.774015   11.072598   24.627195   29.577559   24.568268   17.129457   11.365322   20.255018   24.998795   21.827055   16.304907   11.829616   20.585688   24.402161   20.462175   14.748178   10.346066   27.073317   31.154531   24.688047   16.442726   10.521482   28.078800   32.454403   26.091175   17.653400   11.369338   21.090174   25.601177   22.279295   16.736561   12.135334   12.915401   14.396141   11.714032   8.393927    5.978145    21.875023   24.689667   19.336269   12.775706   8.103469    19.137606   21.883318   18.174900   13.015748   8.909518    9.232853    10.531726   9.539693    7.824127    6.373490    8.829480    9.548805    7.890254    5.826498    4.273276    10.280864   10.871192   8.998818    6.764770    5.065726    9.211673    11.467050   10.785356   8.764831    6.864905    17.784281   21.814507   18.389185   13.041471   8.951343    17.965683   20.869234   16.769348   11.463240   7.618206    23.811169   29.493040   24.550381   17.148306   11.623346   19.165688   21.324072   18.284853   14.176581   10.955849   27.350742   36.081699   31.973335   23.351540   15.971834   28.345594   38.833588   36.627831   28.442282   20.392786   32.139832   41.367943   37.123791   28.751986   21.716576   15.415676   17.370512   15.798697   12.913017   10.266682   33.492149   49.039783   49.309292   40.063122   29.463537   37.015648   58.659512   63.377140   54.182465   41.324173   14.417271   16.717047   15.632020   13.203642   10.813394   12.562952   14.425754   13.372059   11.282939   9.356133    10.888032   13.445964   12.991161   11.090299   9.069605    15.125624   16.389362   14.697834   12.297997   10.378556   19.199665   23.026127   20.151693   15.648035   12.101346   19.222242   21.309883   18.260960   14.180244   10.997500   34.769245   45.751747   44.641121   37.747372   30.459997
BAS17_061    4.421114    3.792852    3.331019    2.992839    2.652128    3.724646    3.367225    2.988586    2.622733    2.277702    4.491055    3.895396    3.438590    3.069629    2.701451    2.380631    2.278123    2.294619    2.318767    2.217633    2.388931    2.220563    2.076401    1.961580    1.792720    3.853290    3.560977    3.160742    2.736256    2.330848    2.624002    2.498197    2.369554    2.200054    1.977717    3.017390    2.913481    2.871260    2.802198    2.631650    2.116428    2.121375    2.218606    2.318641    2.290154    3.294108    3.087441    2.786330    2.475997    2.168704    3.230335    3.065171    2.781959    2.421366    2.056442    2.214338    2.282499    2.385955    2.420554    2.334395    3.974727    4.025071    4.208016    4.387227    4.496293    2.649136    2.646910    2.805975    3.068595    3.386812    1.631714    1.556644    1.498629    1.461264    1.406398    3.608040    3.432403    3.110535    2.711269    2.318470    2.114743    2.008595    1.905571    1.800322    1.671631    3.136323    3.160279    3.220257    3.203430    3.093117    5.379832    5.565149    5.650821    5.606581    5.472799    1.926120    1.960187    2.051316    2.152533    2.292711    1.947339    1.917866    1.887626    1.828286    1.710563    2.199162    2.112575    2.048465    1.968900    1.828605    2.254463    2.288586    2.320206    2.292878    2.176414    3.554354    3.851862    4.180715    4.325560    4.242620    2.284726    2.368041    2.441008    2.417253    2.287782    2.195081    2.322254    2.480588    2.522698    2.379449    2.491008    2.551084    2.637734    2.678488    2.586395    4.802651    5.289713    5.709000    5.873734    5.681838    3.166953    3.537674    4.153278    4.616781    4.605728    4.668427    5.332165    5.966101    6.306977    6.165300    5.083700    5.836404    6.841324    7.581394    7.565274    5.632748    6.761950    8.286860    9.389110    9.402864    3.508922    3.111297    2.847722    2.658681    2.417407    3.992123    3.509153    3.081475    2.759161    2.458273    3.596240    3.224887    2.918724    2.653338    2.375983    3.901750    3.524023    3.268129    3.035824    2.748592    3.015416    2.775675    2.692621    2.655636    2.491661    3.388508    3.118816    2.802712    2.496941    2.191139    3.351301    3.119436    2.845609    2.531382    2.206149    2.848857    2.860861    2.885952    2.818216    2.605930    2.440938    2.313275    2.165856    2.035632    1.863440    4.940249    4.715444    4.250812    3.652814    3.060755    2.459329    2.383591    2.257484    2.068593    1.837755    1.583908    1.564920    1.627498    1.731154    1.802863    2.412333    2.226720    2.007627    1.804748    1.623460    2.762087    2.611228    2.377654    2.101670    1.823023    1.750244    1.769362    1.807596    1.790441    1.691140    1.993654    1.953282    1.928819    1.872828    1.781093    2.372011    2.290324    2.185945    2.056310    1.880570    2.511899    2.439737    2.378550    2.278366    2.131956    2.656528    2.838214    3.027532    3.073372    2.942121    2.454593    2.555268    2.656806    2.672726    2.548775    2.146213    2.225721    2.327255    2.355460    2.238734    3.195879    3.423387    3.652709    3.748735    3.626404    3.201100    3.128695    3.248802    3.360820    3.302429    3.234432    3.567922    4.022992    4.339666    4.290685    3.175869    3.578837    4.273066    4.826248    4.872987    3.381379    3.590868    3.844838    3.955599    3.883924    2.395077    2.380629    2.512849    2.634186    2.606026    2.727803    2.843888    2.952026    3.007663    2.997296    3.043898    3.129934    3.323422    3.485799    3.560802    3.458401    3.567997    3.665964    3.641882    3.487015    4.316537    4.822444    5.249134    5.418293    5.260143    6.825161    8.429046    10.197584   11.383955   11.427384
BAS17_062    4.342693    5.874305    7.388930    7.206574    5.901398    3.285709    4.553126    5.967189    5.998503    5.018124    3.992721    5.374356    6.844284    6.766281    5.627791    4.228592    5.804929    7.203482    7.030688    5.830400    3.614503    4.657172    5.772204    5.719785    4.839778    4.183215    4.893281    5.804335    5.718721    4.869171    3.289011    4.209516    5.214093    5.198835    4.462978    4.257857    5.496131    6.833112    6.727807    5.642620    3.215478    4.378276    5.485081    5.449917    4.659335    3.473989    4.055862    4.734524    4.606079    3.894263    3.043121    3.628890    4.230483    4.134405    3.572592    2.244762    3.246597    4.246109    4.266764    3.635119    18.733835   17.388926   16.004427   14.798355   13.759474   7.135759    7.601414    7.625450    7.136082    6.459747    2.821081    3.848244    4.738659    4.645444    3.901253    4.641965    4.334421    4.069541    3.695558    3.248913    2.664962    3.033713    3.310636    3.228114    2.924840    4.543848    5.339183    6.113496    6.126118    5.641836    8.730988    9.957054    11.471400   12.475855   13.153215   4.489754    5.408162    5.956730    5.741941    5.127908    2.918522    3.437934    3.761380    3.489833    2.916305    2.620655    2.857250    3.043654    2.916806    2.588695    3.280803    4.397502    5.447138    5.477089    4.823474    7.201623    8.365842    9.732331    10.371912   10.099829   3.687523    5.902112    7.900066    7.981801    6.799079    4.221240    8.179861    11.930089   11.773183   9.154790    4.485253    8.760621    13.109462   13.500385   11.121469   6.199203    9.624123    13.191507   14.157014   13.211773   7.367894    21.784937   35.839787   36.132172   27.540071   5.757319    11.554270   17.708040   18.912867   16.263788   7.333059    19.037390   30.778685   32.018158   25.970692   11.404240   31.404570   51.138870   53.294575   43.393806   4.691110    6.335841    7.786449    7.510007    6.142853    3.366847    4.815390    6.300224    6.332963    5.325617    3.198078    4.562451    6.030571    6.063933    5.086630    3.951361    5.391077    6.836087    6.721056    5.598983    3.714748    5.277655    6.744253    6.677533    5.575906    3.930233    4.759814    5.754317    5.679301    4.815133    3.632913    4.511822    5.509224    5.453974    4.635251    3.149162    4.423645    5.808169    5.835939    4.916608    3.410865    4.022414    4.730590    4.618937    3.911615    5.581867    5.554218    5.761477    5.413329    4.633073    2.677858    3.390974    4.103341    4.061531    3.520189    4.277140    5.599983    6.527966    6.284024    5.371852    3.547811    3.555873    3.598664    3.361681    2.924139    3.272315    3.177752    3.022710    2.787843    2.536507    2.592931    3.522749    4.333629    4.271734    3.666300    2.772275    3.665871    4.303370    4.173512    3.609952    3.420318    3.541874    3.477826    3.128780    2.681690    3.131924    3.928253    4.716080    4.701129    4.092236    4.837127    6.405095    8.035380    8.538603    8.012498    4.125940    8.011557    11.489985   11.252289   8.757236    3.717768    7.572660    11.430387   11.587809   9.242127    4.650176    8.790614    12.994456   13.582419   11.603005   10.445149   11.734083   12.006410   10.845129   9.026745    6.226048    15.655998   24.976162   25.807198   20.788996   7.783724    22.536022   37.201691   38.362083   30.371330   5.897726    6.838888    7.711119    7.413011    6.393575    6.145276    7.260963    7.971054    7.544923    6.473078    3.749145    4.813776    5.846771    5.729508    4.876910    7.304770    7.363312    7.198839    6.811445    6.321862    5.602165    6.369066    7.175089    7.507940    7.547253    8.130741    11.664739   15.758466   17.560955   16.878965   11.174864   24.800648   38.553898   41.185078   35.844074
BAS17_063    4.383747    4.411789    3.866626    3.124439    2.506139    4.233014    4.481482    4.050517    3.247054    2.491738    6.761313    6.501664    5.633383    4.579969    3.711684    3.950087    3.962718    3.592201    3.171294    2.881342    4.168638    4.192263    3.781549    3.170254    2.606156    3.803377    4.089010    3.719960    2.964363    2.226489    3.318871    3.556542    3.182690    2.513715    1.893203    4.208893    4.229310    3.743002    3.086335    2.534863    2.918307    2.857243    2.639445    2.423459    2.273435    2.409750    2.407551    2.086507    1.667114    1.302401    2.827780    2.851084    2.481952    1.965947    1.518768    2.544373    2.655964    2.385062    1.993140    1.667604    6.105424    6.135853    5.520271    4.791255    4.241562    2.271731    2.459745    2.484088    2.466689    2.553788    1.221784    1.509121    1.612414    1.458100    1.211270    2.275482    2.042511    1.601346    1.236456    1.004557    1.528051    1.815325    1.890673    1.701338    1.402673    3.344267    3.505186    3.602954    3.544881    3.426989    3.941857    3.680113    3.393337    3.112370    2.846309    3.365500    3.510329    3.502030    3.201273    2.812353    2.082957    2.345879    2.264882    1.912650    1.531003    1.866693    2.102435    1.965673    1.624697    1.288872    2.528847    2.748604    2.950995    2.785151    2.378637    4.863312    5.073013    4.329769    3.498376    2.934850    3.761431    4.209568    3.934705    3.277382    2.647251    4.018191    4.880713    4.361126    3.312542    2.407786    3.223835    3.739877    3.370362    2.649391    1.990140    5.491522    5.033795    4.290756    3.644013    3.184108    10.060900   12.696514   11.484739   8.803616    6.418794    8.089289    9.155142    8.022123    6.328021    4.963004    8.837861    10.020929   8.788148    6.933960    5.416817    11.216618   11.694301   9.356682    6.852441    5.122931    4.696763    4.929170    4.829060    4.795527    5.025829    4.069318    4.251144    3.826215    3.129713    2.500629    3.801838    4.009844    3.541442    2.766955    2.063999    4.797313    4.710636    4.004472    3.122872    2.410078    3.003570    3.166340    2.911656    2.536395    2.261041    3.333352    3.573038    3.219135    2.548082    1.911971    3.929348    4.189122    3.781309    3.009742    2.262954    3.453236    3.567283    3.164569    2.573545    2.062445    2.225048    2.250726    2.001283    1.674688    1.402911    3.511551    3.483531    2.994912    2.346175    1.788766    2.614022    2.720854    2.394933    1.922691    1.529847    1.533584    1.780872    1.879285    1.777865    1.622188    1.927664    1.851239    1.673820    1.445874    1.227523    1.916359    1.809855    1.501595    1.205093    1.001933    1.912892    2.150429    2.261557    2.126980    1.887402    2.099867    2.519470    2.608974    2.290211    1.864799    2.185741    2.221781    1.919289    1.528537    1.220100    1.868199    2.309162    2.481941    2.226553    1.774492    3.537594    3.936639    3.534529    2.852193    2.281220    3.357342    4.121860    3.806098    2.966526    2.186041    3.301449    3.878640    3.457931    2.658983    1.961664    5.135548    5.092055    4.330178    3.457157    2.752894    4.335742    4.318049    3.996505    3.635921    3.385232    8.016909    10.066072   9.206917    7.136816    5.254234    9.451748    11.135899   9.525833    7.032027    5.043052    3.664552    3.728278    3.351603    2.840396    2.449307    3.658467    3.496637    3.215409    2.969347    2.811262    2.643124    2.707826    2.373034    1.944558    1.623567    2.858093    2.983600    2.778767    2.466264    2.205943    3.494128    3.396241    3.314006    3.105990    2.839852    9.423821    9.883324    8.030940    6.054348    4.785652    13.301404   12.905187   9.810715    7.097599    5.501856
BAS17_064    6.702549    5.398761    4.376646    3.771480    3.516526    4.519135    4.027103    3.539854    3.166579    2.941643    7.987431    6.353722    5.282126    4.653031    4.270725    5.773748    5.411501    5.034650    4.619988    4.195256    4.084828    4.002176    3.761032    3.573760    3.516738    4.118552    3.919390    3.582684    3.225590    2.975952    3.449504    3.255544    3.092792    2.998039    2.971108    5.092436    4.588728    4.238311    4.070599    3.954948    2.606460    2.617570    2.720170    2.842105    2.882978    3.418156    3.333534    3.128850    2.913253    2.798229    3.827242    3.553393    3.278232    3.037297    2.922435    3.991359    3.687922    3.480278    3.504064    3.611572    5.916000    5.994376    6.122407    6.290420    6.471612    5.641053    5.932521    6.678343    7.326575    7.446599    2.333899    2.362968    2.756624    3.649215    4.596220    3.943386    3.458262    2.998911    2.557921    2.218706    3.295932    3.000228    2.963264    3.420037    4.180690    6.068527    6.318084    6.480618    6.588154    6.544987    10.348516   10.939333   11.457795   11.733743   11.672608   3.815908    3.956052    4.147269    4.436528    4.668588    2.691944    2.395013    2.203735    2.229778    2.362119    3.562348    3.047198    2.702369    2.513783    2.389339    4.440907    4.795841    4.708339    4.507509    4.468158    4.729939    5.003955    5.018301    5.049936    5.230140    2.571378    2.397964    2.243353    2.246032    2.335553    4.160480    3.678964    3.311076    3.166464    3.103420    3.974438    3.747797    3.534841    3.453740    3.457993    7.011135    8.083141    7.989400    7.254230    6.588421    4.751116    4.343392    4.064039    4.031205    4.090621    4.814118    4.614090    4.363855    4.277888    4.380266    4.666368    4.445294    4.292754    4.272504    4.348655    4.144969    3.992589    3.831360    3.762436    3.786467    7.719256    6.331456    5.248815    4.646495    4.444592    5.316536    4.629706    4.050774    3.683106    3.514736    4.935331    4.371842    3.991377    3.758189    3.620175    6.302390    5.313907    4.698510    4.338147    4.094560    4.861256    4.513917    4.163958    3.894395    3.735475    4.088606    3.884175    3.544479    3.217184    3.022638    2.905347    2.782355    2.595505    2.409794    2.295196    4.122586    3.861377    3.675298    3.630001    3.658783    3.348920    3.362039    3.384057    3.576896    3.832868    3.907446    3.689624    3.336996    2.918832    2.603329    3.890108    3.555516    3.354763    3.394225    3.593908    2.820457    3.042828    3.581483    4.247027    4.660825    2.760406    2.645240    2.603168    2.753726    3.023065    3.242854    2.903177    2.649004    2.523585    2.526122    3.535551    3.372137    3.354735    3.620623    4.042850    2.650708    2.517181    2.531764    2.795224    3.109972    3.641502    3.105407    2.705257    2.407698    2.160375    3.160676    2.852474    2.677276    2.728602    2.937846    4.491863    4.592980    4.572643    4.624150    4.739858    2.897358    2.643153    2.422157    2.374397    2.426509    4.061085    3.621963    3.321466    3.201229    3.139330    4.538906    5.131654    5.049827    4.653418    4.351061    8.998322    9.322556    9.910565    9.853502    8.950809    4.718104    4.428445    4.129778    4.022000    4.063551    5.299589    4.927812    4.605139    4.485226    4.475718    8.002429    6.931133    6.029617    5.543377    5.202830    5.490608    5.739021    6.198618    6.327193    5.964029    5.588843    5.030122    4.588818    4.414148    4.304775    4.964181    5.280837    5.630882    5.989055    6.228070    5.204734    6.132674    6.286539    5.989451    5.636386    5.803803    5.711278    5.395144    5.298693    5.518559    6.213188    6.645519    6.651740    6.430965    6.277302
BAS17_065    7.480377    9.443155    11.257106   11.286256   10.248146   6.204343    8.188225    9.890360    9.802055    8.448814    8.489712    10.762605   12.687708   12.332225   10.467538   6.730444    8.040034    9.022227    8.855070    7.831031    5.440535    6.541000    7.228256    6.907294    5.975339    5.660361    7.272788    8.581451    8.376932    7.152979    6.162966    8.177470    9.335985    8.980417    7.815684    6.487368    8.611750    9.773838    9.308462    8.011867    3.711746    4.532698    4.887215    4.705904    4.250896    4.228479    5.163983    5.762706    5.497767    4.714333    4.774006    6.088907    6.649997    6.163411    5.217489    4.283741    5.829089    6.459879    6.119799    5.474325    9.336505    11.169703   12.090320   11.813432   10.648269   5.939195    7.178366    7.845019    7.886331    7.467343    5.220293    6.768878    7.350111    6.998751    6.346447    4.218340    5.150912    5.672523    5.316594    4.462031    4.521275    6.069339    6.657414    6.446689    6.197513    6.095148    7.303190    7.414949    6.698669    5.868716    6.403510    7.370413    7.628088    7.237351    6.633026    5.449242    8.600005    10.573247   10.559275   9.649280    4.459295    6.751224    8.302382    8.062198    6.842526    4.987501    7.792377    9.675632    9.314737    7.659665    4.200263    5.072483    5.455310    5.357524    5.143920    8.296341    11.325514   13.314632   13.170395   11.744763   4.720439    8.237898    11.002570   11.251683   9.957579    5.325572    8.213673    10.544271   10.622529   9.163633    5.392398    9.379653    13.341701   14.378172   12.934640   7.343246    9.712172    11.803448   12.270974   11.466718   6.853891    9.136957    11.892456   13.635118   13.811851   6.602376    8.450187    10.585957   11.937001   12.040730   6.900925    8.819554    11.241539   13.004252   13.314994   7.685252    10.426726   13.523937   15.270580   15.167222   6.669671    8.165115    9.431183    9.304174    8.352996    5.726328    7.415904    8.886512    8.848566    7.785510    6.446261    8.833525    10.648785   10.465656   8.984098    8.094708    10.286023   11.874320   11.667389   10.481581   5.734549    6.773439    7.485583    7.234536    6.371174    5.368252    6.792416    7.893370    7.655437    6.542371    6.098971    7.855372    9.040145    8.695227    7.412017    6.236942    8.354337    9.539236    9.126391    7.883650    3.839778    4.666883    5.003593    4.784998    4.290010    5.341670    6.566896    7.456407    7.141636    6.051719    4.908370    6.289258    6.751418    6.215759    5.355164    5.114526    7.216326    8.080157    7.924444    7.518975    3.593894    4.581663    5.100052    4.828412    4.157685    3.971135    4.977199    5.346320    4.914792    4.136353    3.960671    5.013886    5.495698    5.544058    5.658419    5.056563    8.456474    10.756821   10.750875   9.556013    4.154707    6.402299    7.785619    7.376153    5.999512    4.908936    7.926290    10.213932   10.306830   9.111910    5.529635    8.943195    11.577917   11.798428   10.506879   4.830388    7.789193    10.019315   9.985832    8.598157    6.101064    9.908689    13.277952   13.645435   11.781369   5.796615    8.468187    11.163747   12.003400   11.235245   6.601004    7.883219    8.739681    8.556762    7.547126    5.754189    7.977824    10.286385   11.390543   11.237416   7.225596    10.651380   15.208195   18.146622   18.375706   10.091625   12.040488   12.594558   11.333682   9.285460    5.158362    6.228138    6.895244    6.839207    6.212626    7.010875    8.872888    9.534958    8.770127    7.458453    6.124528    8.051908    9.118328    9.010161    8.283030    4.290087    5.181914    5.558620    5.438640    5.203175    7.865295    10.983859   13.887169   14.878346   14.147458   10.048068   14.891291   20.022640   22.413963   21.887623
BAS17_066    4.908834    4.197857    3.959367    3.895911    3.750813    2.863389    2.866642    3.070348    3.213401    3.146678    4.228880    3.800961    3.699811    3.620517    3.399017    3.706621    3.605263    3.763303    3.958524    4.001237    2.236102    2.380341    2.744338    3.086700    3.212163    2.302499    2.529160    2.915213    3.207351    3.242860    2.152302    2.436107    2.810178    3.012764    2.925441    3.387097    3.552653    3.855111    4.082678    4.095882    1.990231    2.232312    2.693460    3.102031    3.249417    1.856919    2.120432    2.516585    2.817870    2.894641    2.022299    2.358000    2.810095    3.060224    3.012173    2.255023    2.820056    3.518969    3.973119    4.093186    6.057666    7.197125    9.162736    10.858028   11.527675   3.941871    4.521721    5.429026    6.114812    6.335767    1.603909    2.316078    3.234938    3.670775    3.486911    2.009743    2.187624    2.452402    2.642245    2.683610    1.598834    2.262037    3.143887    3.607201    3.506764    3.239413    3.862009    4.733091    5.480344    5.919035    5.075840    5.709055    6.645383    7.480372    7.919171    2.224514    3.040848    4.057364    4.613374    4.542029    1.812838    2.426944    3.129120    3.468325    3.356142    1.751254    2.034394    2.455709    2.727341    2.733411    3.406419    4.228709    5.320372    6.060541    6.221871    4.257196    5.212940    6.530796    7.277931    7.178216    2.159254    3.028480    4.143476    4.839019    4.851169    2.514373    2.855365    3.272567    3.554054    3.572727    2.282495    2.835105    3.613206    4.210378    4.368062    4.059680    4.612353    5.619724    6.563719    6.987733    3.472768    4.004457    4.704304    5.229429    5.323072    4.793676    5.713764    7.281490    8.500942    8.833282    4.248197    4.942052    6.083523    6.881485    6.959455    4.146806    4.761289    5.792686    6.602903    6.785071    5.251949    4.473226    4.202229    4.143735    4.025804    3.597535    3.340197    3.404395    3.527926    3.501884    2.882606    2.849958    3.015048    3.122165    3.031643    3.996550    3.781445    3.803692    3.786429    3.598843    2.779435    2.833948    3.105787    3.383567    3.481567    2.177590    2.344604    2.708078    3.028505    3.127362    2.252316    2.503075    2.884785    3.119668    3.075083    2.458388    2.666045    3.018740    3.235164    3.179685    1.950403    2.234913    2.759447    3.177588    3.276649    2.464991    2.730714    3.096201    3.330157    3.328959    1.823478    2.300613    2.936689    3.275718    3.168756    2.128671    2.562028    3.209751    3.627142    3.640304    1.537951    1.919130    2.352247    2.549907    2.477981    1.692175    1.957815    2.321806    2.519984    2.488212    2.264680    3.205117    4.349186    5.111910    5.337526    1.972186    2.965815    4.112129    4.644034    4.435205    1.885968    2.147857    2.477096    2.672472    2.652867    1.869178    2.617167    3.581327    4.159298    4.186320    2.697057    3.593491    4.808150    5.569493    5.576502    2.033960    2.716346    3.552431    4.090849    4.121388    2.092643    2.475268    2.996673    3.378398    3.457727    3.254554    3.814502    4.751350    5.589320    5.923899    4.941748    4.965956    5.292484    5.656719    5.826131    3.012445    3.670712    4.629185    5.381333    5.595083    3.223725    3.684797    4.276833    4.778634    4.944101    4.781694    4.972768    5.383214    5.786133    6.087745    3.328424    3.487868    3.882430    4.272233    4.446601    3.240346    3.671350    4.359123    4.947930    5.303470    3.914565    4.703728    5.864902    6.669102    6.787753    3.712219    4.570996    5.711728    6.596142    7.003960    4.756173    5.928223    7.756166    9.027447    9.201370    5.434412    5.930197    7.128372    8.498023    9.317089
BAS17_067    3.962397    5.125844    6.092572    6.314862    5.901102    2.832343    3.771970    4.688723    5.058085    4.859515    3.766996    4.829068    5.813623    6.182343    5.955271    3.035778    4.155276    5.082761    5.374055    5.100506    2.991878    4.087887    5.013740    5.315748    5.053136    2.643722    3.437765    4.241077    4.605680    4.489252    2.699767    3.564359    4.459370    4.934123    4.926283    4.913955    6.126873    7.072696    7.278540    6.792372    2.665817    3.541183    4.447270    4.985120    4.985868    2.340480    2.841503    3.386948    3.677037    3.646064    2.115190    2.725348    3.401406    3.767041    3.725604    2.137627    2.855631    3.518072    3.841790    3.780521    4.890109    6.468184    8.545496    10.301457   10.932786   3.078577    4.264770    5.640365    6.909703    7.541967    1.654415    2.087270    2.490798    2.691468    2.650839    2.060197    2.374559    2.770313    3.019314    3.013052    1.454097    1.790686    2.133211    2.337590    2.346985    3.399652    4.564472    5.978207    7.130438    7.691041    5.065584    6.835012    8.982946    10.403267   10.643510   2.686492    3.544604    4.410869    4.887981    4.822594    1.462843    1.880872    2.398954    2.688669    2.627902    1.343484    1.729782    2.225889    2.553092    2.568541    1.812709    2.649530    3.409834    3.765009    3.693509    3.015557    4.438155    6.175452    7.432543    7.706485    2.278847    3.336016    4.632706    5.463864    5.490997    2.159167    3.051170    4.272567    5.093199    5.107951    2.312292    3.724203    5.238832    6.055444    5.991745    3.747447    5.896414    8.107179    9.224229    9.096358    3.354654    5.572101    8.935287    11.386721   11.606383   7.762222    11.628142   16.011702   18.554525   18.304176   14.507771   22.136820   29.003428   31.996740   30.837084   14.932800   23.184696   30.342859   33.271698   32.107880   7.153645    8.244981    9.096392    9.181526    8.622473    3.314953    4.375588    5.317285    5.623175    5.374527    3.063284    4.044147    5.007817    5.460579    5.398232    4.174332    5.370883    6.460886    6.876645    6.667542    3.007737    4.119079    5.056957    5.366688    5.109295    2.820203    3.626121    4.422495    4.786039    4.690874    2.690534    3.537970    4.381888    4.778081    4.675184    3.194450    4.162711    5.082350    5.478564    5.339922    1.920828    2.332425    2.797483    3.074364    3.082999    2.693891    3.292986    3.991668    4.359133    4.294499    1.809712    2.385643    2.967410    3.273561    3.232175    2.950275    4.052093    5.333309    6.484138    7.017896    1.558626    1.803763    2.111587    2.303761    2.302432    1.452086    1.761681    2.131405    2.365113    2.363691    1.846029    2.444666    3.063463    3.476250    3.585051    1.694225    2.390536    3.093514    3.428681    3.324077    1.568366    1.879269    2.335900    2.659052    2.678663    1.527217    2.269444    2.976863    3.309312    3.242967    3.012479    4.420286    6.148284    7.400552    7.673310    1.973567    2.983803    4.407491    5.368239    5.397451    2.208385    3.549736    5.007929    5.817491    5.777913    2.409134    3.909716    5.494549    6.329017    6.248892    6.775900    8.892275    10.273364   10.783232   10.508525   5.452924    8.383685    12.121146   14.544714   14.583720   5.583022    9.064936    13.014224   15.276576   15.119239   5.329437    6.735783    7.834462    8.341509    8.147635    3.334845    4.658431    5.898601    6.636042    6.690219    3.783777    4.925777    6.045410    6.635953    6.582861    3.235700    4.533283    5.926643    6.953563    7.230083    3.466850    4.752687    6.237515    7.290648    7.591708    5.762152    8.109619    11.216379   13.451971   13.827726   7.826393    12.652982   17.198391   19.237411   18.773285
BAS17_068    19.568787   27.222034   30.041822   28.141300   23.460381   22.512712   29.660263   31.063169   27.800188   22.383698   23.140800   31.445482   33.609367   30.601059   24.968470   23.873528   30.549129   31.281162   27.969597   22.849873   19.893255   25.866568   26.971983   24.332932   19.949438   21.323521   28.417942   29.589460   26.085989   20.606211   20.472797   27.564589   28.130938   24.162373   18.799072   18.926723   23.835468   25.730778   24.237741   20.652046   18.880508   24.371246   24.700893   21.458811   16.939972   15.682365   20.070297   20.586603   18.151457   14.512082   16.097252   20.855047   20.758480   17.435101   13.359850   13.998289   18.683279   19.632452   17.463312   14.144891   36.358677   51.134212   52.991951   44.756359   33.657410   32.021240   42.425064   42.232304   35.036301   26.434965   11.844309   15.079086   16.241800   15.239543   13.041452   12.339071   15.929022   16.816439   15.428412   12.836475   13.631104   18.916750   19.902472   17.547045   14.165936   19.387585   24.740316   25.752462   22.832752   18.315805   41.938835   57.334347   58.064144   48.924400   36.921867   24.638491   34.092281   35.043560   29.216307   21.760561   8.716297    13.165337   15.832067   15.901695   13.964991   17.459709   23.379236   26.047216   25.017422   21.363138   21.644951   29.806173   30.767405   26.315804   20.348534   30.706503   46.549305   50.188202   42.996429   32.194912   18.136375   27.663725   31.871517   29.850676   24.328367   21.772051   32.526943   38.212994   37.295471   31.554451   22.617359   34.809559   39.130096   36.048378   29.069883   49.765980   71.453300   70.987366   56.866302   40.370556   31.238523   51.844524   65.523064   66.562958   57.062572   39.545624   61.409210   74.065559   73.926773   63.461899   37.639969   57.609550   67.830505   65.633728   54.811176   44.710606   67.584923   76.357048   70.559952   56.835743   19.491959   26.493410   29.187241   27.693756   23.523935   21.155064   28.448717   30.476017   27.935667   23.033312   22.096012   30.008949   31.794237   28.543795   23.023762   18.928795   26.221096   28.785444   26.742390   22.163389   20.166748   26.512411   28.150671   25.849695   21.552940   19.136707   26.001839   27.352224   24.284678   19.322893   22.154762   29.743097   30.986626   27.196999   21.449648   19.673485   25.199814   26.035141   23.196976   18.883837   15.966029   20.194693   21.536514   19.853447   16.434544   17.103369   22.774212   23.176399   19.755167   15.153542   14.997410   20.553053   20.924301   17.633444   13.435841   20.703667   26.467299   26.502504   22.671698   17.933731   11.262967   13.922153   14.790157   13.791662   11.725842   12.319540   16.312511   17.049253   15.293346   12.503028   15.826757   20.297453   20.338442   17.506435   14.111930   11.451248   16.004187   17.641987   16.402624   13.812736   16.250891   23.139309   25.983063   24.771929   20.910181   16.163120   22.966051   25.358696   23.543962   19.533712   30.584898   46.414188   50.069427   42.905369   32.137863   14.238804   22.318779   27.244377   27.122072   23.238220   21.557316   33.118752   38.466606   36.859024   30.723425   37.811977   54.835033   57.080307   48.720840   36.945591   36.827526   45.175285   43.333443   35.799221   27.294210   29.123999   47.949024   60.215420   61.107346   52.432869   32.036720   51.491459   61.731094   59.892357   49.713776   17.517473   22.879019   25.167051   23.467396   19.373390   28.255434   36.159172   35.918705   30.623068   24.110409   14.697474   19.342981   20.929729   19.147152   15.683041   30.279942   42.991814   44.806774   37.478161   27.710646   28.359854   38.499096   38.935703   32.578842   24.413851   39.080967   61.231812   70.771713   66.843628   54.908028   54.611401   83.734131   89.792618   77.366249   58.194012
BAS17_073    5.146024    5.268427    4.776296    4.096111    3.488264    4.708122    4.709383    4.069436    3.307619    2.643740    5.373113    5.310592    4.468709    3.557986    2.837850    5.597311    5.781533    5.498365    4.845622    4.100116    4.587118    4.552730    4.020673    3.383161    2.837003    5.240077    5.029655    4.289701    3.508626    2.848713    5.571699    5.299971    4.360037    3.449053    2.779625    5.499861    5.446399    4.562932    3.593039    2.860284    3.005678    3.197658    3.102082    2.767003    2.365220    4.281245    3.959369    3.351167    2.760015    2.281070    6.739012    5.972333    4.840992    3.901375    3.243565    4.411621    4.242590    3.557632    2.867063    2.384702    8.436681    8.397291    7.699664    6.906080    6.261481    4.569633    4.564880    4.349128    4.017658    3.627172    3.667253    3.641243    3.169393    2.605239    2.155626    4.586749    4.022443    3.158045    2.440726    1.949984    3.016318    2.777085    2.235819    1.736297    1.413519    4.047220    4.296540    3.995375    3.448838    2.858083    7.175918    7.556221    7.297031    6.616821    5.716615    4.416271    4.446015    4.086337    3.620399    3.165437    4.297757    4.478993    3.564701    2.559120    1.847640    4.293343    4.369521    3.474704    2.531868    1.876335    2.520108    2.973930    3.103519    2.903174    2.521459    6.062623    6.219070    5.530504    4.724953    4.088568    5.416803    6.052560    5.229778    4.092097    3.210423    5.474858    5.938461    4.945672    3.693723    2.746059    4.778444    5.749078    5.379775    4.395053    3.401983    5.791280    6.757965    7.210347    6.793172    5.887029    6.437804    7.280650    6.550551    5.234413    4.050762    5.820105    5.815088    5.287521    4.541755    3.835561    6.075127    6.296093    5.869542    5.038669    4.165633    6.938678    7.959527    8.253912    7.511395    6.314421    5.904202    6.029702    5.452112    4.614822    3.882324    4.315066    4.501193    4.108414    3.491904    2.890171    5.364853    5.300010    4.469331    3.563206    2.834997    6.274950    6.166462    5.263317    4.290921    3.548613    4.046045    4.243653    3.904029    3.320199    2.756426    5.079639    4.895799    4.288718    3.625245    3.039643    5.426188    5.160620    4.331169    3.491159    2.824629    5.375234    5.168373    4.239823    3.328869    2.694824    4.162150    4.002500    3.593664    3.114093    2.685793    5.696324    5.161525    4.315338    3.546024    2.926195    5.569409    4.993286    3.947950    3.081359    2.535806    2.804081    2.990158    2.945038    2.705851    2.384547    3.770255    3.493971    2.872089    2.265431    1.797520    4.168192    3.681053    2.830716    2.134607    1.703706    2.732110    2.859434    2.696433    2.368027    2.023690    3.902995    4.367342    3.767689    2.945901    2.282557    4.887334    4.628541    3.567031    2.591442    1.952845    3.088533    3.540115    3.202918    2.597828    2.053844    6.048629    6.206011    5.512463    4.702887    4.067470    5.189062    5.883862    4.946065    3.671851    2.692695    5.001195    5.744666    5.026691    3.873756    2.886987    5.853275    6.811717    7.243440    6.812606    5.902478    6.031887    6.175906    5.594258    4.665425    3.774122    6.491701    7.344749    6.602491    5.264865    4.064688    6.512663    8.214874    8.288021    7.065729    5.522959    6.731471    6.700948    5.807922    4.751813    3.839962    4.286646    4.549591    4.309015    3.690876    3.014998    4.799996    4.870236    4.189734    3.357130    2.676028    5.114126    4.973060    4.598642    4.236817    3.906442    4.299720    4.672779    4.616284    4.203858    3.600657    7.713446    7.854940    7.038572    5.978726    5.102351    12.891627   15.264770   16.019003   14.657159   12.492746
BAS17_074    5.643096    5.604280    4.982773    4.122271    3.417699    4.963587    4.754737    4.346179    3.760747    3.191801    6.698499    6.365603    5.796383    5.002753    4.319391    5.834214    6.562920    6.299665    5.414255    4.659226    3.516931    4.050828    3.863084    3.285463    2.755856    4.992411    4.908882    4.388825    3.705972    3.113889    2.615329    2.984325    3.088190    2.846371    2.518708    3.511297    3.878011    4.113731    4.092339    3.998000    3.868275    4.108422    3.992563    3.583246    3.207443    2.757727    2.933091    2.720282    2.351474    2.030315    1.658381    1.787359    1.777776    1.670451    1.561935    4.709648    5.144104    5.294404    5.135439    4.868836    6.085292    6.139716    5.772461    5.165672    4.625646    3.589014    3.751943    3.713735    3.363986    2.975311    2.338013    2.442123    2.501582    2.375082    2.152886    1.755648    1.905511    1.899251    1.748826    1.595537    2.740590    3.384749    3.358230    2.963023    2.581890    5.006025    6.193028    7.725299    9.558823    11.844604   10.376262   10.895387   11.341528   11.321539   11.036828   3.514402    3.767606    3.874132    3.735772    3.426905    2.386413    2.461454    2.540292    2.421545    2.198562    2.432463    3.050087    3.000364    2.542237    2.119734    4.322638    5.342025    5.411329    4.866919    4.265105    8.241073    8.984765    9.036064    8.427739    7.652055    3.933095    4.594078    4.886699    4.678805    4.211322    3.333780    4.192066    4.314390    3.844271    3.255930    6.915735    8.966712    8.683182    6.949041    5.233445    9.128852    11.665617   12.598668   11.536369   9.743644    6.582898    8.760098    9.044416    7.716129    6.099853    7.270433    8.939832    8.963864    7.643024    6.183773    9.337381    11.789289   11.656187   9.647490    7.471862    10.159906   12.717615   12.683640   10.540795   8.280654    6.449378    6.681426    6.059554    5.197701    4.725163    4.831906    4.941853    4.408827    3.584973    2.887084    4.625554    4.559818    4.271448    3.720210    3.155436    4.046674    4.167071    4.032023    3.587258    3.091469    6.847040    7.418567    7.354370    6.563488    5.673954    3.951453    4.160919    3.813048    3.236845    2.743536    3.165259    3.341793    3.228040    2.849940    2.454284    2.545306    2.878886    2.989803    2.762982    2.420292    2.476759    2.752644    2.758255    2.511575    2.237116    3.496968    3.477092    3.183860    2.822538    2.508124    2.011140    2.286840    2.426751    2.437018    2.396695    3.667971    3.832196    3.799294    3.437560    3.031230    2.186436    2.178697    2.099324    1.958204    1.789788    1.559847    1.749741    1.726078    1.583424    1.461134    3.440202    4.320630    4.639509    4.421602    4.097653    2.842383    2.758427    2.695915    2.651345    2.566834    1.670006    1.874426    1.905090    1.760520    1.593407    4.698966    5.617651    5.311115    4.429219    3.647025    4.352867    4.960819    5.214529    4.995089    4.530471    2.613562    3.223109    3.535923    3.408622    3.071964    5.175409    6.755281    6.628898    5.407106    4.167530    9.050572    11.547888   11.624152   9.898411    8.025062    6.721450    7.957968    8.109658    7.320738    6.295158    6.034784    8.387622    9.207205    8.349461    6.904529    8.584535    11.958644   11.924018   9.502131    6.930125    8.133429    9.031185    9.050138    8.498033    7.865989    7.223810    7.829031    7.478476    6.568203    5.648461    4.150946    4.916331    5.688958    6.122566    6.470385    3.360221    3.602916    3.647754    3.415603    3.050157    7.110583    7.865380    8.175409    7.949377    7.509395    4.851215    5.634794    5.797951    5.415372    4.933688    8.687356    10.704685   11.103360   9.864027    8.256493
BAS17_075    10.464882   15.040466   20.829473   22.635532   19.403294   10.209476   14.576642   19.758741   21.013634   17.892216   9.808996    14.201597   19.648588   21.350643   18.361870   8.130750    12.242277   17.447613   19.303192   16.791573   7.176020    11.052637   15.418947   16.395435   13.834105   7.490755    11.046283   14.867427   15.300866   12.694247   5.293306    8.407301    12.072431   13.243618   11.477189   5.677680    8.910345    13.030499   14.636501   12.895678   6.992139    9.794696    13.521506   15.034209   13.342891   6.936822    9.481377    12.233525   12.553843   10.592496   5.109847    7.281955    9.519979    9.672780    8.080091    4.531717    7.007044    9.906489    11.073969   9.929173    9.296529    11.760415   14.647091   15.183716   13.125838   7.180609    9.068635    11.408530   12.177808   10.836523   8.547793    14.754418   25.183794   31.864635   29.691128   5.500804    7.679081    9.680768    9.566288    7.797483    11.866364   21.409315   35.533768   44.361153   41.549042   6.245555    8.476879    10.617959   11.174752   9.898943    11.461242   15.091929   18.555578   18.814840   16.111872   8.389799    11.985682   16.049006   17.454121   15.256299   6.268123    12.980939   21.682873   24.783741   21.174238   7.143430    14.535894   24.470070   28.908148   25.530521   12.994602   20.175323   27.667337   30.213604   26.260941   8.049292    12.120902   15.714064   15.745028   12.981692   7.256218    13.323112   20.925768   23.673374   20.478285   6.364030    14.237719   25.246477   29.788296   25.979008   12.172254   22.167574   34.024540   38.010658   32.572906   15.831401   24.358887   30.469877   29.376461   23.295822   7.915067    16.440245   29.211378   35.376526   31.761715   7.819253    13.532318   18.859781   19.280134   15.828391   9.024568    13.070609   17.027819   17.380947   14.660334   9.695193    15.159333   20.087992   20.195087   16.544165   9.196256    13.578639   19.151880   21.081123   18.286291   8.238250    12.675902   17.834835   19.245964   16.462938   6.729300    10.539261   15.158524   16.610386   14.310782   8.072188    12.040956   17.189028   19.096609   16.774857   7.229073    11.255737   16.117496   17.613605   15.129570   8.058856    11.915115   16.225332   16.927612   14.157059   7.199989    10.633315   14.299351   14.756443   12.284369   5.436026    8.557452    12.323827   13.636612   11.918797   6.151516    9.292517    13.536720   15.374926   13.653176   7.562063    10.243013   12.857386   12.580914   10.179064   5.001210    8.040180    11.673874   13.075889   11.608497   7.777048    10.476156   13.908440   15.408396   13.802601   5.685263    8.669034    12.644126   14.297363   12.596525   4.710147    7.652166    11.955995   14.268467   13.093548   12.525821   18.435556   24.815517   27.731855   24.953772   8.873651    14.907324   23.205801   27.136675   24.121357   6.022117    13.399673   22.156031   24.494545   20.330151   12.252136   21.720070   33.912540   39.744900   35.458374   7.817865    13.010435   17.996426   18.593800   15.385886   6.349128    13.276743   22.943348   27.050291   23.720894   8.249071    17.504250   30.043201   35.227600   30.732836   14.724351   24.899776   34.474602   35.771591   29.420324   8.964312    12.058936   16.279911   17.866026   15.756435   8.250944    16.434757   25.955769   28.740488   24.395956   12.796143   24.921459   40.314835   45.864319   39.598930   7.351097    9.896198    13.636649   15.227349   13.588607   6.422338    9.452958    13.478375   15.102128   13.337536   5.239806    7.465647    10.316511   11.494459   10.332707   6.129405    8.320650    10.434732   10.686966   9.103630    9.432128    13.003887   15.844467   15.939684   13.489674   10.934954   19.250938   26.780525   27.186523   22.074013   18.641233   30.875790   40.798851   40.127502   31.836731
BAS17_076    12.629572   16.314112   19.009855   17.919800   14.596267   15.682771   19.794731   22.093010   20.296169   16.421707   13.840191   17.986391   20.600550   19.248322   15.904148   12.324884   15.932725   18.366201   17.235088   14.124155   11.228919   15.883592   18.571028   17.226587   13.869123   15.407655   20.079105   22.441755   20.573280   16.745331   15.099401   20.298098   22.393787   20.415421   17.104006   12.823408   17.035591   19.625246   18.370050   15.302409   9.050038    13.104705   15.714274   14.728424   11.903660   11.247489   15.603766   17.957037   16.580299   13.389439   13.677781   17.083986   17.946423   15.971306   13.159278   10.755400   15.181305   17.441229   16.179445   13.550488   20.792843   27.982868   30.184179   27.415705   23.500284   12.201604   16.741570   19.567274   18.371632   15.343549   9.105376    13.435163   17.236271   16.938240   13.742653   10.726079   13.418079   14.545345   13.070767   10.425046   17.951229   25.663620   32.696388   32.637615   26.660923   14.937200   22.095274   26.519991   25.397282   21.860168   26.732891   37.347057   41.609676   39.228031   35.176785   14.397063   18.570675   21.292263   19.999954   16.412781   10.592138   15.641574   19.514751   18.226017   13.965258   11.914634   17.138010   22.137703   21.804520   17.398739   15.103618   22.945084   30.021059   30.211847   25.178991   19.510427   26.997145   29.053102   25.742641   20.773262   16.671526   23.102037   26.392597   23.695839   18.279312   13.355216   23.961744   32.273018   30.491018   23.100857   17.157169   28.416437   37.041924   35.987614   28.843525   31.087397   49.327866   57.533867   52.417542   42.039783   24.898361   48.181313   65.273552   62.372921   48.625103   28.189432   49.166470   61.913956   58.711647   47.503590   25.449987   46.589279   60.682404   57.856400   46.373302   35.874973   70.979782   92.641846   86.137566   66.155212   11.940634   15.315845   17.870237   17.066624   14.261906   12.718233   16.476097   19.202053   18.082565   14.703358   13.974183   18.262911   20.705761   19.083031   15.542879   13.303086   17.448929   20.101648   18.780075   15.434773   11.951118   16.352936   18.952877   17.498138   14.043958   13.149611   17.947227   20.688847   19.144150   15.475008   16.384026   21.150200   23.148575   21.042250   17.384655   14.473204   19.662453   21.981262   20.272209   17.399599   9.549463    13.695297   16.166597   15.072240   12.172397   15.068677   19.199717   20.931492   18.874308   15.126567   13.405111   17.659172   18.974020   17.094250   14.300678   9.245337    12.966561   15.820981   15.190355   12.479251   8.258641    11.231059   13.045535   12.123660   9.725599    10.360842   12.591658   13.284149   11.829146   9.437371    10.461740   15.995234   20.721632   20.571301   17.038303   14.121626   19.301785   23.561594   22.578306   18.055855   11.362654   17.777853   22.535484   20.924368   15.846753   17.738583   26.568897   36.381184   37.576637   30.935949   17.532196   24.124456   26.357824   23.306150   18.369387   14.340245   22.780710   28.442307   26.097406   19.721634   13.701958   22.466619   29.710255   28.768631   22.665199   23.648512   39.354294   48.268490   44.933189   35.647743   13.236813   17.941187   20.714300   19.204762   15.696810   23.698008   44.192898   57.348656   53.483398   41.390160   24.793680   48.400208   64.704117   61.466835   47.854820   15.358276   21.509687   25.020901   23.120602   18.830782   11.022158   15.545988   18.858570   17.956863   14.721303   12.316981   17.491459   20.892649   19.707151   16.296970   13.745396   17.975798   19.755281   17.909357   14.676897   17.257034   25.228016   29.647625   27.930063   23.348289   29.666401   46.811943   54.306812   49.666817   39.781040   49.796253   92.393135   114.131210  103.093292  78.224686
BAS17_077    5.849520    7.919496    8.489399    7.193737    5.316755    5.758952    7.315234    7.309089    5.960558    4.434942    6.379215    8.516730    8.932148    7.433177    5.420336    6.888836    8.233170    8.690767    7.624783    5.912505    3.445671    4.198373    4.202433    3.520448    2.717995    4.095363    5.402183    5.340870    4.225476    3.024230    4.367967    5.220004    5.241987    4.564424    3.823660    5.166953    6.443533    6.923408    6.092405    4.669051    3.406664    4.117231    4.289264    3.704951    2.833304    3.039602    3.951653    3.861854    3.039356    2.181142    3.964689    4.980104    4.738022    3.649378    2.553119    4.059497    4.502980    4.561806    4.032945    3.217242    6.376609    8.072801    8.432818    7.237490    5.546330    5.216147    6.250992    6.531164    5.757134    4.597420    2.341883    3.388413    3.627372    3.017093    2.171235    3.085878    3.840333    3.784710    3.072335    2.257093    3.182892    3.509313    3.362978    2.838333    2.221030    4.740191    6.592761    7.190346    6.293602    4.906885    11.013994   18.568981   20.646692   16.799278   11.495538   4.300272    6.184362    6.526724    5.366932    3.841857    3.315875    5.132893    5.769905    4.891490    3.472506    3.079648    4.329839    4.796943    4.150132    3.069423    3.738116    5.150031    5.629305    4.962463    3.905539    5.481137    8.077206    8.715311    7.280710    5.229740    5.451678    8.577832    9.607523    8.104433    5.734313    4.184890    6.793661    8.124403    7.223721    5.272534    4.849602    8.044589    9.382789    8.112117    5.901247    11.664247   19.765430   21.320255   16.745726   11.125112   4.748147    7.426302    9.337522    8.905516    6.925370    5.290643    7.573925    9.215737    8.904655    7.218048    5.138235    7.357433    9.102881    8.937829    7.308784    7.215770    11.072977   12.499845   10.896526   8.153380    5.838580    7.661998    8.229033    7.027488    5.212506    5.340250    6.894671    7.163020    6.026514    4.545001    5.212611    6.757611    6.977552    5.818820    4.312295    5.733700    7.332923    7.839764    6.756395    5.087800    4.522548    5.505898    5.881216    5.178253    4.004947    4.083357    5.397696    5.336739    4.214459    3.011057    4.581190    5.825945    5.709222    4.556773    3.320536    4.876693    6.003282    6.395829    5.613852    4.317486    3.402952    4.058908    3.971433    3.285550    2.523507    4.491255    5.731914    5.504459    4.293066    3.080069    4.535992    4.867348    4.501968    3.643253    2.768368    3.435710    4.308180    4.402636    3.706595    2.796800    2.489182    3.289615    3.403707    2.840874    2.105860    3.109690    3.896451    3.804370    3.038875    2.194814    3.136748    3.638420    3.801149    3.444150    2.825496    3.348264    5.008601    5.397373    4.455576    3.148086    2.767084    3.705594    4.088126    3.577357    2.669001    3.457488    4.927289    5.486046    4.827076    3.702249    5.658916    8.546658    9.339145    7.819482    5.573414    4.968821    8.232328    9.577071    8.242062    5.847486    4.330421    7.278110    8.648244    7.554657    5.465231    6.729069    10.892582   11.994723   9.794793    6.818060    8.257700    10.229609   10.840067   9.427594    7.258458    5.004274    8.028259    10.021667   9.408356    7.210351    5.584068    9.266582    11.131647   9.907114    7.275018    7.286463    9.858606    10.870859   9.530582    7.236197    4.822594    5.911479    6.306771    5.518917    4.226005    5.524257    6.771434    7.240871    6.441634    5.076766    4.975635    6.229094    6.341239    5.327024    4.014113    7.372701    11.783553   12.768534   10.329928   7.173778    6.278155    9.420509    10.648540   9.332357    6.953929    10.486068   18.059641   19.803272   15.804968   10.643695
BAS17_078    21.914564   28.068943   28.559364   24.258245   18.529150   21.039152   28.409208   29.373932   24.338215   17.092989   20.753771   27.650246   29.021814   25.177267   19.617802   18.659412   22.353020   21.785555   18.308428   14.125661   19.455181   25.041441   25.531372   21.536383   15.867313   21.859932   29.112427   29.681274   24.419846   17.093903   18.040464   25.361462   27.595819   23.950876   17.911760   15.345149   19.699099   20.007227   16.801771   12.738488   10.427839   12.745041   13.739738   12.504787   9.882529    20.463915   24.758913   23.261103   18.385870   12.806666   21.741861   27.014744   25.750521   20.384693   14.127624   9.575107    13.529592   15.063435   13.186049   9.833891    32.434948   36.956409   33.273239   26.951752   21.537291   19.575197   23.458563   23.102852   19.854721   15.951900   11.714767   17.275822   21.324823   20.371637   15.674520   17.799318   19.024584   15.971998   11.814496   8.156313    16.478540   19.210209   18.733274   15.707655   11.474306   15.597670   20.582144   22.022303   19.667849   15.529361   23.900200   28.261591   27.354109   23.313236   18.453842   24.347198   36.289764   39.665432   33.992828   24.736364   19.602627   29.673159   34.657509   31.124289   22.597090   25.723593   32.031853   30.597967   24.017414   16.311234   28.008255   39.683804   46.161346   42.835033   32.590332   29.969391   46.271816   50.876129   43.355961   31.435465   41.475662   66.200172   74.190483   63.310505   44.317719   24.825266   33.697094   34.547554   27.804504   18.864025   33.028973   43.109196   43.970577   36.789211   26.231777   19.331888   26.686117   30.875942   29.140913   23.718842   25.054968   35.432049   38.106277   32.009346   22.872194   26.936373   40.977276   46.370518   41.157059   32.407707   23.027828   35.239193   41.775482   38.268703   30.449245   22.676870   32.751259   36.523567   31.677069   23.390717   21.291162   26.349394   26.117411   22.031704   17.054325   20.492277   26.891768   27.451387   22.882942   16.511253   18.765516   25.550236   26.823500   22.609627   16.487114   19.363176   25.017344   25.799189   22.428638   18.115389   18.797165   22.568119   22.061460   18.582077   14.363014   21.299442   27.848463   28.092611   23.093338   16.266550   21.409536   28.773214   29.583876   24.476362   17.241343   15.585011   21.846264   23.981714   21.222446   16.747942   13.748273   16.626148   16.795597   14.402161   10.807608   23.873949   29.855501   28.597969   22.703180   15.701244   17.338631   22.766785   23.334145   19.474463   14.071405   13.934212   22.063948   27.444006   25.890219   19.818247   11.973104   13.351574   12.384494   10.155615   7.480532    18.175714   19.430002   16.322231   12.129009   8.381227    13.651395   18.944017   21.991796   20.388716   15.631853   37.998203   65.062187   78.990295   71.182335   51.133324   16.708059   19.023397   17.437584   13.548775   9.376231    32.996513   42.867149   45.321568   39.570866   28.867695   34.989845   56.591747   63.765442   54.626148   38.845604   28.001514   41.886040   45.764187   38.656525   26.974100   27.526999   35.127792   34.155235   26.967060   18.324854   24.044077   34.350430   39.677410   36.487968   28.177114   23.763338   24.385361   19.896549   14.739522   10.594320   27.792576   41.107193   44.486267   37.389202   26.524117   23.100912   33.249863   36.945110   31.967329   23.560843   19.074022   21.930246   20.382277   16.394793   12.214600   15.982170   17.904619   16.913652   14.178937   10.940548   15.710393   19.158524   19.082151   16.024446   12.203915   24.304840   36.240646   39.633694   33.975376   24.729872   18.166805   25.570053   29.692022   27.769001   21.822428   30.448004   47.168739   52.064648   44.479416   32.774883   22.357479   32.534508   38.581375   36.259544   29.642694
BAS17_079    12.549916   11.700159   9.822168    7.626184    5.685446    9.741574    9.297972    7.753023    5.912742    4.319736    12.618739   11.905299   10.067466   7.919486    6.015534    9.240947    9.579351    9.002349    7.564867    5.987362    7.152069    6.823533    5.957674    4.755725    3.610608    8.755390    8.474352    7.182573    5.513702    4.003561    8.337055    7.943801    6.757462    5.297330    3.973892    8.014112    7.983591    7.249521    6.130857    4.975091    8.304072    8.386494    7.675099    6.451998    5.211109    6.592014    6.372910    5.432185    4.228552    3.163713    7.948328    7.607385    6.292896    4.779699    3.483061    6.600950    7.754924    7.775633    6.589051    4.976575    26.414600   22.040174   15.488722   10.661589   7.673872    10.638745   10.689657   9.569822    7.841729    6.135272    9.481272    10.876607   10.209603   8.125342    5.933691    4.805616    4.421858    3.566509    2.762146    2.152918    7.041843    7.800536    7.289674    5.851872    4.298268    9.363110    11.263055   10.876538   8.906674    6.676025    22.013365   20.095482   15.662973   11.960911   9.497800    10.451994   10.917175   9.569538    7.416642    5.364003    5.203074    6.031239    5.763751    4.725950    3.552344    4.324198    4.458635    3.948179    3.202485    2.527850    8.418559    10.486801   10.155791   8.048161    5.789945    29.228424   24.436590   16.788101   11.138676   7.686912    7.883074    9.301310    9.045815    7.482397    5.592211    7.546060    9.094873    9.416806    8.362401    6.723591    5.895470    7.733679    8.413777    7.490428    5.838171    10.792414   11.881249   11.019104   9.013562    6.955263    8.726238    11.011401   12.378314   11.551252   9.362423    17.082285   15.768081   13.388784   10.889458   8.701995    11.233549   11.786727   11.726705   10.550024   8.725041    11.582569   12.453838   12.620002   11.568523   9.799138    12.167465   11.664360   10.212357   8.194517    6.274006    8.356193    8.345168    7.452637    5.955458    4.459122    9.397223    9.052636    7.751699    6.097836    4.589076    11.115182   10.930871   9.544322    7.719077    6.025996    8.733925    8.590799    7.710321    6.322486    4.952116    8.338572    8.009184    6.863499    5.357646    3.978239    8.976053    8.647223    7.279239    5.566874    4.039532    8.301682    8.154038    7.337896    6.151498    4.980864    6.046244    5.943566    5.092376    3.962765    2.953743    8.933590    8.740914    7.395909    5.658962    4.112501    6.418647    6.428561    5.692934    4.530135    3.361248    10.628034   11.484965   10.509444   8.426999    6.302839    4.634893    4.641760    4.022985    3.170047    2.399642    4.934340    4.528758    3.653001    2.832405    2.203104    9.112539    12.386363   12.567628   9.993815    6.859022    8.429852    10.129704   9.694789    7.762817    5.601910    4.255652    4.050907    3.429451    2.779591    2.253407    5.377301    6.596782    6.393446    5.111657    3.678928    15.885167   14.744550   11.659385   8.595029    6.179751    6.622962    8.110156    8.363008    7.198858    5.474980    6.742755    7.789549    7.945690    7.021931    5.646628    6.972407    8.953027    9.471416    8.289732    6.455801    13.127593   13.512697   12.452552   10.288429   8.047097    12.906445   14.074153   13.796062   11.854571   9.238700    8.464152    11.452464   13.484125   12.815481   10.408669   9.869370    10.335856   9.786222    8.587111    7.130717    8.329954    8.583714    8.068611    6.788575    5.338197    7.335349    8.259323    8.035954    6.883561    5.449094    16.253284   14.790798   11.633694   8.679459    6.431934    10.061872   11.517411   10.626815   8.456693    6.304688    30.406767   25.472374   18.180983   12.642860   9.064186    11.777991   13.869853   14.860458   13.822619   11.561724
BAS17_080    18.509768   22.363914   23.637383   21.253027   17.596109   13.509912   17.565073   19.563847   18.019205   14.615274   16.097181   20.783741   22.267849   19.773827   15.676155   13.901217   17.548933   18.398108   16.329826   13.283286   9.909368    13.107845   14.812831   13.946943   11.823685   12.961321   16.253605   18.044088   16.747137   13.749899   11.432827   15.354154   17.358747   16.255999   13.481383   16.826523   20.979553   21.934252   19.588533   15.995783   6.915216    9.096701    10.178395   9.576456    8.202815    7.002014    9.148214    10.249588   9.679860    8.327258    11.145544   14.161566   15.802134   14.843700   12.331308   10.499803   13.897854   15.583638   14.753560   12.549711   19.576567   26.912136   31.591419   31.262476   26.753290   27.088594   34.243252   36.628613   34.177452   28.533712   8.310949    10.806845   11.925063   11.196793   9.257192    8.556655    10.210397   10.679367   9.677188    8.005689    9.446091    13.266523   15.127032   13.789267   10.710608   13.977131   19.416231   21.738058   20.048119   16.276234   16.573689   25.583334   30.659294   28.899551   23.356205   16.360697   22.766554   26.364466   25.558336   21.272614   8.524600    12.574716   14.540136   13.509133   10.709970   11.414586   14.752055   15.145411   12.829482   9.686091    21.622723   36.932220   44.410400   39.881355   29.742401   17.839037   26.403509   29.713467   27.024948   21.207930   17.932417   26.600245   29.933258   27.194345   21.308943   15.112361   22.145098   24.243488   20.923622   15.654200   18.082058   29.582981   34.888561   31.162960   23.385870   18.218143   31.068974   38.761734   36.344551   28.573647   24.035961   43.516388   56.267063   53.021675   40.853420   25.153301   47.793091   64.175339   61.624992   48.188232   21.528456   43.319084   60.972660   59.964508   47.472786   22.420317   43.773487   61.445587   61.569603   50.381378   17.444113   20.739801   21.325472   18.814978   15.414835   12.870833   16.943525   18.713049   16.957228   13.596734   13.146092   17.504141   19.325037   17.586857   14.187364   16.187325   20.619345   21.965820   19.626207   15.843232   13.976152   17.639376   18.519547   16.467831   13.420061   11.523492   14.777771   16.578329   15.477455   12.834254   12.653699   16.403126   18.228910   16.819830   13.714902   12.001864   16.138079   18.046404   16.822126   14.090134   6.990446    9.131378    10.229515   9.656848    8.302465    11.834553   14.695025   16.229208   15.132495   12.576256   9.222005    12.088404   13.779120   13.258072   11.283844   14.004231   17.803406   18.688717   16.947456   13.812185   5.314970    6.779824    7.592571    7.225323    6.131218    8.396047    10.070669   10.478916   9.432189    7.669819    13.892593   19.315052   21.643677   19.977676   16.226181   14.578916   21.964106   25.892378   24.627457   19.620024   10.481588   13.194898   13.409346   11.440355   8.857479    18.049757   29.656330   34.671379   30.402170   22.094339   17.819443   26.389782   29.717787   27.024338   21.185780   14.349278   22.559202   25.809694   23.027849   17.481979   16.203125   24.399065   27.249142   23.696503   17.655949   18.202738   31.061571   38.782841   36.374382   28.596792   41.510342   46.551369   42.092415   33.517021   24.991444   22.018311   37.917835   46.803612   43.088444   32.972511   19.391731   34.651768   44.779812   42.476570   33.159660   22.646225   27.100082   27.093254   23.502689   18.654459   24.881481   29.241211   28.148697   23.774660   18.693216   15.479298   19.472511   20.279428   18.047256   14.523264   19.647047   26.942978   31.587460   31.251816   26.747406   16.722483   25.790461   30.843754   29.031673   23.451309   26.756086   42.477951   51.072876   47.764477   38.018806   23.823374   45.756779   62.424114   61.421120   49.824570
BAS17_081    7.009255    7.967748    8.464375    8.244174    7.563142    4.471531    5.721784    6.681305    6.667361    5.843422    6.832730    8.055799    8.805488    8.748631    8.232996    2.791988    3.481421    3.989628    4.086214    3.777615    2.875098    3.619416    4.184022    4.299476    3.975910    2.919573    3.676097    4.256252    4.378769    4.048409    3.600762    4.673508    5.500771    5.523647    4.910795    5.308902    6.002606    6.343918    6.139906    5.621146    1.498573    1.826505    2.187779    2.368843    2.278939    1.509512    1.824761    2.159406    2.322061    2.234320    1.481252    1.787706    2.127428    2.296138    2.210477    2.745679    3.325187    3.815308    3.948785    3.788692    6.923666    8.449673    10.203260   11.223941   11.526386   4.149173    6.236739    8.039491    8.341269    7.388936    1.461389    1.823094    2.197720    2.353032    2.214700    2.051599    2.147406    2.194006    2.056664    1.789749    1.975714    3.017713    4.191173    4.773861    4.517530    2.019615    2.857629    3.845129    4.340262    4.166731    2.494516    3.419031    4.514706    5.092858    4.897240    4.184669    6.958104    9.228485    9.478670    8.085231    2.547396    3.300829    3.742640    3.624559    3.100285    1.929710    2.221375    2.443533    2.493204    2.306413    2.504727    3.462763    4.572377    5.152256    4.949363    5.836545    7.951685    10.052281   10.999558   10.831028   4.034162    5.698473    7.261251    7.924211    7.662292    3.030684    3.637258    4.224235    4.531589    4.394809    2.653073    3.581732    4.627947    5.257719    5.126497    3.286019    4.406349    5.690860    6.452254    6.339845    3.036050    3.664696    4.279591    4.606025    4.474857    5.071040    7.198161    9.326787    10.440138   10.417582   7.065175    9.659400    12.363856   14.073608   14.425392   3.335740    4.536358    6.089211    7.181320    7.250237    4.790817    5.734828    6.287937    6.227022    5.714555    4.840097    5.783128    6.323544    6.256607    5.740140    4.171723    5.067297    5.694311    5.654389    5.122605    6.897346    8.312286    9.117569    9.174768    8.924521    2.891944    3.619651    4.169940    4.282713    3.963217    2.894333    3.628182    4.192376    4.309184    3.980828    3.792614    4.986102    5.930376    5.969425    5.251790    4.177300    5.071169    5.689619    5.643652    5.105004    1.507007    1.827323    2.171774    2.345985    2.260411    1.512794    1.833207    2.174516    2.336456    2.242860    2.828727    3.320990    3.829107    3.909444    3.576874    4.431253    7.582691    10.204885   10.530421   8.894409    2.026697    2.109345    2.142958    1.996584    1.726582    1.950894    2.042665    2.081378    1.941006    1.683329    2.027558    2.867380    3.859432    4.369143    4.209464    3.411710    5.471210    7.033892    7.122569    6.030602    2.112010    2.372472    2.419376    2.219029    1.885147    2.931759    4.037196    5.229406    5.870518    5.635012    5.332063    7.196546    8.879795    9.413462    8.888720    3.002994    3.605672    4.193521    4.506382    4.370344    2.916124    3.866751    5.042785    5.844514    5.840674    3.297252    4.437680    5.726905    6.483030    6.362406    2.810786    3.242871    3.450228    3.458242    3.245054    5.038616    7.137801    9.245050    10.335407   10.294750   3.385584    4.594880    6.144414    7.230526    7.290864    5.203115    5.388394    5.309103    4.997167    4.544906    3.839916    4.695302    5.451982    5.975833    6.228868    3.304815    3.719807    4.050567    4.063589    3.820781    4.172909    6.278679    8.077847    8.411350    7.598864    2.549829    3.480627    4.558629    5.124182    4.926235    10.334579   15.323864   20.285908   22.924479   23.191462   4.764973    6.473577    8.635345    10.199851   10.440829
BAS17_082    17.948393   27.923252   27.733019   21.215601   14.468658   17.185011   26.073595   25.940613   20.160355   14.007086   16.237700   24.815353   24.871851   19.489330   13.920536   18.229340   28.832201   28.748817   21.812199   14.591452   16.434435   25.619715   25.632778   19.791359   13.555909   16.129791   24.919624   25.026159   19.535191   13.552907   14.258636   21.884638   22.440262   18.068382   13.054657   14.658223   21.089584   20.915916   16.450737   11.767387   15.339649   24.770918   25.049358   19.195360   12.898380   16.074600   23.991020   24.286022   19.446236   13.950347   14.075480   20.924635   21.881390   18.420130   13.866714   11.463250   16.584412   17.157360   14.487845   11.122247   23.210703   33.907192   37.637577   34.452900   28.414293   16.698456   27.811399   30.397387   25.813314   19.483093   11.093877   17.948822   19.383045   16.425926   12.391443   10.195531   14.200800   14.806861   12.597303   9.573982    9.964251    15.156454   18.942156   19.892216   17.701994   11.958245   18.008867   22.215210   22.609365   19.535679   40.747959   65.602798   70.897110   59.247852   43.389011   11.096680   17.243782   19.636250   18.256445   15.085875   12.414032   20.583502   22.960651   19.379000   14.045557   11.206367   17.698019   18.844994   15.440516   11.030275   18.289940   31.035725   40.941341   42.847771   36.953423   20.798683   29.942894   30.359211   24.928328   18.494112   15.519324   23.219269   24.372484   20.661180   15.769246   23.432777   39.395149   39.670662   29.626396   19.164833   30.093927   51.468929   53.322044   41.321758   27.764137   50.664944   85.324608   88.259949   68.631378   46.219589   40.220169   67.602905   66.875282   48.874424   30.916250   127.525909  195.616837  181.098984  126.020905  76.559074   84.237144   129.178131  119.515152  83.165154   50.676918   63.274288   103.440987  101.377800  73.450630   45.907520   20.036081   30.594824   30.379292   23.367367   16.144642   16.507965   25.796173   25.812227   19.905382   13.605390   14.835755   22.930149   23.223625   18.344690   13.059679   16.445963   24.238647   24.005941   18.897970   13.900802   16.467211   25.748327   25.790670   19.910645   13.619762   16.339235   25.457409   25.497213   19.723429   13.538486   15.081959   23.111084   23.716385   19.189022   13.888293   14.680235   21.955187   22.218473   17.758511   12.944250   14.778765   23.188116   23.491053   18.291321   12.585382   16.411709   23.594835   24.172121   20.024702   14.885206   12.624012   18.848677   19.508345   16.260975   12.281131   12.604094   21.039673   22.538408   18.644966   13.636963   10.107711   15.177236   15.953526   13.147005   9.518723    10.093138   14.073758   14.676208   12.494688   9.506435    13.044469   21.188629   28.666954   31.344147   28.055092   10.463862   16.920069   19.910469   18.786963   15.547854   11.175375   17.665754   18.779276   15.208998   10.675574   15.532224   26.402258   32.606747   31.714563   25.970879   20.647703   29.724262   30.159601   24.789324   18.408983   21.026485   33.844414   34.639431   27.150099   18.766027   25.447996   42.858398   43.084385   32.078075   20.690851   39.358990   66.994759   69.711250   54.664608   37.265957   24.618317   40.505905   42.533070   34.030506   23.906816   51.523468   81.047592   77.985710   56.677597   36.156345   50.275997   88.143059   89.443764   66.068169   41.742413   12.585994   18.412487   20.276594   18.338205   14.786289   19.132866   31.270098   32.187798   25.155865   17.151806   11.130490   16.158270   17.157843   14.951567   11.823216   15.599133   24.210068   27.304968   24.704687   19.708759   20.127640   32.567692   38.657059   36.651901   29.757423   73.335640   108.414871  104.905121  78.457748   51.867771   99.732033   169.745224  168.710342  121.944771  74.894058
BAS17_083    32.352245   23.752321   17.630526   13.982500   11.776740   13.535481   10.640061   8.614531    7.790720    7.646509    32.968426   23.735315   17.325464   13.752302   11.838400   9.538452    8.618822    8.229560    8.277025    8.226048    7.431597    6.404833    5.984408    6.188425    6.604435    6.959241    5.962556    5.339386    5.359008    5.725947    7.698314    6.736950    6.022540    6.113427    6.569137    12.464657   9.845047    8.406696    8.068999    8.177632    3.335258    3.556903    4.174655    5.017639    5.678691    2.434111    2.256443    2.449353    2.986526    3.629833    3.956638    3.737090    3.560712    3.719589    4.020825    4.722676    4.478529    4.400113    4.617273    4.918567    10.011492   10.265749   11.060956   11.841066   11.897067   6.109934    6.597096    7.543807    8.659740    9.296632    2.343359    2.274652    2.803073    4.281275    6.407321    2.470075    2.104948    1.994000    2.112937    2.269795    2.768147    2.931175    3.680418    5.352753    7.326452    3.826205    3.744330    4.648107    6.405680    8.413886    6.133935    5.700237    6.695397    8.824857    11.033844   5.104195    4.894053    5.358955    6.655997    8.211702    3.587710    3.123591    3.235629    3.984796    4.852364    3.364208    3.255175    3.842693    5.038433    6.185256    4.468062    4.680904    7.039517    11.930916   17.504278   9.241911    9.167875    9.554832    10.415012   11.036633   5.972898    5.621833    5.977768    7.139805    8.208629    5.447931    5.187580    5.563030    6.291219    6.667212    5.510295    5.764005    7.742996    11.401588   15.083276   7.250878    7.275102    8.807406    11.744188   14.755461   9.151175    9.600250    10.646341   11.942325   12.597817   12.151318   12.334558   12.424502   12.814602   13.058290   11.849714   11.870098   11.905581   12.135048   12.145090   12.255222   12.528529   13.392673   14.580582   15.226940   29.562180   21.728172   16.242464   13.065933   11.178447   18.762865   14.326473   11.251204   9.694569    8.958344    16.902567   13.036065   10.290363   9.204631    8.942060    29.158226   20.867636   15.505934   12.726769   11.309027   9.380781    8.160179    7.576267    7.652123    7.870286    6.832471    5.860341    5.247448    5.261003    5.643113    7.734004    6.603964    5.843089    5.884498    6.295366    11.931902   9.489690    8.091564    7.776789    7.914114    2.795588    2.699638    2.943758    3.548424    4.254871    3.844886    3.510183    3.375201    3.591940    3.944155    4.438440    4.310039    4.162350    4.386451    4.770901    3.572649    3.631246    4.315905    5.795960    7.656983    2.063052    1.756970    1.791568    2.272501    2.981289    2.779415    2.585443    2.511378    2.685846    2.885045    3.240802    3.364636    4.660845    7.419248    10.734661   4.505828    4.226401    4.678948    6.095111    7.882161    3.405483    3.003883    2.983944    3.172777    3.249983    3.805055    4.076697    6.030367    10.046913   14.615709   9.217394    9.091542    9.402590    10.217196   10.836275   5.967261    5.624173    5.944981    7.077113    8.149983    5.507478    5.691340    6.951147    8.920148    10.478158   6.438711    6.756620    9.000214    13.139422   17.395512   5.651324    5.850181    6.503755    7.297436    7.699535    10.612741   10.911741   11.687027   12.988466   13.852684   9.326582    9.975149    11.728628   13.996168   15.511820   6.710241    5.855328    5.616901    5.900484    6.279665    5.527963    5.713219    6.398444    7.236477    7.663113    5.388643    4.830620    4.823134    5.096808    5.402176    9.990469    10.299213   11.120552   11.919939   12.006383   5.669571    5.344234    6.526271    8.931216    11.431997   11.971761   12.113976   13.147273   14.918337   16.260376   11.031206   12.169420   14.797359   18.106493   20.579672
BAS17_084    6.823257    8.319907    11.296303   12.799987   11.807612   5.730130    7.266933    10.152556   11.555805   10.505109   6.884052    8.419992    11.229466   12.580389   11.577451   4.838724    6.331102    9.336612    10.997515   10.315461   4.784529    6.065138    8.671380    10.051069   9.284211    5.691523    6.868466    9.430216    10.739831   9.803110    4.810120    6.082178    8.437167    9.664026    8.922240    5.212868    6.858023    9.669662    11.321134   11.044679   3.719765    5.375994    8.712433    10.917204   10.516647   4.345671    5.081956    6.896034    7.865092    7.243828    4.557922    5.103465    6.556114    7.378731    6.867718    3.385241    5.206778    8.320509    10.185035   9.742476    7.451613    9.882410    14.328556   17.221680   17.005541   4.131108    5.807660    9.170329    11.643263   11.935094   3.067570    5.085585    10.063664   14.222126   14.358707   5.199709    5.302786    6.015143    6.242527    5.630236    3.768930    7.459569    14.928457   19.629530   18.412525   5.414256    7.752319    12.147927   15.565438   16.961380   7.629692    10.211250   14.227761   16.533964   16.053968   3.534629    5.483996    9.265455    11.956035   11.701014   3.039020    4.252440    6.527216    7.855959    7.365857    2.914712    4.676501    7.702400    9.178304    8.290168    3.512537    6.740552    12.372537   15.535065   14.457288   6.875270    10.644088   16.488316   19.788343   18.671804   5.044421    9.679261    17.216347   21.167696   19.393625   4.736366    10.733306   21.151890   26.689791   24.258808   4.527802    10.941410   21.775406   27.524336   25.082951   7.228700    11.252348   17.070145   19.919197   18.532261   9.698850    26.651234   56.937016   73.815819   67.517960   8.255440    13.256194   21.156485   25.183743   23.225405   8.835208    16.441038   29.179737   36.257156   33.666340   9.816828    21.215366   38.962318   48.119957   44.065102   7.206749    8.659726    11.782767   13.702709   13.455070   5.352701    6.956482    9.952560    11.589684   10.952665   4.598147    6.220965    8.918476    10.328402   9.608613    6.948529    8.768052    11.846655   13.580199   13.218128   5.915463    7.569913    10.683281   12.435606   11.858315   5.333658    6.551986    9.120878    10.430313   9.537831    5.396738    6.584652    8.987362    10.239153   9.406907    4.487685    6.147367    8.868364    10.329133   9.717134    3.221529    4.448062    7.259312    9.192001    8.869366    6.144804    6.761249    8.598347    9.526091    8.692397    3.742634    4.936092    7.393970    8.985635    8.559093    2.900581    4.799561    8.926022    12.072712   12.016285   3.596440    4.137938    5.553906    6.416389    6.011076    3.811774    4.122158    5.079637    5.618576    5.231861    3.534563    7.037750    13.520596   17.407751   16.366575   3.148698    4.900842    8.429284    10.981172   10.762962   3.495555    4.514045    6.191921    6.832809    6.101999    3.469821    7.097146    13.492854   16.941069   15.474279   6.853929    10.621870   16.457987   19.735481   18.602057   5.013680    9.656105    17.241611   21.233789   19.458246   4.064556    9.900205    20.042915   25.479706   23.182955   5.199723    10.779762   19.511662   23.924355   21.855667   6.567861    7.869179    10.579690   12.102375   11.492952   9.274970    20.367207   38.482979   47.810074   43.410740   11.730453   35.248898   74.932625   96.312096   87.783554   5.235590    6.725589    9.410890    10.824826   10.124443   4.030202    5.767220    9.009373    10.978709   10.629809   4.442575    6.000655    8.926634    10.685703   10.256664   4.551980    6.555218    10.359487   12.907822   12.529354   5.185852    7.318838    11.121524   13.398012   12.963101   8.004102    12.770624   19.714912   23.170092   21.500576   10.743520   22.138271   38.044014   45.349842   41.057484
BAS17_085    4.284396    4.728240    4.495621    3.633485    2.741218    4.589454    5.030019    4.684590    3.716207    2.762969    4.231735    4.730227    4.519539    3.697416    2.843775    3.121320    3.940384    4.032358    3.372497    2.561789    2.986369    3.438636    3.317765    2.679804    1.999685    3.427323    3.980975    3.818421    3.070788    2.289816    2.878708    3.536249    3.456007    2.837312    2.193410    2.912248    3.564744    3.473865    2.845760    2.200753    2.949759    3.924316    4.148501    3.471334    2.576461    1.947096    2.197520    2.126393    1.757696    1.358397    2.046489    2.347397    2.252334    1.826085    1.376363    2.467484    3.567374    3.789333    3.119466    2.302791    2.507381    3.432519    3.756370    3.294642    2.585880    2.269036    3.370909    3.825716    3.330783    2.504829    2.492530    3.567986    3.754744    3.036917    2.156891    1.646961    1.883939    1.841314    1.549227    1.223465    2.845973    4.932349    5.551280    4.469028    3.021665    3.441196    4.480312    4.774420    4.171286    3.334095    3.768873    5.033179    5.353544    4.578839    3.496191    2.206434    3.147988    3.334094    2.745862    2.002681    1.957690    2.558204    2.606329    2.151996    1.622395    2.275312    3.132384    3.325243    2.783006    2.078329    3.036316    4.736720    5.242993    4.386298    3.174093    3.929413    5.103646    5.343065    4.628687    3.686810    2.737811    3.888483    4.063245    3.382218    2.555184    3.882064    6.492526    6.974686    5.559260    3.849925    5.068809    7.564576    7.968158    6.500595    4.703888    5.726779    8.107874    8.783029    7.609005    5.880914    6.473320    11.043905   11.370740   8.603593    5.669290    4.513420    5.957711    5.839230    4.656718    3.462787    5.453041    7.605677    7.452868    5.738368    4.036180    5.164660    7.455808    7.394579    5.717544    3.993674    3.453290    4.024346    3.921463    3.197850    2.415524    3.482883    4.080801    3.982667    3.245995    2.448197    3.363958    4.002098    3.886867    3.198749    2.487872    3.394679    4.030066    3.918633    3.232282    2.522671    3.124074    3.775982    3.750463    3.066365    2.297218    3.500407    3.988235    3.801228    3.036703    2.246720    3.298915    3.847841    3.689378    2.980092    2.243401    2.888725    3.538263    3.451053    2.831585    2.193108    2.052938    2.605900    2.665378    2.190915    1.620106    2.070158    2.385820    2.296249    1.864648    1.405328    2.190312    3.122917    3.313064    2.722779    1.982540    3.140062    4.688376    5.048320    4.131184    2.961477    1.443006    1.709894    1.709195    1.436198    1.109563    1.806640    2.336270    2.448104    2.065929    1.575734    2.840311    4.922130    5.545621    4.465890    3.016440    2.183782    3.097444    3.270521    2.694776    1.970660    2.152779    2.805075    2.915133    2.451105    1.861104    2.716038    4.262532    4.699307    3.886405    2.774611    2.718255    3.837221    4.013029    3.354872    2.550484    2.996721    4.655935    4.915300    3.971481    2.849701    4.090254    6.715960    7.140605    5.658686    3.906388    5.449115    8.213127    8.843533    7.420684    5.507897    3.672916    4.838670    5.393793    4.836555    3.802588    5.255661    7.858972    8.033774    6.424445    4.682148    8.584360    14.149435   14.370209   10.870719   7.204769    3.300589    4.132809    4.416508    4.075955    3.609537    2.615864    3.710472    4.117071    3.573747    2.707034    2.839613    3.605507    3.697416    3.123183    2.435993    2.492347    3.417348    3.738120    3.280307    2.579539    3.695898    4.948171    5.277080    4.517830    3.449211    4.160948    5.400005    5.565929    4.750225    3.752609    7.067584    10.545717   11.151603   9.262053    6.875225
BAS17_086    3.303905    3.249006    3.517623    4.077432    4.550093    3.271203    3.234514    3.508068    4.046933    4.411739    3.470368    3.457103    3.779463    4.361029    4.832910    2.565894    2.666667    3.035227    3.660722    4.156217    2.557817    2.600962    2.947432    3.543844    3.955889    2.575438    2.601317    2.944134    3.533778    3.935908    3.279220    3.349392    3.669513    4.219529    4.658735    4.471776    4.931234    5.975821    7.722641    10.080071   2.724095    3.123099    3.958783    5.214355    6.347878    2.337633    2.335031    2.798528    3.594415    4.117586    2.468214    2.333475    2.527990    2.910218    3.140249    2.914449    3.122348    3.571053    4.259077    4.932011    6.700385    8.139258    10.382050   13.634319   17.497068   4.485802    4.793125    5.477585    6.614029    7.929410    1.955472    2.028677    2.803243    3.979804    4.653340    2.109874    1.744871    1.705478    1.756148    1.734384    2.182052    2.552314    4.345316    7.250109    9.037778    3.789008    4.177707    5.179015    6.637546    7.901056    7.284360    9.148795    12.487140   17.245190   22.495602   2.586310    2.953739    3.884750    5.182995    6.088959    1.942670    2.145977    2.816072    3.663627    4.094740    1.897207    1.845508    2.232202    2.776119    3.016414    2.535181    3.095407    5.002266    7.818310    9.595360    3.987217    4.728492    5.785779    7.205493    8.641184    2.566621    2.964667    3.656934    4.560405    5.252314    2.680738    3.187217    4.027933    4.843582    5.227563    2.637156    3.053687    4.191324    5.688083    6.494735    3.647182    4.297903    5.691923    7.579365    8.978121    2.662382    3.171841    4.019280    4.845135    5.242132    5.232271    6.357709    7.912328    10.240419   12.721945   4.700682    5.638649    6.908476    8.399679    9.553782    5.602250    6.726721    8.401481    10.196793   11.342341   5.419424    6.081331    7.468822    9.732309    12.745862   3.322675    3.290663    3.571282    4.127244    4.591279    3.436402    3.419327    3.737644    4.312654    4.768701    5.862364    6.761155    8.236778    10.558818   13.912192   2.586384    2.682223    3.054621    3.688190    4.180624    2.600642    2.628080    2.960612    3.546033    3.950861    3.144903    3.135537    3.442808    3.990200    4.315502    3.153552    3.361638    3.761909    4.393086    5.060956    2.340702    2.351076    2.822029    3.618115    4.136546    2.413758    2.273360    2.471491    2.893275    3.161469    2.442098    2.554587    3.024045    3.812403    4.383235    2.424597    2.895480    4.191715    6.045779    7.248705    1.951501    2.027225    2.785742    3.937204    4.596362    2.061625    1.790464    1.906283    2.285922    2.538431    2.195445    2.742614    4.548288    7.252411    8.971881    1.928680    2.138950    2.807424    3.650152    4.080380    2.018793    1.697798    1.679676    1.717516    1.668149    2.160319    2.598963    4.586895    7.621768    9.365530    3.183069    3.655217    4.421711    5.545605    6.616698    2.403086    2.746223    3.337309    3.995968    4.410833    2.230389    2.534402    3.255761    4.059663    4.413410    3.674186    4.327738    5.746747    7.660451    9.059475    4.474158    4.749917    5.210870    5.878866    6.663735    3.639232    4.423798    5.607109    7.116321    8.436002    3.815058    4.566609    5.812113    7.153224    7.891922    5.811640    5.616842    5.797674    6.174541    6.550020    4.458395    4.737731    5.198649    5.867602    6.651266    2.862109    3.039957    3.465904    4.133663    4.778430    2.621369    2.967429    3.886653    5.192568    6.113176    2.539839    3.103693    5.003072    7.781647    9.538462    5.493352    6.501520    7.916621    10.228263   12.940253   5.745342    6.693944    8.096501    9.724551    10.893354
BAS17_087    42.807076   42.660755   38.097889   34.980251   34.416504   30.670712   27.055738   19.443882   13.316028   9.449116    38.464081   34.849258   26.633930   20.488800   17.190863   35.994923   34.196907   25.782444   18.020561   12.816671   22.573748   20.398994   15.250455   11.121337   8.631083    20.878378   18.222170   13.541873   9.845988    7.436653    23.075075   20.387836   15.172556   11.078577   8.485382    32.847595   29.499855   21.659079   15.721048   12.532115   18.782192   17.912605   13.652636   9.731778    7.092659    13.018716   11.560926   8.825114    6.657791    5.243299    12.367654   11.301084   9.254666    7.424049    5.969397    17.406158   16.219114   12.531110   9.390286    7.340016    25.832521   24.578398   21.543154   18.561388   15.949770   13.894676   13.999287   12.090046   9.747190    7.708950    10.664728   9.996546    8.284356    6.656397    5.313470    9.794655    8.604518    6.774739    5.259524    4.153321    7.118465    7.390045    6.569128    5.464419    4.446955    14.572096   13.483619   10.775722   8.486522    6.905058    24.511351   22.630512   18.535160   15.118973   12.737946   16.154903   14.969829   12.063921   9.485836    7.559738    31.276499   27.782864   18.831045   11.768687   7.483657    24.988630   22.067356   14.823654   9.148961    5.780876    13.081529   12.502595   9.791471    7.275742    5.534098    31.723568   28.760487   21.802504   16.338259   12.868748   37.986259   35.041679   24.990993   16.594217   11.241671   49.436943   44.683823   30.842745   19.555450   12.499388   41.615467   38.680080   26.790304   16.720663   10.468924   25.991949   23.684324   17.820173   12.879847   9.586967    46.845440   48.799191   41.022503   31.182140   22.662237   32.387669   36.934788   35.274616   30.489252   25.329969   34.479599   40.810036   40.202511   34.784271   28.095602   44.225266   49.786114   46.576855   39.085876   31.321936   41.184162   38.970150   30.849363   24.345358   20.720680   31.167974   28.559734   20.972672   14.819229   11.292026   30.363325   26.852547   19.472221   13.766674   10.445712   37.417374   33.561256   25.470022   19.719418   16.697145   27.126665   25.342533   19.020552   13.703519   10.486252   22.972921   20.494532   15.252533   10.983997   8.266858    21.694597   19.010725   14.154016   10.305747   7.786887    27.022392   24.443848   18.268160   13.408416   10.602241   12.991692   11.517161   8.786436    6.632928    5.231821    11.671135   10.541048   8.602494    6.894451    5.587323    13.570002   12.439676   9.961531    7.787413    6.156201    13.596382   13.611135   11.711180   9.452391    7.510209    10.913076   9.611217    7.239435    5.353412    4.071341    7.204837    6.766917    5.760287    4.749477    3.874738    9.201515    8.879991    7.418330    6.009460    4.924068    23.561991   21.700130   15.931539   11.028508   7.720536    35.098286   30.088917   19.523018   11.587886   7.046240    17.894039   16.966007   12.317447   8.191095    5.511816    31.623554   28.668301   21.752466   16.326662   12.870902   49.101444   44.377113   30.624441   19.406269   12.393714   51.454247   46.079891   30.742050   18.472488   11.132146   34.400024   32.162922   23.335571   15.671143   10.684127   35.002926   35.398296   28.460293   20.766790   14.880473   48.561291   50.987793   42.815617   32.740681   24.310295   53.513008   53.020420   41.031727   28.889326   19.925373   32.933308   30.017370   22.166048   15.704093   11.550757   28.441433   28.202721   22.638475   16.677883   12.166237   22.795292   21.047855   15.692770   11.189358   8.259312    17.940508   16.683250   14.153847   11.748001   9.786122    12.924612   11.739408   9.716022    8.040570    6.869873    33.305267   33.421848   29.440517   25.519016   22.456911   46.662395   46.602596   39.338802   31.510038   25.227213
BAS17_088    5.026455    7.095190    7.811166    6.933242    5.775819    2.707222    4.530818    5.226599    4.427746    3.262845    4.911262    7.601042    8.826759    8.465908    8.285676    3.739331    4.928461    5.643256    5.658648    5.477588    4.198146    5.479444    6.031354    5.380458    4.370476    2.100342    3.495015    4.066218    3.492163    2.613824    3.617026    5.630108    6.560255    6.224904    5.744061    3.970326    6.141922    7.138830    6.808145    6.346836    2.123595    4.018270    4.802677    4.046992    2.900176    1.751199    2.566525    2.923765    2.560389    1.981545    2.170593    3.102392    3.492614    3.240496    2.843095    5.933395    8.740363    10.705211   11.933236   13.582933   4.038455    5.456866    5.946229    5.448020    4.866034    3.015900    4.761290    5.339976    4.745725    3.952906    2.115436    4.022732    4.828461    4.080787    2.926111    1.360345    1.645136    1.724110    1.524483    1.244840    2.811006    4.739726    5.516555    4.944092    4.141486    5.188181    7.119870    8.641242    9.883660    11.725868   2.530900    3.723313    4.161774    3.891964    3.545625    5.884074    12.123918   14.000010   11.000333   7.048473    3.077825    5.288574    5.856847    4.696984    3.215190    2.007295    3.573187    4.068914    3.320012    2.315663    2.371016    4.442897    5.178611    4.336595    3.178563    4.560599    8.308309    9.134142    7.195138    4.867319    4.537715    8.269591    9.067801    7.118551    4.792761    2.897039    4.489580    4.783707    3.870920    2.764922    2.279312    4.281978    5.001386    4.163592    2.974125    2.695658    3.793087    4.213950    3.929390    3.534321    3.853739    6.523851    7.339050    6.259437    4.735556    5.386627    8.093612    9.061626    7.990529    6.360069    3.517681    5.308990    6.144044    5.679487    4.709978    2.625031    3.868219    4.425921    4.080844    3.422446    5.463168    7.139441    8.271126    8.197848    7.707920    3.546477    5.218783    5.889295    5.196294    4.158868    3.728490    5.644264    6.455595    5.946389    5.329660    7.848630    10.799550   12.188918   12.251924   12.732078   3.728342    4.939515    5.674005    5.711868    5.579163    2.137685    3.482296    4.038419    3.467943    2.588624    2.347730    3.920164    4.593375    4.089368    3.307036    3.897099    6.030291    7.021990    6.696342    6.234796    2.139240    4.038990    4.827553    4.070526    2.916025    1.757968    2.514485    2.837117    2.506453    1.985859    4.052733    6.005117    7.094277    7.311806    7.577531    3.738327    7.673253    9.058428    7.317727    4.872319    1.533498    2.298454    2.612015    2.259255    1.721585    1.569419    2.184825    2.375613    2.077607    1.676523    2.633159    4.355788    5.115756    4.899567    4.653618    5.836508    12.036906   13.910632   10.927641   6.988422    2.005925    2.866028    3.010695    2.471062    1.817653    2.994783    6.406303    7.648791    6.188383    4.140259    4.493302    8.210618    9.027751    7.101695    4.792412    4.508866    8.195883    8.999733    7.084507    4.786590    2.402177    4.292531    4.919718    4.091494    2.936512    2.120919    3.422671    3.929640    3.524025    2.923501    3.179622    4.373348    5.102207    4.940350    4.384227    3.946276    6.701014    7.502982    6.353261    4.777626    2.543040    3.836915    4.419785    4.061034    3.377444    4.088675    5.753231    6.408402    6.024115    5.498605    3.134587    4.309408    5.063161    4.940297    4.409703    4.060208    5.757178    6.468632    6.117137    5.595594    4.049314    6.636112    7.301050    6.048863    4.556143    2.570512    3.814991    4.277680    3.984458    3.603686    4.529514    6.918441    7.461765    6.385627    5.109317    2.839537    3.704455    4.124401    3.962381    3.614821
BAS17_089    5.202739    4.683298    4.308960    3.964088    3.682149    3.200200    2.887317    2.662787    2.450898    2.264519    6.681211    6.044419    5.419152    4.827697    4.383125    4.362571    4.160340    4.104300    4.018197    3.882433    2.027690    1.880417    1.793539    1.723806    1.650311    2.879819    2.556129    2.354980    2.190552    2.059588    2.793933    2.631409    2.552533    2.430008    2.291057    3.641185    3.618044    3.714927    3.701499    3.586405    1.877051    1.745499    1.683590    1.641496    1.584982    2.233889    1.990138    1.861796    1.781759    1.719526    2.932071    2.696759    2.573175    2.463191    2.370220    1.784850    1.882682    2.094609    2.274575    2.388789    4.906327    4.794723    4.705484    4.606280    4.486205    2.053858    1.860072    1.833328    1.851173    1.835358    1.559206    1.484574    1.500184    1.519624    1.491553    1.833564    1.643108    1.531291    1.423194    1.315596    1.937790    1.836628    1.812220    1.801270    1.761833    3.062172    3.256912    3.600108    4.041160    4.596009    3.653981    3.729574    3.649383    3.451398    3.285654    2.551774    2.351837    2.223722    2.136577    2.047743    1.418108    1.424959    1.448493    1.406589    1.304373    1.385095    1.424467    1.450120    1.393171    1.279504    2.121443    2.167584    2.188340    2.167792    2.135256    4.159325    4.141621    4.081289    3.934829    3.692821    2.412892    2.476276    2.532284    2.485057    2.334056    1.996210    2.130224    2.284194    2.282923    2.141913    2.535810    2.729712    2.828520    2.748228    2.563684    5.393161    5.615472    5.472569    5.057212    4.608814    3.530890    3.826366    4.262885    4.478636    4.375456    4.066608    4.449455    4.944509    5.176027    5.019945    3.748302    4.087485    4.620619    4.852226    4.674672    4.230019    4.401890    4.621403    4.622553    4.402709    4.187815    3.967121    3.880826    3.772496    3.644133    2.173995    2.020949    1.935504    1.863522    1.780542    3.166600    3.029348    2.987496    2.876752    2.716987    4.366419    3.990061    3.784544    3.576934    3.389506    2.051001    1.886821    1.795615    1.728141    1.656466    2.214587    2.009410    1.879525    1.778980    1.692653    2.789761    2.634646    2.557861    2.424709    2.271381    3.355132    3.403987    3.523962    3.507292    3.390646    1.893024    1.749997    1.677246    1.626726    1.570359    2.889136    2.514258    2.302375    2.152779    2.037563    2.464896    2.368613    2.365405    2.306994    2.195898    1.986737    1.806235    1.771913    1.778457    1.760287    1.189208    1.147802    1.154066    1.133779    1.076034    1.312043    1.253170    1.226077    1.168057    1.087573    1.758941    1.855151    2.071113    2.271544    2.427378    1.665933    1.625519    1.643403    1.635661    1.573455    1.381753    1.407235    1.423642    1.348441    1.215144    1.575691    1.662160    1.739790    1.742340    1.678529    4.139048    4.115179    4.055923    3.913072    3.673221    2.133831    2.247408    2.380628    2.379972    2.238358    1.855619    2.015693    2.150379    2.127166    1.984335    4.354736    4.700250    4.712605    4.418763    4.042583    4.785890    4.621150    4.728971    4.778488    4.648467    4.110261    4.498965    4.999227    5.229222    5.066350    4.423361    4.780812    5.097004    5.136316    4.917215    3.926580    3.814713    3.800881    3.778408    3.707337    1.887258    1.754969    1.694348    1.652372    1.596455    3.249161    3.528477    3.903100    4.236899    4.559965    2.584954    2.378539    2.243452    2.155458    2.069575    3.535099    3.605611    3.532969    3.355295    3.216992    5.768782    6.065885    6.280032    6.235507    5.892853    6.809162    7.303596    7.387508    7.014972    6.436293
BAS17_090    5.538013    8.025949    10.896241   12.400757   12.342451   4.362514    5.879673    7.809887    9.023946    9.131338    5.585554    7.272595    9.373668    10.585352   10.432324   4.153226    6.650159    9.443780    10.755842   10.406543   3.149492    4.308233    5.951510    7.098334    7.340981    3.240593    4.369433    5.949851    7.060463    7.305156    3.363588    4.345737    5.745237    6.769179    6.987263    3.507593    4.521645    5.969588    7.005179    7.146655    5.683676    10.006758   14.019650   15.444940   14.307632   2.691566    4.029877    5.837613    6.971938    7.067303    4.463516    5.552231    6.693444    7.381304    7.553379    3.786780    4.995663    6.595481    7.675017    7.918717    8.995631    14.139009   20.609030   26.195698   29.479267   7.972329    14.056345   20.439596   23.683716   23.013582   2.083954    2.895066    4.090684    4.933367    5.125143    3.019540    4.221464    5.828882    6.884954    7.063037    3.186007    4.104291    5.254702    6.114632    6.490335    2.755964    4.231179    6.126481    7.503774    7.961511    4.809989    8.497518    13.492549   17.611643   19.713745   2.936992    4.997814    7.730566    9.439477    9.500843    2.215952    3.539953    5.473118    6.774954    6.922249    2.798105    4.186028    6.044456    7.301868    7.505411    3.182616    5.613194    8.566792    10.634630   11.266127   4.368401    7.320529    11.269783   14.160947   15.156939   4.374189    7.357288    11.332355   14.231813   15.203580   4.017262    7.095188    11.669133   14.966651   15.477423   4.508505    9.127254    15.804460   20.435413   20.885565   7.230162    14.358530   25.297413   34.004059   37.154137   4.470334    8.111337    13.549026   17.534189   18.206429   6.820440    11.977114   20.359236   26.852743   28.814560   7.364321    13.622370   23.591810   30.667789   31.421072   9.179840    20.742250   40.225933   54.206699   55.245251   7.551176    10.212401   13.224788   14.810229   14.967210   4.350636    6.300186    8.736195    10.176517   10.299936   5.278481    6.869951    8.830057    9.956343    9.785600    6.861246    8.403217    10.368971   11.497207   11.261153   4.138192    6.608509    9.399537    10.739217   10.440157   3.201063    4.343371    5.948453    7.062904    7.294930    3.216818    4.353235    5.951681    7.067615    7.299992    3.488617    4.498555    5.950657    6.988032    7.131964    2.680241    4.033526    5.850355    6.978580    7.059118    2.882497    4.012715    5.505971    6.472215    6.634234    4.146173    5.111585    6.219437    6.989765    7.298491    4.051531    6.637111    9.669171    11.169078   10.651484   2.070224    2.868869    4.051117    4.885812    5.081912    3.003412    3.913269    4.899319    5.458382    5.562772    2.397748    3.621233    5.137475    6.218940    6.595607    2.858056    4.865913    7.549740    9.253057    9.341969    3.041210    4.281183    5.951276    7.049684    7.233419    3.132986    5.118859    7.785584    9.749944    10.289589   4.408097    7.386286    11.359113   14.269487   15.260364   3.065742    5.595394    9.369411    11.946082   12.169290   4.082444    7.823152    13.372521   17.354820   17.868822   5.784898    12.131146   21.119022   27.076765   27.597254   11.549765   17.743435   22.524168   23.536753   21.568668   6.578721    12.631377   22.298790   29.638723   31.105110   9.459902    21.263475   40.766380   55.421394   57.223167   6.127502    8.301834    11.300745   13.350275   13.676564   5.825385    10.274699   14.396878   15.855635   14.681105   4.461472    6.293937    8.917349    10.921841   11.572466   8.921108    14.077289   20.518173   26.032314   29.246725   4.831080    8.524728    13.532573   17.638998   19.692776   9.160443    13.728577   20.772270   28.972116   37.134911   10.847301   26.706625   52.893166   71.871132   74.547714
BAS17_091    4.656940    5.472344    6.811033    7.589738    7.458081    5.020979    5.495755    6.562178    7.256146    7.043599    4.838779    5.610488    7.008471    7.732547    7.438769    3.665557    4.230453    5.199583    5.891456    5.939896    4.450405    4.453432    5.081394    5.720267    5.791812    4.521222    4.535333    5.201470    5.864266    5.927362    4.484046    5.028534    6.219484    7.092849    7.047977    4.018475    4.855773    6.179998    6.734534    6.264581    3.309135    4.002175    4.764172    5.024721    4.734107    3.945362    3.787623    4.089678    4.488740    4.559235    3.922740    3.763351    4.052793    4.435882    4.495847    2.650881    3.281409    4.214094    4.632623    4.344535    5.095224    6.362101    7.800882    8.299482    7.794004    2.146158    2.774010    3.502887    3.855200    3.719495    2.278075    2.467201    2.849077    3.141809    3.145104    2.539063    2.559277    2.724865    2.710987    2.478150    2.289796    2.974191    4.106612    5.277645    5.820431    2.789597    3.354908    4.266302    4.847065    4.854272    4.518459    4.893437    5.688721    6.258572    6.277459    2.620283    3.412015    4.633089    5.522961    5.594818    2.294980    2.680985    3.417156    3.789340    3.611523    2.419166    3.372750    4.852993    5.710134    5.527798    2.595263    3.700420    5.492479    7.131831    7.737070    3.974806    5.475029    7.847941    9.500463    9.489198    3.339831    5.744585    9.425981    11.293260   10.511659   3.365751    5.810099    9.575501    11.482239   10.679166   3.531001    6.497256    10.540241   12.620149   11.971069   4.901946    7.167070    10.004624   11.660260   11.564109   3.762907    6.793750    11.443541   13.790665   12.775999   6.283861    7.928098    10.264228   11.714744   11.495322   5.589770    6.849432    8.366096    9.054326    8.659228    5.413180    9.574904    14.685759   16.691378   15.180642   4.841586    5.751926    7.215858    8.341465    8.749772    3.790685    4.340139    5.318609    6.036094    6.104517    3.892990    4.700387    6.056236    6.821017    6.555306    4.030361    4.920146    6.322161    6.990331    6.641482    3.739259    4.279933    5.253689    5.973603    6.050899    4.443578    4.443208    5.096162    5.756790    5.834222    4.516798    4.528905    5.201103    5.874382    5.937699    3.871967    4.686873    6.063556    6.832450    6.555536    3.139595    3.191609    3.566766    3.924356    3.974260    3.950882    3.785119    4.086339    4.481617    4.547666    3.124918    3.497949    4.223640    4.664848    4.500713    2.165806    2.789861    3.526382    3.891117    3.763617    2.430158    2.424841    2.564187    2.556382    2.357616    2.215340    2.407899    2.760340    2.936421    2.799330    1.995639    2.621265    3.629745    4.562775    4.934201    2.671015    3.442048    4.810753    5.804960    5.852241    2.781288    3.577940    4.771871    5.197035    4.696102    2.601740    4.010423    6.168194    7.905057    8.325344    3.974552    5.470232    7.851716    9.513306    9.505814    3.321622    5.718575    9.415472    11.302017   10.525856   3.547751    6.515462    10.569441   12.658853   12.011180   3.564772    6.550662    10.623589   12.722454   12.069844   4.411058    5.653308    6.907373    7.059023    6.254911    5.927956    9.963629    16.170429   19.878567   19.165329   5.578172    10.346135   16.266338   18.614397   16.882380   5.015893    5.721131    6.811391    7.026708    6.353473    3.400580    4.114152    4.886198    5.138338    4.825741    3.800199    4.522978    5.582073    5.901257    5.399786    2.972269    3.861735    5.103762    5.871766    5.807255    3.303514    3.828838    4.776008    5.598728    5.851982    6.864213    9.413646    13.446743   16.247009   16.193178   6.032347    8.347948    10.986827   12.164028   11.669867
BAS17_092    9.832914    14.159906   15.744818   13.837671   10.817033   9.504358    13.104051   14.293849   12.382697   9.479799    11.587531   15.545201   16.836443   14.702812   11.466973   10.299287   14.702841   16.717052   15.463785   12.890224   8.203247    11.444976   12.519512   10.869815   8.343193    8.239813    11.484041   12.569263   10.927632   8.393367    8.773018    11.538238   12.394743   10.924204   8.662500    10.337690   13.261618   14.132704   12.545781   10.132731   10.971693   13.123183   13.565536   11.745296   9.157467    11.098110   13.264543   13.690494   11.837375   9.219262    10.736702   12.862093   13.317089   11.572856   9.068836    11.123265   13.209897   13.737379   12.503681   10.680721   10.773096   14.139234   15.620567   14.755113   12.729794   10.268625   12.162862   13.796424   14.444395   14.111515   5.815572    7.035974    7.983514    7.978519    7.088978    8.434901    9.122635    9.074236    8.116510    6.704740    8.012430    9.673615    9.856080    8.627796    7.025781    10.376810   13.154220   15.279128   15.617067   14.643461   18.196428   23.703255   28.508904   31.432247   33.546490   10.663300   14.121942   15.654213   14.756149   12.645973   10.704810   15.013125   16.280300   13.974134   10.449428   11.299966   16.958235   18.270702   15.168087   10.970314   9.602676    13.407973   16.042414   15.883887   13.846630   18.001661   27.076818   30.020206   26.089729   19.871122   18.784473   30.352331   33.562984   27.877747   19.757050   26.505901   40.647923   42.937023   34.288826   23.511728   10.478972   17.423304   20.855320   19.067425   14.942886   10.330802   16.989820   20.429024   18.875515   14.975012   21.600435   34.460304   39.539383   34.986889   26.827854   19.347719   29.644346   36.040634   34.996590   29.527195   17.785368   25.301338   30.968678   31.105244   27.185446   18.183893   28.459410   36.246696   36.707901   31.886543   9.488547    13.783716   15.563583   14.114952   11.521034   8.706326    12.852938   14.378170   12.706855   10.008354   9.528854    13.049540   14.215010   12.389869   9.588362    11.058969   14.949173   16.240612   14.171200   11.004700   8.245140    11.462811   12.532257   10.897701   8.379722    8.233105    11.439202   12.499573   10.862199   8.349504    8.279223    11.518090   12.582395   10.924917   8.391775    10.308858   13.211331   14.078498   12.508367   10.115442   11.058307   13.182491   13.607791   11.780667   9.184184    11.145805   13.302399   13.738337   11.896725   9.280728    10.926356   12.331782   12.396046   10.931949   9.072038    6.624548    8.779536    10.260961   10.470344   9.589516    8.326303    8.980880    8.906143    7.950595    6.561565    8.094687    8.931585    8.801324    7.738232    6.368250    7.861434    10.063323   11.516398   11.438445   10.320921   9.988193    15.174784   17.537764   15.972999   12.549657   13.335149   16.664211   17.022806   14.379971   10.870008   10.474270   17.382637   20.756878   18.938591   14.810670   17.953979   27.038099   29.983807   26.040863   19.805309   18.682878   30.014629   32.999763   27.260839   19.223007   14.932825   25.357018   28.263039   23.344803   16.469494   10.505315   17.353638   20.846689   19.211048   15.196273   11.586421   15.625556   17.952448   17.575800   15.796152   21.721199   34.615578   39.171196   34.002533   25.524155   15.614407   27.051149   32.074303   28.732103   22.177706   12.294709   15.746919   17.746012   17.048717   14.830592   11.586249   15.591937   17.906578   17.540672   15.768796   12.145224   15.608868   17.617455   16.925467   14.724792   10.798863   14.149320   15.603297   14.719673   12.696836   10.627526   13.513311   16.172541   17.145546   16.533413   20.452272   30.609716   34.608402   31.294420   25.026590   16.134857   25.584370   32.046360   31.745338   27.045984
BAS17_093    31.657673   43.032238   38.157665   27.177914   17.660387   31.163383   41.190739   36.551449   26.513218   17.705402   35.883728   47.825768   41.742645   29.439188   19.078562   24.314970   33.713860   30.131323   21.574318   14.218082   24.231411   33.592548   30.030544   21.525742   14.216447   29.777355   36.691376   32.254864   23.897474   16.514387   29.826788   39.033234   34.083103   24.251432   15.907305   37.576328   49.153008   42.279247   29.350977   18.752697   18.490519   25.240013   23.401705   18.140545   13.849131   21.587582   25.264858   22.453293   17.473747   12.835504   29.264637   33.196968   28.822598   21.910002   15.722960   26.858139   35.742702   31.446110   22.339258   14.574494   54.654583   78.448608   75.607864   57.723412   39.121197   37.745766   49.765862   45.464115   34.629288   24.750111   10.890851   13.079246   11.648055   8.968267    6.494775    16.377987   18.056723   15.578842   11.985923   8.738929    13.509226   17.077406   15.956405   12.780862   9.527673    27.543612   35.762947   32.213055   23.986431   16.412533   41.072243   53.440968   49.827667   38.795609   27.977556   43.384346   59.138847   52.858433   38.371208   25.824127   19.773539   25.702753   22.340887   15.788613   10.208078   15.917780   17.725227   15.273348   11.638809   8.387294    18.898798   26.388514   26.573347   23.600176   19.413092   78.705910   117.366432  113.040298  84.652046   55.652489   61.948967   88.348495   79.633453   56.291832   35.490620   41.160301   56.383682   48.448227   33.027046   20.361641   33.571396   48.444061   45.557888   36.030537   26.669615   38.964058   56.078159   54.416138   42.852108   30.622747   53.160812   74.670830   67.601105   49.111004   32.384922   68.077316   101.977982  100.014786  76.905182   52.233532   68.692757   102.930588  100.948914  77.627533   52.733982   68.892212   103.385414  101.338661  77.802986   52.747669   34.342648   46.115376   40.722961   28.931549   18.920517   31.731924   43.186127   38.313129   27.301294   17.752131   35.425034   47.227283   41.246418   29.098145   18.852303   35.569942   47.349895   41.319679   29.145178   18.897026   24.409065   33.826351   30.225475   21.649958   14.284534   25.583839   32.811829   29.184086   21.662752   15.037223   29.837112   36.729458   32.267323   23.891319   16.497993   31.466780   41.546227   36.135662   25.475018   16.562840   15.518820   19.762886   18.101690   14.105878   10.334158   22.270277   25.899427   22.945896   17.823133   13.072044   22.862646   28.606514   25.460924   19.041130   13.267773   27.727091   36.809715   32.768505   24.176489   16.874998   16.204082   17.861914   15.406489   11.850044   8.640872    16.368727   17.999323   15.505280   11.923008   8.696377    15.525161   21.354097   20.233316   15.941903   11.557911   37.455894   51.341156   45.140583   31.892639   20.729694   16.228319   17.947424   15.487718   11.895503   8.652199    18.441315   25.702265   25.096025   21.388475   17.001053   61.715919   88.046600   79.385468   56.135494   35.406849   48.573887   67.726112   58.831566   40.057312   24.355505   37.430569   53.085323   47.130772   33.742847   22.264166   31.879875   46.207382   45.515106   37.789585   28.986208   40.204647   53.339993   47.671543   34.827267   23.867971   53.135132   74.583801   67.519714   49.072823   32.380074   64.784531   94.044662   85.186569   61.164028   39.887127   38.395321   49.556553   43.088306   30.509075   19.905163   40.173832   53.293144   47.615181   34.765503   23.810638   33.530285   44.086769   38.362312   26.888033   17.209784   53.404781   76.422554   73.400856   55.940960   37.931152   29.411242   38.220181   35.913540   28.967327   21.764795   102.985313  159.673477  157.553162  119.293274  78.058662   74.915169   118.963791  116.263893  86.623085   56.567867
BAS17_094    9.960780    18.611122   27.845184   30.039381   25.500025   8.929009    16.572693   24.748737   26.541243   22.400114   9.171276    17.369959   25.901884   27.728024   23.478582   8.995669    16.885101   25.037249   26.910723   22.856749   9.044018    16.969660   25.168242   27.063795   22.992613   8.469306    14.872024   21.407932   22.494795   18.870428   8.387059    14.725525   21.203068   22.286356   18.700695   7.825999    14.964316   21.895262   22.998720   19.346762   5.699004    11.023141   17.291048   19.987209   18.057535   6.652909    10.919930   15.090657   15.772019   13.430176   5.813948    9.424765    12.731551   13.059827   11.056000   5.254953    10.059448   14.952343   16.259212   14.230351   15.910341   26.175730   36.475067   41.771111   42.714458   6.474815    11.823385   17.356888   19.533329   17.963112   3.874307    8.315743    15.439142   20.115786   19.332199   4.387157    6.307083    7.881459    8.070747    7.162947    4.734256    13.952656   31.199059   43.237190   41.576214   5.828996    10.698368   16.425556   18.683954   16.989529   9.289017    14.755117   21.253929   24.690571   24.209354   4.920328    9.691144    15.001390   16.880905   15.097736   4.118096    8.411450    13.357212   14.910081   13.044312   4.762117    10.818397   19.304743   23.535343   21.367025   7.245727    16.723553   31.104538   39.398064   36.704418   10.019867   20.830320   30.601355   31.656427   26.376839   9.980938    20.837889   30.672464   31.737280   26.408710   12.848407   29.614719   44.017048   44.227757   34.881161   13.541447   30.579796   45.760849   47.545483   38.897976   15.035870   26.121344   36.062695   38.903988   35.419365   12.812085   29.480692   43.764774   43.949429   34.658871   12.666455   29.190516   43.407223   43.627197   34.409698   14.362318   31.908840   46.024559   45.500568   35.740974   19.566664   39.718079   52.139011   48.683628   37.659679   11.773193   21.140676   30.131540   31.798052   26.929014   9.114746    17.095695   25.343245   27.247034   23.147024   7.886556    15.051171   22.037828   23.160175   19.473446   7.948946    15.124870   22.122482   23.255329   19.571678   9.038828    16.946119   25.114573   27.001627   22.944674   8.487060    14.948945   21.617350   22.791052   19.142365   8.411798    14.822206   21.391586   22.505075   18.889175   7.862638    15.021125   21.996517   23.122845   19.448574   5.290410    10.162313   16.150345   18.945795   17.280060   6.698802    10.968313   15.115378   15.764554   13.413236   5.053472    9.636994    15.900793   19.214972   17.826092   4.795277    9.671148    16.078871   19.573687   18.346077   3.711175    5.701342    7.981709    9.023364    8.403061    4.283971    6.188761    7.777464    7.998274    7.107215    4.655046    12.625474   26.439707   35.533165   33.794914   4.775990    9.571623    14.919881   16.737078   14.846081   4.287416    7.901213    12.015365   13.411103   11.935706   6.882421    17.581978   33.603153   42.410412   38.933464   10.010380   20.802580   30.547825   31.583094   26.299482   12.696170   29.320848   43.637745   43.882381   34.636116   10.088684   24.762363   39.243958   41.681667   34.147057   15.990722   32.354275   46.033802   47.527664   39.807800   17.352562   30.472744   39.456226   39.145111   32.480888   12.788127   29.457428   43.777412   43.986595   34.697128   33.507290   78.955826   108.667526  101.264091  75.347580   8.574960    14.466017   19.815268   20.384369   17.403240   6.834934    13.253875   19.581573   21.383455   18.632139   5.663428    10.583105   15.345850   16.311392   14.090208   4.974555    9.788091    15.134869   17.027878   15.230135   8.490275    13.781239   20.243073   23.682867   23.075031   14.046859   24.109375   31.972225   32.675613   28.782745   15.164035   25.082609   31.988876   32.284637   28.565720
BAS17_095    12.617291   18.778429   20.573818   18.528639   16.031147   12.377996   18.378740   18.836973   14.805538   10.355456   11.200999   16.405333   17.132881   13.937429   10.218019   9.484726    13.648808   14.688943   12.662526   9.969186    11.017874   16.410076   17.161177   13.972367   10.265670   14.281519   20.929300   21.289204   16.594296   11.425926   12.537759   17.904272   18.423183   14.957744   11.005453   10.948122   15.191202   16.145447   13.882118   10.890882   6.533446    10.152002   11.832652   10.738928   8.469500    9.442033    14.051947   14.498383   11.442616   7.963271    9.358519    13.671821   13.969357   11.048385   7.776247    6.883255    10.085864   11.335908   10.210451   8.242219    15.087653   24.760399   26.781963   22.114698   16.716906   7.237583    10.703296   12.099139   10.920488   9.131688    7.045426    12.176412   14.188265   12.231536   9.014744    7.583117    11.770677   12.526613   10.052873   7.069582    5.931482    9.241308    11.271717   10.839817   8.870014    8.377419    12.288171   14.800441   14.982081   14.721127   14.061631   21.863262   24.337553   20.868147   16.333988   10.044006   17.586567   20.196487   17.045401   12.453142   9.674113    18.460335   21.764515   18.121073   12.601828   7.327838    12.933701   14.678613   12.215300   8.727857    7.509609    12.640922   14.731643   12.933858   9.862202    34.532269   60.673779   65.233818   51.497322   35.670841   16.284103   32.333538   39.268349   33.616726   24.051207   18.582420   39.395950   48.776882   41.544727   28.928658   19.417374   36.624550   40.296780   31.664200   21.188641   27.290796   48.077732   51.141705   39.435570   26.423359   18.298307   37.117256   45.558781   39.215595   27.903521   14.890993   25.677244   28.521259   23.510706   16.942822   21.113943   39.753399   44.368019   35.249134   23.827579   42.004555   84.622314   94.487556   72.966324   46.921925   12.391033   17.976656   19.497755   17.262856   14.468080   11.150695   16.556421   17.304358   14.104465   10.384577   11.678882   16.774117   17.489668   14.424251   10.812407   10.956990   15.686327   16.632116   14.124613   11.100337   11.069268   16.447838   17.184275   13.989774   10.283834   12.989398   19.210180   19.661869   15.412949   10.679500   12.751131   18.874933   19.395390   15.336686   10.774268   11.871893   16.876572   17.628950   14.666515   11.146668   6.920912    10.999138   12.539399   10.936246   8.213729    11.987661   17.337629   17.540506   13.638028   9.403020    7.799898    11.504715   12.514084   10.807631   8.260547    6.973481    11.339426   13.394238   12.028887   9.355176    6.816235    11.177622   12.244895   9.932246    6.964903    6.063300    8.843477    9.338027    7.740466    5.726154    5.329656    8.148056    10.326632   10.418381   9.166621    11.100311   21.140224   24.811344   20.708513   14.593340   8.880678    16.523199   19.199032   15.848703   10.960137   7.916512    13.490839   15.308475   13.073636   9.712264    22.991838   42.266132   47.982601   39.578533   28.212662   20.681181   43.720779   54.703838   47.151558   33.289909   15.523346   30.438135   35.433968   29.202578   20.174471   27.278446   50.703739   54.540764   41.703754   27.102749   9.701554    13.466773   14.732266   13.316698   11.256927   14.305085   27.218857   33.599369   29.813076   22.217806   42.732956   85.886940   96.017487   74.698143   48.322495   12.124455   15.978839   16.690672   14.149116   10.883796   7.087101    10.301474   11.848227   11.397453   10.389804   9.490398    12.937071   14.079019   12.461621   10.068088   15.022703   24.618187   26.613585   21.956888   16.570021   9.568432    14.778008   17.059093   15.487182   12.950051   24.909765   46.439346   52.812233   43.382519   30.698347   58.481964   108.992935  115.362801  85.982193   53.959080
BAS17_096    15.132486   19.631279   19.237425   15.125512   10.750894   16.247692   20.533289   19.848513   15.566198   11.011392   16.189583   20.944736   20.752905   16.606234   12.091578   13.737047   18.002577   18.644831   15.847197   12.417835   13.212936   16.906408   16.366196   12.925769   9.361751    15.428229   19.072004   18.276562   14.397086   10.286742   14.136635   18.631994   18.993950   15.722789   11.665210   13.954735   18.763906   19.781689   16.827053   13.048692   6.973598    9.860415    10.491994   9.052394    7.146263    10.256158   12.447873   11.790343   9.310084    6.814511    7.545176    10.054957   10.480326   8.873451    6.703279    9.702884    14.314747   15.651648   13.398684   10.210589   14.096004   16.651545   17.718363   16.934708   15.350411   8.873783    11.470240   12.778906   12.362483   11.131943   4.429602    5.859341    6.134151    5.381351    4.384271    7.495134    8.441416    7.906394    6.484722    5.075459    5.557286    7.936791    8.552246    7.446092    5.923318    9.950761    14.220588   16.139668   15.228010   13.611430   15.629333   18.728586   19.329863   17.357176   14.695378   8.158375    11.139369   11.781524   10.195026   8.029723    9.494308    11.763352   11.210574   8.798018    6.313446    8.577715    10.474948   9.754869    7.704981    5.753954    7.709032    9.657393    9.687850    8.507358    7.280816    19.601362   29.633074   32.180328   27.030035   20.090734   14.886042   23.206722   25.178520   20.541368   14.412055   17.328941   25.007168   26.112097   20.935843   14.541456   13.773903   19.397623   19.442430   15.426241   10.991488   18.388447   21.812067   20.734932   17.086342   13.425131   37.254314   74.396835   87.690918   71.609413   47.989628   60.687950   124.116524  145.782394  117.931038  78.043694   38.998215   77.992508   91.637589   74.577446   49.838142   57.407749   105.132919  115.595894  90.772385   60.051804   14.611830   19.312450   19.384722   15.723283   11.770468   15.299342   19.780773   19.354000   15.206382   10.797771   15.526051   20.261116   20.166462   16.176407   11.677040   15.458571   20.334898   20.881397   17.481871   13.641210   12.641496   16.578501   16.479141   13.386175   10.054243   14.510237   18.051285   17.222200   13.474542   9.635221    15.727449   19.725691   19.351040   15.611306   11.345420   13.330196   18.344982   19.355711   16.470074   12.778108   7.562951    9.971028    9.934286    8.107975    6.106204    12.937673   15.592855   14.807135   11.716176   8.500563    7.689300    11.380286   12.498250   10.756066   8.123990    5.366949    7.465367    8.216895    7.521560    6.297704    5.703907    6.497354    6.113623    5.022269    3.962064    7.524767    10.089927   10.555749   8.951199    6.765548    7.193388    10.442928   11.423286   10.066381   8.244127    8.169860    10.557878   10.506595   8.597990    6.434624    9.997586    10.902632   9.669342    7.623044    5.806352    7.915214    9.769866    9.264915    7.624218    6.091842    14.915710   23.328671   25.353313   20.700651   14.530437   12.667658   17.554123   17.827030   14.127165   9.814085    15.293273   22.483503   23.224405   18.461538   12.806547   15.721462   20.139715   19.348976   15.503955   11.619798   13.002590   16.784151   18.103500   16.451128   13.718180   36.507153   72.803917   85.912903   70.238434   47.110451   33.703526   61.340164   69.156326   55.631332   37.352905   12.871572   17.513515   18.859720   16.309687   12.674403   9.679220    13.093629   14.254122   12.850309   10.695054   11.490346   16.240755   17.674595   15.308805   11.959958   10.471622   13.767816   14.759258   13.312411   11.094458   10.450353   13.251379   13.938298   12.688681   11.010363   45.186787   82.728333   94.222664   76.480850   51.842968   38.990414   53.497242   52.271942   40.735729   28.797756
BAS17_097    5.359755    9.850333    13.414844   13.228236   10.841463   4.827664    8.366721    11.265486   11.221835   9.408662    5.380913    9.532095    12.940594   12.880168   10.774219   7.000790    11.499442   15.114695   15.024402   12.683384   4.126742    7.688087    10.612564   10.645967   8.970677    4.077852    7.534396    10.353023   10.354672   8.698253    4.629455    7.044097    9.052200    9.084289    7.964778    4.472249    7.923614    10.724236   10.593411   8.748089    2.664766    4.581108    6.127605    6.169380    5.321986    2.716921    4.541981    6.037261    6.093309    5.284240    3.343832    4.540283    5.371991    5.250090    4.636838    2.691099    4.663331    6.278900    6.320935    5.468693    7.589890    11.187780   14.305576   15.000630   14.051035   3.459358    5.890218    7.928014    8.299270    7.650587    3.032084    5.038576    6.489028    6.400093    5.453503    4.865904    6.679812    7.362138    6.709505    5.601916    2.760948    4.380424    5.475121    5.343754    4.586260    2.681674    4.162551    5.386263    5.452252    4.862444    8.514262    11.858360   14.736174   15.573939   15.056273   3.785201    6.814464    9.381150    9.586878    8.322241    5.029553    9.701226    12.988631   12.400541   9.733866    5.855654    11.543586   15.208436   14.203698   10.920024   4.355885    7.716196    10.216330   10.065137   8.404817    7.245685    16.454411   24.809879   25.669807   21.503281   7.243584    17.531929   26.633064   27.047033   21.838354   8.775479    21.726606   32.028290   31.170372   23.776749   10.698827   27.332857   40.610996   39.644169   30.273518   9.885276    16.160593   20.804760   20.692564   17.704586   10.006290   25.519365   38.275738   37.596931   28.795111   3.588593    5.474289    6.964161    7.161618    6.556202    3.605435    5.499851    7.016505    7.237852    6.641111    4.570967    6.961388    8.686681    8.708805    7.745975    5.731144    10.527931   14.553396   14.800237   12.782025   4.336232    8.098469    11.142213   11.143072   9.381567    4.523499    7.994927    10.806393   10.665133   8.800600    4.791760    8.489337    11.609907   11.745038   10.296316   4.335190    8.099663    11.161304   11.176168   9.418947    4.104811    7.560355    10.382733   10.394862   8.748078    4.726069    7.176444    9.189250    9.131579    7.859505    4.483733    7.970384    10.787413   10.637357   8.759096    2.673281    4.595890    6.170636    6.229702    5.376195    4.703381    6.223866    7.441693    7.373037    6.552795    3.056163    4.537075    5.702710    5.676248    4.998945    3.433337    5.842802    7.865266    8.233995    7.586984    3.557655    5.398440    6.407236    6.002979    4.984777    3.922881    5.523154    6.228293    5.724438    4.775408    2.680217    4.145198    5.357669    5.423060    4.836598    4.562408    8.921827    12.374156   12.143251   9.788003    7.226954    12.767306   15.759545   14.413479   11.170615   4.958790    10.575769   14.840616   14.452643   11.417968   7.235141    16.454716   24.816761   25.671928   21.494991   8.647011    21.536880   31.827635   30.997543   23.649185   9.553617    24.624628   36.641804   35.620743   26.978344   11.283208   24.163136   34.028992   33.340721   26.416344   6.276421    10.692644   14.208832   14.060946   11.623812   8.360132    20.597080   31.439306   31.993685   25.826670   12.940880   31.399406   45.943844   44.786224   34.394085   4.755406    7.831886    10.421988   10.323503   8.629404    5.646402    9.783486    13.134007   13.146590   11.069048   4.704041    7.759448    10.337721   10.249119   8.576567    5.939679    8.882331    11.476883   12.292523   11.891098   4.968092    7.442017    9.343312    9.622799    8.974463    7.135278    13.401258   19.248535   20.434162   18.254896   9.320327    14.264110   17.696583   17.518671   15.291689
BAS17_098    14.045909   12.950289   10.480572   8.040709    6.356092    16.053421   14.541691   11.433968   8.388406    6.234493    15.940426   14.302084   11.284989   8.406881    6.353955    11.457586   11.755781   10.102809   8.142756    6.778087    10.998966   11.276690   9.532370    7.377547    5.734649    14.720771   14.324368   11.622203   8.635123    6.460779    11.525102   11.433164   9.423530    7.253874    5.717942    11.160409   11.273598   9.917706    8.383506    7.375127    7.906316    8.663260    8.171067    7.287994    6.715729    10.390398   10.696812   8.968235    6.815884    5.193729    12.161561   12.318848   10.245801   7.851249    6.050296    8.998090    9.351327    8.215022    6.747568    5.581312    20.720955   22.298130   19.426720   15.669781   12.810297   11.980401   12.324927   10.501195   8.356291    6.845158    6.594505    7.630051    7.660088    6.589241    5.211563    8.661570    8.475517    6.933502    5.266185    4.036886    7.317837    8.464755    8.680635    7.852333    6.447485    8.453336    9.264750    8.764144    7.628191    6.676278    14.385994   16.541121   17.513918   18.597578   20.480167   13.010231   14.833625   13.309537   10.294967   7.584289    8.347613    9.671838    8.630648    6.613813    4.829908    6.414358    6.546727    5.707486    4.539279    3.518152    10.184194   12.329861   11.913399   9.766704    7.453558    22.220423   25.795139   24.015991   19.979668   16.053600   12.947426   15.743643   14.375743   11.097947   8.056009    9.616500    11.031462   9.695271    7.409595    5.480135    12.770171   15.107291   13.527877   10.295496   7.411899    16.408327   19.031565   17.299004   13.805027   10.682248   17.047354   21.947775   21.077990   17.063877   12.966842   20.542156   26.223339   26.092375   22.242157   17.723007   23.324423   30.516510   30.463379   25.677788   20.104456   29.398174   36.761482   35.176907   28.807825   22.170748   12.203458   11.973726   10.019092   7.879848    6.378104    13.940890   13.326431   10.869216   8.205291    6.217677    14.233924   13.243483   10.477897   7.735157    5.801546    13.236225   12.644336   10.546400   8.541473    7.291632    11.064198   11.333227   9.566666    7.392170    5.732953    13.570274   13.214779   10.788132   8.074707    6.077498    15.121284   14.466139   11.651059   8.714895    6.623234    11.543938   11.468762   9.462233    7.290060    5.754908    8.506803    9.031915    8.000299    6.407323    5.054801    13.351313   13.470284   11.110311   8.324362    6.261406    10.283096   10.555480   9.110960    7.343234    5.885822    8.234165    9.610000    9.493622    8.297211    7.010913    6.611320    6.701176    5.714303    4.473158    3.481471    8.416109    8.225171    6.921207    5.484666    4.312468    7.135751    8.173802    8.013861    6.999184    5.988052    8.483568    10.212171   9.701734    7.734608    5.686458    6.359464    6.204057    5.160780    3.995438    3.106555    8.871714    10.966571   11.021160   9.317128    7.108357    19.895332   23.225607   21.500977   17.634895   13.932517   8.471860    9.824351    8.759632    6.708839    4.900638    11.643647   13.376223   11.612699   8.671188    6.222339    17.019775   20.029129   18.011375   13.971351   10.406396   12.263417   12.710684   10.941324   8.847814    7.353869    16.392574   21.036257   20.295742   16.561581   12.659521   20.292028   24.783464   22.522717   17.406643   12.765495   9.991952    10.059268   8.867407    7.332914    6.043714    11.237591   11.785213   10.268922   8.331898    6.878760    8.510756    8.880341    7.929839    6.570380    5.416929    15.867243   16.913252   14.581776   11.475454   9.060426    11.124992   12.489245   11.595390   9.588460    7.713790    21.749521   25.711061   24.584831   20.935934   17.054621   31.765087   37.249294   33.853851   27.084892   20.942362
BAS17_099    9.746239    11.800498   12.672383   12.035394   10.321136   10.896910   12.281714   13.083791   13.087102   11.816776   11.795049   13.646043   14.274244   13.516665   11.575184   7.266912    8.477764    8.547583    7.726188    6.410666    8.786940    10.051650   10.001255   9.368208    8.242259    11.409008   12.301227   12.061063   11.282605   9.783500    11.576435   12.511051   12.175968   11.232411   9.616879    11.488076   12.456911   12.093619   11.069993   9.415870    5.878515    6.618503    6.381546    5.556492    4.503889    7.174800    7.850478    7.244692    6.420161    5.487425    9.161508    9.811872    8.897851    7.713191    6.442173    8.950741    9.750960    8.997613    7.654243    6.216193    13.135859   13.739795   11.814703   9.476548    7.489762    8.460805    9.279764    8.820343    7.812563    6.741267    5.127326    6.469681    7.784734    8.469203    7.762070    6.337990    6.820959    6.055772    5.032633    4.095255    6.739936    7.878260    8.048812    7.678405    6.665102    7.309718    8.982422    10.465240   11.396864   10.757677   21.337547   23.629519   21.141100   17.604137   14.296681   11.971496   12.650038   11.077475   9.072911    7.247245    4.783101    5.811713    6.512987    6.493360    5.657349    5.330015    6.754227    7.286533    6.968815    5.923735    8.425143    11.647091   14.620549   16.681688   15.897901   18.710356   19.800913   16.958981   13.490831   10.672567   8.151959    10.530101   11.701969   11.051502   9.099974    8.194117    10.576674   11.743676   11.091558   9.137492    10.933165   15.246129   16.790533   15.891913   13.267624   15.441713   19.371281   19.225164   17.407795   14.617324   9.893888    13.895681   16.671875   16.021935   13.097251   11.565955   12.564161   11.712335   10.031506   8.363491    10.014591   11.347807   11.122459   9.773644    8.097489    11.523683   14.479474   14.903638   13.171887   10.656261   9.468390    11.504132   12.129719   11.089205   9.085291    7.505789    8.800615    8.943267    8.152180    6.811102    11.579699   12.514331   12.165752   11.185884   9.551991    11.452029   12.451226   12.127861   11.116480   9.452086    7.467616    8.747565    8.880729    8.093689    6.761220    8.850926    10.064314   9.977947    9.343878    8.233280    11.631572   12.536980   12.200360   11.283760   9.691505    11.603138   12.569977   12.206486   11.195560   9.543471    7.057537    7.750462    7.174959    6.375990    5.458324    7.582280    8.284623    7.666303    6.828820    5.860760    10.919188   11.582895   10.369302   8.741727    7.114823    6.782017    7.741536    7.859379    7.417987    6.384496    4.556441    5.283829    5.559323    5.457316    4.818729    7.508797    8.080164    7.208068    6.044170    4.922503    7.155878    8.843659    10.416592   11.563076   10.984019   7.653359    9.744995    10.968711   10.956018   9.483047    4.789333    5.792906    6.457706    6.420508    5.587931    6.931985    9.654626    11.739975   12.729394   11.683211   15.386086   17.847342   16.905270   14.373350   11.487744   8.120193    10.507409   11.691158   11.053433   9.106257    8.121812    10.451400   11.574152   10.913422   8.981643    11.040433   15.389275   16.958843   16.073645   13.435648   5.973980    6.723004    6.493546    5.658805    4.585246    12.607733   16.580666   18.358456   16.909266   13.674011   12.696395   19.401510   22.743135   20.857208   16.335773   9.155090    10.472449   10.249211   9.032243    7.470394    5.936019    6.709181    6.510084    5.699380    4.635842    9.063102    10.394352   10.186743   8.986337    7.444290    13.061394   13.635793   11.726455   9.427620    7.472092    11.215460   13.687847   14.962893   15.626502   14.494220   15.713247   16.171989   14.063455   11.530947   9.453692    17.767662   24.473566   25.002483   21.245899   16.311485
BAS17_100    36.205803   48.339241   47.151253   35.595955   23.183241   34.221848   45.798435   44.624722   33.669762   21.868450   34.319386   46.412994   45.835606   34.923458   22.828278   20.338301   28.393925   28.962856   22.734880   15.345490   21.789028   30.165489   30.027416   23.145664   15.393332   21.792187   30.204651   30.080906   23.195927   15.431346   16.687754   23.427513   24.343460   19.520000   13.388428   19.052673   26.815004   28.314871   22.999891   15.947412   14.887658   21.494089   22.668167   18.288004   12.564710   19.723639   27.416958   27.410816   21.253323   14.237981   17.726931   24.706188   24.817032   19.337494   13.016408   14.425567   20.455551   22.030685   18.232647   12.851245   21.525496   32.852654   35.656284   29.291384   20.437757   16.145168   24.607153   27.220274   22.805082   16.214834   13.428032   21.331284   24.168329   20.376083   14.196932   15.225742   19.591015   19.119673   14.917109   10.190534   10.448146   14.989163   15.701906   12.710717   8.823079    22.507084   30.437101   32.188187   26.693405   19.245665   34.562862   49.944813   54.641296   45.332462   31.690462   20.809992   31.961628   34.830357   28.647064   19.941605   20.300200   30.206778   31.913660   25.387714   16.920959   23.797178   34.475449   34.129192   25.695435   16.518208   28.795286   42.582920   44.412346   35.131130   23.584270   34.330036   55.407970   60.467442   49.087681   33.619823   29.809587   52.340347   60.207962   49.394901   33.023808   30.182478   53.205593   61.452862   50.531162   33.804752   40.153316   70.110115   79.194031   64.482758   43.193699   66.016617   110.081345  127.941269  109.115318  77.194511   50.983913   122.078445  166.982620  148.275009  102.083748  41.087551   79.241325   97.324081   83.169312   57.540318   41.504250   80.334518   98.902351   84.591560   58.505077   43.839592   91.628403   121.224388  108.091751  76.094292   34.103661   45.818985   45.224922   34.509876   22.665642   32.664116   44.216515   43.274609   32.634377   21.135801   28.278883   38.361084   38.246490   29.561216   19.638994   27.547617   37.224728   37.687752   29.675632   20.144484   19.594959   27.401617   28.003471   22.021193   14.877942   21.731335   30.109886   29.981970   23.119497   15.383890   23.066841   31.966475   32.217339   25.156279   16.904688   17.256289   24.517355   26.074566   21.239260   14.698977   14.846272   21.431545   22.605644   18.257271   12.566301   19.173908   26.696726   26.742327   20.773129   13.938006   10.112337   14.496697   15.252442   12.394681   8.621418    13.432322   21.358305   24.229013   20.438852   14.248478   14.978399   19.251919   18.772131   14.641292   10.003633   13.249926   17.521528   16.851276   12.856625   8.631060    15.139575   21.287525   22.273388   18.085884   12.617096   14.014612   22.410828   25.318436   21.201639   14.654162   24.600397   33.226318   32.417320   24.626690   16.096695   26.074537   40.565731   41.408264   31.613392   20.469700   34.248840   55.248241   60.282616   48.924458   33.488869   29.897509   52.479187   60.366852   49.518673   33.094406   32.669609   56.650139   65.172485   53.750984   36.204399   63.796249   112.655762  129.942764  108.195641  74.280701   15.926183   23.702475   25.349339   20.595230   14.275536   53.009270   111.495682  140.298126  119.564857  81.036255   51.306828   120.273598  165.848358  149.444748  104.478500  17.812601   25.546717   27.974802   23.428951   16.704334   15.917953   23.685293   25.308674   20.549017   14.239491   17.708769   25.382320   27.752256   23.206295   16.524927   21.594160   33.000980   35.858257   29.465437   20.547457   34.737633   49.981361   54.354694   44.926086   31.333294   40.192108   63.917538   71.772926   60.979565   44.543167   49.174706   86.336884   105.559288  92.962067   67.180450
BAS17_101    3.226404    2.921263    2.826289    3.011787    3.329349    2.607497    2.316519    2.172736    2.189523    2.313571    2.773851    2.520839    2.467608    2.657945    2.960390    3.250612    3.718604    4.318503    4.912248    5.361479    2.049386    2.279882    2.592913    2.995556    3.510114    2.570443    2.294263    2.158215    2.177505    2.299706    2.571348    2.494769    2.536261    2.712417    2.985726    2.275670    2.378204    2.654988    3.068124    3.515597    2.443418    3.179314    4.262186    5.553916    6.938282    1.456734    1.425713    1.460444    1.509701    1.575817    2.109749    2.024430    2.046235    2.101735    2.159304    1.971430    2.464195    3.113733    3.938236    5.013286    2.584641    3.493961    4.798136    5.988856    6.694004    3.067075    4.608746    6.777821    8.828569    10.358679   2.061172    2.323189    2.660699    3.098250    3.663721    1.464739    1.428445    1.466301    1.519692    1.584112    1.729915    1.985085    2.340886    2.807868    3.396537    2.322170    2.688598    3.429520    4.516907    5.714043    1.724404    1.972802    2.387223    2.891772    3.350172    1.725587    2.127365    2.625831    3.151295    3.620660    1.427855    1.581630    1.762832    1.946405    2.065879    1.380043    1.526098    1.725381    1.912996    2.031218    1.724005    1.956748    2.361033    2.859549    3.308960    2.203374    2.605408    3.127534    3.721338    4.257303    2.169381    2.569724    3.087153    3.677570    4.211568    1.814326    2.057987    2.307587    2.563310    2.736857    1.703237    1.937791    2.203791    2.491805    2.743337    2.414419    2.755802    3.114439    3.506972    3.929207    2.402073    2.942095    3.318099    3.500608    3.577545    3.846891    4.802425    5.365106    5.495614    5.515139    3.636295    4.556108    5.007681    4.942660    4.778722    3.649568    4.552225    4.995184    4.924661    4.756407    3.175846    3.089748    3.112636    3.271924    3.482008    2.869001    2.589039    2.473801    2.589688    2.850284    3.205611    2.952460    2.873280    3.015270    3.263531    2.805712    2.717621    2.834662    3.201276    3.719275    2.035380    2.263357    2.572800    2.973444    3.485219    2.607513    2.306964    2.157436    2.173643    2.296607    2.609787    2.388559    2.292274    2.322678    2.447641    2.273829    2.378191    2.664696    3.080791    3.517156    2.059644    2.331503    2.674281    3.100631    3.650099    2.561166    2.278539    2.136464    2.146249    2.257858    2.119973    2.485555    2.910118    3.381219    3.931672    2.669056    3.732014    5.171793    6.744543    8.570930    1.462035    1.424894    1.457315    1.507741    1.574692    1.362938    1.439788    1.570621    1.665175    1.714966    1.595743    1.879237    2.336824    2.980958    3.802573    1.657767    2.006616    2.433398    2.902014    3.342179    1.608027    1.788273    1.984664    2.109565    2.126519    1.463250    1.644664    1.889960    2.178337    2.480798    2.177280    2.585319    3.106358    3.696731    4.227250    1.803721    2.049968    2.298942    2.552608    2.725655    1.712933    1.954153    2.222369    2.499702    2.726753    2.375062    2.690445    3.043385    3.439377    3.864569    3.486044    5.021433    7.197087    9.192984    10.548416   2.411382    2.940344    3.316337    3.505587    3.587927    2.448900    2.944396    3.301230    3.506088    3.632764    2.576213    3.003045    3.703321    4.580169    5.452070    3.466979    5.014197    7.191535    9.173224    10.523365   2.541903    2.970692    3.672733    4.540943    5.400139    2.405411    3.242649    4.437354    5.518141    6.155606    1.728108    1.963912    2.367467    2.862262    3.313438    3.258829    3.865557    4.367627    4.799751    5.190201    3.528565    4.123500    4.511409    4.791870    5.155940
BAS17_104    2.648336    2.595343    2.660079    2.757132    2.817511    2.451407    2.303691    2.277461    2.338871    2.388191    2.259554    2.247364    2.344855    2.512209    2.684248    2.255743    2.471672    2.739237    2.962457    3.143769    1.922548    1.848888    1.880823    1.968662    2.038727    2.019094    1.884135    1.864609    1.913022    1.950208    1.888552    1.825837    1.885679    2.002923    2.089256    2.086323    2.080142    2.169380    2.311241    2.442204    1.608710    1.821957    2.062929    2.228456    2.315792    1.651162    1.564768    1.554390    1.569506    1.575136    1.495733    1.418429    1.418887    1.446429    1.452909    1.454874    1.542145    1.676969    1.821737    1.937725    1.742116    1.916932    2.230698    2.630681    3.101585    1.667657    1.987291    2.378194    2.640851    2.768582    1.273898    1.350005    1.442662    1.531886    1.629672    1.296270    1.285104    1.324852    1.370198    1.389304    1.111837    1.242778    1.452576    1.638260    1.740931    1.887770    2.042991    2.272064    2.560448    2.879740    2.604689    2.715000    2.898696    3.127666    3.368545    1.573323    1.750931    2.007015    2.244213    2.467223    1.219679    1.249435    1.388721    1.615248    1.873225    1.146811    1.243856    1.469996    1.735681    1.948548    1.546737    1.674485    1.952731    2.250294    2.496999    1.735088    1.921295    2.242131    2.645971    3.129282    1.746893    1.932584    2.264190    2.693664    3.205846    2.055383    2.205215    2.499722    2.936749    3.398815    1.845823    2.088682    2.535558    3.101849    3.681886    2.425449    2.600327    2.904470    3.256282    3.612456    2.052143    2.208888    2.490945    2.903677    3.341425    7.065287    8.728992    8.949365    8.347242    7.765105    8.242885    9.240493    9.133519    8.870705    9.058756    6.473633    7.333193    7.514169    7.502716    7.732470    2.930943    3.114671    3.424459    3.808899    4.259517    1.936180    1.873335    1.901500    1.988201    2.070120    2.395906    2.384814    2.438856    2.550107    2.660229    2.174415    2.161609    2.246847    2.397797    2.552764    1.905355    1.853329    1.902859    2.005127    2.088649    1.926867    1.854923    1.878945    1.956377    2.020382    2.004004    1.885316    1.877077    1.931892    1.971009    2.122570    2.110523    2.192631    2.330328    2.462847    1.387657    1.405303    1.488151    1.563238    1.606939    1.822518    1.704412    1.680097    1.687479    1.677612    1.253903    1.319728    1.452673    1.607732    1.715666    1.671477    1.988490    2.377718    2.642851    2.777732    1.168628    1.163309    1.198523    1.257020    1.318088    1.016778    1.033225    1.100993    1.164317    1.192148    1.303835    1.457118    1.690101    1.906546    2.061519    1.371130    1.434200    1.605940    1.858933    2.179348    1.287177    1.321704    1.487016    1.717091    1.923377    1.135507    1.283696    1.596902    1.955033    2.260773    1.739824    1.931775    2.258362    2.662779    3.139134    1.989642    2.103856    2.484741    3.092644    3.795362    1.853407    2.096934    2.546256    3.109700    3.685723    1.877183    2.127591    2.584091    3.155449    3.735962    2.691524    2.927694    3.308230    3.626684    3.780989    5.182978    6.289721    6.476951    6.151339    5.835439    3.764193    4.215960    4.466338    4.714879    5.073304    2.288041    2.293440    2.349614    2.447471    2.569927    1.911781    2.226645    2.586869    2.832086    2.956621    1.780198    1.876433    1.999435    2.137465    2.287494    1.619568    1.801585    2.052345    2.276945    2.488211    2.377074    2.574564    2.856642    3.180093    3.527413    3.413906    3.993608    4.314954    4.380136    4.352465    2.709633    2.955953    3.090287    3.169575    3.290787
BAS17_105    5.382086    6.969862    11.085306   14.482373   14.752208   4.868177    6.338506    9.890391    12.907471   13.251137   4.750591    6.333434    10.237950   13.648041   14.213680   3.725083    5.131765    8.383306    11.027318   11.298844   4.086081    5.212497    7.939345    10.172174   10.406878   3.924148    5.129161    8.020088    10.482058   10.772699   3.684826    4.850543    7.629882    10.041078   10.386926   4.345294    6.091331    9.730862    12.781738   13.232797   2.302031    3.160386    4.863089    6.285415    6.585320    2.651762    3.380778    4.963156    6.220293    6.321101    2.504095    3.285995    5.113341    6.722050    6.998658    2.266657    3.373840    5.444703    7.216170    7.592905    5.843437    7.737401    10.864544   13.117510   12.997964   3.911947    4.836994    6.693388    8.116752    8.158500    1.827662    2.455502    3.797753    5.308662    6.001630    2.651751    3.651988    5.858778    7.644068    7.704741    2.024428    3.056491    5.162198    7.159827    7.854968    2.823621    3.987254    5.904750    7.266306    7.264057    4.383546    5.920929    8.800320    11.088803   11.537930   2.870300    5.261992    10.450274   15.393014   16.655416   3.021006    6.007279    12.116879   17.294592   17.964954   2.966583    6.515315    13.820971   19.573391   19.849031   2.554789    4.079957    6.797036    8.782379    8.885190    4.689825    7.933462    14.117094   19.305996   19.945225   4.576156    10.929208   24.421015   35.834946   37.259594   4.109923    8.319377    15.780541   21.107000   21.091545   3.364210    6.822772    12.941277   16.929058   16.490858   3.366986    4.950585    7.466432    9.228294    9.424840    4.511726    7.446873    11.980262   15.198334   15.536020   5.368421    8.417568    13.098444   16.415058   16.515049   4.466998    7.376557    11.853357   15.026636   15.361198   4.599432    7.970358    13.140934   16.533331   16.575600   5.689342    7.212720    11.219872   14.650228   15.267296   4.252918    5.671033    9.015052    11.735987   11.985775   3.806058    5.317206    8.595652    11.483046   12.019434   4.500392    6.072734    9.803956    13.106156   13.753895   3.773558    5.191361    8.468371    11.122364   11.385702   4.000783    5.218270    8.171911    10.602091   10.824593   3.730199    4.898645    7.687494    10.107987   10.453575   3.802542    5.281748    8.337337    11.081324   11.693321   2.163525    2.728587    3.894415    4.916789    5.205994    3.146600    4.033937    6.125054    7.850507    7.986485    2.138939    2.931873    4.606569    6.222944    6.783172    1.976039    2.968699    4.844166    6.618633    7.167371    2.012328    2.654149    3.955954    5.050248    5.168645    2.106554    3.211687    5.658399    7.695778    7.884963    2.190816    3.100531    4.619870    5.883947    6.186866    3.117396    6.356828    13.719740   20.690031   22.333855   3.526102    7.179945    14.388947   20.097261   20.381866   2.947322    6.312178    12.888534   17.823174   17.925442   4.918371    11.151870   23.896454   34.501469   35.668285   4.196230    9.134215    18.568892   25.866186   26.320375   3.614294    7.864754    15.792986   21.317032   20.984037   3.412286    6.813863    12.793270   16.686237   16.268930   3.961437    5.367128    8.540613    10.972030   10.990737   5.161466    10.819629   21.214458   29.113907   29.587759   4.659013    8.072797    13.328027   16.773258   16.802629   5.536056    7.160719    10.448706   12.932839   12.831538   2.841172    4.065305    6.651812    8.665410    8.770947    2.878102    4.317594    7.029771    9.145382    9.256900    3.657463    5.043306    7.762374    10.107269   10.462346   2.767703    3.685235    5.189758    6.305299    6.457348    5.877695    8.967072    13.604488   16.884302   16.842936   4.650459    6.818509    10.206179   12.661890   13.040470
BAS17_106    4.106944    3.933042    4.327444    4.537944    4.368516    2.974627    2.990408    3.336479    3.601918    3.607879    4.156557    4.090621    4.533894    4.712879    4.541223    2.745096    3.046869    3.533472    4.079990    4.531074    2.237238    2.404675    2.610780    2.733597    2.767998    2.121118    2.359584    2.704678    2.903065    2.897519    1.904605    2.193003    2.695047    2.987390    3.013929    2.695587    2.994020    3.582554    4.006031    4.109213    3.060447    3.936463    4.819104    5.613444    6.517442    2.048508    2.206267    2.279829    2.282129    2.223922    1.458659    1.627340    1.880264    2.051551    2.085969    1.735198    2.118242    2.760712    3.343078    3.725606    2.851939    3.204180    3.569851    3.771268    3.811662    2.238210    2.547264    2.943742    3.398563    3.936205    2.243037    3.223800    4.056917    4.336687    4.140646    1.944017    2.811051    3.414776    3.389229    2.927302    0.990688    1.328381    2.066720    2.836303    3.209454    2.157489    2.618901    3.349261    3.918379    4.139040    5.276521    5.827598    6.026754    5.776222    5.203630    2.228493    2.999248    3.801122    4.188803    4.089967    2.078726    3.413147    4.518679    4.672404    4.120046    1.928964    2.840457    3.573365    3.784265    3.520352    1.385862    1.706180    2.171460    2.546846    2.664389    2.196600    2.999299    4.181762    5.037725    5.288456    1.973338    2.965373    4.228864    5.050150    5.286815    2.035320    3.002378    4.215676    4.995918    5.212540    1.986715    2.357021    2.807977    3.084089    3.113327    3.067066    3.399735    3.731254    3.799385    3.577542    2.750524    3.772759    5.776874    7.874465    9.314093    3.202296    3.609136    4.556494    5.443223    5.963685    2.999548    3.343776    4.009428    4.588948    4.871478    3.551915    4.186512    4.909153    5.403679    5.519740    3.468220    3.577023    4.073565    4.287262    4.104852    2.287908    2.569767    2.897138    3.038288    3.027899    2.443404    2.623439    3.151637    3.515910    3.537344    4.652054    4.533696    4.780144    4.790974    4.524763    2.275542    2.581557    2.903697    3.035615    3.022938    2.062065    2.245302    2.582712    2.805491    2.815070    2.046959    2.286939    2.661444    2.884593    2.892817    2.142935    2.431812    3.045087    3.435801    3.463113    2.214635    2.538758    2.760654    2.859248    2.901365    2.293798    2.415023    2.504333    2.483041    2.354860    1.172714    1.470966    1.948496    2.353578    2.585450    2.207318    3.064243    3.724957    3.998373    3.988312    1.896523    2.756126    3.354262    3.328720    2.874349    1.514627    1.913185    2.365305    2.591341    2.470134    1.540936    1.869723    2.364245    2.828150    3.054670    1.915362    3.090075    4.382982    4.947262    4.711217    2.030938    3.152897    3.953067    3.948359    3.407637    1.513499    1.935945    2.590155    3.138940    3.308675    1.961487    2.902925    4.325323    5.370708    5.701473    1.981173    2.973380    4.218068    5.023125    5.244655    1.999270    2.920622    4.039135    4.727455    4.904744    2.027168    2.427656    2.880646    3.140963    3.161493    2.905734    2.980363    3.183760    3.406313    3.549781    2.781064    3.777535    5.773584    7.878211    9.324825    2.660161    3.455757    4.558589    5.431373    5.840798    3.542942    3.844022    4.493270    4.850193    4.744671    2.388684    2.838596    3.461370    4.329692    5.424613    2.283125    2.607645    3.279943    3.910478    4.238190    1.919615    2.434457    2.934772    3.153411    3.079801    2.486200    2.901623    3.415323    3.681762    3.594351    3.198858    4.221467    6.053939    7.573372    8.258902    3.594057    4.338513    5.114183    5.437535    5.287018
BAS17_107    5.999034    6.564071    7.271314    7.057742    6.087442    5.081150    5.642417    6.302527    6.100535    5.124477    5.406374    5.690112    6.262078    6.253461    5.705158    3.614117    4.314561    5.144248    5.253150    4.691827    4.799770    5.363500    6.033219    5.896284    5.007543    4.794187    5.236086    5.900935    5.787930    4.894611    3.501758    3.851911    4.280533    4.211416    3.678269    3.453088    3.786220    4.168324    4.105559    3.675541    2.796906    3.516818    4.506455    4.942276    4.601749    4.528771    4.512784    4.939576    4.895024    4.234284    3.251997    3.227140    3.440910    3.424635    3.066765    2.189527    2.659111    3.169091    3.311643    3.100631    4.948339    5.252938    5.744815    5.996413    5.873240    1.992836    2.636216    3.600882    4.175220    4.058969    2.042810    3.042123    4.890057    6.171331    6.015388    3.226011    3.057719    3.103457    2.983883    2.652563    2.061317    4.067606    7.167865    8.465772    7.411125    3.131427    4.125946    5.164760    5.477509    5.144016    7.050030    9.508396    12.271232   13.791657   13.810720   1.934851    2.564941    3.511237    4.074609    3.954526    1.817706    2.326797    2.894212    3.012449    2.695774    2.364135    3.727307    5.417644    5.852655    5.036517    2.886209    5.213981    8.269710    9.385957    8.381278    4.551978    5.250286    5.941850    6.134995    5.870824    4.522482    5.228618    5.928668    6.127075    5.867269    3.116156    4.522892    5.864151    5.923258    5.060477    4.167942    7.055853    9.931656    10.448565   9.059684    5.843303    8.558651    11.801645   13.578338   13.978315   4.793587    7.062202    8.980649    8.986518    7.738811    8.463805    8.790768    8.995831    8.841340    8.440258    4.748057    5.950917    6.950168    6.954705    6.258171    4.697430    5.916564    6.930739    6.935194    6.231299    4.405681    5.065031    5.813478    5.690276    4.809920    4.452191    5.122731    5.884014    5.771159    4.872257    3.565024    3.926102    4.354035    4.290895    3.810120    4.638322    4.891763    5.283330    5.172985    4.617998    3.572610    4.267313    5.082104    5.187450    4.631089    5.054226    5.502103    6.162652    6.018041    5.068049    3.525035    3.882981    4.333852    4.274960    3.735182    3.433938    3.783250    4.174680    4.103699    3.658064    2.884870    3.400077    4.428617    4.996283    4.639652    4.541083    4.543137    4.982625    4.931576    4.257656    2.309724    2.474041    2.853014    3.019178    2.822272    2.015268    2.655567    3.623241    4.199916    4.077527    2.656619    2.739855    3.089598    3.167310    2.850420    2.182188    2.495888    3.189908    3.463760    3.126219    2.215571    4.170340    6.832375    7.794819    6.815370    1.888976    2.506706    3.432188    3.979575    3.859028    2.519352    3.187083    3.870848    3.864384    3.325475    2.577314    5.213168    8.807229    10.052270   8.645918    4.514482    5.242441    5.953384    6.149694    5.877802    2.933658    4.192735    5.352428    5.421012    4.713769    3.496905    5.717383    7.979355    8.296604    7.068904    5.497000    9.153317    12.894125   13.886518   12.539091   3.678886    4.370928    5.187370    5.288566    4.725391    5.276416    7.062656    8.552704    8.612579    7.713581    4.232123    7.135080    10.004077   10.504252   9.109844    4.265667    4.635664    4.890535    4.724807    4.290004    3.641746    4.360347    5.198368    5.309073    4.743788    2.663350    3.125682    3.525321    3.531787    3.242405    1.962191    2.596458    3.547894    4.112680    3.992610    3.859354    5.137387    6.735722    7.367826    6.918809    4.609209    5.325439    6.029809    6.223114    5.962818    5.081335    6.678772    8.147184    8.384228    7.656854
BAS17_108    12.119370   18.765001   19.731983   16.317493   12.414709   11.428794   17.623034   18.413107   15.114943   11.420629   11.849258   18.122887   19.250837   16.308056   12.882831   11.605576   17.620277   18.199947   14.843526   11.244320   11.469836   17.160021   17.569626   14.311065   10.864951   10.425699   15.188245   15.693268   13.047560   10.103291   9.452114    14.566106   15.345548   12.731049   9.752725    9.512945    14.686923   15.513009   12.910085   9.925138    8.954104    13.314370   14.002679   12.189090   10.052765   8.941494    12.299963   12.409063   10.381492   8.270359    7.285083    9.372432    9.597348    8.399412    7.070605    7.434358    11.059505   11.900440   10.390718   8.573133    6.821051    9.942065    11.134039   10.417218   9.255721    7.867233    11.681795   12.644914   11.345489   9.729456    5.386031    7.304544    8.997121    10.467354   11.133195   5.661736    6.871814    7.098535    6.461010    5.650587    8.031167    10.745435   12.940136   14.494833   14.991914   9.233712    12.850714   13.631138   12.145681   10.302227   18.497292   25.400253   25.317432   21.195240   17.183998   6.099283    8.917902    10.146811   9.715780    8.810571    7.451587    11.569381   12.632966   10.906293   8.549873    11.605480   18.137243   19.497875   16.853506   13.567902   11.061227   15.054251   16.205322   15.500078   14.142959   8.500299    12.469104   13.727542   12.499886   10.741885   7.231415    11.317367   12.867996   11.914671   10.139289   16.088850   30.006454   33.162251   26.386770   17.950895   20.496778   35.210724   37.138416   29.574360   21.049932   22.938107   34.380730   33.386669   25.815205   18.707809   24.750931   51.103409   59.037918   47.279793   31.421267   15.731497   26.482454   29.262640   24.351599   18.165745   25.171831   46.217033   51.142563   40.918476   28.197155   27.255116   48.937931   53.177357   42.152031   29.012600   12.382758   19.021439   20.035608   16.841715   13.334411   11.796073   18.197464   18.840662   15.331029   11.518154   9.819909    14.949162   15.744701   13.145764   10.158604   9.659336    14.933626   15.798069   13.175814   10.160159   11.988481   18.098452   18.709293   15.488985   12.108696   11.172302   16.715101   17.164371   14.013461   10.613680   9.473990    14.633474   15.438460   12.813383   9.805336    9.548907    14.744477   15.563980   12.937940   9.927789    7.986439    11.485512   12.005919   10.678676   9.140350    8.379280    11.064043   11.359711   9.812558    8.029078    7.714654    10.219524   10.702261   9.584985    8.281954    5.870691    8.597762    10.191594   10.836497   10.781142   5.608427    6.966182    7.082155    6.351119    5.522243    5.779630    6.931566    7.548266    7.738913    7.777662    7.055604    9.786577    10.942185   10.804386   10.149230   7.128707    11.164368   12.708962   11.775451   10.018607   9.327522    14.519586   15.433983   12.747469   9.505083    12.361765   18.438807   20.282564   18.925072   16.601425   8.500216    12.491847   13.740701   12.487793   10.713936   12.627213   23.266209   26.007761   21.145424   14.832495   19.641186   36.176319   39.246475   30.945354   21.091864   21.637411   34.964016   35.703712   28.256693   20.391020   11.056205   16.248362   16.908789   14.178091   11.180838   16.540232   30.904514   34.931591   28.469826   19.944590   32.472275   61.592415   66.722908   51.498581   33.693821   10.187330   14.574776   15.625583   13.675502   11.205185   9.700231    14.760845   15.551316   13.096992   10.302894   8.720053    13.034768   14.103367   12.359212   10.201788   6.715743    9.814746    11.023041   10.344401   9.217519    11.719225   15.154418   15.101402   13.325564   11.579921   13.158836   19.027611   20.606506   18.371164   15.741177   33.345798   51.648712   51.202274   39.708813   28.587515
BAS17_109    15.181872   20.361036   21.666307   19.036499   15.233324   15.195620   21.095789   22.324060   19.244194   14.970572   15.099259   20.996550   22.423708   19.470781   15.213243   11.174442   15.395348   16.776365   15.365916   12.993063   13.373178   18.549040   19.466188   16.704165   12.994342   13.393240   18.543140   19.455463   16.709164   13.023401   12.285722   17.877205   19.463493   17.071712   13.350917   9.829259    14.396211   16.013395   14.546874   11.970473   10.083918   12.873784   13.376204   12.082049   10.157582   8.234559    11.157236   11.806026   10.418519   8.362889    9.056874    12.556091   13.450394   11.869141   9.414761    7.936267    11.813799   13.434298   12.443144   10.352868   16.993408   20.438803   20.572565   18.667168   16.115068   14.627947   17.135742   16.449619   14.255533   11.882324   5.551571    8.545523    10.713461   10.640696   9.044950    7.921645    9.716301    9.242721    7.688461    6.187573    7.057399    9.436813    10.363484   9.709351    8.328025    10.128568   13.816329   14.696076   13.459134   11.715104   13.123807   17.253098   18.150942   16.682953   14.402221   11.218576   14.750211   15.023592   13.141375   10.795975   10.249942   14.959862   15.387068   12.828176   9.806359    11.616718   15.565211   14.940874   12.021122   9.271791    8.466799    11.565155   12.005507   10.586453   8.824919    12.902179   19.983894   22.449446   20.356466   16.605974   12.962878   20.091385   22.550217   20.415434   16.632513   18.057331   27.928940   29.609564   24.989183   19.167252   13.346145   21.189901   23.549969   20.672560   16.221428   11.111136   17.046574   19.589254   18.318626   15.313990   21.486202   39.513176   49.486179   46.949085   38.231049   20.289371   37.605652   51.029583   52.406837   45.306858   20.498199   38.024689   51.550312   52.823357   45.537933   23.721941   43.299343   57.796890   58.462040   49.732990   14.714576   19.831322   21.161259   18.670761   15.044913   14.093206   19.499142   20.820013   18.267914   14.590043   14.798349   20.734388   22.203466   19.313299   15.116043   14.296505   20.466396   22.345074   19.929186   16.220049   11.135175   15.376292   16.834410   15.515656   13.236983   13.389903   18.532135   19.430178   16.680798   12.997188   13.749469   19.344097   20.424816   17.509121   13.504086   11.823402   17.460255   19.412210   17.475306   14.209610   8.116797    11.010623   11.680270   10.329018   8.297409    8.276106    11.197892   11.831098   10.424216   8.353106    7.893893    11.639610   13.324776   12.426432   10.260442   8.164759    11.301555   12.500960   11.584560   9.741027    5.074646    6.726415    7.370881    6.884005    5.832576    7.085919    8.815255    8.629366    7.388411    6.053326    7.682268    10.476910   11.226030   10.266559   8.834654    10.115274   14.768187   15.200452   12.689503   9.710932    12.145039   15.640771   14.330690   11.150194   8.473333    9.792342    13.435342   13.644474   11.588332   9.276237    12.904620   19.991512   22.444220   20.341940   16.592436   16.801592   26.707867   29.092548   25.059849   19.394806   16.413332   26.053339   28.467091   24.472599   18.882368   11.126698   17.071970   19.627790   18.359913   15.345764   13.952024   16.986967   16.849743   14.860494   12.548103   21.587927   39.656929   49.618813   47.019417   38.238403   23.415270   43.806004   55.101048   51.845348   41.511410   14.122687   19.275837   20.626528   18.494350   15.268600   11.683525   14.598975   14.833473   13.214046   11.070381   9.784539    14.341657   15.975482   14.530501   11.966466   11.412454   14.866220   15.104001   13.234602   10.901833   9.833117    12.939846   13.387775   12.016217   10.121712   16.004154   25.594816   32.274254   32.950314   29.584085   18.139355   31.320625   40.263317   40.342297   34.637054
BAS17_113    13.285761   10.699185   8.209854    6.247556    4.952084    6.967300    6.228005    5.165346    4.131473    3.391890    11.151353   9.536242    8.198808    7.307813    6.869916    4.683641    4.376274    3.768944    3.094558    2.582034    4.728819    4.431997    3.822733    3.145720    2.636320    5.779296    5.370640    4.591235    3.707500    3.025375    4.640185    4.498590    3.961575    3.336713    2.835258    4.693715    4.545327    3.999355    3.365515    2.860409    2.876792    2.883888    2.642121    2.293831    1.986511    3.380555    3.304136    2.965861    2.515654    2.110217    4.360923    3.981616    3.355656    2.724046    2.227180    4.075221    4.112123    3.868761    3.528738    3.267175    5.339483    5.012508    4.246642    3.515179    2.986530    4.937503    4.693318    4.047789    3.462095    3.067256    5.145524    4.806845    4.062891    3.361412    2.857699    3.717381    3.265179    2.763258    2.355948    2.026594    3.057076    3.186167    3.181780    3.176816    3.309439    3.120967    3.266692    3.292568    3.341494    3.565975    8.490484    9.164377    9.153501    9.082239    9.259917    5.280416    4.913756    4.139228    3.422469    2.913405    5.108071    4.922144    4.478645    3.948107    3.460258    3.651207    3.195723    2.699204    2.307286    1.996680    4.500308    4.592393    4.215809    3.671890    3.197761    9.055002    9.486936    8.893350    7.878566    6.922774    7.460618    7.253897    6.454300    5.525734    4.752986    4.748964    4.760683    4.544316    4.184476    3.781840    5.081761    5.231285    4.925602    4.427271    3.953073    5.135234    5.287778    4.954254    4.431297    3.946634    7.199672    7.524573    7.655313    7.447693    6.971186    8.647209    9.009722    8.794707    8.177261    7.408896    6.082988    6.104212    6.011928    5.732605    5.333081    5.157183    5.305469    5.013649    4.536228    4.077048    11.151404   9.217630    7.272215    5.698243    4.637805    4.757904    4.442411    3.818262    3.138398    2.634270    4.861988    4.667098    4.085727    3.433475    2.926967    9.840902    8.590322    7.406065    6.528588    6.027598    4.727413    4.409287    3.800278    3.129436    2.619110    4.706577    4.425257    3.829029    3.153433    2.641831    5.822284    5.410474    4.623862    3.731263    3.037390    4.675965    4.510281    3.968318    3.341662    2.841402    3.362099    3.310396    2.974604    2.522437    2.122211    4.386999    3.991387    3.359080    2.730995    2.240577    4.382151    3.983032    3.361143    2.748937    2.267421    4.987256    4.747648    4.105434    3.509842    3.097945    3.708374    3.464109    3.085271    2.694092    2.326655    3.694251    3.239629    2.739311    2.331972    2.002295    3.130513    3.283097    3.303715    3.322120    3.496720    5.115223    4.783278    4.042028    3.344357    2.842757    3.558500    3.160707    2.717062    2.355558    2.054309    3.813357    3.701866    3.325508    2.880599    2.497676    8.612016    9.041786    8.554898    7.658575    6.770815    5.092573    4.924780    4.487961    3.959380    3.473191    4.733924    4.719775    4.489012    4.130006    3.735379    5.176699    5.337037    5.027063    4.510672    4.017461    8.116150    7.439795    6.371499    5.369033    4.659287    8.668539    9.043632    8.826625    8.197333    7.415721    5.213757    5.343961    5.037944    4.551343    4.083591    5.294871    5.198926    4.883008    4.514183    4.241131    5.493664    5.220883    4.625471    4.008456    3.560587    5.246869    5.146102    4.830473    4.461576    4.190706    5.355957    5.005544    4.224622    3.495049    2.977483    8.495775    9.150417    9.140505    9.071651    9.250886    8.588926    9.061468    8.616617    7.730542    6.830382    5.141689    5.284858    4.975473    4.477583    3.999996
BAS17_114    16.663465   14.192041   13.785707   13.313671   11.836789   4.835277    5.055060    6.131792    6.848219    6.616248    15.802279   13.515648   13.126333   12.703479   11.419334   5.589310    5.846529    6.943003    7.577078    7.174396    3.862468    4.279083    5.376915    6.082907    5.884519    4.751999    4.980828    6.033974    6.728985    6.495671    5.916864    5.953031    6.764131    7.369016    7.265655    8.231441    8.686952    9.714755    10.095488   9.428503    3.250032    3.784209    4.870270    5.550621    5.371169    2.056465    2.325684    2.846066    3.164001    3.084148    2.537713    2.739409    3.219334    3.576838    3.564252    3.307457    4.115227    5.134830    5.753643    5.707265    6.683550    7.576661    8.649412    9.090857    8.712042    5.559431    6.587957    7.642638    7.966802    7.425140    1.617621    1.911085    2.387222    2.685608    2.639959    2.980308    3.505151    4.262210    4.527077    4.201303    2.630690    3.281588    4.356659    5.202577    5.335129    3.952199    4.954810    6.154280    6.770833    6.569173    5.460636    6.621254    8.457412    9.610142    9.523147    2.527906    3.157504    4.065583    4.709288    4.766394    2.703336    3.877442    5.900912    7.408937    7.605697    3.574137    5.359827    8.724412    11.212322   11.324455   4.569364    5.750947    7.652276    8.885978    8.812252    5.108169    6.862476    9.628246    11.739337   12.132858   3.930331    5.764947    8.907325    11.500837   12.169619   5.354666    8.874686    14.960244   19.506575   20.117105   4.939155    8.129450    13.906757   18.252550   18.680489   7.000876    9.737109    14.323812   17.714888   18.195877   6.623626    9.489432    14.468333   18.538990   19.605192   7.013505    8.484463    11.106277   13.393579   14.181950   7.071285    8.473793    10.826976   12.574152   12.857101   8.540548    9.699786    11.608817   12.898831   12.944968   8.989779    8.476493    9.196490    9.539357    8.808470    5.139230    5.317761    6.394183    7.106047    6.848167    15.594102   13.436268   13.082523   12.664027   11.390010   15.004114   13.180995   12.927647   12.521735   11.249854   5.583152    5.849618    6.945042    7.584255    7.189073    4.022504    4.388361    5.439288    6.120495    5.919440    5.992517    6.025347    6.831081    7.425361    7.312706    6.230513    6.511468    7.439021    8.032943    7.807852    3.336262    3.831552    4.896512    5.575463    5.402560    2.172914    2.442906    2.973476    3.294816    3.204343    3.287652    3.543570    4.173070    4.724170    4.825453    2.066934    2.533350    3.103084    3.435176    3.358333    1.644675    1.922500    2.385841    2.678027    2.632031    2.457963    2.710412    3.245775    3.629993    3.612499    2.730690    3.403900    4.482140    5.308846    5.422731    2.495009    3.116939    4.008169    4.641956    4.701863    3.199755    4.575358    6.810520    8.184204    7.997250    3.080219    4.712529    8.050202    10.824066   11.298179   5.141744    6.898048    9.654917    11.753424   12.135327   3.924988    5.748403    8.889359    11.491114   12.166056   4.996885    8.194712    14.003323   18.368778   18.794716   7.033745    9.774568    14.371574   17.766176   18.237196   3.225603    3.804140    4.940257    5.649609    5.466487    6.590738    9.992619    16.041693   21.377787   23.171949   8.620567    13.201826   20.580336   26.071049   27.105608   4.585334    5.804522    7.202243    7.826923    7.469018    3.233744    3.798390    4.916760    5.620770    5.445802    4.533220    5.739891    7.149582    7.800437    7.454257    6.745084    7.623039    8.683064    9.123831    8.752917    4.587845    5.757555    7.638384    8.861870    8.793755    7.826661    10.255868   14.270930   17.689079   18.803572   9.175692    10.323723   12.829695   14.896610   15.325117
BAS17_115    40.615086   34.957096   23.454048   14.852229   9.926338    34.884251   29.525202   19.755901   12.547921   8.336973    45.213242   38.321407   25.363047   15.781057   10.248233   28.036201   25.337700   17.833595   11.718959   7.930725    22.084003   19.491369   13.728679   9.166994    6.346050    20.725880   17.793465   12.675455   8.785734    6.318557    24.996328   21.448269   14.870386   9.947830    6.955518    41.266949   36.405579   25.241508   16.875238   12.163898   11.898387   11.274875   8.827372    6.486244    4.741455    8.320779    7.684019    6.491514    5.291838    4.228236    9.073556    8.287578    6.692420    5.247160    4.098307    18.307775   16.865301   12.378438   8.654263    6.214770    27.320383   24.992504   19.363972   14.748661   11.786871   15.487523   14.924644   12.105204   9.347994    7.324841    12.696253   12.343066   9.489781    6.663553    4.579233    10.895314   9.709907    7.216430    5.112621    3.665426    6.589477    6.546986    5.598246    4.489773    3.533507    16.730555   15.689105   12.493854   9.708810    7.676518    28.514736   26.966433   22.531315   18.420698   15.219395   17.485052   16.553831   12.446119   8.770729    6.270448    36.227432   31.595669   20.373978   11.830367   6.914631    24.158638   21.732203   14.431866   8.592390    5.136529    10.176232   9.334858    7.449169    5.720271    4.414747    39.425453   36.591236   27.400507   19.900888   15.074763   38.463821   35.600239   24.911026   16.064251   10.481848   47.136070   42.862545   29.518391   18.685150   11.920139   28.311441   26.444214   18.897905   12.314563   8.090789    25.021791   23.219280   19.058588   15.241059   12.389154   42.645493   42.256260   33.563358   24.546011   17.434748   35.837883   37.860157   33.228745   26.694906   20.450680   27.084162   29.670298   28.002693   23.812351   18.999434   30.961168   33.650917   32.385880   28.510885   23.950304   36.445511   31.858616   21.879948   14.347459   10.071630   30.305883   26.116537   17.851282   11.631747   8.003269    37.249008   32.135994   21.969889   14.435768   10.075438   44.799835   38.434631   26.004585   16.931570   11.906696   22.155491   19.563866   13.785830   9.199312    6.357857    21.416025   18.418497   13.058240   8.950086    6.381431    22.415230   19.221403   13.485227   9.170200    6.489470    32.909878   29.050665   20.280376   13.503584   9.450464    7.942517    7.683377    6.549736    5.247642    4.056742    9.845570    8.899269    7.322718    5.887022    4.704615    11.913418   11.000022   8.442772    6.230604    4.649737    8.954706    9.033344    7.741205    6.122699    4.712837    10.800557   9.833269    7.413899    5.268579    3.738002    5.611563    5.524256    4.735245    3.791579    2.949579    10.329861   9.779561    7.826199    6.030138    4.666695    27.623302   25.656998   17.836405   11.255497   7.130653    41.499939   35.771568   22.663603   12.851713   7.319323    13.763052   12.855433   9.360681    6.283315    4.265670    33.898731   31.776436   23.071432   15.720929   10.974090   39.298763   36.151283   25.067396   15.984217   10.303144   39.950905   36.499252   24.612370   14.888052   9.022911    24.667555   23.077477   17.549868   12.525597   9.067853    29.304853   27.649473   20.715393   14.543124   10.389270   36.215397   38.248741   33.544598   26.926031   20.598593   47.158833   46.657135   36.831501   26.525465   18.710140   38.246143   35.333466   25.877832   18.051502   13.060460   21.048033   19.867159   14.918294   10.475574   7.459670    27.744852   25.691309   18.711710   12.858196   9.042176    16.303347   15.015922   11.718423   8.880060    6.931336    16.719749   15.224298   12.366494   9.915014    8.050487    35.341187   35.274426   29.688128   24.024855   19.553976   38.036514   37.576153   31.627102   25.001522   19.633928
BAS17_49     2.107541    2.170389    2.314906    2.363261    2.224252    1.876344    1.855419    1.908185    1.922646    1.822115    2.078568    2.199608    2.356204    2.414879    2.332517    1.437845    1.530662    1.653190    1.677229    1.561100    1.430979    1.511246    1.629240    1.658420    1.550221    1.408168    1.479107    1.593092    1.627004    1.529718    2.119783    2.446257    2.809263    3.084923    3.291679    2.177180    2.516831    2.898360    3.196909    3.427380    1.576169    1.823486    1.957443    1.863109    1.631829    2.649091    2.358790    2.134772    1.941724    1.728940    2.104666    1.968152    1.845491    1.685681    1.478765    1.409727    1.539767    1.618666    1.583772    1.471907    4.442670    5.994067    6.985925    6.820650    5.988515    2.632135    3.801708    4.452835    4.198498    3.467105    1.441264    1.304269    1.202561    1.093424    0.964510    1.533185    1.394277    1.288249    1.172152    1.033497    1.361992    1.672054    1.861599    1.827161    1.667117    1.436111    1.750472    1.944750    1.911871    1.751620    2.115164    2.511653    2.879614    3.020612    2.901725    1.286123    1.787477    2.087906    2.026860    1.756903    0.986315    1.039103    1.107960    1.105677    1.017824    1.779248    2.034512    2.267824    2.273006    2.053271    1.332436    1.593329    1.813337    1.845561    1.716545    2.239120    2.925345    3.445198    3.495229    3.187709    0.933029    1.147622    1.374363    1.466591    1.398188    1.788745    2.050627    2.292252    2.307151    2.093599    1.753785    2.005183    2.238790    2.251021    2.037313    2.118850    2.521192    2.893326    3.035703    2.917011    2.701061    3.492250    4.343338    4.763848    4.591987    3.703628    4.791829    6.061437    6.908028    7.006703    3.740742    4.838629    6.111691    6.957685    7.052649    4.625758    6.105886    7.642335    8.534970    8.480262    2.097356    2.166724    2.315420    2.363921    2.221466    2.111557    2.169553    2.316683    2.366890    2.224050    2.061948    2.185762    2.343711    2.402737    2.321756    2.175806    2.526085    2.905494    3.189144    3.399726    1.439234    1.528256    1.656090    1.687981    1.577708    1.438368    1.510363    1.616995    1.640889    1.535209    1.412179    1.492938    1.614658    1.647656    1.542873    2.148893    2.479829    2.853025    3.145648    3.367953    1.586008    1.823145    1.953028    1.863563    1.640114    2.656238    2.351590    2.118229    1.922399    1.709761    1.405145    1.538742    1.625990    1.597682    1.485808    1.513538    2.147719    2.441286    2.263004    1.876900    1.507807    1.370350    1.270758    1.162650    1.029556    2.004372    1.872849    1.770426    1.615905    1.404358    1.376849    1.690441    1.879874    1.841154    1.677253    0.889196    1.057368    1.187164    1.195026    1.100345    1.537627    1.392467    1.283375    1.164285    1.022098    1.173447    1.377795    1.557577    1.554624    1.394922    0.936889    1.155082    1.376927    1.464105    1.395097    0.973345    1.028522    1.099986    1.101969    1.017384    1.759557    2.010957    2.245486    2.258005    2.046408    2.094723    2.496107    2.874837    3.024024    2.908897    3.941858    4.933095    5.355597    4.892904    3.998305    2.267642    2.878845    3.602450    4.039325    3.994943    2.710000    3.497996    4.333821    4.741441    4.569000    3.661371    4.197729    4.692292    4.939707    5.077591    2.573944    3.389069    3.761917    3.487794    2.905442    1.446550    1.767660    1.968731    1.933175    1.765090    2.640944    3.796979    4.437720    4.182029    3.457585    1.904962    2.235496    2.502934    2.551769    2.406360    2.217100    2.903656    3.444163    3.514742    3.216140    3.867206    4.956896    6.042914    6.643280    6.554694
BAS17_53     3.374519    3.319264    3.609524    3.474489    2.923458    2.240216    2.490411    2.901229    2.897395    2.520680    2.798663    2.911736    3.219889    3.121350    2.672963    2.740783    2.909818    3.334971    3.292879    2.811509    2.673121    2.862673    3.304797    3.279635    2.808649    1.458300    1.577251    1.787026    1.805217    1.637018    1.448534    1.561563    1.785119    1.821125    1.662745    2.643599    2.789190    3.111692    3.030043    2.603010    2.590088    2.789745    3.228510    3.203209    2.742247    2.109795    1.869082    1.728812    1.575237    1.401962    2.021769    1.775238    1.641383    1.520724    1.392257    1.196102    1.292079    1.478428    1.558317    1.508297    2.310579    2.478193    2.826931    3.033945    3.007861    2.503315    2.726717    3.188089    3.179389    2.729125    1.899456    2.138915    2.560713    2.583948    2.230712    2.146214    1.900684    1.745145    1.578592    1.398409    1.288873    1.276653    1.379585    1.417976    1.359659    1.179406    1.275426    1.423149    1.479411    1.441498    1.581813    2.503876    3.673230    4.015371    3.536237    1.142024    1.242461    1.434921    1.488279    1.386087    1.299594    1.327578    1.428876    1.386621    1.216889    1.482035    1.832711    2.311284    2.338971    1.978417    1.585715    2.523027    3.718515    4.069800    3.581782    2.297168    2.463129    2.806377    3.009774    2.981910    1.652838    2.142833    2.778919    3.000096    2.773690    2.004193    2.541341    3.177251    3.209423    2.752030    1.579798    2.527070    3.726740    4.072900    3.579191    1.602515    2.566238    3.787908    4.145039    3.645078    2.932937    4.310305    5.897001    6.468469    6.017215    2.914156    4.285968    5.857185    6.435082    6.003843    2.944463    4.324280    5.916458    6.501501    6.056411    3.380759    5.810870    8.552458    9.309979    8.266026    2.828092    2.972738    3.395738    3.349384    2.859045    3.329404    3.294587    3.611269    3.491844    2.942784    2.673264    2.812388    3.135035    3.054785    2.630140    2.625150    2.767197    3.088455    3.010854    2.590999    2.661397    2.847036    3.290609    3.265625    2.794197    1.469618    1.758876    2.149620    2.183649    1.901969    1.456665    1.566236    1.776398    1.798975    1.635654    1.455737    1.565753    1.782707    1.812091    1.651278    1.437987    1.619293    1.897521    1.943603    1.765301    2.277452    2.176240    2.181056    2.061392    1.832526    1.464067    1.569932    1.783094    1.814648    1.657152    2.568503    2.780661    3.229399    3.205122    2.741006    2.108692    1.863782    1.709612    1.547859    1.375947    2.027189    1.785860    1.655346    1.535422    1.405641    1.037894    1.145823    1.364584    1.464436    1.411929    1.259675    1.286918    1.385145    1.344541    1.180996    1.333448    1.348773    1.435335    1.379835    1.203241    1.493603    1.833426    2.303132    2.327490    1.964676    1.636734    2.123208    2.766485    2.993871    2.767153    2.033846    2.832198    3.761348    3.978960    3.549977    1.599981    2.552572    3.757071    4.107588    3.611471    1.588313    2.551003    3.776871    4.141276    3.645901    2.546974    2.779303    3.235190    3.214004    2.752681    2.045111    2.856178    3.800532    4.023868    3.588581    3.403243    5.812428    8.510915    9.237604    8.191216    3.375276    3.457732    3.627517    3.563703    3.313631    2.557843    2.794772    3.270097    3.263124    2.799507    1.169202    1.265912    1.420617    1.482744    1.446627    1.826519    2.010283    2.355793    2.523722    2.457174    1.593284    2.515464    3.692779    4.043682    3.568296    2.913676    4.282904    5.866962    6.458150    6.031566    4.105994    7.918432    12.328422   13.595550   11.880234
BAS17002     15.043073   18.315371   20.603954   20.391489   18.278175   10.002848   13.208239   15.320148   14.817754   12.436768   13.742523   18.639990   22.021399   21.454788   18.188873   9.125174    11.658520   13.602721   13.597520   11.887794   7.465354    8.956876    9.669096    9.124994    7.690027    8.021808    9.912268    10.472116   9.452908    7.659729    7.303808    9.472132    10.542839   10.104588   8.749952    9.904477    12.680144   14.475154   14.392653   12.891882   5.003998    7.068697    8.867990    9.068438    7.928008    9.199349    10.406199   10.260017   8.697031    6.692491    8.566892    10.487427   10.851724   9.580961    7.655182    5.428348    7.278721    8.257348    8.308075    7.795634    13.261449   18.134201   20.797775   20.682236   19.007042   7.424375    11.341840   14.982358   15.910521   14.442723   4.742446    6.547360    8.406362    8.943526    7.895783    12.481668   14.806572   14.856494   12.488976   9.375305    5.050663    8.391527    11.350571   11.772359   10.001455   7.585302    9.541030    11.040398   11.888097   12.004995   15.811769   20.392061   22.029625   20.813896   18.564104   4.427197    7.246095    9.976910    11.002213   10.129630   8.366381    10.992659   12.237726   11.449698   9.311742    8.332016    11.773055   13.380881   12.095784   9.329134    6.040264    8.286427    9.505745    9.210314    8.093524    8.610870    12.151685   15.123949   16.673620   16.489473   8.591085    13.495855   17.644016   18.730282   16.692774   15.281806   21.582857   24.794739   23.251863   18.628033   8.354390    11.956461   14.563028   14.065332   11.480534   14.028870   18.362926   19.443134   17.502153   14.684431   14.673415   23.973293   32.254986   33.521172   28.441719   10.305844   14.634614   18.354263   19.458021   17.746935   9.878134    14.285693   17.651340   17.930794   15.665116   10.906382   15.591608   18.974348   18.805870   16.157713   12.765903   15.404796   17.242855   17.089762   15.312391   8.905702    10.857748   12.343791   12.516079   11.466356   8.791540    12.020945   14.583111   15.127308   14.125497   12.526652   17.552181   21.115850   21.210737   18.903427   8.985590    11.535023   13.510623   13.548627   11.890220   7.515072    9.276763    9.992040    9.259356    7.644013    7.595926    9.498404    10.357353   9.672769    8.051871    8.839761    12.152626   14.584040   15.266789   14.656094   5.615790    6.614964    6.986877    6.382485    5.251026    10.980580   12.860892   12.907901   11.013063   8.479645    6.802155    8.916574    9.907029    9.482429    8.177898    4.427786    6.987487    9.435663    10.137707   9.119756    8.248771    9.412589    9.515493    8.232983    6.366229    7.737994    10.361271   11.348289   10.116089   7.856570    4.423339    6.611941    8.813944    9.940588    9.627326    5.616581    8.596395    11.258236   12.011565   10.691903   12.444311   15.604748   16.201406   14.115426   10.947569   6.979010    10.403060   13.061617   12.714831   10.231010   6.813394    10.678015   14.376940   16.079037   15.240785   12.329942   18.238291   21.995140   21.584026   17.935839   11.231269   15.813501   18.386641   17.230312   13.792915   8.272288    11.297107   12.924614   12.123339   10.061037   12.738662   17.333307   21.603266   22.154495   19.233044   12.789091   21.471712   29.979177   32.492805   28.693748   12.686517   17.878319   22.258648   22.338285   18.948528   10.588809   12.870305   13.979334   13.399689   11.714998   7.801125    10.846606   13.548988   14.054066   12.620000   8.021644    10.162250   11.520205   11.715072   10.931945   6.821572    10.202489   12.961904   13.665358   12.556620   8.542035    11.279318   12.237273   11.617863   10.362066   10.866909   16.057497   20.858339   23.296461   22.530739   14.376424   19.810984   22.247272   20.720783   17.426241
BAS17003     0.179309    0.197790    0.219457    0.234980    0.246741    3.060202    2.786678    2.737900    2.729913    2.668593    6.246476    5.722857    5.599177    5.597413    5.520652    4.075328    4.236257    4.406546    4.455237    4.389329    2.020249    1.864180    1.838636    1.890308    1.984288    1.958551    1.828748    1.850557    1.866975    1.829157    1.976359    1.968341    2.145183    2.243270    2.172291    2.867640    2.844217    3.072677    3.210584    3.124314    1.609108    1.602434    1.741884    1.946344    2.142965    1.554951    1.402283    1.403915    1.443321    1.481419    1.467248    1.440907    1.527369    1.562367    1.511946    2.277802    2.171030    2.281436    2.423502    2.484146    4.593516    5.036147    6.207342    7.350933    8.202127    2.492106    2.668318    3.253048    3.937696    4.569258    0.939953    0.893973    0.948768    1.062246    1.192566    1.269712    1.155672    1.172756    1.207222    1.212874    0.907306    0.925694    1.012184    1.089198    1.125359    2.456071    2.277099    2.387091    2.710545    3.143222    3.241511    3.250329    3.873324    4.864683    5.831951    1.558904    1.717391    2.137654    2.530049    2.792411    1.181895    1.111454    1.099379    1.123202    1.154128    1.164031    1.148784    1.187041    1.203892    1.192818    1.072601    1.038388    1.128265    1.307421    1.514304    3.074620    3.286611    4.081633    4.859169    5.379055    1.612606    1.642306    1.812443    1.967879    2.065125    2.240806    2.224238    2.426426    2.670009    2.752284    1.461990    1.517609    1.736417    1.969322    2.103963    1.852591    1.942779    2.370278    3.015568    3.698514    3.179450    3.324664    3.981271    4.686668    4.961345    4.782215    4.741685    5.279313    6.020542    6.655248    5.252110    5.270984    5.786367    6.401461    6.761807    4.037655    4.239241    5.182429    6.181213    6.716213    5.315607    5.286897    5.314043    5.203260    5.053791    2.524935    2.419615    2.462340    2.501723    2.513145    3.865261    3.623578    3.717167    3.763832    3.615952    5.418091    5.130993    5.179996    5.231187    5.084961    2.484231    2.478349    2.552467    2.638558    2.720022    2.149382    1.969732    1.940958    1.961895    1.976355    2.013578    1.922497    1.990935    2.031828    1.967278    2.861394    2.831135    3.077747    3.231054    3.144845    1.286126    1.216456    1.268673    1.379449    1.519171    1.718558    1.584193    1.615694    1.641460    1.606052    1.288374    1.321506    1.472923    1.575496    1.572940    1.504395    1.579295    1.846393    2.202220    2.548919    0.985436    0.890790    0.892219    0.923103    0.950167    1.095527    1.056012    1.097112    1.138199    1.147493    1.416466    1.346033    1.426564    1.586218    1.742605    1.113420    1.099531    1.172242    1.254408    1.327423    1.558597    1.484570    1.502567    1.533080    1.548332    0.930427    0.925231    0.975465    1.032675    1.088958    2.920710    3.131867    3.886798    4.631555    5.134274    1.799576    1.748184    1.809060    1.889527    1.927243    1.618435    1.663173    1.855566    2.026771    2.060659    1.551685    1.646014    1.940245    2.302732    2.628500    3.426450    3.401729    3.657438    3.977215    4.209391    2.850930    2.966123    3.493528    4.104887    4.528467    2.761703    3.012677    3.821703    4.683328    5.089890    2.798906    2.581170    2.615833    2.723844    2.772357    2.250494    2.240705    2.429931    2.670570    2.877409    2.556983    2.390781    2.464367    2.594709    2.657255    2.294546    2.475206    3.054199    3.587598    3.900547    1.727530    1.624182    1.837304    2.269217    2.695810    3.858372    3.850117    4.479220    5.339055    6.112577    3.225175    3.518891    4.349814    5.395752    6.317378
BAS17004     0.128325    0.156032    0.186566    0.205360    0.211560    3.228359    3.976800    4.840358    4.919423    4.312932    2.787226    3.434456    4.293822    4.584778    4.242553    3.475346    3.862563    4.579374    4.937987    4.750418    2.850970    3.438755    4.119634    4.165633    3.672342    3.202853    3.932165    4.665692    4.529047    3.778058    2.384703    3.029942    3.787235    3.860210    3.359458    3.501675    3.716557    4.238285    4.425338    4.101440    1.881772    2.289455    2.876470    3.154989    3.043782    2.950903    3.625798    4.194868    3.955374    3.209517    3.343729    4.168489    4.876149    4.599037    3.731130    1.820093    2.073327    2.554554    2.790068    2.651980    2.161458    2.457458    2.949455    3.233940    3.209843    2.768381    2.916689    3.409257    3.802840    3.856890    1.613828    2.088148    2.563250    2.603283    2.273188    3.904130    4.467534    4.715376    4.213450    3.354303    1.917998    2.048115    2.251211    2.282514    2.128550    4.056699    5.021643    5.926114    5.983979    5.370097    5.849324    6.910719    7.899467    8.100224    7.600410    1.602852    2.093760    2.702440    2.919700    2.721449    2.309178    2.751694    3.129869    3.075382    2.656263    2.521307    2.704833    2.942013    2.942273    2.634782    3.403664    6.692350    8.849416    8.146842    6.096469    2.181186    2.497470    3.032756    3.361347    3.368507    1.871740    2.677933    3.842548    4.423304    4.201244    2.651366    3.658379    5.156731    5.849825    5.373811    2.573891    4.433098    6.197110    6.413228    5.407732    3.667278    5.321996    6.454099    6.319670    5.586002    3.024755    5.275386    8.877538    10.973234   10.522632   3.646946    5.639931    8.623643    10.528793   10.614467   3.480647    5.826948    9.222409    11.168715   10.910437   4.299136    6.646469    10.012104   11.909859   11.642168   2.579275    3.251285    4.104825    4.404509    4.104683    2.586980    3.259190    4.117503    4.419921    4.116686    2.884196    3.547002    4.412062    4.712961    4.505467    2.711269    3.215814    3.980006    4.292862    4.026592    2.783307    3.329223    4.044311    4.279990    4.010891    3.090389    3.845007    4.611816    4.521793    3.795411    2.954473    3.704129    4.490962    4.417753    3.715078    2.079765    2.522278    3.236225    3.550614    3.361296    2.336913    2.818799    3.337564    3.337656    2.913203    3.778472    4.651265    5.360466    4.962371    3.922753    3.811874    4.154181    4.546159    4.380164    3.813473    1.540457    1.906814    2.405123    2.608605    2.461905    2.581357    2.963915    3.152994    2.867715    2.348695    2.445970    2.622118    2.717683    2.507924    2.130337    2.114076    3.568254    4.754788    4.671752    3.807618    1.592161    2.268778    3.012982    3.177250    2.800193    3.470503    3.667328    3.843100    3.723519    3.282930    2.467685    4.000650    5.121547    4.850527    3.792119    2.070863    2.405525    2.953040    3.281827    3.281630    2.323050    3.202935    4.436403    4.993697    4.628256    2.595443    4.426814    6.172534    6.387272    5.385649    3.476941    5.686063    7.380529    7.257027    6.097508    3.029857    3.254554    3.826201    4.127579    3.950969    2.871553    4.731468    7.765549    9.686878    9.538986    2.908270    5.204080    8.529680    10.219679   9.577662    4.750053    4.916553    5.407519    5.567502    5.180804    2.992400    3.211481    3.794991    4.116993    3.950496    2.511333    2.935199    3.663888    3.989215    3.721292    2.164925    2.448533    2.934560    3.227742    3.218997    3.128249    4.979008    6.247246    5.952033    4.838273    3.284642    4.605758    6.656257    8.061789    8.322116    4.221886    6.235175    8.592628    9.611712    9.261057
BAS17005     0.205679    0.268396    0.335809    0.365188    0.360301    4.482508    6.155559    8.016154    8.662608    8.017614    5.007769    6.815673    8.704950    9.249773    8.615812    5.375349    7.575926    9.866482    10.515558   9.925966    4.545418    5.832164    7.375442    7.988603    7.513430    5.157200    6.131256    7.469607    8.087581    7.636228    4.927528    6.006555    7.424647    8.121407    7.717312    4.241229    5.983154    7.690245    7.974892    7.109545    3.715492    5.313857    6.978917    7.420025    6.763628    4.680681    5.428057    6.611401    7.198050    6.821215    4.344527    5.156872    6.395374    7.094896    6.781926    3.437658    4.685751    6.029471    6.362904    5.784996    7.160315    11.067771   15.437121   16.496048   14.841761   4.160683    6.438610    8.769989    9.298389    8.358373    2.560037    3.819703    5.604915    6.639148    6.396729    3.526375    4.681579    6.237680    6.693172    5.962210    2.907409    4.473583    6.449371    7.462877    7.114188    3.253599    5.200152    7.306670    7.884029    7.165328    6.075999    9.863275    14.099220   15.427135   14.224437   3.796212    6.058752    8.931095    10.004530   9.054575    2.879443    5.332754    8.042681    8.541351    7.179412    3.460494    7.013778    10.765064   11.353129   9.421715    3.109540    5.143913    7.724723    8.937828    8.437081    5.277048    9.819138    15.031984   16.502802   14.531676   3.700788    7.272622    11.104166   12.209679   10.786388   6.749105    16.822765   26.502661   27.286154   21.824751   6.443060    14.377795   22.070671   23.387772   19.829586   5.591872    10.472690   16.119404   18.560453   17.433044   12.577359   31.054775   47.805222   49.377609   40.430546   7.695690    12.961730   18.580643   20.294445   18.489763   7.959378    12.778541   17.369741   18.464865   16.718649   8.377914    14.210943   19.667515   20.991964   18.930368   6.699279    8.727847    10.826966   11.502762   11.207927   4.226938    5.979824    7.845983    8.482474    7.909926    4.376305    5.895401    7.654382    8.337684    7.827260    5.010886    6.844965    8.672423    9.067873    8.290298    5.760829    7.176528    8.688421    9.111543    8.482836    4.829306    5.899707    7.299296    7.894414    7.424926    5.145405    6.121337    7.487602    8.158918    7.729359    4.304828    5.738052    7.348491    7.910172    7.337714    3.703633    4.769582    6.134212    6.778034    6.435626    5.405657    6.004428    7.134477    7.745113    7.352495    3.685979    4.711060    6.076447    6.840500    6.562871    2.989863    4.804151    6.833951    7.493660    6.780376    2.939033    3.704702    4.808887    5.220014    4.783206    2.632212    3.832962    5.314888    5.785584    5.182935    2.571062    4.052486    5.757359    6.399451    5.911501    2.757067    4.488867    6.893639    8.093160    7.572371    3.846164    7.959493    12.320196   12.852380   10.416342   3.172166    5.922326    9.163821    10.430018   9.533298    4.199724    7.925258    12.328538   13.812064   12.324066   4.877724    10.336811   15.719263   16.619839   14.070714   6.841777    17.580158   27.824434   28.685438   22.970205   6.316241    12.815322   19.356295   21.222080   18.944706   5.299025    7.957172    10.519717   10.743172   9.250156    8.029778    16.396671   24.586819   26.584970   23.420670   15.639261   39.489788   60.734516   62.332352   50.589443   4.727353    6.950016    9.072700    9.222143    7.926419    4.468157    6.683304    8.844599    9.403729    8.838907    3.208925    4.856332    6.500625    6.778752    5.987203    4.020970    6.937926    10.340661   11.380705   10.177319   3.293729    5.658693    8.470448    9.493906    8.683752    7.789134    14.764476   22.709314   25.256559   22.707516   10.482088   20.337585   29.458853   31.867573   28.709379
