# Supplementary material for: Strength of socio-political attitudes moderates electrophysiological responses to perceptual anomalies
Source: PLoS One. 2019 Aug 5;14(8):e0220732. doi: 10.1371/journal.pone.0220732 (PMC6681971; doi:10.1371/journal.pone.0220732)
Supplement: S1 Dataset — (ZIP) [file pone.0220732.s002.zip › pub_data/wvlts_crds_eo_rev2.txt]

File        Fp1-erwnf8   Fp1-erwnf9   Fp1-erwnf10  Fp1-erwnf11  Fp1-erwnf12  AFz-erwnf8   AFz-erwnf9   AFz-erwnf10  AFz-erwnf11  AFz-erwnf12  Fp2-erwnf8   Fp2-erwnf9   Fp2-erwnf10  Fp2-erwnf11  Fp2-erwnf12  F7-erwnf8    F7-erwnf9    F7-erwnf10   F7-erwnf11   F7-erwnf12   F3-erwnf8    F3-erwnf9    F3-erwnf10   F3-erwnf11   F3-erwnf12   Fz-erwnf8    Fz-erwnf9    Fz-erwnf10   Fz-erwnf11   Fz-erwnf12   F4-erwnf8    F4-erwnf9    F4-erwnf10   F4-erwnf11   F4-erwnf12   F8-erwnf8    F8-erwnf9    F8-erwnf10   F8-erwnf11   F8-erwnf12   FC5-erwnf8   FC5-erwnf9   FC5-erwnf10  FC5-erwnf11  FC5-erwnf12  FC1-erwnf8   FC1-erwnf9   FC1-erwnf10  FC1-erwnf11  FC1-erwnf12  FC2-erwnf8   FC2-erwnf9   FC2-erwnf10  FC2-erwnf11  FC2-erwnf12  FC6-erwnf8   FC6-erwnf9   FC6-erwnf10  FC6-erwnf11  FC6-erwnf12  TP9-erwnf8   TP9-erwnf9   TP9-erwnf10  TP9-erwnf11  TP9-erwnf12  T7-erwnf8    T7-erwnf9    T7-erwnf10   T7-erwnf11   T7-erwnf12   C3-erwnf8    C3-erwnf9    C3-erwnf10   C3-erwnf11   C3-erwnf12   Cz-erwnf8    Cz-erwnf9    Cz-erwnf10   Cz-erwnf11   Cz-erwnf12   C4-erwnf8    C4-erwnf9    C4-erwnf10   C4-erwnf11   C4-erwnf12   T8-erwnf8    T8-erwnf9    T8-erwnf10   T8-erwnf11   T8-erwnf12   TP10-erwnf8  TP10-erwnf9  TP10-erwnf10 TP10-erwnf11 TP10-erwnf12 CP5-erwnf8   CP5-erwnf9   CP5-erwnf10  CP5-erwnf11  CP5-erwnf12  CP1-erwnf8   CP1-erwnf9   CP1-erwnf10  CP1-erwnf11  CP1-erwnf12  CP2-erwnf8   CP2-erwnf9   CP2-erwnf10  CP2-erwnf11  CP2-erwnf12  CP6-erwnf8   CP6-erwnf9   CP6-erwnf10  CP6-erwnf11  CP6-erwnf12  P7-erwnf8    P7-erwnf9    P7-erwnf10   P7-erwnf11   P7-erwnf12   P3-erwnf8    P3-erwnf9    P3-erwnf10   P3-erwnf11   P3-erwnf12   Pz-erwnf8    Pz-erwnf9    Pz-erwnf10   Pz-erwnf11   Pz-erwnf12   P4-erwnf8    P4-erwnf9    P4-erwnf10   P4-erwnf11   P4-erwnf12   P8-erwnf8    P8-erwnf9    P8-erwnf10   P8-erwnf11   P8-erwnf12   POz-erwnf8   POz-erwnf9   POz-erwnf10  POz-erwnf11  POz-erwnf12  O1-erwnf8    O1-erwnf9    O1-erwnf10   O1-erwnf11   O1-erwnf12   Oz-erwnf8    Oz-erwnf9    Oz-erwnf10   Oz-erwnf11   Oz-erwnf12   O2-erwnf8    O2-erwnf9    O2-erwnf10   O2-erwnf11   O2-erwnf12   AF7-erwnf8   AF7-erwnf9   AF7-erwnf10  AF7-erwnf11  AF7-erwnf12  AF3-erwnf8   AF3-erwnf9   AF3-erwnf10  AF3-erwnf11  AF3-erwnf12  AF4-erwnf8   AF4-erwnf9   AF4-erwnf10  AF4-erwnf11  AF4-erwnf12  AF8-erwnf8   AF8-erwnf9   AF8-erwnf10  AF8-erwnf11  AF8-erwnf12  F5-erwnf8    F5-erwnf9    F5-erwnf10   F5-erwnf11   F5-erwnf12   F1-erwnf8    F1-erwnf9    F1-erwnf10   F1-erwnf11   F1-erwnf12   F2-erwnf8    F2-erwnf9    F2-erwnf10   F2-erwnf11   F2-erwnf12   F6-erwnf8    F6-erwnf9    F6-erwnf10   F6-erwnf11   F6-erwnf12   FC3-erwnf8   FC3-erwnf9   FC3-erwnf10  FC3-erwnf11  FC3-erwnf12  FCz-erwnf8   FCz-erwnf9   FCz-erwnf10  FCz-erwnf11  FCz-erwnf12  FC4-erwnf8   FC4-erwnf9   FC4-erwnf10  FC4-erwnf11  FC4-erwnf12  C5-erwnf8    C5-erwnf9    C5-erwnf10   C5-erwnf11   C5-erwnf12   C1-erwnf8    C1-erwnf9    C1-erwnf10   C1-erwnf11   C1-erwnf12   C2-erwnf8    C2-erwnf9    C2-erwnf10   C2-erwnf11   C2-erwnf12   C6-erwnf8    C6-erwnf9    C6-erwnf10   C6-erwnf11   C6-erwnf12   CP3-erwnf8   CP3-erwnf9   CP3-erwnf10  CP3-erwnf11  CP3-erwnf12  CPz-erwnf8   CPz-erwnf9   CPz-erwnf10  CPz-erwnf11  CPz-erwnf12  CP4-erwnf8   CP4-erwnf9   CP4-erwnf10  CP4-erwnf11  CP4-erwnf12  P5-erwnf8    P5-erwnf9    P5-erwnf10   P5-erwnf11   P5-erwnf12   P1-erwnf8    P1-erwnf9    P1-erwnf10   P1-erwnf11   P1-erwnf12   P2-erwnf8    P2-erwnf9    P2-erwnf10   P2-erwnf11   P2-erwnf12   P6-erwnf8    P6-erwnf9    P6-erwnf10   P6-erwnf11   P6-erwnf12   FT9-erwnf8   FT9-erwnf9   FT9-erwnf10  FT9-erwnf11  FT9-erwnf12  PO3-erwnf8   PO3-erwnf9   PO3-erwnf10  PO3-erwnf11  PO3-erwnf12  PO4-erwnf8   PO4-erwnf9   PO4-erwnf10  PO4-erwnf11  PO4-erwnf12  FT10-erwnf8  FT10-erwnf9  FT10-erwnf10 FT10-erwnf11 FT10-erwnf12 FT7-erwnf8   FT7-erwnf9   FT7-erwnf10  FT7-erwnf11  FT7-erwnf12  FT8-erwnf8   FT8-erwnf9   FT8-erwnf10  FT8-erwnf11  FT8-erwnf12  TP7-erwnf8   TP7-erwnf9   TP7-erwnf10  TP7-erwnf11  TP7-erwnf12  TP8-erwnf8   TP8-erwnf9   TP8-erwnf10  TP8-erwnf11  TP8-erwnf12  PO7-erwnf8   PO7-erwnf9   PO7-erwnf10  PO7-erwnf11  PO7-erwnf12  PO8-erwnf8   PO8-erwnf9   PO8-erwnf10  PO8-erwnf11  PO8-erwnf12  

BAS17_007   0.052761     0.061843     0.072121     0.077190     0.078801     10.843437    8.829041     7.700921     6.914831     6.148700     13.333474    10.809273    9.590232     8.800135     7.952351     17.107803    14.005454    12.553139    11.558919    10.329151    8.117167     7.793633     8.381866     8.740892     8.497853     6.168261     6.989390     8.113977     8.434012     8.047126     5.203664     5.792381     6.414524     6.494111     6.249192     11.412762    9.164464     8.522576     8.190690     7.632233     6.975671     6.450438     6.856901     7.421019     7.788099     6.299429     7.609463     9.106792     9.824479     9.901699     4.888720     6.338711     7.459354     7.741977     7.781336     4.822124     4.557504     4.730119     4.769299     4.602151     7.515427     9.791263     13.152576    15.386249    15.978862    6.292532     7.186075     9.020953     10.680022    12.573768    3.182118     3.281663     4.028597     4.975561     5.924369     4.944382     5.115691     5.615338     5.739714     5.643686     4.065789     4.593430     5.336621     5.473381     5.168195     4.104385     4.199743     4.780499     5.003748     4.767693     11.088935    11.318182    10.942153    10.199466    9.674613     4.678221     4.749770     5.580480     6.448981     7.279122     7.875545     5.333818     4.050961     3.461757     3.070606     7.313729     5.664935     5.062737     4.622085     3.919999     4.911549     6.029913     7.497007     7.642730     6.629859     5.783178     7.173617     8.549489     9.273428     9.449140     8.989522     6.247634     4.846426     4.196159     3.839776     12.544981    8.554989     6.568814     5.652209     4.932128     9.166922     8.294422     7.978670     7.301026     6.164462     5.923187     7.917533     9.510947     9.646901     8.817975     8.226361     7.237025     7.021117     6.928798     6.712254     6.043263     7.792128     9.555409     10.639959    10.987086    5.102112     6.226227     7.492748     8.364642     8.832872     7.112182     9.445052     11.262409    11.546594    10.775614    19.154123    15.595061    13.403652    12.237294    11.244964    11.399439    9.526505     8.267158     7.342039     6.581266     7.621867     6.916209     6.770268     6.516938     6.072413     11.850753    9.691928     8.800342     8.078469     7.195833     10.813007    9.188347     8.493209     8.362275     8.328149     9.214277     9.527829     10.359634    10.238945    9.254305     5.533923     6.094354     6.681480     6.710611     6.415146     7.372454     6.823742     6.804076     6.679617     6.322714     4.922823     5.173136     6.095825     7.136646     8.009426     5.635052     7.182420     8.536579     8.849130     8.566812     4.289703     5.408599     6.281789     6.504171     6.600289     3.407597     4.143531     5.448589     6.372586     6.924602     3.851541     3.788233     4.061113     4.393698     4.745831     4.253430     4.673156     5.060552     5.111989     5.099973     4.109908     4.265814     4.902268     5.119940     4.849724     6.240884     4.729818     4.115133     3.896835     3.859018     8.608665     5.996394     4.617805     3.872460     3.230660     6.207377     6.462043     7.252481     6.979075     5.709985     5.653072     6.451405     7.402177     7.922925     8.087494     9.030107     6.231119     4.817297     4.180943     3.844225     11.030116    8.306827     7.015760     6.185834     5.276378     6.467429     7.498960     8.631987     8.589727     7.545369     14.738928    13.211885    13.349981    13.097553    11.769292    7.512571     6.834645     6.753034     6.755154     6.652660     8.210159     8.279521     8.776262     8.706407     8.003080     10.338565    9.206144     8.882820     8.468539     7.734640     8.065544     8.437956     10.313331    12.567117    15.209812    4.941660     4.624434     4.759489     4.794173     4.650032     5.357980     6.472683     8.648133     11.075715    14.324438    4.630293     5.519577     6.399912     6.565234     6.185966     7.249287     9.071197     10.646284    11.277132    11.023160    8.226808     11.646337    14.403536    14.586665    12.868359
BAS17_009   5.370973     4.953477     5.210297     5.743396     6.069134     7.945416     6.169277     5.501970     5.352877     5.186115     5.917764     5.323551     5.445315     5.893034     6.178918     3.291663     3.229086     3.512307     3.766392     3.718928     3.223873     3.219314     3.559729     3.829978     3.754291     7.347780     6.077517     5.412488     5.056833     4.686869     5.573174     4.999578     4.814301     4.815387     4.706109     6.150936     5.480689     5.198994     5.189061     5.188288     3.187668     3.184784     3.528683     3.809514     3.748036     4.310009     4.136034     4.078832     3.971411     3.671750     4.637201     4.468106     4.582178     4.590488     4.286159     3.591681     3.520200     3.681656     3.840070     3.808344     3.420592     3.380993     3.545890     3.712037     3.774104     3.798012     3.912896     4.187943     4.297400     4.215541     3.895421     5.761371     8.005583     8.578842     7.494172     3.810210     3.763785     3.749547     3.630028     3.382796     4.920032     6.933188     10.288988    11.879106    10.760798    4.724877     4.574131     4.565918     4.587485     4.536389     9.113767     8.910651     9.726879     10.837340    11.461431    2.970392     2.878574     2.982282     3.099307     3.125473     3.550761     3.365586     3.383952     3.491057     3.529697     3.273981     3.806348     4.706361     5.087588     4.748860     4.747146     5.470298     6.269637     6.477331     5.998417     6.022130     6.000186     6.788519     7.973230     8.933659     5.863360     5.444524     5.543271     5.956721     6.316259     3.670255     3.522098     3.601040     3.792704     3.904046     3.523163     4.058639     4.812999     5.294714     5.319776     7.212370     8.085842     10.337183    12.930921    14.418323    7.025919     7.603606     8.940185     10.711785    12.065264    6.083050     6.473410     7.628910     9.248634     10.573658    6.106610     6.415952     7.380065     8.719122     9.681907     6.154997     7.130725     8.995602     11.310927    12.920502    5.093745     4.882068     5.154395     5.624442     5.862629     6.320587     5.289763     5.038126     5.155385     5.161448     5.911211     5.091133     4.913459     5.060141     5.106497     5.663486     5.256925     5.308503     5.613580     5.822341     3.230413     3.211285     3.542749     3.817861     3.753822     3.169189     3.166628     3.514029     3.795953     3.733962     7.053495     5.901094     5.347396     5.097804     4.817154     5.020829     4.592663     4.502868     4.609539     4.653732     3.202201     3.206156     3.548923     3.825684     3.757700     5.891803     5.408408     5.014421     4.645926     4.221797     3.845822     4.016241     4.725055     5.176800     4.955774     4.573944     5.846523     7.444959     7.769074     6.938242     3.443124     3.268223     3.280310     3.373169     3.403339     3.361885     3.814222     4.787033     5.261758     4.898952     4.142281     4.522957     4.974512     5.072813     4.734972     3.447369     3.257473     3.275033     3.389045     3.439658     3.532156     3.371831     3.411195     3.536760     3.586103     4.783412     6.176258     8.110185     8.817235     7.970167     6.050810     6.027171     6.797956     7.959976     8.901356     3.604038     3.414242     3.428552     3.547057     3.606543     3.353789     3.705293     4.279773     4.733637     4.880221     4.461748     5.179527     6.299361     7.346758     7.837015     5.119998     4.919650     5.033618     5.204957     5.292771     6.098608     6.472333     7.650213     9.294642     10.631097    5.235569     5.848487     6.988388     8.444995     9.538230     6.658799     5.799241     5.315704     5.137760     5.093176     3.189097     3.186333     3.532695     3.816387     3.762389     4.843256     4.465571     4.307428     4.291444     4.294291     3.458078     3.397955     3.546490     3.715446     3.793100     5.742090     5.858305     6.281125     6.695373     6.775968     7.618469     8.465232     10.930923    14.308311    17.177542    6.817992     8.861432     12.429486    16.575968    19.375893
BAS17_013   1.702964     1.802675     1.977638     2.166770     2.317904     1.926334     1.966719     2.052972     2.120488     2.120870     1.311555     1.456165     1.669271     1.876885     2.012085     2.307821     2.183560     2.236053     2.407387     2.570572     2.055265     2.089877     2.172120     2.258921     2.307632     2.639965     2.583670     2.564100     2.543260     2.475008     2.172038     2.106334     2.109332     2.176924     2.229183     1.590429     1.637414     1.795752     2.022020     2.218310     1.529171     1.672265     1.839113     2.015695     2.158914     2.269818     2.188905     2.168501     2.122707     2.024297     1.883420     1.828794     1.822450     1.855078     1.867102     1.553516     1.623893     1.758348     1.915776     2.018335     3.075680     3.042629     3.156226     3.283139     3.359658     2.096832     2.448548     2.985660     3.775679     4.903646     1.214215     1.242903     1.335342     1.435024     1.481272     2.424932     2.318868     2.307764     2.255951     2.124939     1.277772     1.355890     1.501815     1.636792     1.696164     2.051211     2.102522     2.309015     2.571272     2.813872     3.477908     3.361479     3.401297     3.450573     3.484414     1.233902     1.349547     1.520840     1.694164     1.828771     1.158063     1.173925     1.248579     1.306243     1.305910     1.236386     1.299429     1.457698     1.549347     1.535524     1.366562     1.513325     1.694524     1.850819     1.941366     3.033362     3.438393     4.002113     4.502515     4.840580     1.610610     1.884303     2.310334     2.725129     2.978245     1.428155     1.607463     1.923267     2.295522     2.561824     1.400026     1.725351     2.192186     2.605217     2.817567     3.747003     4.347242     4.838366     4.988150     4.822972     2.806433     3.548574     4.906777     6.613708     7.907161     4.021428     4.655081     5.884568     7.385000     8.465040     4.345932     5.165523     6.649545     8.415030     9.626925     4.983925     6.249454     8.090111     9.943560     11.027199    2.996659     2.898542     2.960777     3.139509     3.346845     1.720716     1.815850     1.972147     2.119860     2.193824     1.600498     1.649200     1.761159     1.892537     1.957273     1.660213     1.673643     1.824599     2.060295     2.261722     1.724811     1.805407     1.980497     2.186546     2.367354     2.451737     2.400030     2.435354     2.474115     2.455963     2.493802     2.404903     2.382866     2.387500     2.357131     1.626335     1.694852     1.874699     2.118788     2.330867     1.747784     1.742825     1.789418     1.845577     1.859384     2.821464     2.724755     2.700217     2.639998     2.500684     1.882502     1.822961     1.818899     1.859394     1.877574     1.062999     1.182957     1.339821     1.531301     1.740366     1.692561     1.649284     1.653202     1.600763     1.487662     1.566252     1.577756     1.651775     1.660352     1.579331     1.277487     1.401265     1.584049     1.775937     1.920933     1.018623     1.132370     1.307314     1.457849     1.527089     1.276973     1.254890     1.283756     1.280885     1.228236     1.275222     1.502247     1.811656     2.002628     2.023657     2.071694     2.448961     2.928365     3.371944     3.669602     1.275246     1.461113     1.761780     2.107931     2.357116     1.351871     1.593117     1.995644     2.379807     2.589085     2.747283     3.336477     3.907441     4.283970     4.392673     2.455512     2.361890     2.401654     2.536057     2.666748     2.845693     3.426561     4.563892     6.104560     7.377457     2.772277     3.590595     4.920916     6.381265     7.343807     2.306289     2.232967     2.292208     2.386241     2.445235     1.700087     1.699839     1.834321     2.024324     2.166709     2.268831     2.192298     2.252827     2.353306     2.416969     1.759694     1.896196     2.159223     2.433225     2.674742     2.304277     2.336480     2.410895     2.521890     2.652852     4.039877     4.894300     6.031209     7.217768     8.063544     5.643650     7.406335     9.099189     10.261256    10.860332
BAS17_019   23.043507    28.380785    23.848688    15.900582    9.745597     22.015799    28.102442    23.720942    15.515529    9.072388     22.103622    26.314756    22.009764    15.047765    9.823324     23.764887    28.535763    24.382727    17.348923    12.264639    21.730206    27.150930    22.860743    15.089021    9.022955     22.804316    28.496292    23.904987    15.681852    9.264818     18.765997    24.033127    20.656706    13.952014    8.673400     23.817068    27.076204    22.548077    15.490760    10.007502    19.957560    23.932070    20.247025    13.907988    9.080620     24.194811    28.288336    23.257303    15.402881    9.435297     18.498770    22.006620    18.335781    12.266861    7.600752     15.588900    18.634680    15.938986    11.131013    7.384823     23.717239    22.450008    17.759552    13.378806    10.735826    15.096405    16.254688    13.401003    9.620510     6.951064     11.291919    12.903159    10.811014    7.513572     5.051503     19.675365    20.294264    15.848093    10.623249    6.959425     9.551497     11.737452    10.629144    8.025177     5.818090     22.295252    20.470442    15.895498    11.835649    9.319750     48.206337    39.746239    27.603111    18.958052    14.031886    13.351158    15.644166    12.977225    8.913774     5.899947     15.749505    15.142852    11.002351    7.123776     4.666988     18.262470    18.754238    14.281995    9.311443     5.840562     17.314661    20.689846    17.958548    12.956414    8.827533     29.304045    31.873245    25.773041    17.400480    11.159589    28.915110    35.949306    29.515808    19.083309    11.220490    43.846043    49.211216    37.994675    23.709236    13.534397    35.739891    46.627041    40.126675    26.785667    15.864006    72.263962    84.679146    72.518738    50.580318    32.525040    65.818810    88.863060    76.704582    50.281136    28.772461    122.443619   186.549042   172.184525   116.815323   68.025925    109.704506   171.795609   160.480667   109.565231   64.014549    88.188583    136.054398   127.619652   88.016693    52.182129    24.961147    29.607677    24.920881    17.222250    11.463249    23.205555    28.576027    24.015354    16.026958    9.851033     18.908520    24.096132    20.411179    13.505486    8.100061     21.901211    25.268190    20.850000    14.065194    8.886231     21.310169    26.508291    22.399633    15.003380    9.307514     22.899048    28.610889    24.015282    15.769505    9.337392     21.233538    26.853258    22.695639    14.967332    8.903433     19.259338    23.489592    19.947723    13.524952    8.439245     20.967718    24.811253    20.629194    13.799847    8.579601     24.690222    28.973179    23.770750    15.702712    9.607718     13.348114    17.003462    14.846613    10.251759    6.526638     11.312402    12.950090    10.849589    7.539933     5.073921     15.954906    16.547125    13.026760    8.777632     5.755986     11.226333    11.573615    9.263649     6.441314     4.408619     10.485052    11.914486    10.447243    7.996407     6.139027     14.212011    15.679554    12.532054    8.442163     5.526246     23.194368    21.860117    15.581608    9.914427     6.383038     17.875378    21.634880    18.450329    12.879632    8.387365     27.553833    35.340477    29.981531    19.892735    11.971005    33.077778    39.074226    30.979380    19.598846    11.321061    37.388439    43.797626    35.133297    22.511358    13.038985    47.441696    63.690716    56.944359    39.330292    24.094669    24.128206    27.613026    22.982065    15.755529    10.109204    61.650707    86.095581    75.090263    49.233524    28.062302    62.428581    86.000938    75.679611    50.358852    29.140787    32.120945    32.150299    25.001839    16.974470    11.290928    20.947374    24.248751    20.270679    13.864112    8.896798     24.265877    25.481592    20.623505    14.366720    9.793563     15.214074    15.648628    12.442857    8.675787     5.970866     28.657604    26.292679    19.870201    13.923887    9.887759     80.312218    94.242172    78.986847    52.965580    32.401188    92.806923    140.127609   131.465836   91.523834    55.083828
BAS17_021   1.541655     1.713955     2.098469     2.694274     3.533583     1.742198     1.320037     1.135998     1.114497     1.172887     1.993146     2.259508     2.709517     3.533570     4.914318     2.411915     2.396878     2.746464     3.373435     4.109182     2.385656     1.934275     1.800909     1.899490     2.134092     2.626774     1.974623     1.607242     1.461261     1.430031     2.393133     2.031008     1.881589     1.895548     2.044750     2.915961     2.875688     3.182683     3.900067     5.146976     1.463879     1.414435     1.564166     1.853734     2.229712     2.225432     1.799327     1.556425     1.450969     1.424660     2.247185     1.766281     1.479607     1.337539     1.276155     2.562691     2.777928     3.149104     3.690248     4.561641     2.130764     2.018956     2.180508     2.497104     2.903878     1.598741     1.472735     1.508277     1.633752     1.837110     1.255175     1.162660     1.154855     1.193814     1.272123     1.990790     1.731741     1.575820     1.490191     1.446406     1.231467     1.105264     1.079355     1.117840     1.194603     2.457653     2.531855     2.899988     3.588952     4.552096     4.365682     4.714902     5.321918     6.209007     7.478765     1.130675     1.080427     1.153423     1.313127     1.533211     1.070615     0.945276     0.927945     0.968676     1.022765     1.270558     1.132690     1.093792     1.111840     1.137739     1.183427     1.149351     1.247137     1.454955     1.729739     1.997252     2.193167     2.895094     3.702560     4.313251     1.363731     1.358498     1.576146     1.850152     2.049560     1.721642     1.576061     1.605953     1.704542     1.774720     1.247493     1.196025     1.286107     1.416364     1.505142     1.719527     1.692235     1.882930     2.138120     2.385185     2.425541     2.524586     2.989366     3.426654     3.636725     2.398978     2.336324     2.765244     3.184500     3.337875     2.532850     2.355028     2.567756     2.849898     3.016414     2.398006     2.548537     3.208430     3.845526     4.138750     1.858519     2.125069     2.678625     3.491307     4.645974     2.238126     2.103286     2.216993     2.572092     3.117399     1.318775     1.215444     1.238408     1.376988     1.628093     4.114976     4.817667     5.760317     7.130039     9.259804     2.381188     1.936554     1.802849     1.896644     2.127610     2.559335     1.878006     1.533730     1.442237     1.466937     2.329008     1.733501     1.424005     1.323371     1.328961     2.817827     3.209530     3.875199     4.932716     6.649565     1.664884     1.405959     1.321007     1.360801     1.481884     3.183742     2.554142     2.161931     1.946474     1.831473     2.318220     1.931595     1.730644     1.673516     1.724261     1.291655     1.245266     1.308958     1.468205     1.711097     1.866056     1.650912     1.549105     1.506045     1.500300     1.395403     1.205153     1.107916     1.065291     1.045951     1.420737     1.501191     1.715913     2.118100     2.735965     1.381197     1.260080     1.243189     1.294037     1.365279     1.851070     1.660498     1.557063     1.519932     1.512362     1.126889     1.055182     1.074519     1.143322     1.201609     1.350313     1.342496     1.557882     1.831706     2.031362     1.422208     1.320436     1.409238     1.562616     1.670628     1.288273     1.205536     1.280514     1.422433     1.529435     1.456298     1.491870     1.733562     1.996007     2.167883     1.524689     1.465452     1.618441     1.918292     2.309462     2.456246     2.414590     2.806106     3.245767     3.460434     1.905108     2.039874     2.548208     3.026542     3.250060     3.703936     3.452934     3.434230     3.693820     4.205200     1.492319     1.427328     1.586204     1.897468     2.296327     3.588934     3.708184     4.212824     5.096283     6.330641     1.518601     1.468638     1.631814     1.945513     2.367473     1.685509     1.618722     1.756230     1.992516     2.313190     2.405642     2.707546     3.743516     4.703388     5.097634     2.434510     2.852005     3.931110     4.915915     5.378448
BAS17_023   0.037294     0.037454     0.039627     0.043138     0.046782     3.947392     3.549124     3.275171     3.066162     2.912621     4.770046     4.481894     4.308451     4.315948     4.545049     3.816473     3.340445     3.236016     3.305539     3.381212     3.820204     3.363289     3.283108     3.368571     3.446254     4.031598     3.583072     3.278890     3.059674     2.896976     3.666492     3.429269     3.253647     3.110701     3.033975     3.822835     3.614156     3.526172     3.634105     3.921065     2.430984     2.249842     2.165164     2.135409     2.148196     4.817000     4.086069     3.567169     3.229177     3.006201     4.203378     3.816057     3.442626     3.127453     2.876766     3.243385     3.012370     2.860840     2.780744     2.763094     2.615100     2.688543     2.763433     2.770445     2.718662     1.893523     1.819007     1.794319     1.804366     1.841842     1.885444     1.812936     1.791411     1.801151     1.837957     5.484916     4.866992     4.333437     3.870406     3.456480     2.671085     2.540283     2.421403     2.342854     2.288297     3.418655     3.286643     3.321080     3.485964     3.747352     4.824749     4.473709     4.214055     4.099923     4.118990     2.580064     2.657923     2.731515     2.741915     2.700666     2.747898     2.512086     2.409700     2.359188     2.278613     2.819404     2.662621     2.533375     2.423171     2.283985     2.814785     2.705854     2.711655     2.772993     2.803485     3.257542     3.543783     3.851817     3.946949     3.883286     3.278149     3.571048     3.864133     3.943230     3.868019     3.624939     3.418265     3.376438     3.393279     3.338524     2.855927     2.811644     2.867632     2.943781     2.952827     5.307171     5.274548     5.349798     5.491793     5.562380     6.732654     6.138806     6.091297     6.390750     6.723122     6.776140     7.402006     8.405595     9.473907     10.546985    6.940758     7.063516     7.680535     8.723704     9.913218     6.792390     6.956518     7.380649     7.996864     8.622389     4.899354     4.334128     4.202800     4.330930     4.571692     4.934470     4.398765     4.297185     4.438289     4.682935     3.886473     3.841064     3.921085     4.166574     4.560474     3.860300     3.785128     3.841261     4.090823     4.519649     3.840085     3.365829     3.263948     3.335022     3.405991     4.389371     3.827017     3.471417     3.211512     3.010087     3.729810     3.494389     3.310267     3.158256     3.079216     3.806732     3.592844     3.518917     3.633377     3.916209     2.432512     2.244833     2.163566     2.135352     2.151114     5.728273     4.990508     4.326972     3.807233     3.406352     3.567586     3.393127     3.285280     3.284629     3.350528     1.876489     1.805929     1.789109     1.805536     1.849022     3.368150     2.944810     2.693319     2.545143     2.420403     3.233461     2.935995     2.688929     2.470692     2.265905     2.477872     2.416999     2.482723     2.630565     2.849882     2.436970     2.522921     2.614860     2.631111     2.578831     3.951985     3.709258     3.551529     3.387126     3.163128     2.575086     2.532432     2.518487     2.488931     2.406020     3.252318     3.544420     3.840913     3.929025     3.868937     3.097388     2.959464     3.040858     3.160110     3.185162     2.977506     2.829803     2.808415     2.853981     2.856357     4.773452     4.772501     4.885831     5.045118     5.120764     2.479206     2.299316     2.219100     2.187887     2.196671     5.097529     4.968836     5.300819     5.769310     6.145865     5.112660     4.810585     4.846685     5.116851     5.392838     3.284467     3.065638     2.921521     2.845250     2.830729     2.503408     2.300636     2.200783     2.162691     2.178003     3.277060     3.049865     2.891945     2.798264     2.770124     2.600243     2.695650     2.779783     2.787339     2.739805     4.797504     4.453169     4.222400     4.141696     4.179033     5.975004     6.749459     7.475867     7.858688     8.061125     7.494872     7.954040     8.387064     8.735737     8.933314
BAS17_025   3.356758     4.484317     5.981276     6.452560     5.850780     5.054291     4.796332     5.606388     5.854090     5.158900     3.032191     3.789456     5.148681     5.544635     4.842658     3.727729     4.955977     6.456245     6.665244     5.666169     4.675951     5.098344     6.063455     6.234366     5.351738     5.950820     5.172659     5.462164     5.588849     4.943186     5.935634     5.162608     5.444326     5.568937     4.923223     2.907778     3.434753     4.383894     4.636084     4.066554     3.283680     4.045671     4.943392     4.945372     4.099324     3.687014     3.623682     4.181723     4.342538     3.780673     4.062037     3.551553     3.791805     4.012442     3.717196     2.476094     2.600903     3.102519     3.274850     2.908578     8.403318     10.394471    12.446763    12.353834    10.357598    4.052191     5.186955     6.560788     6.645478     5.547626     2.207680     2.277928     2.673075     2.726744     2.371610     2.939731     3.142267     3.420504     3.357298     2.900332     2.062636     2.330634     2.659063     2.671785     2.369703     2.841354     3.027444     3.438270     3.432485     3.000453     6.649976     6.600590     7.131498     7.091792     6.284495     2.214165     2.613354     3.515452     3.920625     3.601654     2.669814     3.636190     4.337069     4.054828     3.172240     3.963620     5.340349     5.792899     5.024946     3.772416     2.122091     2.659803     3.286472     3.357781     2.910471     7.741656     9.148664     11.497305    12.579037    11.594685    3.066703     4.631468     7.349121     8.543118     7.777447     5.450483     10.644711    15.416346    15.471964    12.195897    4.903939     9.226510     13.272069    13.731621    11.254538    4.441514     5.513492     7.970421     9.558372     9.188566     8.637526     19.227905    31.654905    34.457146    28.426643    7.900873     8.775002     10.968560    11.869709    10.745066    7.786117     10.601505    15.369015    17.354492    15.534688    8.045638     12.019342    18.858866    22.640839    21.247799    3.510349     4.731205     6.296557     6.623871     5.822237     4.712663     5.154073     6.114619     6.273035     5.371314     4.323285     4.234828     4.921604     5.144604     4.563042     2.402497     3.223746     4.508708     4.934912     4.358515     4.642861     5.111237     6.113580     6.290547     5.385531     5.898889     5.149052     5.456365     5.603991     4.981128     5.928207     5.155225     5.428538     5.540655     4.894636     4.014488     3.890967     4.401708     4.550565     4.017663     2.962816     3.304079     3.976605     4.065112     3.441057     5.055035     4.617692     5.081497     5.333462     4.802484     3.109182     2.717631     3.015874     3.277117     3.059536     2.450561     2.960199     3.817996     4.018268     3.491338     2.224597     2.208409     2.495963     2.543847     2.219375     2.764316     2.843302     2.951596     2.844345     2.473498     1.906829     2.032092     2.360654     2.439253     2.195862     2.266773     2.391727     3.132891     3.521293     3.271833     2.741143     3.743825     4.475223     4.187886     3.278328     3.120875     4.367147     5.108618     4.770069     3.818362     7.675254     9.051318     11.371373    12.430993    11.453362    4.157339     7.927646     12.552553    13.558856    11.320376    5.680074     10.825488    15.301953    15.198113    11.870594    4.238081     6.777109     9.816613     10.880969    9.664053     4.483576     5.848416     7.666383     7.871102     6.594508     6.928492     11.765922    19.493137    22.476315    19.735210    9.253983     19.890690    32.960648    37.502945    32.665321    3.612060     4.266923     5.166056     5.218070     4.469601     3.246215     4.417296     5.926896     6.236571     5.413133     3.035913     3.226849     3.867714     4.012219     3.476456     5.038528     6.276787     7.840746     8.032666     6.845767     2.975005     3.055747     3.447409     3.479064     3.082305     7.476194     8.289898     10.151674    10.956103    10.003222    7.549088     12.440919    20.302734    24.748686    23.452570
BAS17_027   11.296904    26.350172    37.503662    35.693729    26.753006    15.250080    33.388687    46.848694    44.500099    33.351646    10.773027    25.565344    36.831272    35.307125    26.789686    18.315018    37.794346    51.088230    48.464500    37.329559    16.051956    34.478886    47.922348    45.604939    34.508476    18.289768    37.353409    50.944599    48.057522    36.090004    13.405048    27.444262    37.677456    36.089359    27.785643    12.511379    25.663668    35.639946    34.463631    26.852688    11.860081    26.106783    36.699791    35.631912    27.680527    12.052251    25.051943    34.240181    32.587318    24.857878    11.892319    22.590658    29.806995    28.003586    21.387941    8.639563     18.708233    28.626633    30.457447    25.328888    26.015059    40.888203    52.767441    55.420517    52.220058    10.110517    19.450562    26.377625    26.089779    21.290562    5.890720     11.720196    17.154129    18.285667    15.569109    8.001992     13.057286    16.193266    15.390161    12.390118    8.189038     19.330950    32.174049    35.967754    30.407722    7.758588     15.665927    23.407370    25.205496    21.850105    13.210550    24.857557    34.244091    35.442066    31.030233    9.050623     15.305586    19.481380    19.304335    16.536829    6.594904     12.681344    17.081568    16.807224    13.618176    8.776082     18.863548    26.461578    25.822817    20.178221    14.093472    32.528656    47.397648    47.413784    37.892838    18.826254    33.743824    43.256741    42.067577    35.561272    18.780230    33.693672    43.218697    42.038177    35.521500    17.664682    45.516251    68.783974    67.794533    51.621784    29.915058    79.017128    117.522057   113.021057   83.844559    38.354160    89.886063    124.454765   115.952110   86.142624    38.794113    104.502861   163.020813   163.257034   124.672966   23.834042    51.057377    71.982178    70.246750    54.672600    23.903219    51.337391    72.534950    70.868904    55.188221    23.876259    51.266880    72.378952    70.658279    54.980644    13.075565    29.239195    40.834602    38.730122    29.152355    14.713773    32.918941    46.289452    44.196014    33.480755    12.490807    27.244047    38.150455    36.469387    27.787519    10.846445    24.358788    34.650223    33.256008    25.409304    18.410135    38.032852    51.422138    48.761173    37.515232    16.101671    34.501072    47.898834    45.557919    34.450710    15.926532    32.610432    44.424881    41.950909    31.695700    12.481192    27.198208    38.059536    36.370209    27.712389    11.891052    26.187098    36.825378    35.762817    27.783379    14.992496    29.606382    39.496494    36.972206    27.850958    9.918635     19.403589    28.404398    29.677631    24.521006    10.128737    19.504618    26.482285    26.227030    21.432045    5.115389     9.281412     12.724223    13.049081    10.974388    6.455779     11.035615    14.409560    14.171253    11.582123    8.725695     21.682167    36.000038    40.097717    33.980213    6.494727     12.521172    16.892389    16.624393    13.452463    8.187411     15.037250    19.591797    18.862867    15.050325    12.116261    30.268698    45.023331    44.522045    34.421425    18.848137    33.773003    43.249767    42.013500    35.466923    17.561119    45.245441    68.383881    67.393478    51.294445    20.135475    54.043140    82.222588    80.624641    60.760120    38.117641    90.295441    125.625252   117.166855   86.877670    21.287006    41.011398    53.010494    49.287891    37.380474    34.131786    73.402946    102.273964   98.416138    75.657150    57.218361    154.371567   233.604187   227.400848   169.727173   9.937869     19.669691    27.700861    27.634354    22.353493    21.196478    40.875477    52.828911    49.088833    37.192982    9.874459     19.506983    27.468206    27.408531    22.168499    12.324724    21.093111    27.528793    28.171997    25.309851    13.215364    24.868324    34.268303    35.483093    31.102570    33.866383    72.752327    101.340729   97.522911    75.000427    55.369904    130.867203   181.938766   169.530457   125.271667
BAS17_029   5.322736     7.048771     7.971786     7.617204     7.058645     3.154945     4.287529     4.849717     4.432143     3.700179     5.418285     7.176707     8.199975     8.185246     8.091747     4.744956     6.279106     6.679997     5.876433     4.828473     3.389131     4.715208     5.407802     4.987852     4.209882     3.691212     3.928703     4.141039     3.805957     3.214035     3.083008     3.572103     4.058053     4.079750     3.868170     4.150940     5.057198     5.650130     5.592052     5.295766     3.712092     4.652308     5.195300     4.892988     4.242195     4.251122     4.022677     4.018390     3.685795     3.184415     2.820515     2.750691     2.917885     2.868025     2.638000     1.955006     2.570732     3.447948     3.930712     4.050807     3.887372     4.636546     5.453011     5.625640     5.250222     3.057364     4.040020     4.740155     4.751442     4.509342     2.399778     2.990781     3.813712     4.120286     3.856823     2.569930     2.262645     2.179896     2.074028     1.922584     2.124816     3.107086     4.789784     6.112452     6.247568     3.896524     4.195857     4.860154     4.988853     4.750472     5.972268     8.558719     10.333764    9.675344     7.892039     3.150601     3.800910     4.888614     5.498952     5.517475     2.047944     2.691886     3.202280     3.233506     2.920372     3.416725     4.757711     5.212485     4.740486     3.839139     4.764416     6.910276     8.336610     8.189619     7.079288     2.966762     3.760089     4.869663     5.419722     5.383981     2.103457     3.560361     4.665231     4.683567     4.108311     4.442204     7.377767     8.726429     7.929110     6.241964     5.796848     10.077030    11.535178    9.869791     7.240750     7.772490     13.254483    16.160812    14.656919    11.455684    5.732704     11.061201    14.870585    14.473052    11.974028    7.331674     10.235083    14.015783    15.425367    14.408204    5.897655     9.888285     13.799197    14.472936    12.737486    5.897683     9.919838     13.842489    14.496578    12.724930    5.348246     7.224810     8.380674     8.326422     8.058440     3.430379     4.732059     5.421260     5.024220     4.274543     3.310773     4.449074     5.194021     5.203969     4.998714     4.942660     5.996311     6.631015     6.798282     7.304216     3.382461     4.720981     5.427785     5.012027     4.233074     3.871665     4.228397     4.471713     4.046437     3.351088     3.793648     3.893336     4.055065     3.817431     3.369556     2.771906     3.584850     4.185368     4.170128     3.918897     3.778642     3.977861     4.148497     3.847753     3.319530     3.746939     3.476824     3.445139     3.172631     2.781922     2.959160     3.220084     3.932984     4.402584     4.370296     2.737697     3.471797     4.419350     4.801692     4.609751     2.170303     2.178067     2.353135     2.311132     2.084661     2.881581     2.732487     2.740767     2.720634     2.575435     3.391873     4.076121     5.219521     5.859505     5.753850     2.078791     3.491463     4.578349     4.623653     4.081005     2.545880     3.235318     3.603633     3.444777     2.924545     4.526124     7.212096     8.543852     8.070041     6.611016     2.990710     3.783921     4.865066     5.391295     5.345373     2.134260     3.585381     4.696240     4.723330     4.142410     5.723815     10.075567    11.618213    9.981964     7.341446     6.682785     12.406937    14.858041    12.972941    9.649410     3.895078     5.486282     6.158916     5.591700     4.652056     6.414974     11.444860    15.329294    15.253403    13.044147    6.690143     13.617582    18.321829    17.490677    13.888425    3.736969     4.492939     4.927249     4.628737     4.159001     3.415915     4.904318     5.686720     5.522789     5.091953     2.302420     2.942864     3.803697     4.510956     5.459604     3.308000     3.896964     4.600386     4.805443     4.570694     4.717297     6.179120     7.491311     7.311522     6.241568     5.459323     7.841481     10.417758    11.252852    10.623269    11.656170    21.877811    28.147032    26.315966    20.791344
BAS17_031   4.289022     4.477379     4.591631     4.403696     4.081888     4.283429     5.117857     5.393999     5.001491     4.373699     3.763377     4.512313     4.983168     4.983943     4.880056     6.404088     6.989508     7.353061     7.114671     6.523342     6.699183     7.978989     8.531831     8.030366     7.296937     6.015868     7.095567     7.134213     6.194639     5.047378     6.626706     7.897186     8.216745     7.674742     7.004176     9.835145     11.132896    11.866717    11.516543    10.578924    5.224285     6.104489     6.782614     6.668845     6.116799     7.233424     8.476005     8.828203     7.892250     6.474221     7.143580     8.325811     8.437969     7.353359     5.925993     5.820501     7.291749     8.139388     7.918893     7.103783     7.128973     7.836744     8.238424     8.081124     7.708269     5.321534     6.083517     7.290398     8.863717     11.069889    3.691308     4.544730     5.559273     5.760656     5.115465     6.172756     6.351712     6.315797     5.712736     4.833048     3.997108     4.721669     5.761387     6.143932     5.575912     6.365983     8.754981     11.037457    12.268343    12.816265    9.031783     11.313122    12.567501    12.123874    11.051900    5.053659     6.718769     7.594033     7.220001     6.112688     3.386544     3.889754     4.141808     3.938757     3.450092     3.813492     3.716087     3.567074     3.321776     3.012764     4.789443     6.402927     8.326941     8.922225     7.981075     7.482443     9.178761     9.613140     8.850105     7.747582     6.675731     9.987572     11.005040    9.765994     7.813896     5.532322     7.299924     7.965946     7.343554     6.232183     4.967651     7.020473     8.114082     7.627937     6.387229     8.361334     10.799096    12.164234    11.504284    9.853201     10.257984    16.121227    19.402901    18.519814    15.624373    11.485146    15.584801    18.450581    18.350655    16.363203    12.302779    17.018984    20.537527    20.624662    18.357578    14.564032    23.878725    31.057581    30.972767    26.221140    5.880218     6.415965     6.803726     6.718941     6.390048     8.341801     9.476078     10.466167    11.286370    12.485288    5.475835     7.304331     8.933289     10.142355    11.262432    6.491122     7.393813     7.905494     7.902811     7.793808     7.143615     8.359929     9.153213     9.345291     9.544836     6.078490     7.143050     7.317204     6.466100     5.347624     5.966765     7.056343     7.111013     6.213091     5.127055     7.647202     9.103848     9.969028     10.028156    9.956444     6.323991     7.370388     7.957411     7.445700     6.370543     7.698333     8.925106     9.041133     7.870657     6.310084     7.092256     8.515590     8.917863     8.113041     6.833749     3.702133     4.517124     5.451324     5.693894     5.234966     4.923784     5.330568     5.668507     5.386421     4.669186     5.002037     5.297989     5.341879     4.877883     4.138712     3.868742     5.206059     6.836809     7.527852     7.045537     4.508730     6.253410     7.112475     6.689754     5.563981     4.884468     4.972462     4.748292     4.278879     3.765297     3.550140     4.255823     5.194789     5.490460     4.973093     8.178426     11.389448    12.245921    10.919435    8.985612     6.076560     8.762970     9.690659     8.763569     7.217466     4.876791     6.866114     7.904178     7.416344     6.216728     7.231196     10.323973    12.133834    11.490218    9.580370     9.485299     9.947798     10.430982    10.427377    10.144487    11.315779    17.789755    21.100367    19.884750    16.663866    10.672029    16.744123    20.444176    19.497499    16.174147    9.417853     10.553487    11.133582    10.447769    9.130960     5.422923     6.028841     6.568774     6.722634     6.732451     6.606990     8.058100     8.842391     8.529862     7.662861     5.443188     6.145077     6.387546     6.023902     5.366364     5.497900     7.033219     8.225655     8.223628     7.447818     11.499366    15.233982    17.138538    16.472265    14.723384    13.081780    19.696238    23.899681    22.918240    19.213900
BAS17_033   8.180399     9.103986     9.948030     10.315072    10.248701    7.803132     8.238462     8.474342     8.408129     8.001333     5.837621     6.953074     7.834536     8.193967     8.067100     6.877451     7.756198     8.771672     9.355976     9.483800     6.098056     6.299110     6.370299     6.359890     6.206604     7.868459     8.155341     8.132792     7.895324     7.406746     5.885126     6.321908     6.626968     6.722392     6.559820     3.707362     4.637751     5.581123     6.204946     6.430985     4.332044     4.908868     5.363340     5.468359     5.292489     5.503763     5.430264     5.240576     5.097031     4.875731     5.099739     5.319701     5.492080     5.561893     5.366969     3.735129     4.400753     4.942669     5.120325     5.017773     8.449339     8.449876     8.514163     8.700113     8.672537     5.137658     5.641801     6.413807     7.113106     7.412639     5.346585     5.907035     5.854797     5.379596     4.841509     5.527489     5.474397     5.112847     4.788374     4.452188     4.907594     5.443561     5.623903     5.447968     4.992810     5.035190     5.506159     5.902061     5.975875     5.740541     9.970706     10.760614    11.329370    11.589240    11.380080    4.696639     5.938408     7.000508     7.519085     7.488023     4.963841     5.859110     6.304561     6.244582     5.903489     4.358416     4.946646     5.150096     5.074835     4.791255     5.735540     6.717752     7.383186     7.431465     6.922451     5.405118     6.816703     8.325981     9.351590     9.533148     5.412934     6.846454     8.385360     9.430571     9.612811     4.782720     6.197630     7.479449     8.068970     7.910130     7.928532     10.973168    13.874813    15.400360    15.111681    10.415112    13.206469    16.543676    18.813044    19.054489    4.751390     6.160516     7.448110     8.056558     7.919867     4.704175     6.064772     7.329364     7.951323     7.833745     4.782232     6.173071     7.450385     8.060364     7.924325     4.801488     6.159424     7.421276     8.041959     7.924667     8.460576     9.063735     9.684510     9.969595     9.946128     7.170629     7.620471     7.955487     8.097725     8.043434     4.902188     5.646470     6.247581     6.647040     6.863924     3.638576     4.563966     5.515998     6.146809     6.366291     7.098831     7.564034     7.921484     8.077767     8.016444     7.597803     7.855033     7.786577     7.563732     7.153322     7.872642     8.150674     8.104259     7.853358     7.367549     4.863497     5.640995     6.271475     6.668141     6.863468     4.954601     5.228274     5.338076     5.193863     4.869666     7.182021     7.168234     6.905235     6.671259     6.335735     4.232426     4.710042     5.096867     5.207064     5.023342     4.607066     5.121066     5.799540     6.333582     6.480450     5.403865     5.476519     5.188379     4.811274     4.407145     4.725891     4.882491     4.799842     4.645655     4.334163     4.538555     5.175704     5.451614     5.279036     4.859662     5.148805     6.371883     7.183035     7.381775     7.152804     4.297673     4.885179     5.082397     4.962524     4.676342     5.183182     6.037778     6.483049     6.508111     6.150179     5.408127     6.837038     8.362815     9.391127     9.564750     7.249775     10.314408    12.833811    13.475738    12.675869    5.773184     7.919169     9.553858     10.086226    9.684394     10.810147    14.874376    19.322348    21.961399    21.755020    8.183477     9.133960     10.327337    10.962125    10.751493    4.762861     6.156580     7.434192     8.032776     7.879735     8.566434     11.159076    13.884816    15.538487    15.531748    7.334006     7.544969     7.709467     7.602808     7.182959     5.321477     6.080184     7.022946     7.572533     7.582328     5.053103     5.502608     5.876461     5.939322     5.701189     4.623827     5.157061     5.842085     6.375189     6.521525     7.204644     8.237041     9.138661     9.621242     9.684749     5.376702     6.788016     8.296032     9.327919     9.515709     4.810362     6.175154     7.454774     8.092596     7.974935
BAS17_035   8.308609     9.880178     11.834380    12.559639    11.900872    6.364528     7.743768     9.814241     10.794642    9.984314     10.712132    11.948336    13.700956    14.226596    13.204801    28.203979    32.621807    36.239147    38.698822    39.955570    6.034156     7.233400     9.004417     9.931931     9.291842     6.186077     7.328229     9.050892     9.948827     9.279222     6.342498     7.268731     9.104362     10.096093    9.507081     8.612969     10.313728    12.254829    12.940552    12.347241    4.156162     4.920377     6.266896     7.260404     7.227382     5.707659     6.386316     7.545352     8.315352     8.000998     6.216290     6.938079     8.287834     9.074704     8.557623     5.311423     6.438835     7.781196     8.311722     7.778420     6.713789     8.552915     11.258190    13.380399    13.924496    4.124098     5.084338     6.882857     8.457857     8.933705     4.121179     4.515002     5.636838     6.912737     7.305470     3.914888     4.376328     5.355388     6.166716     6.179499     4.480482     5.509871     7.358879     8.433770     8.127478     5.616277     6.102545     6.909670     7.693058     7.873658     9.401774     10.382768    11.732238    13.359820    14.387261    4.555572     5.922381     8.599833     10.937644    11.450936    3.330048     4.098056     5.454052     6.706125     7.035550     3.428428     4.723553     6.592120     7.663188     7.404939     4.636226     5.598240     7.103282     8.254189     8.369761     5.397124     8.254543     12.744365    16.116611    16.491058    4.577992     7.047073     10.913440    13.753309    13.969951    4.190784     6.647750     10.061139    11.851051    11.208358    4.523763     7.296686     10.965272    12.838165    12.178551    6.872334     9.065576     12.482707    15.296938    15.979080    5.646183     10.074475    16.835308    20.558867    19.403740    7.469083     12.728814    22.064550    28.423708    27.960764    6.699216     12.561497    22.758768    29.146933    27.989420    7.714245     17.173243    33.323139    42.949463    40.700356    8.303210     9.864872     11.796621    12.525170    11.878695    8.064849     9.580408     11.494423    12.209313    11.541374    6.689160     7.994991     10.070214    10.941954    10.146767    7.029505     8.923726     11.008223    11.454334    10.215185    5.028469     6.281466     8.055379     9.090107     8.804307     6.081942     7.311763     9.034225     9.911966     9.249887     6.547854     7.400670     8.878770     9.667957     9.033361     6.132144     7.722078     9.569742     10.158322    9.304056     5.503433     6.128827     7.384509     8.377048     8.251733     5.829228     6.623982     7.942021     8.748516     8.304030     6.846756     7.453655     8.928667     9.756256     9.188247     3.315418     4.131013     5.823117     7.282687     7.584878     3.782761     4.063985     4.786749     5.625873     5.877322     4.424017     5.121252     6.470767     7.352881     7.159023     4.419448     5.283698     6.374557     7.058557     6.934314     3.508986     4.717909     7.126486     9.398343     10.031425    3.611724     4.273752     5.251792     5.980315     5.967771     4.028778     5.744463     8.267056     9.742843     9.479615     5.396873     8.188118     12.690891    16.123850    16.528988    4.563796     7.081511     10.622443    12.743546    12.426748    4.218745     7.181981     11.093159    12.886572    11.907502    5.805583     8.100320     11.415073    13.555956    13.446376    5.220315     6.366500     7.851007     9.016847     9.286901     5.874975     10.035693    16.363953    20.071829    19.299778    5.338287     10.300156    17.285091    20.819178    19.406355    6.142072     7.173842     8.241491     8.699105     8.293226     4.251141     5.089121     6.619859     7.830984     7.919140     6.191370     7.201694     8.244969     8.686673     8.265664     4.594752     6.001433     8.529454     10.672401    11.225603    6.421228     6.956747     7.948637     9.152973     9.747544     7.734958     13.055860    20.815920    25.841366    25.540936    7.990594     15.556445    27.480221    34.527584    33.194588
BAS17_037   3.528497     4.054129     4.559079     4.969169     5.289644     3.575174     3.575973     3.598736     3.536180     3.425150     3.008663     3.580537     3.942713     4.102506     4.192926     4.060592     4.981784     5.411013     5.406585     5.294408     2.466972     2.707581     2.857621     2.851739     2.759332     2.465799     2.712157     2.873491     2.873939     2.776208     5.335675     5.689521     5.434145     4.824765     4.276709     4.547795     5.259966     5.273520     4.843831     4.450903     2.453391     2.713585     2.870013     2.855263     2.749305     2.460589     2.719349     2.882022     2.880208     2.783596     4.182634     4.498156     4.221616     3.629934     3.090338     2.911857     3.590081     3.597725     3.207090     2.861486     12.272358    15.047824    14.383417    12.033379    9.928478     2.444884     2.708551     2.869925     2.865759     2.771847     2.461607     2.724771     2.877210     2.860684     2.758979     2.588143     2.759242     2.608158     2.243937     1.890552     2.856713     3.514508     3.513791     3.127185     2.790165     2.826620     3.485896     3.497622     3.121189     2.786011     5.125736     5.987832     6.169501     5.848680     5.447155     3.646561     4.209642     4.443331     4.491467     4.518643     3.678170     4.249370     4.502458     4.564940     4.599717     2.707936     3.238025     3.357402     3.176031     2.902628     5.100655     5.972537     6.162214     5.842281     5.443558     3.712420     4.276279     4.498835     4.534815     4.553029     3.662316     4.227149     4.470821     4.528681     4.559053     3.761446     4.363693     4.630903     4.699079     4.735899     4.878681     6.412912     8.028987     9.319209     10.138779    5.309852     6.978479     8.733426     10.164778    11.131800    3.855220     4.486648     4.788095     4.883727     4.937924     6.396719     7.489101     8.043983     8.367887     8.695594     3.943639     4.586844     4.894517     4.995205     5.056020     3.917003     4.571489     4.884369     4.983674     5.042288     4.059247     4.970002     5.388554     5.379237     5.266929     2.625269     2.819191     2.989307     3.053322     3.031875     3.035089     3.617362     3.972855     4.114081     4.196652     4.579237     5.202419     5.268249     4.962713     4.680363     2.462579     2.732541     2.906269     2.901300     2.798142     2.503705     2.744613     2.877603     2.852519     2.748178     5.775969     5.729184     5.310426     4.634780     4.024239     4.566520     5.270479     5.283751     4.857267     4.469338     2.448045     2.700691     2.862638     2.857220     2.760951     2.470530     2.729084     2.879051     2.859841     2.753237     2.910468     3.590020     3.607241     3.224059     2.882349     2.452781     2.713772     2.878279     2.878726     2.786183     2.561488     2.738450     2.592354     2.225405     1.869094     2.806692     3.435643     3.431335     3.056050     2.724929     2.846101     3.504827     3.508645     3.125768     2.787089     3.601160     4.172930     4.420891     4.476585     4.502409     2.676548     3.118512     3.137839     2.843431     2.500287     3.152889     3.892089     4.259602     4.212726     4.001449     3.707266     4.289715     4.528013     4.565127     4.577853     3.689937     4.274053     4.534021     4.606173     4.650242     4.921492     6.453835     8.064305     9.350006     10.163768    5.339318     7.029733     8.814053     10.267111    11.237678    4.285848     5.248595     5.683811     5.678010     5.574739     6.356118     7.450757     8.015221     8.350491     8.684567     4.922943     6.459230     8.087111     9.385555     10.209667    7.027062     9.048556     9.693696     9.395597     9.189230     2.483054     2.762882     2.933448     2.923885     2.818887     6.962427     8.961186     9.597857     9.300445     9.094832     5.390434     6.244901     6.071052     5.467812     5.006762     5.155168     6.004575     6.168076     5.839786     5.443103     6.361210     7.431844     7.983795     8.300022     8.618559     5.577964     7.328033     9.212669     10.774341    11.842700
BAS17_039   5.578174     6.987079     8.687102     10.116055    11.481237    4.539855     5.684561     6.747631     6.868464     6.298899     6.736542     8.077205     9.989714     11.482280    12.223959    5.905768     7.074294     8.512494     9.472141     10.009321    3.795538     4.607864     5.382569     5.557424     5.318922     5.210044     6.270894     7.262973     7.196656     6.408697     4.352751     5.080453     6.055902     6.908272     7.571233     4.364667     5.112156     6.120954     7.022245     7.735762     2.367895     2.847925     3.324634     3.534070     3.563029     5.844478     6.730606     7.555260     7.460868     6.766319     5.182999     5.705206     6.304423     6.323469     5.901821     2.697119     2.804480     3.100182     3.501167     3.921560     7.463179     8.539418     10.348794    12.614819    14.842714    3.897648     4.671045     5.443388     6.199036     7.294361     2.746559     3.109973     3.610768     3.942424     4.066805     4.637582     5.270490     5.772825     5.909549     5.825861     2.373055     3.003705     4.092184     4.921797     5.208310     4.112619     5.101382     6.838190     10.026357    14.945038    5.850879     6.680558     7.352921     8.132524     9.127585     3.270595     3.765365     4.451952     5.172573     5.734367     3.005624     4.218195     5.104087     5.417750     5.388916     2.937870     4.431729     5.765972     6.200907     6.016324     4.654434     6.543930     8.301619     8.987748     8.822376     3.928676     5.066934     6.395028     7.478578     7.928186     3.929200     5.073964     6.386317     7.458445     7.908619     4.446171     6.407751     8.131031     8.982902     9.242564     6.197422     8.952032     11.947297    14.074960    15.202847    11.563274    14.630753    17.722483    21.232712    25.125166    5.344326     7.195473     9.459515     11.367809    12.562379    6.305237     7.007751     8.667528     10.504577    11.755703    5.394345     5.832589     6.845479     7.997335     8.839178     5.397358     5.854136     6.876566     8.040087     8.899146     11.186530    13.105182    15.994406    18.811684    21.107172    3.872095     4.674141     5.439544     5.606810     5.358959     4.379061     5.110359     6.085532     6.954353     7.655752     4.399488     5.160854     6.206535     7.138228     7.879868     3.840104     4.626311     5.387242     5.561688     5.327610     5.285686     6.334321     7.278913     7.175188     6.381400     5.220353     6.285738     7.269538     7.186387     6.389654     4.392684     5.122956     6.097880     6.968501     7.666309     2.383852     2.869167     3.347193     3.553626     3.576060     5.944235     6.828604     7.675076     7.599336     6.899050     2.731083     2.861918     3.164588     3.543595     3.926778     3.828311     4.593142     5.352046     6.101544     7.173701     2.835152     3.297263     3.641107     3.844273     3.972057     2.519438     2.789516     3.136019     3.404170     3.583307     2.626929     2.999596     3.600564     4.172821     4.563388     2.601393     3.539344     4.345463     4.736705     4.754001     3.682851     4.997730     5.957146     6.311594     6.366159     3.963603     6.432336     8.935663     9.809039     9.283856     3.911963     5.054207     6.370384     7.446978     7.895165     4.150960     5.980347     7.614489     8.427110     8.571424     6.276018     9.013854     11.975670    14.082071    15.213425    6.408087     9.168384     12.196477    14.417453    15.666129    6.424273     7.550014     8.043142     8.055243     8.037923     5.716841     7.333004     9.532174     11.566354    12.656654    6.330894     9.119555     12.152234    14.317457    15.472632    4.095950     4.454155     4.985247     5.661671     6.296440     5.802488     6.779040     7.757847     8.363393     8.743216     4.103550     4.445018     4.962623     5.644140     6.297780     3.319716     3.820699     4.502365     5.213890     5.774233     5.863700     6.709674     7.389738     8.155749     9.130694     6.623116     7.695949     9.778070     12.187681    14.019920    6.385239     9.133255     12.124064    14.313881    15.544841
BAS17_041   4.190306     4.250242     4.292491     4.272584     4.355112     2.513230     2.890403     3.109251     3.028642     2.813369     5.651554     5.578016     5.654194     5.723728     5.955204     2.291833     2.624201     2.867479     2.933320     2.974170     1.680271     2.168336     2.527817     2.529977     2.299212     2.096168     2.594980     2.928048     2.884300     2.609045     2.059197     2.400532     2.687603     2.783067     2.789972     4.606798     5.134658     5.516777     5.502946     5.385408     2.370237     2.766040     3.131717     3.220780     3.099779     2.169657     2.686403     3.084038     3.073353     2.763180     1.987767     2.484042     2.873485     2.898115     2.670174     2.400305     2.981501     3.675294     4.547498     5.944624     4.669521     6.305212     7.752712     8.857871     10.091745    2.275317     2.775369     3.176524     3.368881     3.448461     1.487311     1.850615     2.210056     2.289865     2.110296     2.287224     2.639930     2.957732     2.962810     2.697336     1.487156     2.120010     2.825079     3.143724     3.073533     3.182841     4.318710     5.543585     6.327539     6.790088     7.361300     9.156952     10.335523    10.319321    9.690760     2.572749     4.433010     5.685367     5.540426     4.661019     1.505875     1.755378     1.947286     1.920316     1.737807     1.812747     2.199406     2.396132     2.305882     2.062713     2.238285     3.758903     5.389014     5.986599     5.616363     3.380090     5.296931     6.477391     6.403630     5.728549     2.696269     4.405563     5.437442     5.185962     4.308537     1.703197     2.053960     2.218298     2.146552     1.966523     2.011001     3.112725     4.211373     4.573163     4.225518     3.537099     5.521106     7.692568     8.766680     8.630361     2.391431     3.257632     3.853885     3.931104     3.687145     5.334937     9.032339     11.895228    12.429447    11.278372    3.566642     5.177353     6.864304     7.702215     7.643608     3.388596     4.896376     6.796249     8.065131     8.409631     2.991675     3.224082     3.436411     3.591014     3.827897     2.047491     2.421141     2.652357     2.624269     2.483707     3.044499     3.303871     3.506150     3.518985     3.507842     4.572763     4.614390     4.718849     4.695589     4.694316     2.571072     2.980086     3.263576     3.249431     3.084437     1.957068     2.480216     2.822204     2.771377     2.485784     1.969164     2.447068     2.790113     2.771240     2.536821     3.640756     3.916704     4.169072     4.344259     4.714941     1.967120     2.370410     2.708957     2.739245     2.531464     2.142148     2.731085     3.175894     3.171096     2.846007     1.726639     2.099515     2.409751     2.527784     2.553727     1.591286     2.138466     2.643949     2.777184     2.610993     1.610045     1.915350     2.196569     2.223159     2.030574     1.617389     1.932263     2.158172     2.155071     1.999895     2.073504     3.285566     4.605891     5.347387     5.716798     1.921397     3.068948     3.902294     3.814627     3.186811     1.691507     1.851405     1.969224     1.936804     1.795102     1.830703     3.019422     4.178544     4.485557     4.042590     3.071776     5.194846     6.475496     6.239974     5.268639     1.997069     2.671678     3.050906     2.893051     2.476164     1.809248     2.433400     2.880133     2.909517     2.639174     3.254704     5.095873     7.173419     8.231467     8.108557     4.265306     4.588236     4.791918     4.726007     4.504896     2.774345     4.382293     5.305983     5.134500     4.412649     2.296091     3.080481     3.961665     4.443372     4.444355     5.853769     6.618202     7.093735     7.017972     6.738968     2.982815     3.341033     3.664284     3.723998     3.623422     4.446894     5.307492     6.358626     7.393241     8.810366     2.652464     3.895156     4.858486     5.181258     5.144665     3.431038     4.994257     6.401262     6.823377     6.462449     5.461755     9.244901     11.658901    11.568053    10.097053    5.635497     8.910339     13.287571    16.248322    16.816074
BAS17_043   10.291742    13.709363    15.434641    13.769582    10.533712    10.342199    13.679651    15.286391    13.508035    10.453803    11.141434    14.094522    15.530558    13.675068    10.452950    10.411723    13.885521    15.622537    13.923397    10.638055    10.850636    14.320497    15.870069    13.939286    10.741314    10.730481    14.196062    15.766932    13.858896    10.677276    12.231473    16.076509    17.772741    15.521850    11.711452    15.153463    19.677835    22.465029    20.124832    15.159930    10.940538    16.906015    19.574703    17.005932    12.573858    11.017237    17.012707    19.706375    17.123997    12.652312    9.821520     14.237931    16.373972    14.431572    10.749596    10.395212    15.091223    17.561049    15.630959    11.669778    30.292150    44.799381    50.066830    44.102310    33.872009    21.876307    30.566935    35.870617    34.245312    27.823400    11.034325    17.056166    19.731144    17.111401    12.617425    14.733864    19.113886    20.234396    17.515774    13.604856    9.441821     13.301491    14.343811    12.202472    9.147167     10.547672    15.276180    17.801590    15.878711    11.864348    14.814569    20.152864    23.488008    22.533445    18.673836    27.856829    38.895275    40.077961    32.726830    23.520475    14.238878    20.329687    23.264301    20.352448    14.928009    13.138803    17.795370    19.062122    16.245646    12.115634    9.569771     13.487326    14.536503    12.362645    9.265790     30.164354    44.673283    49.950478    43.982128    33.746502    17.005335    28.598042    35.810932    32.527264    24.113380    18.007690    27.600922    34.167824    31.356224    23.621626    14.458915    19.769810    22.932564    21.890516    18.105793    14.758373    20.163326    23.478443    22.480785    18.616394    23.396545    47.448212    65.642395    62.794460    48.337761    25.029091    49.068996    66.317535    63.889400    51.218170    25.216551    49.432003    66.823883    64.410194    51.676205    24.988468    43.589134    56.202744    53.793961    43.371891    10.341773    13.770020    15.473005    13.779395    10.527317    10.396353    13.835416    15.537345    13.821068    10.543608    11.115218    14.084982    15.573062    13.751877    10.533923    15.066489    19.552652    22.332178    20.014097    15.074800    10.898920    14.385753    15.933764    13.991902    10.778410    10.820028    14.309788    15.864686    13.944437    10.757401    12.277626    16.176840    17.913763    15.657805    11.822354    12.267925    16.147118    17.874010    15.615456    11.777266    11.010305    17.022608    19.717009    17.120794    12.641423    15.247391    20.518467    22.342295    19.563583    15.335136    9.963101     14.441774    16.609673    14.635184    10.890994    20.792521    29.146908    30.804962    25.826479    18.977804    12.058682    16.997150    19.236692    16.863619    12.685377    9.340541     13.197071    14.253728    12.133169    9.103221     9.572163     13.634484    14.972294    12.895431    9.686142     18.060907    26.111263    28.541376    24.037189    17.257923    14.687515    19.162374    21.209238    18.624058    14.052096    9.577351     13.476991    14.512997    12.339064    9.246568     28.757286    45.358082    51.725323    44.874390    33.303730    16.966721    28.466200    35.628700    32.364937    23.996798    13.048219    17.698927    18.966379    16.160051    12.049410    14.757334    20.187189    23.460131    22.431316    18.571753    10.626916    14.172613    15.959059    14.234526    10.878448    23.441483    47.618320    65.931419    63.089722    48.568230    23.422085    47.493843    65.662300    62.785759    48.319229    10.586908    15.345179    17.892101    15.959070    11.921076    10.581161    14.103242    15.884140    14.186872    10.862714    10.498647    15.230107    17.778265    15.877520    11.874638    30.360998    44.916718    50.223305    44.250320    33.969521    14.834985    20.287636    23.686592    22.746582    18.874605    44.333595    93.754730    125.935974   117.656586   89.861168    25.427435    42.549507    53.878944    51.632565    41.945206
BAS17_045   5.489125     7.804493     10.497756    11.775825    11.180458    5.733263     7.585143     10.300803    12.014911    11.796029    4.418401     5.681514     7.612253     8.917106     8.871857     12.771066    17.826761    22.543022    23.994720    21.748402    5.895746     8.550643     12.248692    14.708480    14.767024    5.842043     8.201021     11.415279    13.560727    13.444683    4.256942     6.043836     8.964688     11.183710    11.396996    8.114372     10.741754    14.039192    16.190487    16.072687    6.677320     9.625473     13.786695    16.828300    17.222544    6.009971     8.815152     12.491372    14.935455    14.878016    5.086614     7.470851     10.516026    12.449075    12.221175    5.428836     7.407777     10.840475    13.332320    13.467776    9.566021     14.343021    20.400703    24.823404    26.247612    12.960178    18.061735    23.424105    27.403965    27.728130    3.350624     5.218874     8.450636     11.159352    11.737371    5.127712     7.627653     10.700292    12.491715    11.980938    3.527796     5.528506     8.500402     10.687434    10.932070    6.723007     10.314179    16.321301    21.270958    22.329512    10.744987    15.751948    24.156744    32.561630    35.973873    4.463304     6.643496     10.048749    13.038512    13.892918    3.150741     5.293174     8.667159     11.256601    11.439606    4.025094     6.535673     10.065639    12.819785    13.416408    4.382883     6.781570     10.703304    14.129824    14.851080    10.524509    18.337038    27.737165    32.993629    32.613739    5.409167     9.837114     15.930527    19.690752    19.371553    5.558623     9.209424     14.567719    18.535166    19.142719    4.842040     8.063186     12.953509    17.112896    18.385952    12.006732    18.861195    31.084280    42.330803    45.392242    9.953083     23.301249    46.241043    62.047943    62.264938    18.194983    51.783352    104.712677   135.503021   128.392899   16.063053    47.523777    104.559120   142.819778   139.754730   18.834944    51.934406    119.421768   171.573090   174.261276   7.526220     10.552211    13.791648    15.191434    14.301991    5.732989     8.130189     11.249833    12.968463    12.521397    3.932710     5.272716     7.469781     9.053344     9.105680     4.847654     6.103423     7.910631     9.391904     9.601658     7.686690     10.444906    14.212343    16.495495    16.156849    5.886970     8.402224     11.921033    14.279702    14.271791    5.289917     7.359951     10.236486    12.215029    12.106748    4.693042     6.126135     8.967345     11.459846    12.093500    5.119350     7.312369     10.843369    13.660035    14.262617    6.598367     9.526751     12.904455    14.898024    14.426238    4.334797     5.945590     8.582605     10.567945    10.789832    4.847693     7.113498     10.876245    14.237223    15.130066    3.840692     5.956424     8.884604     10.855507    10.735613    3.961179     6.236905     9.185085     11.174336    11.089602    4.007812     6.218228     9.911901     12.638063    12.836248    3.218683     5.462928     9.234700     12.469531    13.165761    4.247939     6.762842     10.113955    12.321382    12.182697    4.055817     6.889433     11.252458    15.306139    16.660830    7.457885     13.107444    19.557341    22.850389    22.120020    5.362784     9.268997     14.883705    18.638885    18.629492    5.139536     8.672020     13.815662    17.759449    18.647997    7.251044     11.673075    20.173292    27.850042    29.512691    21.966465    30.824003    36.053185    36.308544    32.204155    11.095874    26.483803    49.723988    63.521976    61.227798    10.187133    22.604601    45.956367    63.584255    65.054543    11.214533    15.742051    21.044453    24.336693    23.930971    16.148911    23.027782    28.178936    29.419382    26.559046    10.488495    14.805439    20.001392    23.119944    22.602787    7.073227     9.768764     13.369002    16.379387    17.371258    7.391862     11.334162    18.246897    24.737707    26.713818    18.133888    39.368408    67.655922    82.478600    78.355843    16.186064    33.882317    70.898537    102.496536   107.377342
BAS17_046   10.397714    11.342134    13.110952    15.211461    17.243530    6.065182     6.140712     6.557883     7.288561     7.988725     13.607489    15.821386    19.138136    22.727331    25.557880    9.017575     9.930298     10.434706    10.494295    10.256479    4.263490     4.443161     4.986782     5.657835     6.290076     4.927768     4.564383     4.553781     4.974336     5.520051     4.103430     4.275353     4.880241     5.750421     6.476856     7.034522     7.886102     9.277182     10.470312    11.043676    4.454295     5.859922     7.440175     8.345263     8.404127     4.021458     3.984264     4.426192     5.142985     5.803570     3.641416     3.431705     3.548292     4.015001     4.510469     3.392187     3.892022     4.808859     5.679357     6.170234     10.563517    12.815284    16.067772    19.367283    21.112968    9.520643     12.566349    15.534335    17.166355    16.893419    2.564733     3.702247     5.589801     7.203770     7.985011     3.674534     3.581395     3.816377     4.308744     4.802854     2.298858     2.768564     3.806420     4.923626     5.540695     6.159050     6.870616     8.093410     9.209774     9.834403     9.716595     11.782545    14.946214    17.796215    19.342430    4.098230     5.412651     7.563282     9.502042     10.401297    2.335326     2.909243     3.780430     4.556856     4.984565     2.514379     2.866189     3.550263     4.332248     4.874108     2.722997     3.343668     4.700359     6.302527     7.450877     6.097470     7.390253     9.924162     12.818629    14.686337    2.890314     3.851795     5.452357     6.956617     7.763761     3.102080     3.608704     4.326566     5.068077     5.643101     2.893550     3.711208     5.180912     6.901485     8.269151     6.058082     7.450878     9.925070     12.668221    14.789126    5.005939     6.293359     8.081104     9.839935     11.058776    7.771934     9.853217     13.000746    16.223991    18.457191    7.890412     9.881542     13.064291    16.522219    19.159210    7.636191     9.935023     13.908217    18.780910    23.158781    13.024982    13.932228    15.921600    18.106794    20.060074    6.205413     6.624580     7.518625     8.638668     9.704568     7.440909     8.276834     9.841212     11.622176    12.991694    15.502071    17.909222    21.891945    26.298262    29.761141    4.963771     5.700809     6.764912     7.693507     8.353857     4.675274     4.512076     4.652145     5.079963     5.598375     5.009926     4.669956     4.744110     5.293634     5.889330     6.256798     7.015630     8.304658     9.615206     10.641477    3.575339     4.141035     5.190514     6.124291     6.707927     4.803252     4.257986     4.193142     4.655210     5.255169     3.009805     3.074397     3.481582     4.125046     4.640455     4.124799     5.776987     7.977633     9.483759     9.771769     2.680917     3.021235     3.770666     4.555741     5.079580     2.905539     2.988008     3.448967     4.083687     4.512542     2.965757     3.390642     4.322915     5.309661     5.938092     2.366242     3.449275     5.315776     6.984484     7.760892     3.043752     3.279883     3.623927     4.013756     4.359629     2.291818     2.976897     4.376679     5.966900     6.989672     3.782806     4.871565     6.939501     9.139003     10.521659    2.824440     3.549966     4.668327     5.714729     6.318084     2.709347     3.324607     4.289034     5.375751     6.230706     4.151539     5.139259     7.008134     9.287156     11.235705    15.047528    17.125952    17.783026    17.610086    16.562202    4.630266     5.947503     7.843445     9.680523     10.828263    4.426451     5.594721     7.464894     9.617075     11.417274    9.826222     10.461610    11.261895    11.846904    11.935157    10.491304    12.720267    14.207376    14.504873    13.718958    5.471749     6.129091     7.145586     7.919927     8.144558     6.286741     7.798764     10.172033    12.360858    13.353145    4.679385     5.639328     7.298038     8.961263     10.051057    6.483154     8.035207     10.975212    14.544535    17.315632    7.877362     10.116757    14.165698    19.228102    23.832531
BAS17_047   10.755791    18.081341    23.935661    23.027008    18.003403    12.044438    20.823029    27.924164    26.886654    20.803841    12.771255    19.584423    25.426874    24.555130    19.403410    5.514002     10.430417    14.398141    14.099902    11.129589    9.560395     17.600622    23.715794    22.684540    17.422375    11.381777    20.339609    27.256905    26.116299    20.111763    7.035458     12.979771    17.994747    17.739527    14.056055    7.073974     13.026622    18.044353    17.805187    14.127798    4.555177     9.280860     13.226230    13.105553    10.325203    7.789067     14.774999    19.962746    19.060669    14.589488    7.006469     13.331741    18.211624    17.657873    13.781445    4.958722     9.387073     12.877212    12.692951    10.200110    11.904902    18.281628    21.736206    20.101196    16.083017    5.706718     7.910554     9.701222     9.632737     8.273221     6.962126     13.389886    17.833574    17.029314    13.084449    4.159891     7.928513     10.320374    9.677684     7.483536     6.029669     12.008784    16.451525    16.229834    12.904744    4.238556     7.182183     9.278743     9.055949     7.440181     16.771788    34.680408    46.856529    44.341003    33.815166    5.736248     10.101193    12.864525    12.154437    9.472214     7.667062     15.305869    20.212944    19.005453    14.522528    4.832685     9.819619     13.233208    12.594715    9.742780     6.429182     13.256339    18.446955    17.878201    13.782652    13.874128    27.061531    36.129898    34.555935    26.857792    8.075833     16.718981    22.812979    21.989378    17.015450    4.897793     10.024047    13.565692    12.943323    10.029201    4.856948     9.920449     13.394853    12.753267    9.860821     18.915394    48.665550    72.881050    71.393791    53.915028    12.433821    31.505989    50.357738    53.935947    45.110172    12.026403    25.698284    38.474354    40.311825    33.948475    12.088584    25.837263    38.725639    40.598946    34.194572    13.004885    29.806017    44.618546    45.359402    36.534512    8.688924     14.687478    19.430138    18.776814    14.876035    9.524657     17.541662    23.872847    23.017904    17.783129    7.138947     13.103772    18.139526    17.884150    14.175605    7.152668     13.109886    18.126265    17.864584    14.162498    7.655550     14.716988    20.348043    19.749146    15.317156    11.219461    20.155043    26.976978    25.748678    19.726656    10.613215    19.085987    25.819641    24.968224    19.403053    7.092594     13.068722    18.112911    17.866171    14.168948    6.453400     12.802248    17.669178    17.086613    13.153931    8.659195     16.122581    21.786282    20.920589    16.142307    5.744606     11.223587    15.550102    15.374300    12.262479    4.810790     9.005379     12.085777    11.750154    9.229579     5.724714     10.984117    14.508207    13.685440    10.466414    5.007638     9.583356     12.680825    12.148810    9.529716     4.290771     7.710855     10.417878    10.469747    8.635869     7.920502     16.364201    22.309179    21.486561    16.618149    4.812630     9.783796     13.149752    12.480289    9.637166     6.858468     14.196672    19.342098    18.504482    14.208692    10.939397    23.937380    34.410664    34.243462    27.025339    10.947867    25.455883    37.645832    38.124557    30.535772    4.915881     10.021080    13.510709    12.855145    9.938442     18.952271    48.816998    73.114799    71.606331    54.060951    5.584939     9.353505     12.149118    11.794238    9.583762     12.475592    31.499964    50.332394    53.920628    45.113010    13.823065    35.830879    56.390842    58.514317    47.277321    5.104904     9.639685     13.212091    13.019591    10.468094    4.264559     7.912182     10.912390    10.829651    8.727957     5.051272     9.515908     13.038721    12.861408    10.356343    5.709974     8.614688     10.336114    9.796806     8.044004     8.235478     16.604799    22.349342    21.152906    16.116968    17.917862    41.110100    61.466923    62.849163    50.695667    21.867743    56.726337    87.049522    87.429565    67.925949
BAS17_051   29.740078    33.411278    38.306927    41.846462    42.678574    7.248268     8.482339     9.826234     10.837893    11.112009    22.747528    26.185837    30.366297    33.148972    33.674229    6.756513     7.885099     9.541597     10.831703    11.099637    3.187970     4.099094     5.457798     6.581189     7.046430     4.021848     4.932992     6.084285     6.807361     6.851635     4.092359     5.085119     6.256213     6.956273     7.043043     3.652584     4.733962     6.071838     6.961569     7.247889     2.969830     3.369418     4.148285     4.969154     5.382377     2.809020     3.699391     4.784758     5.516406     5.702776     3.189615     4.108581     5.419239     6.404950     6.672039     3.847910     4.445345     5.446292     6.168884     6.318316     9.054533     12.924456    17.863380    21.068342    21.809744    3.137838     4.165910     5.502306     6.382273     6.556556     2.283779     2.904936     3.611868     4.018532     4.125748     3.442152     3.814225     4.456012     4.967953     5.208863     4.096230     5.075396     6.302730     7.013443     7.056524     3.335638     4.280139     5.868011     7.060941     7.287192     6.191973     8.006018     11.378063    14.351390    16.268465    3.108338     4.448907     5.893820     6.773395     6.915145     3.260983     4.218187     5.429122     6.225513     6.407593     3.439922     4.800403     6.650493     7.693367     7.654096     3.513465     4.670740     6.373617     7.312803     7.211163     6.931569     10.369066    14.920026    18.502794    20.100216    3.099332     4.421083     5.814589     6.876078     7.416982     3.658631     6.086422     9.508223     12.126409    13.099750    3.930635     6.145898     9.248533     11.271893    11.627967    4.531459     6.046194     8.356350     10.222812    11.225861    5.012494     7.352426     10.741830    13.691828    15.286716    8.198590     11.098380    14.506638    17.128748    18.593693    7.377944     9.937694     13.357651    16.021748    17.372608    7.776353     11.331661    15.858063    18.642618    19.282610    24.447002    27.699734    32.407059    35.774414    36.108517    7.793024     8.993248     10.646404    12.015186    12.485864    7.500097     9.091386     10.922709    12.087370    12.391982    9.221183     11.019032    13.077880    14.411699    14.792199    5.050858     6.029951     7.545274     8.878465     9.406402     3.637167     4.677509     5.963491     6.860659     7.132885     3.437904     4.507799     5.763494     6.542159     6.702373     2.803032     3.747434     4.858827     5.542692     5.678302     2.503715     3.126204     4.002603     4.692255     4.993932     3.675476     4.665648     5.879112     6.673275     6.789886     3.784379     4.434511     5.522033     6.617960     7.247261     2.552091     3.107613     3.980069     4.608770     4.795210     2.733618     3.240871     3.980853     4.455086     4.594069     2.600026     3.003489     3.787680     4.485278     4.815602     3.105182     3.980106     5.198345     6.011523     6.132136     2.578843     3.440946     4.326408     4.780754     4.829141     3.456105     4.772328     6.566727     7.627026     7.701698     3.136677     5.054791     7.807195     9.340364     9.163131     5.283032     7.546288     10.387911    12.778276    14.042831    3.322074     4.757607     6.803127     8.540911     9.360880     3.734061     6.241549     9.786102     12.155647    12.546623    4.215469     5.835370     8.072366     9.650023     10.179247    3.039690     3.827267     4.965716     5.843663     6.117946     6.552524     9.468608     12.762032    15.399268    16.674427    5.045878     7.898816     11.676183    14.559761    15.763469    4.000568     4.770434     6.204092     7.296235     7.559724     2.497226     3.098931     4.127820     5.062977     5.432736     4.014216     4.465042     5.199073     5.810055     5.987632     4.598401     7.187493     9.941006     11.436133    11.479712    4.166126     5.052756     6.636265     7.842519     8.311265     8.167589     11.557304    15.984962    19.503019    21.331448    6.073970     8.844118     12.660649    15.499124    16.756731
BAS17_055   0.000000     0.000000     0.000000     0.000000     0.000000     0.000000     0.000000     0.000000     0.000000     0.000000     0.000000     0.000000     0.000000     0.000000     0.000000     0.000000     0.000000     0.000000     0.000000     0.000000     0.000000     0.000000     0.000000     0.000000     0.000000     0.000000     0.000000     0.000000     0.000000     0.000000     0.000000     0.000000     0.000000     0.000000     0.000000     0.000000     0.000000     0.000000     0.000000     0.000000     0.000000     0.000000     0.000000     0.000000     0.000000     0.000000     0.000000     0.000000     0.000000     0.000000     0.000000     0.000000     0.000000     0.000000     0.000000     0.000000     0.000000     0.000000     0.000000     0.000000     0.000000     0.000000     0.000000     0.000000     0.000000     0.000000     0.000000     0.000000     0.000000     0.000000     0.000000     0.000000     0.000000     0.000000     0.000000     0.000000     0.000000     0.000000     0.000000     0.000000     0.000000     0.000000     0.000000     0.000000     0.000000     0.000000     0.000000     0.000000     0.000000     0.000000     0.000000     0.000000     0.000000     0.000000     0.000000     0.000000     0.000000     0.000000     0.000000     0.000000     0.000000     0.000000     0.000000     0.000000     0.000000     0.000000     0.000000     0.000000     0.000000     0.000000     0.000000     0.000000     0.000000     0.000000     0.000000     0.000000     0.000000     0.000000     0.000000     0.000000     0.000000     0.000000     0.000000     0.000000     0.000000     0.000000     0.000000     0.000000     0.000000     0.000000     0.000000     0.000000     0.000000     0.000000     0.000000     0.000000     0.000000     0.000000     0.000000     0.000000     0.000000     0.000000     0.000000     0.000000     0.000000     0.000000     0.000000     0.000000     0.000000     0.000000     0.000000     0.000000     0.000000     0.000000     0.000000     0.000000     0.000000     0.000000     0.000000     0.000000     0.000000     0.000000     0.000000     0.000000     0.000000     0.000000     0.000000     0.000000     0.000000     0.000000     0.000000     0.000000     0.000000     0.000000     0.000000     0.000000     0.000000     0.000000     0.000000     0.000000     0.000000     0.000000     0.000000     0.000000     0.000000     0.000000     0.000000     0.000000     0.000000     0.000000     0.000000     0.000000     0.000000     0.000000     0.000000     0.000000     0.000000     0.000000     0.000000     0.000000     0.000000     0.000000     0.000000     0.000000     0.000000     0.000000     0.000000     0.000000     0.000000     0.000000     0.000000     0.000000     0.000000     0.000000     0.000000     0.000000     0.000000     0.000000     0.000000     0.000000     0.000000     0.000000     0.000000     0.000000     0.000000     0.000000     0.000000     0.000000     0.000000     0.000000     0.000000     0.000000     0.000000     0.000000     0.000000     0.000000     0.000000     0.000000     0.000000     0.000000     0.000000     0.000000     0.000000     0.000000     0.000000     0.000000     0.000000     0.000000     0.000000     0.000000     0.000000     0.000000     0.000000     0.000000     0.000000     0.000000     0.000000     0.000000     0.000000     0.000000     0.000000     0.000000     0.000000     0.000000     0.000000     0.000000     0.000000     0.000000     0.000000     0.000000     0.000000     0.000000     0.000000     0.000000     0.000000     0.000000     0.000000     0.000000     0.000000     0.000000     0.000000     0.000000     0.000000     0.000000     0.000000     0.000000     0.000000     0.000000     0.000000     0.000000     0.000000     0.000000     0.000000     0.000000     0.000000     0.000000     0.000000     0.000000     0.000000     0.000000     0.000000     0.000000     0.000000     0.000000     0.000000     0.000000     0.000000     0.000000     0.000000     0.000000     0.000000     0.000000     0.000000     0.000000     0.000000     0.000000     0.000000     0.000000     0.000000     0.000000
BAS17_057   4.829834     4.658912     4.561818     4.388495     4.250721     2.372551     2.604389     2.687551     2.576831     2.407963     4.828888     4.720345     4.500978     4.213094     4.026049     3.791447     4.374863     4.690027     4.584247     4.322988     1.852633     2.036231     2.100815     2.017066     1.890718     1.809495     1.925633     1.958599     1.888772     1.796987     1.873456     2.105809     2.222754     2.179835     2.082846     2.966096     3.198700     3.281712     3.169821     3.001615     2.055952     2.361429     2.465460     2.342630     2.147567     1.499632     1.460097     1.426336     1.364638     1.312360     1.190325     1.278113     1.339963     1.320649     1.272838     1.777158     2.119116     2.333393     2.345542     2.277924     2.613280     3.156525     3.643578     3.828194     3.776654     2.027670     2.867461     3.445915     3.493467     3.239316     1.167304     1.533371     1.710621     1.603549     1.397301     1.236157     1.208275     1.169681     1.107648     1.048495     1.162275     1.505082     1.842324     1.986617     1.980962     2.284069     2.688545     3.052718     3.413411     3.833569     2.139393     2.486489     2.616745     2.508273     2.311484     1.845951     2.758329     3.199953     3.014483     2.593467     1.392817     1.756848     1.764043     1.537387     1.296746     1.687997     2.163872     2.245727     2.002980     1.696751     2.134267     2.488044     2.621152     2.505565     2.302880     1.582830     2.239148     2.415663     2.201730     1.903625     1.575622     2.235503     2.418583     2.203257     1.901261     1.586740     2.242601     2.417831     2.203963     1.907755     2.297282     3.326111     3.647423     3.333170     2.843765     2.103312     2.472416     2.626954     2.533450     2.348803     2.545026     3.538604     4.204107     4.294993     4.012688     2.919675     4.204762     5.229390     5.581933     5.431588     3.841477     5.193239     6.604971     7.392241     7.482741     3.472344     4.768101     5.565544     5.661484     5.454391     5.191737     5.065744     4.957828     4.722135     4.515442     2.749799     2.935846     2.939193     2.808478     2.681805     2.588502     2.741218     2.732901     2.595390     2.440599     3.009754     3.250369     3.334151     3.215269     3.037888     2.584651     2.857189     2.912219     2.749048     2.533296     1.815880     1.916433     1.936408     1.854222     1.757266     1.402300     1.524529     1.580758     1.533624     1.456218     2.908501     3.143283     3.242263     3.147144     2.988735     1.675758     1.724026     1.695245     1.589739     1.493748     1.624331     1.577817     1.558492     1.501709     1.434562     1.321919     1.477217     1.625205     1.662455     1.637814     1.217038     1.658032     1.906474     1.820311     1.596148     1.119053     1.125849     1.081811     0.993994     0.914375     1.123405     1.212385     1.282512     1.253969     1.171983     1.160114     1.503371     1.831113     1.968380     1.964101     1.801562     2.709572     3.017457     2.689039     2.185157     1.379994     1.574564     1.569237     1.420566     1.262341     1.808364     2.474997     2.738453     2.555850     2.206820     1.582388     2.248211     2.439008     2.232691     1.935670     1.576089     2.231898     2.412935     2.201522     1.902949     2.074727     2.979762     3.273546     3.020537     2.606359     2.117270     2.483424     2.643116     2.556844     2.374921     3.607722     4.956925     5.598920     5.322849     4.661758     2.939266     4.218841     5.213890     5.536860     5.373832     2.416835     3.574719     4.275048     4.293383     3.947875     3.644660     4.250083     4.442334     4.265947     3.950196     2.722707     3.621545     4.249145     4.287837     3.984845     2.518431     2.878525     3.015169     2.955524     2.822381     1.886003     2.800318     3.228611     3.026547     2.597565     2.143167     2.482885     2.613628     2.515364     2.331878     3.265921     4.258570     4.969894     5.252405     5.258494     3.468185     4.752634     5.533707     5.619951     5.409420
BAS17_059   10.545693    11.166718    12.064740    12.926210    13.433739    9.346647     9.207087     9.082520     9.280988     9.373654     14.505342    14.655546    15.305808    15.950383    16.114414    4.137846     4.315618     4.601881     4.854340     4.981129     7.044761     7.065426     6.832970     6.784493     6.863092     9.709190     9.389905     8.679227     8.309319     8.091826     7.777889     8.041458     8.863791     9.717155     9.711943     5.638994     6.361909     7.061733     7.652845     7.879668     5.308434     5.796773     6.156557     6.315928     6.274183     6.601681     6.530011     5.915293     5.462175     5.443051     5.446711     5.842119     6.372982     6.840477     6.839698     3.027891     4.195589     5.675538     6.526385     6.356758     11.394850    12.355455    12.740809    13.173911    13.987696    5.911953     6.790724     7.727281     8.017966     7.600680     3.938298     4.960957     6.399645     7.359112     7.346288     4.755983     5.093732     5.250678     5.300337     5.518745     3.243753     6.284821     10.979691    13.790136    13.110600    4.500203     5.197683     5.860116     6.248167     6.361525     12.125074    12.808508    13.791059    15.892312    19.185747    4.840115     6.467389     8.483738     9.626948     9.396881     2.682467     3.764132     5.122231     5.890711     5.933408     2.187431     3.204508     4.405136     5.023573     5.008352     4.390445     5.715978     7.237400     8.252365     8.591481     12.577888    14.350942    15.906485    17.935617    20.220261    3.673199     5.434881     7.410420     8.654131     8.973072     3.662495     5.010884     6.413555     7.488763     8.122622     4.415366     5.519630     7.087248     8.702662     9.828726     8.269068     9.936689     12.202971    15.245381    18.352602    5.587966     6.515260     7.764830     9.532928     11.160398    10.880566    12.213952    13.623990    15.773146    18.420158    9.216095     9.387607     9.829953     11.269335    13.347915    6.400204     6.955507     7.801675     9.384031     11.105003    11.412060    11.806523    12.291006    12.920945    13.573304    7.964808     8.235561     8.581309     9.009196     9.242764     10.804213    10.850980    11.276993    11.977205    12.305277    11.728369    12.178772    12.953485    13.719657    13.943395    4.839592     5.117369     5.440183     5.844163     6.167554     8.449984     8.405445     7.922322     7.672952     7.588079     8.994651     8.904364     8.814341     8.962287     8.825150     5.453188     6.222413     7.200716     7.921983     7.992442     6.719562     6.753591     6.428474     6.204926     6.209594     8.995797     8.819905     8.018447     7.375220     7.102200     4.160905     5.764345     8.595392     10.672794    10.544929    4.343756     5.582495     6.998561     7.675387     7.290020     3.805868     4.060201     4.252149     4.408191     4.652304     2.583498     3.541187     4.997915     5.962414     5.982904     3.183816     4.665685     6.483039     7.404974     7.095936     3.494524     5.318070     7.729239     9.093990     8.857051     2.816872     3.589992     4.409004     4.804804     4.950701     2.820045     4.607590     6.983130     8.290958     8.066409     7.464186     9.460592     11.660539    13.390263    14.361370    3.697806     5.454950     7.414120     8.660712     8.998431     3.445600     4.344162     5.321032     6.137654     6.658263     8.317732     10.012145    12.294348    15.320647    18.400585    7.388358     7.180172     7.038694     6.738722     6.299565     6.285295     8.432281     10.898122    13.387839    15.467674    5.729175     6.466368     7.526306     9.223518     10.888799    7.573599     7.694724     7.492074     7.314665     7.369898     4.166944     4.344386     4.644577     4.917545     5.049243     5.920637     6.405265     6.825378     7.015541     6.926159     6.882534     8.062778     9.368992     10.218864    10.360901    7.206934     8.192514     9.292271     10.661795    12.248995    15.711337    18.871122    22.106405    26.291042    31.374126    9.572488     10.545024    11.967752    14.675286    18.095760
BAS17_061   3.433068     3.261044     3.276997     3.265222     3.114422     2.292830     2.343543     2.430811     2.419165     2.267782     1.071197     1.206472     1.463505     1.633808     1.618483     2.986320     2.987156     3.155303     3.269169     3.208097     2.296225     2.351927     2.505857     2.587950     2.489382     3.823346     3.791848     3.703635     3.495234     3.164281     2.838686     2.858531     2.839340     2.764187     2.601274     2.208323     2.320574     2.571591     2.734085     2.678875     2.838327     2.902134     3.176413     3.379759     3.327515     4.252140     4.183783     4.058393     3.819515     3.445191     4.343902     4.303431     4.006958     3.596816     3.166253     2.842400     2.859606     2.919499     2.999540     3.008608     4.888916     5.459038     6.031982     6.477514     6.779240     2.493711     2.748339     3.095353     3.407476     3.615285     1.844578     1.941939     2.107582     2.182407     2.105739     4.302948     4.188163     3.978806     3.681770     3.293828     2.934717     2.787059     2.568148     2.382487     2.233782     3.614392     3.810714     4.006953     4.097099     4.095537     6.992168     8.045127     9.068786     9.491903     9.426706     2.002232     2.268916     2.481544     2.614749     2.695230     2.487411     2.567775     2.592877     2.512880     2.329670     2.431090     2.508780     2.493452     2.424448     2.287490     2.865609     3.163754     3.401612     3.491156     3.403097     4.051324     4.748482     5.306694     5.625660     5.719941     2.834909     3.111991     3.255522     3.259217     3.139033     2.427919     2.714891     2.978778     3.097718     2.990406     2.936045     3.568009     4.224674     4.584827     4.524958     7.050180     9.468253     12.409851    13.917439    13.405532    3.228959     4.212144     5.819371     7.052294     7.245689     6.356927     7.894967     10.323407    12.273405    12.591785    6.208471     8.337749     11.935138    14.552595    14.694357    7.683080     11.282617    16.995789    20.782957    20.611877    3.293171     3.168722     3.236010     3.267006     3.154418     2.417930     2.417508     2.563427     2.652525     2.574569     1.300505     1.388922     1.578940     1.719121     1.701920     1.294644     1.429313     1.689923     1.840847     1.787990     3.496102     3.278537     3.290955     3.300031     3.156374     3.274544     3.268556     3.284094     3.210250     2.983070     3.428012     3.417683     3.311298     3.129764     2.865920     2.217785     2.338266     2.511677     2.622255     2.582964     3.383183     3.468209     3.611036     3.628527     3.448140     5.718060     5.523898     5.100451     4.545147     3.942958     3.555454     3.459341     3.212347     2.957248     2.715842     1.510448     1.731902     2.021406     2.201368     2.201526     2.920237     2.902998     2.870756     2.749285     2.503967     3.439123     3.367146     3.180723     2.940477     2.661309     2.420975     2.470644     2.463025     2.419556     2.351359     2.400059     2.549656     2.598451     2.526359     2.370075     2.627010     2.702520     2.732724     2.643173     2.424783     3.473438     3.574482     3.539269     3.406675     3.230263     2.965353     3.358716     3.645965     3.796866     3.800479     2.852061     3.155774     3.361569     3.426305     3.311996     2.044263     2.392179     2.691487     2.831640     2.754244     4.166614     5.290926     6.772645     7.642749     7.497255     4.647951     4.401843     4.419008     4.433056     4.255942     3.691953     4.476119     5.670998     6.626637     6.806833     3.556543     4.909335     7.034607     8.536202     8.637871     3.988192     4.242740     4.545629     4.679678     4.625973     3.669894     3.579796     3.723739     3.834858     3.754927     3.691582     3.878416     4.113195     4.230324     4.215984     3.019794     3.386789     3.760921     4.040840     4.194049     4.533398     5.116223     5.743055     5.961257     5.753405     5.898501     6.972685     8.001693     8.728251     8.889578     12.050230    18.781616    28.494276    34.722492    34.374695
BAS17_063   2.269847     2.064198     1.934512     1.871400     1.906554     2.239836     2.122708     1.969608     1.784663     1.642982     3.833801     3.615191     3.411618     3.183562     2.986270     2.922348     2.785229     2.798390     2.989739     3.369153     3.186277     3.013997     2.761621     2.542129     2.444346     2.267338     2.171974     2.008490     1.795818     1.604958     1.563653     1.545945     1.485818     1.374575     1.256465     2.034273     2.033181     1.919250     1.756805     1.626374     2.287914     2.210201     2.211322     2.321693     2.559429     1.510965     1.460602     1.351226     1.216312     1.107424     1.795464     1.735741     1.590926     1.407199     1.242014     1.795122     1.839876     1.850363     1.806255     1.743928     4.701336     4.464006     4.119430     3.788022     3.555109     1.676108     1.660227     1.752392     2.017591     2.529495     0.773865     0.765947     0.759594     0.768726     0.801724     1.662558     1.505168     1.295008     1.120997     0.998290     1.084754     1.044061     1.011065     0.973816     0.944685     3.088031     3.040335     3.178393     3.610034     4.252274     3.273509     3.050151     2.867412     2.737061     2.647454     3.068393     2.936907     2.791103     2.639825     2.544246     1.541776     1.426835     1.310353     1.207912     1.118593     1.210874     1.092635     0.989562     0.924804     0.886954     2.454033     2.283543     2.117013     1.946318     1.802322     2.662170     2.743733     2.675343     2.524471     2.433892     2.977299     2.731629     2.608334     2.488251     2.376228     1.780236     1.874001     1.853338     1.732680     1.583106     1.374885     1.368215     1.314483     1.234121     1.163726     3.451185     3.222974     2.975967     2.771418     2.656920     4.374090     5.498925     5.917196     5.568418     4.913934     4.679515     5.697021     6.063215     5.717150     5.086667     5.036640     6.052875     6.395425     6.027025     5.380810     5.123203     5.696939     5.645240     5.168581     4.625353     3.047472     2.949559     3.225766     4.034495     5.398484     2.382791     2.244426     2.099474     1.963281     1.921815     1.408662     1.418025     1.369581     1.255668     1.135625     1.492360     1.449012     1.373074     1.282365     1.207818     2.046843     1.895143     1.874259     2.092832     2.609121     1.957627     1.858495     1.716302     1.545115     1.416936     2.282312     2.191349     2.050420     1.867393     1.684657     1.724828     1.696606     1.602934     1.480152     1.371401     1.565790     1.532861     1.512583     1.526108     1.596274     2.074961     1.980297     1.788227     1.549904     1.340884     1.747661     1.737319     1.665375     1.550162     1.432344     0.982009     0.927538     0.953667     1.043284     1.204540     1.380743     1.268952     1.137311     1.025918     0.945072     1.371314     1.215226     1.062514     0.938143     0.842955     1.586733     1.563414     1.555562     1.560167     1.596712     1.557270     1.488566     1.426084     1.347578     1.272966     1.478509     1.332792     1.181248     1.068999     0.991969     1.206943     1.131591     1.089978     1.063888     1.033607     2.131553     2.201268     2.157471     2.025792     1.927948     1.826783     1.899785     1.857451     1.714008     1.554018     1.726620     1.719264     1.675463     1.574645     1.460118     2.590233     2.411418     2.227983     2.082758     2.015608     3.590708     3.283393     3.046898     2.908629     2.919869     3.861245     4.725775     5.044466     4.742762     4.208300     3.740405     4.343260     4.492604     4.205518     3.758736     2.492288     2.363109     2.202429     2.066856     1.969572     2.866210     2.606821     2.494340     2.520552     2.663876     1.835302     1.819086     1.768121     1.704656     1.646320     2.007870     1.992680     1.935892     1.880859     1.899363     2.676458     2.563010     2.399529     2.275800     2.267729     4.880913     5.302051     5.304607     4.918538     4.479472     5.921678     5.828121     5.436195     5.029588     4.757812
BAS17_065   3.348030     4.076255     5.180488     6.287273     7.304377     3.625251     4.385884     5.431484     6.031785     6.020705     2.864177     3.468991     4.433604     5.259385     5.726057     5.736033     6.467182     7.412129     7.757108     7.462686     3.838933     4.405314     5.004491     5.308242     5.377540     4.335454     5.107632     6.042888     6.393271     6.088180     4.669505     5.617097     6.411670     6.736189     6.669925     4.656300     5.466161     6.295594     6.690284     6.681843     2.671023     3.164704     3.659139     3.911447     4.027498     3.244131     3.798274     4.435067     4.674200     4.515919     4.344768     5.119620     5.731893     5.745017     5.281335     3.581302     4.371077     4.952852     5.080414     4.914221     7.331500     9.163471     10.959574    11.612626    11.205750    4.149664     5.002894     6.030339     6.560497     6.650841     3.132558     3.919151     4.555966     4.882599     5.211962     3.520009     4.127973     4.773001     4.906845     4.539566     3.630179     5.087713     6.218842     6.367362     5.861872     4.519161     5.470111     6.268252     6.545238     6.556870     4.902967     5.889793     7.016269     7.565086     7.561043     2.832855     4.173228     5.596632     6.388945     6.815612     3.241581     4.420775     5.396677     5.552619     5.165609     3.684966     5.584302     7.249025     7.400028     6.448972     2.765664     3.461125     4.215631     4.608831     4.674611     6.120153     7.868515     9.917090     11.018646    11.085169    2.859757     4.468863     6.357527     7.407430     7.579194     4.452799     5.999453     7.499229     7.940618     7.497836     3.809341     6.286167     9.103641     10.349711    10.087285    5.973872     7.721210     9.960735     11.622782    12.391426    6.191589     7.586044     9.904342     12.363193    14.030437    7.087920     8.878888     11.451685    14.244801    16.455969    7.043890     8.899899     11.752583    14.962694    17.391916    7.297235     9.776546     13.395394    17.129759    19.879000    4.572750     5.417326     6.597728     7.656777     8.421707     2.868722     3.473404     4.327318     5.017324     5.425458     2.847940     3.774936     4.891712     5.739593     6.252105     3.584057     4.510090     5.625656     6.618469     7.477366     4.018310     4.597891     5.376878     5.956259     6.340321     3.888628     4.509223     5.292516     5.649197     5.519799     4.540737     5.377204     6.236578     6.554994     6.293201     4.560427     5.393660     6.216960     6.615763     6.641373     2.716447     3.233175     3.715418     3.941476     4.035348     4.466559     5.150903     6.041299     6.307083     5.872917     4.388057     5.194534     5.701632     5.666448     5.267642     2.771932     3.906559     4.897467     5.513392     6.149662     2.797791     3.348209     3.875436     4.025344     3.869891     3.253128     4.139572     4.866387     4.909503     4.426528     3.370541     3.977625     4.592484     4.876684     4.886126     2.997929     4.513911     5.965909     6.604009     6.696602     3.421539     4.844808     5.933091     5.932814     5.196784     3.518731     5.898386     8.145790     8.554130     7.559280     3.687757     5.453722     7.468306     8.637597     8.903220     3.574920     5.011342     6.376873     6.782596     6.429293     4.362986     6.473012     8.816239     9.624752     9.045839     3.934880     5.682319     7.991657     9.563934     10.102880    5.801347     6.811845     7.974726     8.198765     7.536751     5.162438     6.491069     8.680821     10.767548    12.085182    6.136570     8.613286     12.468284    16.142622    18.366003    8.348561     9.475192     10.515772    10.451254    9.606727     4.076944     4.861207     5.851933     6.223953     5.990499     5.856476     6.743949     7.502832     7.552447     7.100881     3.803416     4.971570     6.207161     6.823136     6.891615     2.853638     3.555278     4.302040     4.681800     4.738349     6.942113     9.392020     12.654095    15.279734    16.687227    9.053783     12.860157    18.266651    23.455551    27.108934
BAS17_067   3.898223     5.178431     6.955171     8.233780     8.446575     3.045900     4.102830     5.621376     6.721829     6.946910     2.553360     4.153880     6.477805     8.245678     8.619049     3.848640     4.914835     5.963159     6.494974     6.384809     3.704359     4.721522     5.756797     6.311283     6.233027     3.217904     4.162713     5.495887     6.388388     6.507323     3.336277     4.514253     5.989232     6.990193     7.188523     4.834877     6.104081     7.407642     8.220106     8.179621     3.450557     4.330297     5.281270     5.911969     5.970213     2.779410     3.410313     4.350540     5.005198     5.123872     2.735016     3.659089     4.870407     5.669153     5.758118     2.740052     3.657444     4.674884     5.401827     5.568037     6.842877     9.891014     13.770926    16.768473    17.670372    3.771266     5.476079     7.557164     9.370034     10.041306    2.050598     2.626250     3.216671     3.587958     3.689401     2.544086     3.177195     3.982449     4.515413     4.556818     1.803995     2.397489     3.089236     3.566916     3.668761     3.691875     4.947115     6.322889     7.494117     8.027827     6.887494     11.143943    16.487638    19.688753    19.718269    2.997004     4.011582     5.160825     5.945297     6.139893     1.817088     2.268271     2.815456     3.260713     3.429520     1.645922     2.180384     2.779201     3.181816     3.229601     2.180628     3.362283     4.756713     5.561166     5.592130     4.188233     6.038768     8.568155     10.784365    11.653067    2.857708     3.952617     5.427783     6.763950     7.320376     2.574588     3.208828     4.159651     5.047767     5.372430     2.452987     4.239399     6.527795     8.031381     8.171401     4.160691     7.590849     11.980540    14.523328    14.396256    4.046237     5.769332     8.761324     11.710873    12.898274    7.914540     12.095371    17.585266    22.361486    24.251970    12.457582    19.472118    27.583628    33.642044    35.132317    13.213325    21.677908    31.299688    37.766251    38.569672    8.112653     9.073292     10.057549    10.379375    9.990899     3.633171     4.663816     5.961893     6.881394     7.114552     2.938913     4.239320     5.982569     7.275144     7.634723     3.204580     4.876606     6.982977     8.490235     8.733034     3.807279     4.859572     5.906552     6.451359     6.356987     3.253318     4.111769     5.329945     6.201618     6.393562     3.180830     4.260246     5.709914     6.711990     6.891088     3.356631     4.679696     6.235970     7.284681     7.451439     2.356233     2.900601     3.558570     3.980060     4.030964     3.315836     4.195655     5.427763     6.219230     6.271866     2.276777     3.203423     4.271744     4.997620     5.139600     3.441606     4.955389     6.761207     8.275405     8.795305     1.904404     2.351880     2.920250     3.343964     3.458028     1.888493     2.506509     3.255460     3.771372     3.841961     2.171225     2.909511     3.746184     4.348594     4.498741     2.196203     2.933503     3.735807     4.337951     4.562338     1.973649     2.401896     2.895930     3.287996     3.387508     1.599443     2.540831     3.565357     4.132542     4.137931     4.173890     6.021396     8.545710     10.751554    11.616605    2.442652     3.292389     4.511898     5.664929     6.150562     2.318574     3.935209     5.992942     7.357963     7.500082     2.658440     4.688241     7.269701     8.909989     9.000670     8.913623     11.152018    12.780102    13.515020    13.158758    5.333405     8.025971     12.098119    15.951148    17.627537    5.389397     8.992711     14.284905    18.549807    19.596050    6.016977     7.786231     9.502458     10.471622    10.455712    4.561989     5.890442     7.251658     8.202332     8.315147     4.162222     5.407624     6.721709     7.651619     7.843588     3.880392     5.744772     7.888130     9.494390     9.931956     3.981972     6.160404     8.977896     11.010747    11.556725    6.519033     9.574471     14.107566    18.326122    20.216087    9.123029     17.071121    27.402084    33.963013    34.087227
BAS17_073   7.154693     8.000335     8.230685     8.008055     7.522658     6.698260     7.030786     6.703053     6.194408     5.556133     6.374923     7.084857     7.075088     6.649789     5.968336     7.989245     8.406298     8.209661     7.495591     6.504471     7.218702     7.050662     6.500148     5.991540     5.480312     7.462234     7.407343     6.724502     6.062646     5.398133     7.949765     7.869574     6.933073     6.040134     5.271473     5.869027     6.422886     6.252848     5.673937     4.935526     4.016976     4.424382     4.692864     4.709580     4.521904     6.075047     5.762210     5.037790     4.457530     3.965236     8.060019     7.573764     6.526706     5.690500     4.999047     6.040950     6.162131     5.491841     4.716796     4.044634     13.733815    13.770114    12.818195    11.712776    10.566140    6.707545     7.021373     7.034000     6.842806     6.353333     3.796261     3.822083     3.479880     3.088745     2.725505     5.329631     5.012448     4.181793     3.487385     2.960002     4.690556     4.218944     3.342449     2.660418     2.196685     4.418712     4.712174     4.503276     4.101519     3.641578     9.902800     10.501616    10.293775    9.865019     9.163210     4.314177     4.500109     4.358373     4.129939     3.806254     3.707189     3.751622     3.091001     2.424698     1.952627     4.703514     4.655458     3.905066     3.163237     2.575032     3.227076     3.702519     4.082235     4.245295     4.040267     8.480025     8.960558     8.291749     7.520192     6.858594     5.727438     6.242638     5.672823     4.934322     4.308545     5.903292     6.093801     5.313075     4.450198     3.740281     5.512908     6.850929     7.624099     7.687408     6.951784     10.569483    13.863933    17.146248    18.959225    18.425529    8.401349     9.237405     9.065181     8.575208     7.820837     10.130595    10.750116    10.634254    10.396711    9.820870     9.971546     11.128230    11.824623    12.101911    11.511340    11.870386    15.438687    19.429472    21.860054    21.273087    7.553084     8.095609     8.272846     7.894683     7.153049     6.497382     6.899689     6.787010     6.429958     5.925035     6.323125     6.999626     6.956481     6.514468     5.827827     6.530807     7.278092     7.361582     7.015546     6.405305     6.417974     6.708586     6.699800     6.490190     6.127410     7.460431     7.366031     6.795459     6.260375     5.679436     7.803999     7.742642     6.934138     6.153276     5.416857     6.954413     7.245173     6.772752     6.123289     5.510836     5.471293     5.237429     4.811451     4.468008     4.103647     7.671358     7.274527     6.343812     5.586779     4.923863     8.103869     7.449375     6.050423     4.944873     4.168213     3.351323     3.793273     4.034031     3.990110     3.664266     3.951450     3.781618     3.232599     2.749273     2.371271     5.087366     4.657792     3.796350     3.103367     2.596577     3.597996     3.695982     3.459775     3.117002     2.767187     3.355582     3.662653     3.269656     2.767179     2.356194     4.838822     4.648702     3.776502     2.964688     2.376631     3.842958     4.211710     4.076227     3.740136     3.257276     8.412640     8.893459     8.236712     7.484102     6.836123     5.301321     5.723889     5.053042     4.229104     3.566288     5.701501     6.480438     6.377801     5.861351     5.060512     10.439008    13.715003    16.990385    18.800291    18.267094    9.580131     9.958272     9.278871     8.087869     6.723760     8.426678     9.269482     9.080359     8.574565     7.824454     8.905661     11.585726    14.101192    15.275509    14.379607    7.144464     7.480985     7.050598     6.239048     5.332831     6.720168     7.274195     7.246922     6.704009     5.875425     5.287313     5.886263     5.751814     5.240582     4.668857     7.287550     7.381821     7.005162     6.563176     6.010685     5.547931     6.097943     6.253281     6.186557     5.821215     13.035216    14.006034    13.707514    13.303782    12.685704    19.373198    29.347746    41.776791    49.378319    48.433510
BAS17_075   5.911117     9.243742     12.892226    13.929231    12.225601    5.958958     8.551422     11.366887    12.039971    10.557346    6.304926     9.418663     12.901385    14.093434    12.914174    5.568462     7.704040     10.085943    10.649086    9.401984     4.841846     6.701745     8.650894     8.999542     7.824792     5.071357     7.059824     9.032955     9.172520     7.767517     3.751739     5.593435     7.387227     7.672269     6.633136     4.522620     6.309542     8.199357     8.567391     7.484194     5.007099     6.342131     7.719597     8.021177     7.149472     5.527912     6.827723     8.083447     8.112168     7.054712     3.908774     5.099938     6.172559     6.120067     5.226526     3.241417     4.495047     5.848238     6.256063     5.658107     6.225027     7.293299     8.386490     8.468056     7.557983     5.136393     6.148764     7.264752     7.488682     6.765037     4.959834     7.901565     10.816576    11.564641    10.082660    4.468081     5.801569     6.805609     6.533774     5.402092     5.754282     9.112404     13.682979    16.441868    15.610172    4.098232     5.368438     6.505854     6.926179     6.653225     7.913647     9.705680     10.932973    10.714074    9.522866     5.421541     8.180023     9.982027     9.763053     8.194495     4.298700     8.259624     11.930809    12.078993    9.681730     4.500384     7.999650     11.795261    12.831707    11.012267    6.340195     9.940722     13.421576    14.562906    12.887161    6.467989     8.854206     10.843613    10.823166    9.250987     5.307887     9.454479     13.177748    13.516739    11.233455    4.750793     8.812368     13.267451    14.263210    12.099368    6.778693     11.923410    17.712675    19.662622    17.184198    9.364772     13.800642    17.275766    17.260607    14.533914    6.070287     10.399090    16.464045    19.341516    17.723101    5.989604     9.045338     12.934575    14.410808    13.019423    7.303125     9.756869     12.775000    13.855745    12.605840    7.700955     11.786532    16.303717    17.588295    15.499074    6.067781     8.908219     12.072757    12.873610    11.262088    5.372309     7.830602     10.485151    11.149412    9.899302     4.423298     6.815225     9.248105     9.832434     8.743894     5.898461     8.399673     11.279345    12.430964    11.818478    4.868860     7.036887     9.330638     9.941242     8.963365     5.377326     7.519808     9.658648     9.883101     8.442677     4.807527     6.724323     8.549561     8.643575     7.319071     3.930985     5.774019     7.597933     7.913630     6.893769     4.209345     5.535495     6.922241     7.248090     6.423696     5.932692     7.518385     8.954695     8.799257     7.449409     3.516425     4.818985     6.244688     6.661524     5.990483     4.868180     6.649672     7.952154     7.984320     6.940546     4.006462     5.663492     7.178931     7.282979     6.165691     3.225148     4.413465     5.741105     6.199820     5.623218     6.226031     8.936696     11.556126    12.644741    11.578403    5.467582     9.502501     12.678249    12.693902    10.441173    4.347394     8.407131     12.176353    12.286800    9.780991     6.080652     10.435523    15.285771    17.262234    15.379056    6.093885     9.662243     12.706488    12.868302    10.812570    4.823335     8.786231     13.066701    14.023629    11.941781    5.356640     9.874250     15.220534    17.021818    14.860523    8.385958     13.945725    19.318239    20.514948    17.565462    6.449852     8.225345     10.096697    10.386979    9.115503     6.396057     11.206014    16.790045    18.578787    16.287003    8.530906     15.067846    23.577765    27.403685    24.869883    5.280768     6.896368     8.555243     8.744119     7.618522     4.617305     6.048413     7.706594     8.119760     7.185074     3.829304     5.126765     6.433076     6.711007     6.024979     4.321746     5.594438     6.546899     6.493721     5.656851     5.344779     7.336497     8.941402     9.182714     8.157796     8.718934     13.608000    18.552181    19.525440    16.826212    12.276969    20.089218    27.439831    28.763786    24.620634
BAS17_077   4.296493     5.251464     5.269436     4.437602     3.522407     4.062415     4.451344     4.356213     3.724366     2.999757     3.842298     4.756957     4.826715     4.106558     3.277812     5.110964     5.771512     5.720842     4.964555     4.111111     2.945776     2.995831     2.866558     2.488547     2.086526     3.117396     3.297224     3.137403     2.618666     2.033847     3.121369     3.373812     3.376721     3.232859     3.177178     3.693862     3.815779     3.570994     3.050857     2.552687     2.992584     3.299543     3.299114     2.922888     2.471822     2.448460     2.390031     2.170327     1.835112     1.504973     3.149170     3.205477     2.876924     2.326655     1.798122     3.198565     3.064901     2.794725     2.452465     2.136606     5.412589     6.294451     6.173406     5.276568     4.304355     4.330730     4.911589     4.848131     4.275717     3.689212     2.333735     2.501953     2.444068     2.211823     1.959031     2.380032     2.378438     2.112805     1.764483     1.453838     2.593514     2.613914     2.336242     1.903705     1.522697     3.464572     3.553536     3.316624     2.921891     2.571985     6.114693     6.913613     6.649762     5.639235     4.541389     2.859483     3.504743     3.557188     3.105361     2.536319     1.852710     2.291064     2.263135     1.897373     1.482318     2.214421     2.689516     2.617663     2.124855     1.598491     2.900826     3.279484     3.226911     2.754552     2.216094     3.289051     4.076051     4.140375     3.574238     2.857297     3.329080     4.488356     4.673949     3.962272     3.039993     2.318270     3.273386     3.463484     2.887823     2.151521     3.410581     4.926248     5.277858     4.357574     3.164371     5.666192     7.344699     7.645451     6.529083     5.036682     2.788103     3.673027     3.971042     3.556847     2.904857     3.985396     4.657912     4.931128     4.752139     4.298587     3.718782     4.368223     4.725483     4.613592     4.185111     4.826791     6.002614     6.552769     6.148137     5.279061     3.969560     4.780224     4.747819     3.923101     3.017588     3.924173     4.418735     4.349980     3.693241     2.974872     3.151166     3.673016     3.649752     3.089068     2.442387     3.430412     3.953954     3.960811     3.430690     2.827212     3.906649     4.349700     4.312326     3.774465     3.193358     3.112079     3.297710     3.143291     2.633455     2.056437     3.307921     3.517515     3.337618     2.805340     2.223639     3.255563     3.435453     3.337352     2.996644     2.668733     2.862250     2.780144     2.580079     2.265515     1.944414     3.504199     3.544565     3.227484     2.662167     2.099452     3.628888     3.457555     3.027819     2.521406     2.106094     2.647628     3.040333     3.109445     2.800018     2.407883     1.807163     1.778550     1.610590     1.395610     1.189598     2.468462     2.568072     2.303609     1.860035     1.447718     2.462390     2.429417     2.264486     2.017042     1.800729     2.122595     2.645062     2.673265     2.296901     1.838123     1.853829     2.055157     1.934485     1.613171     1.289495     2.711189     3.455642     3.516299     2.900041     2.166672     3.331122     4.290436     4.409430     3.767956     2.948589     2.700403     3.838748     4.026248     3.337170     2.475114     2.718507     3.993459     4.278107     3.520842     2.552897     4.230553     5.620598     5.901503     4.946735     3.700560     7.198234     7.913349     7.620034     6.524883     5.387383     3.028639     4.036683     4.349032     3.884222     3.166409     3.468967     4.965169     5.439198     4.669970     3.550694     5.728034     5.859604     5.374903     4.639927     4.028201     4.190846     4.605902     4.532957     4.063437     3.595908     4.416895     4.329452     3.998281     3.551435     3.169022     3.702778     4.212348     4.091573     3.473494     2.806543     4.109249     4.585640     4.412324     3.720246     2.959664     3.953367     4.955772     5.153541     4.615373     3.843127     5.793557     7.782972     8.463760     7.525663     5.983696
BAS17_079   5.745269     6.786336     7.415312     7.191812     6.415039     4.721539     5.500972     5.925845     5.647756     4.901055     6.457116     7.514749     8.178738     7.928299     7.040055     7.802376     8.084527     7.930059     7.194714     6.277339     4.678129     5.055455     5.115632     4.712300     4.069477     4.716046     5.221056     5.378712     4.960665     4.204006     4.647262     4.941040     4.957589     4.554674     3.915274     6.204906     6.839606     7.204847     6.839818     6.048162     6.543710     6.793717     6.762693     6.300709     5.698181     3.772349     4.111992     4.166236     3.829412     3.262898     4.250794     4.482660     4.384526     3.930497     3.295162     4.095043     4.624063     4.934568     4.739810     4.222074     10.311522    10.193989    9.117073     8.093472     7.336434     5.422338     5.720706     5.894401     5.929079     5.923297     4.221954     4.609596     4.656672     4.293807     3.780301     2.661743     2.756984     2.626032     2.326187     1.971179     3.272445     3.688558     3.732217     3.340477     2.822711     4.541258     5.425903     5.737324     5.311771     4.573211     12.442043    12.486399    11.613749    10.689055    9.903830     4.648262     5.189463     5.391576     5.198130     4.900257     2.172332     2.611612     2.792504     2.632305     2.303297     2.374941     2.691915     2.693385     2.410190     2.058668     4.040084     5.203198     5.677013     5.242041     4.404223     11.208791    11.944728    11.172142    9.719584     8.252145     3.791071     4.952926     5.775251     5.691474     5.010909     5.512541     6.449091     7.175502     7.064309     6.309909     3.677423     5.233317     6.585376     6.847610     6.166414     6.660445     7.893909     8.712002     8.760050     8.157899     7.426607     10.158122    12.850406    13.473256    12.182901    12.302359    14.369356    15.676219    15.349997    13.918633    10.706845    13.113471    15.213642    15.522398    14.176946    11.893083    14.006108    16.026846    16.551064    15.486730    8.885387     9.302648     9.380820     8.746117     7.745954     5.058455     5.712137     5.986971     5.644059     4.930626     5.082549     5.796541     6.102577     5.711143     4.935021     6.796495     7.618536     7.997097     7.516210     6.546387     6.409017     6.733453     6.703448     6.168526     5.419382     4.600248     5.102886     5.297402     4.957028     4.282274     4.703701     5.133379     5.235399     4.817142     4.090692     5.756871     6.140670     6.285370     5.942134     5.303109     3.516651     3.849817     3.847984     3.511335     3.038865     4.963326     5.331169     5.285643     4.744538     3.950491     3.513855     3.643999     3.576658     3.250360     2.783840     5.918003     6.404723     6.273302     5.731853     5.175757     2.318241     2.511634     2.488656     2.267225     1.961504     2.689582     2.753822     2.606322     2.302100     1.952437     3.811876     5.179619     5.785859     5.247568     4.222784     3.232074     3.811326     4.076796     3.848597     3.370438     2.492166     2.635945     2.547639     2.294199     2.008722     2.413053     3.162411     3.499120     3.244383     2.716174     6.583689     7.880413     8.398004     7.875508     6.819031     3.663555     5.057622     6.232784     6.322785     5.569019     4.469530     5.464799     6.199747     6.136924     5.458400     4.486458     6.055727     7.399524     7.690189     7.051622     9.673845     9.943127     9.928648     9.249154     8.256207     8.268845     11.507232    14.406304    14.816729    13.178057    7.073839     10.181880    13.527133    14.750263    13.690546    7.434173     8.183791     8.381747     7.766727     6.787436     6.678266     6.781577     6.787903     6.336994     5.652782     4.973258     5.559366     5.804350     5.479133     4.871277     6.962955     7.132790     6.790225     6.230023     5.717113     4.689723     5.527482     5.696723     5.275727     4.670606     14.261719    16.132837    16.163828    14.704436    12.745622    10.434356    13.366668    16.287928    17.400621    16.518633
BAS17_081   2.780042     3.007244     3.355868     3.705690     3.884975     2.566475     2.494180     2.572883     2.722357     2.782633     2.360367     2.558609     3.000947     3.537021     3.929732     2.067677     2.203159     2.379679     2.532871     2.572762     2.163955     2.261945     2.425702     2.584746     2.633779     2.165123     2.256082     2.407361     2.559371     2.610433     2.574181     2.515903     2.577993     2.708315     2.773311     3.823354     3.740987     3.641269     3.586919     3.512603     1.318560     1.417578     1.563318     1.673139     1.687726     1.345230     1.436983     1.576530     1.687284     1.705452     1.370368     1.433347     1.549735     1.649662     1.666347     2.274249     2.428305     2.572902     2.673620     2.714990     5.606366     6.080953     6.680910     7.107406     7.399076     3.061411     3.288270     3.636229     3.775247     3.660867     1.222796     1.317520     1.438986     1.515640     1.503251     1.832114     1.818408     1.812751     1.736835     1.593217     1.300576     1.626904     1.974427     2.150495     2.111360     1.652005     1.944042     2.217979     2.323503     2.266736     1.986594     2.317257     2.782418     3.107668     3.152117     2.199874     2.310575     2.492580     2.571870     2.486761     1.776232     1.866037     1.920632     1.894984     1.778165     1.490105     1.607100     1.714869     1.763569     1.719124     1.909242     2.263088     2.741635     3.068944     3.109010     4.340693     5.080998     5.964766     6.670092     7.017887     2.606550     3.078110     3.700513     4.220773     4.388886     2.528115     2.771377     3.160406     3.540189     3.650784     1.867884     2.314798     3.088106     3.859200     4.167778     2.604074     3.213899     4.228124     5.145613     5.475883     2.554777     2.806095     3.215188     3.622936     3.751850     3.777358     4.648321     5.663666     6.482822     6.839147     6.447542     7.953428     9.777231     11.299619    12.113786    3.018519     3.707777     4.936853     6.302364     7.023089     2.577127     2.763944     2.983982     3.197294     3.293379     2.604880     2.785270     3.004655     3.217841     3.308669     2.576876     2.722918     2.923347     3.171834     3.350602     3.169152     3.425328     3.887466     4.503059     5.035249     2.149215     2.254232     2.422193     2.580560     2.627830     2.198676     2.294229     2.441290     2.582403     2.626249     2.693800     2.587341     2.618537     2.724645     2.768591     2.567608     2.713329     2.915671     3.163555     3.337278     1.344510     1.434364     1.571423     1.680486     1.696466     1.375513     1.446677     1.568305     1.670802     1.688809     2.153059     2.142454     2.182768     2.244252     2.252696     2.092956     2.292438     2.505647     2.542834     2.393182     1.762241     1.751643     1.744802     1.672479     1.537256     1.718576     1.701795     1.682383     1.597579     1.461742     1.658358     1.951694     2.230911     2.342675     2.291892     1.628377     1.828743     2.065360     2.190550     2.122649     1.696589     1.785710     1.817630     1.744874     1.604083     1.878981     2.237333     2.736289     3.138883     3.232373     3.749451     4.143960     4.902912     5.623050     5.885870     2.522845     2.758615     3.137798     3.512033     3.618805     2.340810     2.813505     3.656765     4.564672     4.995202     2.603765     3.218247     4.236344     5.157531     5.486606     2.512427     2.755174     2.988693     3.090569     3.006095     3.765076     4.624083     5.627296     6.434648     6.773042     3.023258     3.709713     4.942467     6.305078     7.012664     5.038960     4.833435     4.527744     4.253611     4.003141     3.254895     3.695872     4.205144     4.569718     4.831904     3.067070     3.112521     3.140891     3.151776     3.129389     2.872105     3.277731     3.732914     3.941107     3.913060     1.936716     2.276787     2.758186     3.093364     3.140538     6.802581     8.731307     10.856362    12.505660    13.307472    4.744890     6.021570     8.091789     10.260048    11.475959
BAS17_083   9.697797     9.693104     11.246511    13.755192    15.994107    7.108600     7.017402     8.126572     10.005305    11.691204    9.368693     9.733544     11.484207    13.897901    15.897680    6.578186     6.868160     8.159407     10.153062    11.794916    5.554159     5.471302     6.439620     8.120524     9.607893     5.723903     5.424282     6.111299     7.512474     8.828832     5.846355     5.700188     6.356627     7.705354     8.994194     6.320975     6.351696     7.373330     8.967532     10.267720    3.414792     3.748522     4.661720     5.940932     6.967199     2.777058     2.761830     3.262568     4.110856     4.878343     3.554131     3.491381     3.842245     4.580693     5.340907     4.786234     4.571550     5.020020     5.978553     6.879499     9.194889     10.810560    13.202632    15.406733    16.720720    6.956508     7.787237     9.256516     10.935762    12.034508    2.780557     3.426046     4.917173     7.441982     10.351071    2.206531     2.333939     2.646064     2.946467     3.142971     3.188180     3.784455     5.147457     7.282884     9.430743     4.523726     4.707936     5.692266     7.451971     9.384395     7.069165     8.138330     10.211419    12.490653    14.317267    4.673287     6.049729     8.159320     10.811647    13.306351    2.481972     3.242422     4.763504     6.693686     8.357622     2.580370     3.464038     5.041478     6.563207     7.438898     5.240701     6.790290     10.090570    14.693981    19.081963    7.441535     9.320202     11.740415    14.120769    15.978792    3.773004     4.686636     6.573279     9.284082     11.739153    3.362415     4.340826     6.383606     8.503164     9.647856     4.367776     5.901118     9.332768     13.613408    16.853861    7.990168     9.823848     13.217006    16.798229    19.216148    5.574523     6.817589     9.943620     13.962895    16.814379    7.872654     8.989368     11.751676    15.990759    19.763487    7.769109     8.818343     11.658009    15.852267    19.308208    8.384164     9.804925     13.861331    19.798269    24.604397    9.487972     9.506487     11.101892    13.664830    15.945141    7.610332     7.563097     8.889512     11.113296    13.130686    6.919517     7.101608     8.401324     10.378995    12.059682    8.414408     8.757078     10.383936    12.640992    14.471732    6.239046     6.307560     7.555074     9.648436     11.491489    5.666193     5.381751     6.089092     7.522144     8.865988     5.781204     5.631307     6.381987     7.846512     9.227277     6.215534     6.224211     7.213089     8.807225     10.137021    3.048558     3.064365     3.739824     4.883250     5.887146     3.675026     3.486859     3.842360     4.607051     5.347363     4.254361     4.176402     4.598200     5.532517     6.505211     3.950587     4.810722     6.328078     8.577449     10.987082    1.967871     2.159009     2.762267     3.667286     4.631132     2.505942     2.685324     3.060196     3.479097     3.810738     3.837944     4.516466     6.389765     9.485357     12.721944    4.017481     5.264454     7.411077     10.298671    13.084788    2.417044     3.010675     4.010417     4.759441     5.011571     3.698436     5.201547     8.222278     12.264409    15.918753    7.361042     9.223565     11.616176    13.966176    15.803911    3.758271     4.672666     6.550416     9.235119     11.654828    3.749630     4.980272     7.791999     11.009921    13.009026    6.325419     8.266272     12.234824    16.942511    20.437887    6.280251     6.668889     7.856738     9.471727     10.625957    6.360784     7.373728     10.230288    14.694496    18.643995    6.178661     7.792237     12.010968    17.468996    21.331194    7.082753     7.173377     7.933521     8.950793     9.720415     6.181797     6.608276     7.790215     9.377190     10.512401    5.246894     5.069900     5.617449     6.671648     7.715477     9.129011     10.747176    13.153390    15.349709    16.635126    6.632750     7.733825     9.870909     12.313612    14.350546    9.489203     11.372956    14.950654    19.997435    24.635347    10.610752    13.226332    19.041584    25.994114    30.736778
BAS17_085   4.724312     5.273660     5.555051     5.081458     4.262994     5.405905     5.397948     5.248488     4.567825     3.689969     4.769493     5.182925     5.330530     4.843719     4.086827     3.263345     4.557253     5.390845     5.031483     4.083723     3.364627     3.930135     4.184816     3.728975     2.970458     3.785633     4.075549     4.121490     3.626842     2.924607     2.740098     3.352032     3.576291     3.222684     2.647374     2.775658     3.397359     3.619537     3.262748     2.686754     2.896813     4.113483     4.763175     4.276616     3.318964     1.923530     2.350738     2.580607     2.351331     1.912604     2.039109     2.341691     2.456805     2.208804     1.812728     2.101537     2.964049     3.390931     3.098557     2.547118     2.166802     3.476849     4.117958     3.675334     2.831698     2.487141     4.070706     5.058088     4.644911     3.564230     1.778152     2.600494     2.988832     2.648099     2.039536     1.444775     1.739535     1.870813     1.702967     1.420902     2.474097     3.866489     4.504496     3.946226     2.955977     3.051423     4.427979     5.116981     4.651160     3.736247     3.812571     5.811093     6.615120     5.761224     4.364382     2.087819     3.351775     3.968322     3.541339     2.727504     1.618824     2.373607     2.737543     2.500104     2.011570     2.133006     3.317017     3.964204     3.625212     2.861751     3.439631     5.875556     6.988459     6.122492     4.547790     3.976545     6.053885     7.189538     6.670476     5.419189     3.247447     4.855467     5.734021     5.347075     4.384326     3.997493     7.352324     9.165324     8.303680     6.305298     4.652347     8.870946     11.149900    10.068895    7.585080     9.323237     15.640306    18.243654    15.935128    11.987108    5.198239     9.062273     11.503811    10.799510    8.501663     4.915061     6.051154     6.667951     6.238061     5.282717     5.156842     6.538101     7.259156     6.691020     5.529971     5.883937     8.672976     10.118959    9.225695     7.303267     3.831813     4.637565     5.041801     4.587369     3.770517     3.835386     4.645938     5.064285     4.609916     3.779235     3.738420     4.159869     4.293905     3.889953     3.265826     3.836686     4.269577     4.410814     4.007100     3.379356     3.568287     4.439530     4.896143     4.414925     3.524005     3.952955     4.293724     4.376379     3.839411     3.051548     3.692117     3.964995     3.969605     3.484097     2.826142     2.765392     3.368626     3.586332     3.234249     2.662395     2.098266     2.872298     3.285818     2.972413     2.345283     2.089928     2.394518     2.500445     2.235257     1.824225     1.954218     2.585137     2.926400     2.654877     2.111155     2.476722     3.864405     4.515163     3.991806     3.041028     1.288102     1.653543     1.829354     1.658661     1.347943     1.515543     1.958796     2.172509     1.968356     1.601170     2.541481     3.969829     4.617222     4.037719     3.025200     2.003157     3.202371     3.783467     3.375960     2.605480     1.773611     2.815313     3.362895     3.069500     2.427042     2.801284     4.970910     6.091773     5.442802     4.087317     3.395318     5.066076     5.981644     5.569084     4.552125     2.896185     4.811142     5.911676     5.489768     4.349980     4.645183     8.853560     11.140573    10.073180    7.601320     8.128055     15.449224    19.001415    16.910528    12.662598    3.370949     5.031686     6.206990     5.814535     4.588833     4.775836     7.122670     8.707552     8.470818     7.136929     8.245632     15.805291    19.801868    17.787785    13.338617    3.285959     4.260631     4.797491     4.516851     3.893268     3.361221     5.199381     6.444498     5.992848     4.682360     2.887377     3.750676     4.172373     3.850655     3.210140     2.159097     3.483558     4.125153     3.673178     2.819392     3.967479     6.044814     6.867826     5.970126     4.514136     3.521133     5.243979     6.205555     5.792847     4.743964     11.228518    20.435135    24.922409    22.333733    16.962011
BAS17_087   0.000000     0.000000     0.000000     0.000000     0.000000     31.331596    27.797459    20.357372    14.362916    10.499599    56.795223    64.604874    62.198967    55.309742    50.777634    41.956306    42.328457    34.490063    26.252205    20.116598    22.045153    21.091999    17.512474    14.148458    11.588511    17.621031    16.839054    14.499800    11.985674    9.704122     21.003464    20.734097    17.630724    14.302173    11.576869    28.572149    27.322672    21.477207    16.648504    14.232650    18.213564    18.206356    15.132927    11.860229    9.248916     12.571702    12.256369    10.662262    8.955316     7.412832     10.612104    10.817280    10.223030    9.063293     7.644295     16.858006    17.382107    15.057309    12.511513    10.536979    23.275661    24.794037    23.845768    21.800999    19.418934    14.638364    15.011603    13.092869    10.757452    8.741408     12.515590    12.511628    10.347479    8.113618     6.395583     10.846625    10.519130    9.048839     7.471570     6.024701     7.661414     7.557051     6.729186     5.752983     4.828624     16.911631    16.588955    13.909420    11.338660    9.402737     35.176678    33.172813    28.426907    24.502779    21.275614    15.538503    15.638060    12.729125    9.765714     7.720911     30.512987    29.522884    20.989140    13.339369    8.497303     24.839415    22.968697    16.110516    10.441991    6.949064     10.450769    10.067092    8.704260     7.363673     6.232700     23.379475    24.531862    22.268536    19.468420    16.816763    32.419815    32.778481    25.121181    17.586594    12.368035    43.786133    42.536224    31.220924    20.952768    14.135502    33.376663    31.975786    23.524733    16.013155    11.110317    20.615280    20.391663    18.394203    16.071850    13.621088    39.862743    43.446964    39.803204    33.428604    26.569935    29.209471    34.822254    40.013348    41.761520    38.964493    31.679153    36.698185    40.559875    40.824162    37.240795    37.556080    41.327606    43.511509    42.787880    38.708496    30.434088    29.787655    26.062658    23.198799    22.768721    33.480736    30.941702    23.734848    17.842791    14.197871    29.129431    26.874346    20.410557    15.026052    11.754477    49.063553    51.004528    45.900257    38.551086    32.832287    28.999910    28.126335    22.714245    17.689203    14.140035    20.291143    19.232237    16.158787    13.158583    10.686456    18.625124    17.885406    15.231889    12.426451    10.006184    26.767941    26.621656    21.958746    17.355171    14.042330    12.626942    12.307079    10.695035    8.979101     7.434116     10.632054    10.658783    10.101329    9.054201     7.689216     11.840218    12.018411    10.914562    9.403850     7.921525     14.517366    14.854100    12.907764    10.571051    8.578240     12.145117    11.910921    9.621291     7.337241     5.575426     8.496556     8.409211     7.582438     6.553585     5.490832     10.492912    10.714160    9.516344     8.089567     6.893649     22.851725    22.999428    17.328335    11.793861    8.084478     35.014496    32.290398    22.151880    13.778605    8.689761     15.217863    14.542956    11.079238    7.968545     5.847156     23.349344    24.461681    22.171282    19.370426    16.729656    43.428242    42.196236    30.963812    20.776495    14.014029    44.895741    42.422379    29.951586    19.295477    12.577473    24.764709    24.380272    20.402630    16.343857    12.920659    33.538937    34.333618    28.521374    22.016567    16.710802    39.627323    45.474960    44.932484    40.417660    33.535809    40.811939    42.556664    37.406631    30.694012    24.197323    36.072208    35.563148    28.545618    21.815487    16.961983    30.106813    30.477272    25.741161    20.347960    15.770770    23.939888    24.068192    19.663069    15.204365    11.922942    15.001220    15.505703    14.148391    12.333744    10.719799    15.128181    14.286222    12.293780    10.537687    9.086976     26.400614    29.566187    32.500496    33.706757    32.147911    40.929062    43.525631    44.033943    42.427105    38.203716
BAS17_089   5.639514     5.581457     5.683484     5.669560     5.547177     3.204200     3.193479     3.222021     3.172314     3.098242     5.154051     5.212578     5.363541     5.427897     5.415175     5.119226     4.996964     5.102003     5.202097     5.190074     2.427377     2.351432     2.355700     2.352564     2.345351     3.139779     2.899862     2.726705     2.626919     2.629479     2.908186     2.793499     2.634872     2.531919     2.538704     3.451461     3.306483     3.251858     3.217448     3.194386     2.184769     2.110481     2.110418     2.114611     2.114372     2.809131     2.471087     2.275748     2.194005     2.209878     3.033469     2.714563     2.445861     2.311457     2.311540     1.988989     1.968341     1.986911     2.051761     2.144588     5.323050     5.422630     5.440324     5.415372     5.363982     2.311556     2.245824     2.260686     2.316555     2.347940     2.238824     2.132080     2.168876     2.224497     2.235535     2.274082     1.998888     1.788583     1.654460     1.561632     1.974631     1.917525     1.949433     1.994055     1.990480     3.098103     3.068622     3.182432     3.288080     3.416439     4.162350     4.129314     4.111928     3.965063     3.782694     2.948648     2.963772     2.991132     3.014710     3.044337     1.942587     1.941864     1.938128     1.880093     1.801067     1.431047     1.422345     1.493275     1.534723     1.499208     2.233606     2.297617     2.385381     2.405422     2.372566     4.512510     4.927008     5.193036     5.267141     5.188097     2.854614     3.165229     3.405859     3.496035     3.476834     2.373396     2.560968     2.693833     2.694620     2.588083     2.436024     2.743381     2.938388     2.977843     2.879314     5.536111     5.974813     6.105530     5.856957     5.457213     4.059916     4.533474     4.956611     5.237790     5.261646     4.433636     5.101218     5.948787     6.602941     6.748842     4.236452     4.698744     5.350674     5.877798     6.025377     4.824914     5.453547     6.078720     6.470609     6.536833     5.429551     5.227351     5.297319     5.301972     5.206301     2.780560     2.721474     2.752666     2.758254     2.743536     2.907016     2.960257     2.956112     2.933828     2.980391     3.730475     3.727813     3.793420     3.843337     3.899974     2.480779     2.408965     2.413213     2.402506     2.386877     2.787773     2.631109     2.557793     2.507498     2.501111     2.903369     2.782476     2.619314     2.516416     2.529141     3.083807     3.119471     3.091290     3.092089     3.167933     2.214878     2.137008     2.125594     2.122452     2.121806     3.505116     3.050280     2.710838     2.543835     2.526540     2.706554     2.519407     2.317781     2.197974     2.169825     2.280126     2.216383     2.233800     2.280597     2.304638     1.795751     1.655504     1.574968     1.504222     1.427772     1.558276     1.431231     1.385295     1.371108     1.341151     1.977644     1.953833     2.002346     2.115119     2.279096     2.318035     2.412051     2.517156     2.559266     2.567102     1.716514     1.648510     1.608725     1.542121     1.443763     1.645277     1.741112     1.919226     2.045746     2.070622     4.485163     4.889819     5.155623     5.235234     5.159614     2.594555     2.852091     3.052544     3.108629     3.051228     1.958790     2.148135     2.302661     2.348243     2.278499     4.201656     4.674837     4.843953     4.728477     4.468457     4.553917     4.433078     4.536417     4.680796     4.637566     4.436280     5.110167     5.979981     6.636059     6.766330     4.506234     5.022649     5.319258     5.441037     5.369471     4.631083     4.378027     4.236754     4.027576     3.787955     2.210719     2.138258     2.136870     2.137418     2.131519     3.221839     3.109121     3.094754     3.134507     3.286102     2.962580     2.962493     2.975334     2.999662     3.043027     4.007492     3.979534     3.959920     3.827868     3.670585     5.854630     6.620959     7.516672     8.092470     8.092691     7.285941     8.250530     8.734102     8.660767     8.194616
BAS17_091   2.492918     3.808864     5.685374     6.732034     6.651342     3.069942     3.809088     5.187121     6.274690     6.533486     4.281361     5.816676     8.048250     9.538774     9.852937     2.648944     3.406321     4.715416     5.726774     6.011451     3.538987     3.683375     4.635085     5.647607     6.110426     3.652564     3.782342     4.719215     5.728403     6.197574     3.612795     3.909107     4.761368     5.624098     6.005360     2.535773     3.135041     4.055188     4.669779     4.690281     2.383188     2.882793     3.623379     4.074176     4.103074     3.926754     3.741866     4.327075     5.142515     5.643878     3.923136     3.732868     4.322618     5.148801     5.652785     1.910584     2.308274     2.900696     3.294934     3.340369     4.441010     5.072670     6.351664     7.332263     7.651304     1.846322     2.510451     3.263123     3.658605     3.645318     2.115441     2.554786     3.277049     3.911065     4.208960     2.331728     2.414350     2.692129     2.904980     2.927207     1.730546     2.357620     3.779671     5.552401     6.668068     2.771356     3.122927     3.796550     4.335372     4.498897     4.729583     5.331667     6.525469     7.376942     7.513216     2.405405     3.283481     4.466838     5.356649     5.674258     2.094869     2.566142     3.267397     3.833143     4.013078     1.867787     2.628494     3.822452     4.742370     4.948779     2.225473     3.407642     5.452617     7.298481     8.025705     3.708772     5.104948     7.338786     9.091712     9.601673     3.155068     4.672050     6.921771     8.421217     8.517319     3.197491     4.747940     7.038918     8.546259     8.615860     2.987477     5.398958     9.074586     11.315430    11.249044    4.920790     7.518010     11.328828    13.552336    13.430118    3.467484     5.276573     8.007744     9.784489     9.838605     5.567975     7.096400     9.713001     11.775961    12.394003    5.100818     6.109516     7.830452     8.988743     9.192390     5.071307     8.530916     13.527915    16.091198    15.456773    36.418526    45.315605    56.831654    65.637772    70.695763    2.823227     3.518547     4.844218     5.924097     6.261217     2.376547     2.962452     3.983294     4.841833     5.102252     3.254644     4.187901     5.571691     6.571202     6.798190     2.785650     3.487057     4.796408     5.862429     6.200696     3.558643     3.713061     4.648630     5.636728     6.094034     3.636568     3.773881     4.722565     5.741221     6.209518     2.351343     2.934566     3.933890     4.762815     5.004265     3.036135     3.108021     3.715216     4.369020     4.699050     3.944276     3.740209     4.327239     5.156330     5.666673     2.487722     2.679438     3.182407     3.632640     3.829963     1.852040     2.524904     3.293623     3.701206     3.694958     2.241511     2.316790     2.591932     2.826280     2.889820     1.892316     2.011230     2.398286     2.769740     2.932241     1.696674     2.233056     3.225979     4.334105     4.963030     2.566573     3.504714     4.868056     6.022136     6.472507     2.458410     3.018363     3.721328     4.090733     3.981622     2.055429     3.375849     5.649727     7.721535     8.531792     3.693342     5.087507     7.319512     9.078190     9.597223     3.146306     4.658653     6.903607     8.401028     8.499288     3.002285     5.439670     9.141686     11.386290    11.311777    3.039819     5.473872     9.198713     11.477680    11.414525    3.153970     3.802506     4.612023     4.903692     4.643270     5.584865     8.645226     13.371096    16.875406    17.587120    5.145599     8.799006     14.115067    16.861509    16.191751    5.187490     5.510591     6.207108     6.542963     6.373939     2.396091     2.892687     3.634826     4.085027     4.105716     2.889005     3.355553     4.014283     4.375539     4.319323     2.643056     3.432873     4.510128     5.266111     5.496818     3.349806     3.953202     5.076138     5.954998     6.195381     6.752790     9.240005     13.249462    16.395647    17.249159    6.084542     9.111060     13.358150    15.537047    15.084628
BAS17_093   15.459896    21.273914    20.884132    16.169617    11.117088    14.920815    21.358192    22.453136    18.397970    13.148576    18.833208    26.005581    26.322655    21.033339    14.926829    19.937336    28.043392    26.515152    19.712412    13.166406    19.538244    27.568333    26.142212    19.483931    13.035256    19.901615    23.794729    23.545208    19.065935    13.622057    18.356651    25.505245    25.997272    20.723108    14.406764    27.933811    38.787464    38.281116    29.666412    20.295725    24.322006    33.852531    30.592724    21.687605    13.864850    19.914825    21.966501    20.236427    15.955144    11.373866    26.625818    28.197691    25.627645    19.961153    14.025144    19.921131    29.540653    30.055994    23.620932    16.224146    38.104801    56.504581    59.640190    49.518085    35.737270    48.976219    65.903625    59.149796    42.193077    27.220221    9.885834     12.474876    11.535254    8.851233     6.184800     17.760771    18.693501    15.869350    11.857873    8.268314     13.224351    17.438604    17.046476    13.494858    9.542565     30.646427    45.002708    43.850128    32.930325    21.557421    40.811459    57.814522    56.711685    44.363914    30.852081    24.479000    36.482159    36.483284    28.472511    19.565516    15.967474    21.055729    19.235046    14.135481    9.350139     17.025126    18.084547    15.364259    11.459642    7.977447     14.210366    20.848694    20.918653    16.960857    12.433389    45.617428    77.261833    87.387405    73.979141    52.753677    35.945541    59.305786    62.479816    49.245773    32.984440    27.592876    40.726044    39.048336    28.966372    18.801895    19.993559    30.344736    30.781479    24.693790    17.589897    28.999643    43.145805    44.595612    36.354012    25.914238    38.361233    63.701485    68.056053    54.514065    37.178661    50.512142    90.004250    104.182617   88.667854    62.986172    51.003464    90.916672    105.248390   89.562431    63.600143    51.384476    91.672180    106.003006   90.059120    63.847530    22.505512    27.643448    25.132113    18.743933    12.883014    15.508111    21.424850    21.080730    16.349792    11.253277    19.213703    26.402288    26.788786    21.430660    15.146768    19.846466    27.054440    27.305052    21.800543    15.432474    19.794760    27.880985    26.397396    19.652775    13.144729    15.664081    20.762966    20.987741    17.126900    12.491599    19.943722    23.857439    23.605337    19.112038    13.657979    19.387531    27.555445    27.991623    22.102749    15.255482    12.761785    17.123714    16.649494    13.038019    9.082230     20.589220    22.524944    20.696869    16.315092    11.635932    19.061171    24.323896    23.905991    18.963087    13.308995    26.023745    36.131496    32.798065    23.569380    15.362528    17.538641    18.467844    15.686974    11.725460    8.171124     17.774563    18.644655    15.819956    11.827041    8.242620     15.571256    24.148209    24.222176    18.629654    12.515269    19.987020    30.280012    29.958424    22.936010    15.435690    17.477562    18.485542    15.704342    11.727012    8.168097     12.447176    17.328772    17.095976    14.028750    10.551249    35.944847    59.279697    62.438450    49.189022    32.924755    30.506958    47.643795    47.270893    35.521072    22.974770    23.824944    35.923660    35.097713    26.677643    17.852251    20.764908    31.475706    32.892986    27.233473    19.902952    58.063839    77.300385    67.767555    46.998161    29.632765    38.315876    63.617367    67.966904    54.438393    37.124844    43.834885    73.397484    77.278641    60.760036    40.708359    38.794022    54.895836    53.960438    41.571045    28.279440    58.076183    77.373764    67.842606    47.037636    29.646454    29.894308    44.143929    43.829391    33.507942    22.365351    36.392532    53.879250    56.586765    46.747650    33.611790    25.777531    36.996826    36.292873    28.232676    19.556427    57.376255    104.543633   122.868187   106.022804   75.972786    48.637436    83.738564    93.215240    77.315811    54.093235
BAS17_095   7.607890     10.377563    11.872207    11.442670    10.341761    8.435076     10.957389    11.687498    10.336711    8.334225     9.247210     11.518085    12.486229    11.777514    10.579641    7.160159     8.845410     9.751011     9.278809     8.241343     8.318874     10.557690    11.621454    10.732174    9.002617     10.353590    13.400459    14.373597    12.720026    10.114942    9.536246     12.902630    14.102370    12.699941    10.396162    9.340075     11.882866    13.082566    12.577301    11.613811    6.308177     8.382616     9.729461     9.494051     8.219249     6.149481     7.046132     7.630815     7.283286     6.295467     6.606625     8.543792     9.228805     8.358856     6.867082     6.264935     8.857985     10.529557    10.220871    8.769914     8.102493     10.595489    11.447383    10.609220    9.316961     7.136538     9.231958     10.209977    9.787141     8.867926     8.129671     12.108508    13.249008    11.663280    9.199485     4.808128     5.409120     5.378520     4.882467     4.291299     6.665519     11.442062    15.986256    16.612103    13.855760    7.440199     9.839808     11.714533    12.214539    11.975581    9.862010     13.250129    15.363042    15.186225    14.018674    10.967465    17.432053    18.905794    16.041334    12.280851    7.191772     11.137797    12.445227    11.014620    8.823328     6.684724     10.482285    11.976006    10.736991    8.491742     7.181150     11.355851    14.576617    14.423294    11.971967    11.379517    14.659444    16.172638    15.575162    14.353808    12.776814    21.980373    26.277969    24.183277    19.780138    10.958578    19.287508    25.243713    24.948227    20.953279    11.066745    18.194351    22.185837    20.941118    17.174696    10.442536    13.935234    15.537383    14.607762    12.811777    12.648952    20.340792    28.104568    30.049934    26.812550    10.582769    11.973334    13.083715    13.762774    14.068979    11.061539    13.623332    15.696757    16.800140    16.848970    12.160485    16.178829    19.173758    19.983856    18.981432    6.956298     9.213526     10.604857    10.355186    9.335748     8.408938     10.653556    11.717561    10.816243    9.073625     9.042913     11.588034    12.442695    11.306721    9.606969     9.579872     12.197046    13.691732    13.570623    12.990938    8.358377     10.580120    11.633907    10.744899    9.021534     9.492663     12.054549    13.006773    11.690154    9.452598     9.413129     12.577775    13.553014    11.971454    9.543219     9.821084     12.543844    13.582885    12.508922    10.761431    5.894336     7.463564     8.576461     8.414077     7.282070     8.171249     9.676432     10.162730    9.225287     7.681361     6.460839     9.447722     11.521928    11.285305    9.447355     8.902275     13.177679    14.609669    13.077200    10.494109    4.657944     5.539257     5.840649     5.475405     4.794879     4.462126     5.803664     6.561612     6.247182     5.305908     5.786523     9.360539     12.827885    13.443359    11.684298    11.802600    19.728697    21.546064    18.036802    13.559923    6.064062     8.980930     9.971423     8.931867     7.266862     8.422292     13.670784    16.743464    15.776603    12.628973    11.664959    17.655472    20.198448    18.808035    16.249428    12.547218    21.384338    27.743378    27.572134    23.618567    10.786856    18.656683    23.570023    22.614565    18.567327    10.877130    15.702147    18.153967    17.022734    14.282546    7.851089     9.459848     10.367682    10.065848    9.281918     11.149426    14.589214    18.219728    19.459377    18.415401    16.170912    26.672323    35.968533    37.502533    32.846455    9.990681     12.270379    13.209217    12.265866    10.558173    6.395557     7.935630     8.931833     8.874636     8.353684     8.275481     10.380919    11.302622    10.562297    9.139816     8.141537     10.688390    11.530772    10.649739    9.315084     7.345911     10.082889    12.087965    12.136440    11.170140    9.556345     11.565614    12.843085    12.879615    12.330406    16.424131    21.029209    22.491198    20.779751    18.090115
BAS17_097   4.309551     5.633619     7.080909     7.578557     7.115736     3.417870     4.395251     5.762191     6.612261     6.761065     3.280653     4.643799     6.162154     6.742192     6.357475     7.037030     8.543655     10.006497    10.301199    9.663068     3.629867     4.562845     5.853495     6.754793     7.114924     3.450102     4.347060     5.619061     6.532836     6.899267     3.701015     4.627507     5.808818     6.590700     6.851913     3.184841     4.520030     5.988402     6.536920     6.177572     2.489428     3.198474     4.215373     4.845089     4.970017     2.550452     3.231531     4.238460     4.885483     5.044021     2.896448     3.542721     4.244009     4.625377     4.707227     2.474145     3.377751     4.338890     4.835582     4.955157     6.077641     7.678058     9.936605     11.678251    12.463655    3.033495     4.278106     5.572342     6.145575     6.035686     2.914551     3.959074     4.927482     5.184135     4.895476     5.036204     6.860687     7.863292     7.690686     6.951864     2.377278     3.217855     3.984494     4.337361     4.383799     2.749392     3.492020     4.203254     4.557197     4.641160     6.934236     8.716444     11.147201    12.958238    13.574991    2.576727     3.571043     4.846910     5.758603     6.112261     4.408693     6.912473     8.924845     9.145852     8.081778     4.863235     7.570849     9.660008     9.873610     8.718831     3.259423     4.387484     5.629024     6.344403     6.439347     4.405858     7.013199     10.887088    13.790770    14.724358    4.175488     7.254682     11.459531    14.005493    14.094650    5.088851     9.543917     14.568863    16.420902    14.979146    4.938606     9.475890     15.382051    18.248770    17.348667    7.214639     9.610283     12.981379    15.334908    15.884350    5.384370     10.525148    17.167322    20.255985    19.008850    4.417454     5.186018     6.175148     6.937182     7.289969     4.385649     5.154758     6.157971     6.937665     7.300150     4.993068     6.019846     7.256972     8.102490     8.414530     6.223290     7.545167     9.005493     9.667926     9.597110     3.906283     4.910048     6.279560     7.208956     7.570715     3.254783     4.577093     6.060687     6.626670     6.275703     3.321249     4.621361     6.166712     6.900210     6.777627     3.952060     4.955662     6.317930     7.244040     7.598019     3.468748     4.353950     5.620602     6.539690     6.920019     3.891964     4.716968     5.854716     6.643286     6.934341     3.165274     4.491588     5.963600     6.530974     6.192676     2.503359     3.222433     4.246700     4.877317     4.995977     4.651653     5.332047     6.125226     6.686247     6.988198     2.652428     3.260057     3.969657     4.383132     4.507589     3.041271     4.256861     5.526150     6.091879     5.982568     3.677373     5.116957     6.209208     6.307057     5.753210     4.005967     5.348381     6.161174     6.100836     5.589132     2.760288     3.499480     4.219791     4.589804     4.685429     3.370179     5.032466     6.744583     7.401371     7.047195     6.820239     10.385662    12.580270    12.327243    10.656380    3.261743     5.132760     7.138892     7.968130     7.590146     4.404322     7.002981     10.872169    13.781130    14.720636    5.003666     9.381530     14.338941    16.201073    14.821157    4.843068     9.419957     14.971096    17.241428    15.844776    5.950801     9.620446     14.508258    17.326136    17.303684    6.643593     8.803752     10.659419    10.854565    9.740283     5.466601     8.662318     13.299279    16.597929    17.375267    6.365944     11.837569    19.231409    23.099031    22.348534    4.749074     6.131535     7.625860     8.113585     7.644140     5.727221     7.551236     9.236691     9.616401     8.912282     4.698961     6.054784     7.529558     8.009751     7.551515     4.410286     5.542212     7.188412     8.642590     9.504620     4.019403     5.367477     7.073840     8.288303     8.699828     6.262299     9.010965     12.831824    15.744322    16.837355    7.243639     9.568306     12.711159    14.809553    15.283207
BAS17_099   4.369263     6.047332     7.712723     8.316679     7.659845     8.344668     9.629290     11.159969    11.904496    11.283481    6.939155     8.502106     9.946746     10.307609    9.405972     4.517221     5.568965     6.238255     6.064687     5.250867     5.793065     7.151311     8.365705     8.732302     8.049704     9.036172     10.116378    10.848308    10.796142    9.790648     9.304378     10.481573    11.060509    10.743335    9.553533     9.193600     10.502732    11.055848    10.603395    9.321906     4.456077     5.476264     6.106941     5.921177     5.119600     4.553263     5.322350     5.836304     5.865974     5.313327     6.387498     7.098206     7.404900     7.234488     6.515533     7.493549     8.862950     9.011140     8.062764     6.658979     8.672962     9.641958     9.560308     8.555423     7.190372     6.319558     7.224993     7.621256     7.268589     6.463596     4.128526     5.652100     7.225708     8.182101     7.872776     4.168059     4.624781     4.648035     4.329450     3.790604     5.049801     6.306570     7.274595     7.687520     7.159700     7.452430     9.451847     11.225168    12.138707    11.438658    14.377712    16.602720    16.970819    15.650274    13.314622    7.919798     8.920657     8.986568     8.175808     6.939890     3.857822     5.149744     6.213370     6.482081     5.893879     3.992194     5.407303     6.663441     7.114906     6.544814     7.247732     10.555843    14.141294    16.666515    16.294094    11.469997    13.514518    13.879572    12.604801    10.600387    5.326524     7.972925     10.314341    10.645130    9.247470     5.343998     7.960494     10.300828    10.652510    9.269737     6.459668     10.270867    13.686770    14.669482    13.135962    9.004681     12.377968    14.864810    15.477348    14.017362    7.644403     11.547169    15.202292    15.655127    13.495881    8.889501     9.777738     10.135712    9.547254     8.406432     7.669443     8.737257     9.535830     9.320711     8.311767     8.110777     10.452251    12.367108    12.434290    11.025599    5.711258     7.385185     8.741645     8.879729     7.866562     4.621168     5.864240     6.734710     6.669273     5.831240     9.277019     10.544033    11.111868    10.706704    9.452409     9.049569     10.389557    10.978246    10.547762    9.266068     4.591401     5.800885     6.654140     6.592773     5.767479     5.839482     7.188633     8.396864     8.763581     8.084743     9.274033     10.436214    11.068947    10.835913    9.701982     9.279416     10.535339    11.114651    10.729430    9.483863     4.454457     5.218858     5.756662     5.818746     5.287038     4.808592     5.568157     6.118372     6.199227     5.654948     7.707064     8.616156     8.698318     8.068050     6.981790     4.980907     6.032023     6.726519     6.764503     6.097634     3.626731     4.472463     5.093748     5.256784     4.823334     4.850438     5.366475     5.423632     5.093576     4.478928     6.476811     8.500840     10.593978    12.054873    11.664508    5.468287     7.908476     9.934929     10.524386    9.523428     3.861953     5.163943     6.217385     6.464566     5.867922     5.513204     8.258312     11.197858    13.090233    12.642259    9.980975     12.790484    14.279628    13.579133    11.473772    5.330991     7.968665     10.317262    10.656338    9.260703     5.250828     7.845986     10.174006    10.522437    9.151164     6.553797     10.405107    13.877950    14.902034    13.371210    4.561516     5.618678     6.281522     6.094587     5.268541     9.196375     13.655475    17.537222    17.714314    15.040977    8.409707     14.339189    19.573214    20.059755    16.952414    8.396521     10.266563    10.853395    9.825557     8.035919     4.583450     5.615152     6.255208     6.057072     5.227883     8.297425     10.160985    10.743998    9.726263     7.958536     8.612319     9.587175     9.504725     8.508404     7.156363     10.147357    12.692039    14.764092    15.905534    15.029563    11.404892    12.237731    12.027835    10.815378    9.253556     10.078899    15.352802    19.325006    19.398130    16.616320
BAS17_101   1.906346     1.713894     1.722957     1.880967     2.094343     2.314821     1.984160     1.900456     2.013094     2.196951     2.153777     1.871997     1.799228     1.874732     2.012029     2.168856     2.597958     3.282450     3.968884     4.466377     1.602250     1.709057     1.994241     2.452630     3.071476     2.258985     1.952058     1.876342     1.981937     2.154734     2.551383     2.373511     2.472285     2.743481     3.062260     1.773614     1.878429     2.225755     2.716443     3.191485     2.172237     2.669573     3.520180     4.756365     6.444048     1.316277     1.316897     1.432111     1.612099     1.793641     1.923154     1.869056     1.958670     2.080997     2.206194     1.852671     2.277157     3.100372     4.406404     6.178092     2.586399     3.261425     4.329779     5.345457     6.009866     2.594775     3.781044     5.590930     7.483580     9.172275     1.643785     1.790541     2.108197     2.600824     3.283103     1.316157     1.314504     1.428400     1.607330     1.785576     1.681669     2.046517     2.620658     3.372029     4.362550     2.395554     3.105385     4.561998     6.388037     8.377392     1.627624     1.918428     2.499123     3.225013     3.867124     1.625420     1.964377     2.540262     3.225136     3.893236     1.201136     1.407063     1.797148     2.246964     2.540926     1.224479     1.384776     1.651660     1.936641     2.146068     1.616168     1.895854     2.460216     3.174410     3.815223     1.915607     2.310408     2.955739     3.591666     4.059572     1.880630     2.275675     2.911430     3.537978     3.992996     1.389317     1.704391     2.273215     2.839108     3.134674     1.324017     1.539701     1.961037     2.482102     2.936428     2.009706     2.350885     2.990131     3.858007     4.784231     1.893483     2.430495     3.206561     3.768866     3.978636     3.907194     4.981842     6.100740     6.521074     6.448476     3.503829     4.289540     5.192891     5.602826     5.661523     3.502052     4.272899     5.166311     5.584197     5.651473     1.892866     1.889782     2.000701     2.184136     2.369089     2.283962     1.988621     1.966044     2.146078     2.395065     2.558788     2.283516     2.196130     2.246297     2.361180     1.854673     1.733316     1.790319     1.970695     2.213827     1.595041     1.695398     1.971787     2.420496     3.026512     2.291787     1.961381     1.865965     1.956681     2.125492     2.725664     2.383389     2.314484     2.415750     2.558269     1.763079     1.873404     2.224152     2.717480     3.199448     1.610676     1.758718     2.079942     2.574620     3.251772     2.263525     1.954450     1.878592     1.983256     2.152301     1.873106     2.096747     2.597259     3.315316     4.232752     2.582344     3.334217     4.463671     6.037786     8.233164     1.310498     1.316572     1.429672     1.607086     1.786197     1.251827     1.336350     1.499999     1.669639     1.814418     1.617526     2.091437     2.986146     4.294697     6.014606     1.530331     1.830476     2.362763     3.021285     3.666000     1.422189     1.615194     1.927072     2.229005     2.371435     1.241610     1.448903     1.792895     2.236110     2.751434     1.892624     2.295810     2.946507     3.582195     4.047039     1.391935     1.708614     2.270934     2.828831     3.120534     1.321007     1.540351     1.955055     2.465137     2.891468     2.000820     2.353505     2.990273     3.839534     4.741326     2.873982     4.103459     5.934811     7.786498     9.313356     1.917417     2.468325     3.261477     3.830630     4.033583     1.940912     2.390273     3.094871     3.707815     4.070921     2.628548     3.234809     4.537422     6.164639     7.666415     2.865047     4.104369     5.937388     7.785024     9.309184     2.619437     3.213299     4.500840     6.115541     7.611797     2.256075     2.846973     3.782918     4.671269     5.270181     1.622512     1.913845     2.475173     3.179172     3.814668     3.122623     3.961030     5.016915     5.781528     6.180432     3.184928     3.782227     4.797160     6.079165     7.346805
BAS17_105   2.944825     3.832031     6.071009     8.256211     8.903146     4.022924     4.509957     6.580230     8.851513     9.528065     2.002264     2.979523     5.276545     7.489160     8.087557     3.732181     4.313078     5.835239     7.354107     7.796667     4.441047     4.823287     6.313132     7.936132     8.430967     4.235569     4.678694     6.627340     8.815033     9.501385     4.016605     4.420222     6.268851     8.390065     9.113650     4.004717     4.873747     7.018354     9.052520     9.537735     2.704745     2.920955     3.618899     4.374810     4.711000     2.967102     3.477787     4.815335     6.122515     6.441079     2.830231     3.259320     4.769038     6.464166     7.060558     2.555224     2.937871     4.064165     5.285582     5.785695     4.775707     5.509442     7.730848     9.944874     10.573151    3.698295     3.896091     4.921419     6.029343     6.409214     1.841289     2.253791     3.202286     4.182736     4.568968     2.714103     3.826261     6.475559     8.884391     9.249119     2.143498     2.549915     3.578724     4.754274     5.394933     2.788420     3.458633     4.804270     5.969862     6.252317     4.207714     5.357357     7.737873     9.813303     10.296253    2.373489     3.637077     6.883773     10.157669    11.123446    2.561604     4.446131     8.557252     12.246786    12.825953    2.535742     4.739917     9.498551     13.645632    14.244879    2.820010     3.493128     4.810987     5.997319     6.392941     3.930260     5.517445     9.278192     12.926925    13.913393    3.799626     6.798534     13.724559    20.268200    21.736406    3.568275     5.781693     10.150902    14.046638    14.958630    3.153645     4.752295     7.685941     10.091647    10.565114    3.468170     4.340053     5.940356     7.388920     7.924518     4.801600     6.461019     9.486936     12.222864    13.073961    6.041839     7.373130     10.148446    12.662107    13.205194    4.794808     6.449519     9.429988     12.102655    12.922931    4.834020     6.687213     9.840662     12.485115    13.151877    4.073951     4.825286     6.801155     8.796246     9.582998     3.683290     4.307476     6.041868     7.799634     8.323068     3.362044     3.899801     5.858310     8.025967     8.787263     2.398249     3.226166     5.381512     7.457021     8.020549     3.724323     4.300179     5.838802     7.379927     7.833053     4.204542     4.669991     6.507372     8.508562     9.102369     4.049850     4.453438     6.321401     8.468230     9.205080     4.007381     4.469017     6.197650     8.208762     9.002944     2.511078     2.778708     3.459665     4.136416     4.379698     3.499541     4.137086     6.082007     8.078362     8.604434     2.553543     2.806258     3.769590     5.008557     5.697565     2.033310     2.496850     3.720090     5.011880     5.523454     1.971772     2.656453     4.138165     5.406991     5.548403     2.134647     2.995211     5.093249     7.073372     7.477653     2.413903     2.699874     3.462259     4.306027     4.745145     2.645128     4.482115     8.946677     13.275580    14.326591    2.927310     5.545814     11.163877    16.075659    16.731892    2.657814     4.227645     7.414091     10.137648    10.670321    3.994831     6.913525     13.716660    20.159576    21.671072    3.538089     5.977094     11.139359    15.902287    17.018908    3.087506     5.297643     9.705083     13.457302    14.140594    3.187488     4.733723     7.558551     9.887230     10.370063    4.325816     4.953473     6.835624     8.889312     9.902905     4.835360     7.442737     12.946877    18.042015    19.338394    4.898738     6.790094     10.003175    12.682800    13.339869    4.776433     5.851893     8.094272     9.953967     10.176151    3.191860     3.641513     4.911728     6.264449     6.901075     2.968852     3.707859     5.360985     6.845871     7.149117     3.140744     3.770551     5.597407     7.491189     8.116535     2.746920     3.300305     4.493616     5.592276     5.929429     5.820200     7.459661     10.561441    13.231985    13.701015    5.018811     6.410105     8.961908     11.215678    11.906295
BAS17_107   3.869755     4.535975     5.224560     5.620643     5.674235     4.387257     4.428573     4.548930     4.581891     4.429193     4.712283     4.919944     5.253450     5.538906     5.674669     4.403849     4.751956     5.150505     5.304643     5.126219     4.877283     4.673853     4.615978     4.575821     4.412907     5.470326     4.995518     4.777606     4.670348     4.460039     4.086521     3.918115     3.917714     4.013779     4.014943     4.571682     4.532168     4.701837     5.047273     5.454163     3.130286     3.331743     3.698603     3.977596     4.058101     5.165543     4.419817     4.222847     4.250404     4.181544     3.786912     3.382732     3.357177     3.516795     3.573717     2.605503     2.678765     3.001531     3.444859     3.815246     7.053323     7.495455     8.151680     8.998395     9.694976     2.126534     2.375184     2.778039     3.106451     3.216647     2.304026     2.555778     2.957204     3.228950     3.221523     3.529287     3.218997     3.290132     3.413027     3.393126     1.975732     2.596903     3.542633     4.197487     4.228709     3.256361     3.746995     4.509838     5.114419     5.358099     7.806475     9.581967     11.435679    12.559519    12.957887    2.041812     2.298678     2.699884     3.030756     3.150764     2.329391     2.791048     3.209932     3.278814     3.076390     2.598523     3.357749     4.020298     4.199356     3.938634     3.243404     4.281269     5.338452     5.879691     5.917752     4.796313     5.414732     6.816846     8.861156     10.718138    4.798008     5.419734     6.820867     8.859691     10.706264    4.227818     5.708230     7.409304     8.097281     7.674265     4.866551     6.970286     9.495727     11.321200    11.978393    9.535239     12.614623    16.087685    19.153170    21.470863    6.326735     9.062829     12.925062    15.294452    15.287326    10.751192    10.929994    11.930790    13.503527    14.633058    5.112390     6.076764     7.834033     9.548417     10.440652    5.041873     6.030555     7.797260     9.525130     10.438175    3.112886     3.517166     3.921958     4.145668     4.114527     3.555666     3.775027     4.042652     4.185118     4.114614     4.300191     4.306209     4.469975     4.731271     4.971622     5.049708     5.129628     5.313792     5.524163     5.655814     4.217180     4.570969     4.971041     5.127204     4.959700     5.548082     5.092337     4.864402     4.723220     4.492764     4.141739     3.967936     3.972423     4.074256     4.071057     4.493203     4.464372     4.624375     4.933921     5.284491     3.283957     3.065085     3.160352     3.362805     3.423872     5.196622     4.456507     4.271808     4.300910     4.221030     3.173748     3.023368     3.198768     3.583990     3.901821     2.139545     2.385998     2.794672     3.124127     3.228121     3.053955     2.820103     2.881514     2.970694     2.939968     2.378880     2.480677     2.819944     3.087081     3.082772     2.069048     2.676761     3.470747     3.982326     4.117805     1.966253     2.220879     2.610130     2.923384     3.033098     3.102401     3.625327     4.170384     4.283397     3.990098     2.484130     3.474703     4.450404     4.879615     4.679533     4.804596     5.417198     6.796759     8.829183     10.689168    3.884074     5.302535     6.954888     7.697976     7.409122     4.179327     5.807323     7.697776     8.698448     8.560108     6.953437     9.917856     13.299853    16.093246    17.813936    4.494409     4.861843     5.277856     5.425937     5.226498     5.526149     7.779812     11.479033    14.524680    15.582071    4.916022     7.071850     9.666129     11.539366    12.205320    5.299864     5.165551     5.291181     5.511449     5.638858     4.481599     4.844373     5.255867     5.410837     5.223935     3.381124     3.434262     3.791350     4.301573     4.815157     2.049351     2.308279     2.711585     3.049670     3.180168     4.585468     5.381965     6.334575     6.883962     7.075153     4.898612     5.513431     6.930746     9.026436     10.941995    7.804688     9.887142     12.733857    15.709360    17.970503
BAS17_109   10.067365    12.453863    12.656585    11.558003    10.104854    14.045916    16.523413    16.598072    14.902314    12.715036    11.321554    14.080131    14.442668    13.155214    11.373424    12.001903    13.150712    13.112949    12.475409    11.712706    13.718671    16.351341    16.472502    14.789234    12.644367    13.701921    16.331264    16.466585    14.793402    12.653779    13.057765    15.848310    16.229422    14.718372    12.620452    11.769893    13.492766    13.406789    12.367251    11.133570    12.112141    12.406922    11.783039    10.838246    9.897893     8.927952     10.786960    11.041967    10.101042    8.773851     9.566112     11.883079    12.297465    11.115222    9.438936     8.824799     11.055379    11.610076    10.943264    9.900473     20.857359    22.718330    22.511436    21.082651    19.059204    17.053545    18.093681    16.765453    14.493934    12.328624    6.414882     7.954935     8.834702     8.743046     8.129169     10.570642    11.775529    10.911788    9.283562     7.754112     6.845819     8.319868     8.851274     8.536871     7.920681     10.997336    12.666061    12.537726    11.604089    10.726308    11.103687    13.063353    13.713827    13.389815    12.605949    14.033304    16.339878    16.396786    14.623162    12.358931    12.043423    15.256963    14.889610    12.532026    10.040689    12.084713    13.920729    12.840177    10.867113    9.115952     8.193039     9.559418     9.549971     8.751190     7.916409     13.607025    18.760969    20.859003    20.023233    17.743299    13.611805    18.770153    20.853916    19.986946    17.681438    17.529861    22.171831    21.749697    18.949381    15.879497    11.199903    14.468907    15.222135    14.187038    12.563893    9.637873     12.588652    14.284389    14.443462    13.633115    17.399046    25.592594    30.113960    30.375868    27.884293    16.758974    25.939060    34.692631    39.002850    38.335884    16.867477    26.088272    34.787384    38.986198    38.230885    18.504128    29.105963    39.687897    44.604828    43.364346    10.421252    12.571024    12.752107    11.800187    10.526603    11.759644    14.310886    14.683257    13.566306    12.016965    12.171386    14.865504    15.199775    13.809998    11.871574    12.488344    15.524133    16.171545    15.229093    13.807714    11.636521    13.027002    13.223992    12.726412    12.049498    13.667212    16.302364    16.458870    14.804554    12.669759    14.802291    17.660770    17.757105    15.771959    13.240218    13.628622    16.146782    16.368111    15.118951    13.516197    8.708411     10.541400    10.833281    9.946436     8.659586     8.987571     10.845591    11.090004    10.127355    8.783315     8.405781     10.848049    11.718890    11.089540    9.869080     10.149288    11.726860    12.070813    11.176273    9.933565     6.633105     7.534131     7.475307     6.873266     6.116584     8.204509     9.338296     9.022174     7.977331     6.869643     7.870628     9.401837     9.644499     9.081856     8.428134     11.870681    15.038686    14.669663    12.329050    9.861041     15.293690    17.458881    15.411868    12.260831    9.674246     8.950829     10.486319    10.289640    9.263085     8.216656     13.594157    18.755472    20.851345    20.005047    17.704819    16.679131    22.292957    22.804028    20.240520    16.987925    14.184418    18.100626    18.365501    16.610590    14.372091    9.720425     12.697595    14.402180    14.555725    13.733459    21.541746    21.028091    18.612036    16.204147    14.437040    17.420799    25.589075    30.077328    30.330536    27.855993    17.183744    25.470457    30.470510    30.887844    28.310511    15.998320    17.174015    16.463606    15.114631    13.853082    15.504908    15.435491    14.113193    12.598103    11.302076    11.806814    13.527112    13.415651    12.361128    11.128488    14.342021    16.577971    16.607225    14.838345    12.570554    9.705634     11.034138    11.054588    10.372354    9.569899     16.017668    23.604443    31.478359    36.469135    37.095882    14.749713    22.436865    29.840559    33.398102    32.802895
BAS17_113   3.109102     3.111283     3.124129     3.343856     3.763271     4.851685     4.394933     3.758806     3.314274     3.094938     4.647107     4.685367     4.824953     5.279645     5.974255     5.270772     4.807268     4.074935     3.510655     3.167674     5.359623     4.887508     4.125316     3.527210     3.162066     7.286735     6.581155     5.414177     4.461771     3.868331     5.576176     4.941900     4.261271     3.895856     3.812434     5.503326     4.860190     4.194557     3.863199     3.825332     4.096976     4.000415     3.654455     3.389235     3.258074     5.397808     5.064208     4.300235     3.640141     3.207408     5.947001     5.327379     4.390206     3.653685     3.175292     4.793868     4.432287     4.143440     4.059412     4.165105     5.390664     4.986510     4.508235     4.249580     4.131913     5.329469     5.348261     5.310756     5.615530     6.211155     5.114586     4.744866     4.300687     4.060861     3.954507     4.712853     4.194619     3.571029     3.161291     2.926124     3.410256     3.616425     3.959287     4.395869     4.905904     3.782128     4.060070     4.457458     4.977187     5.630500     13.325633    13.686367    13.669751    14.249242    15.281514    5.290341     4.897044     4.429109     4.173549     4.057095     6.462588     6.325887     5.693363     5.063931     4.571274     4.624478     4.141565     3.547097     3.151610     2.921306     5.600602     5.403068     4.956563     4.801632     4.863308     9.691882     9.293217     8.739322     8.642797     8.894369     8.285612     7.950925     7.041652     6.293883     5.818571     6.334274     6.382469     6.116980     5.803024     5.504174     6.547874     6.460813     6.308864     6.540775     6.937758     6.529104     6.448340     6.293258     6.517493     6.911426     9.242662     9.038980     9.222492     9.587011     9.804912     8.967135     8.615971     8.588645     8.907912     9.272705     7.548588     7.212046     7.209849     7.631775     8.296029     6.548377     6.476235     6.392697     6.708727     7.180646     3.354270     3.273059     3.329023     3.572598     3.947819     5.361959     4.887323     4.124461     3.529160     3.165553     5.753698     5.092687     4.375475     3.988937     3.912982     6.506606     6.463129     6.471795     6.994257     8.069859     5.354667     4.879153     4.115548     3.518558     3.152336     5.389179     4.924728     4.175775     3.581101     3.208746     7.291324     6.587646     5.417124     4.466663     3.877254     5.625248     4.982486     4.287487     3.918295     3.847088     5.345837     5.006258     4.250168     3.594588     3.165859     6.040989     5.416606     4.470061     3.723881     3.239440     5.885218     5.276810     4.360481     3.644176     3.184016     5.354603     5.363954     5.309954     5.604859     6.192972     5.581919     5.113079     4.297604     3.651093     3.232755     4.648167     4.148474     3.541180     3.143545     2.919330     3.683518     3.936398     4.318784     4.820366     5.437756     5.115670     4.737421     4.278851     4.028526     3.917605     4.513288     4.084821     3.547491     3.188832     2.974495     4.184768     4.270702     4.090929     3.856731     3.660251     8.916668     8.529955     7.970413     7.820415     8.001451     6.434954     6.295725     5.663130     5.041386     4.559745     6.258672     6.318597     6.072702     5.776366     5.487864     6.600386     6.501832     6.351507     6.593775     7.005871     8.898931     8.257848     7.659820     7.359049     7.412652     9.032393     8.688934     8.681372     9.014947     9.377101     6.606359     6.524481     6.422942     6.723313     7.187877     7.040190     6.697079     6.380215     6.310219     6.572566     6.774273     6.668749     6.496073     6.534067     6.839426     7.004717     6.668766     6.351729     6.282440     6.549565     5.368783     4.967165     4.489389     4.241633     4.141443     13.385785    13.726396    13.700454    14.290530    15.336349    8.961308     8.588507     8.049620     7.915990     8.104051     6.563553     6.476724     6.345079     6.608564     7.040187
BAS17_115   13.223231    13.223685    10.670977    8.144415     6.270476     14.017344    13.512947    10.977546    8.489317     6.543513     15.907566    15.883648    12.503818    9.220518     6.876054     12.385437    12.402845    10.479473    8.461327     6.832055     9.831776     9.379037     7.987736     6.660721     5.548210     10.600047    10.150446    8.907301     7.524636     6.153256     13.235803    13.031534    10.812958    8.505415     6.656984     20.236961    20.854160    16.994698    13.211761    10.872627    6.496651     6.684804     6.149544     5.397512     4.574318     6.004927     5.945693     5.873065     5.522442     4.793984     5.651914     5.885507     5.795739     5.308184     4.508335     11.624351    12.141821    10.042211    7.746785     6.008409     13.425955    14.962863    15.252828    14.539454    13.094327    9.514210     10.153649    9.602535     8.491195     7.229512     13.202962    13.820951    10.938511    7.823633     5.507479     9.362434     9.301108     7.855965     6.273373     4.867136     4.245606     4.649237     4.590833     4.258672     3.757356     12.951500    13.587059    11.855822    9.709228     7.902587     20.984100    22.464609    21.563723    19.638430    17.286823    14.062489    15.332645    12.661047    9.436571     6.944406     24.307756    23.886564    17.462919    11.448544    7.441501     13.371082    13.252044    10.059496    7.003305     4.913274     5.872442     6.235806     5.841224     5.228596     4.560879     16.715996    19.274660    19.605570    18.658478    16.671558    22.285774    23.704472    19.233438    14.173061    10.215209    22.374626    23.274775    18.938835    14.097624    10.269659    11.238658    11.757464    10.177443    8.372737     6.821700     12.434415    13.216656    13.612005    13.471135    12.519236    18.827888    21.217182    20.476437    18.133461    14.918520    15.569476    19.201126    22.279421    23.094530    20.941195    13.676249    16.354931    19.749121    21.542406    20.460125    16.109116    19.541168    23.834877    26.298674    25.426081    13.434990    13.432778    11.074110    8.812516     7.230570     12.221161    11.746426    9.679775     7.768223     6.340821     16.942745    17.053415    14.087008    11.027428    8.766850     18.946745    19.129835    15.423117    11.840687    9.440045     9.879714     9.443416     8.034361     6.683078     5.560288     10.402648    9.775397     8.492018     7.203014     5.963287     11.678137    11.360186    9.714183     7.921641     6.312581     17.381145    17.746616    14.655768    11.453449    9.197602     5.959424     6.068352     5.699783     5.112778     4.347541     6.667057     6.708767     6.668222     6.219394     5.344522     7.518981     7.837787     7.038462     5.960173     4.896689     7.983107     8.735118     7.756909     6.340817     5.068219     10.496619    10.465939    8.544870     6.543043     4.902205     4.147614     4.375466     4.316197     3.969119     3.397425     7.696538     8.231015     7.165014     5.842844     4.720212     21.726208    22.647955    17.334530    11.795013    7.899651     24.761175    24.102375    17.526272    11.461393    7.446639     6.368803     6.676520     5.779790     4.733711     3.873509     18.593250    20.431810    17.790478    14.337499    11.257202    22.243914    23.496523    18.920185    13.820479    9.881479     18.679056    18.924252    14.655101    10.410772    7.424312     9.896114     10.629286    10.403293    9.810705     8.798803     14.812033    15.543655    14.098750    11.966982    9.811340     15.728034    19.360136    22.397453    23.181423    21.000910    18.223885    20.633587    21.122206    20.160570    17.690559    24.520430    25.438038    20.829937    15.743575    11.906352    10.654399    11.125525    10.049612    8.545000     7.082127     17.923248    18.971912    15.800991    12.067606    9.142784     9.669661     10.712070    10.015984    8.704094     7.345790     11.446468    12.198697    11.294433    9.965389     8.588883     16.581015    20.390211    23.482988    24.551666    23.043930    15.590414    18.458509    21.660288    23.423946    22.514174
BAS17_49    1.500727     1.879468     2.179595     2.226361     2.089028     1.860018     1.916495     2.049583     2.081729     1.977730     3.094619     3.349565     3.698110     3.888467     3.936512     1.327549     1.693849     1.893862     1.849053     1.686349     1.299616     1.627045     1.808363     1.776138     1.631680     1.293344     1.609476     1.781123     1.743628     1.600479     2.842599     3.197679     3.608860     3.852344     3.965423     2.889609     3.271148     3.712100     3.986345     4.137938     1.931862     2.669080     2.929829     2.675122     2.270572     2.907547     2.574687     2.440753     2.306187     2.109272     2.283337     2.196777     2.162656     2.019727     1.794638     1.551342     1.926615     2.159465     2.129748     1.977764     5.349062     7.799715     9.339583     9.029868     7.762032     3.669165     5.947780     7.040807     6.388718     5.039004     1.499707     1.435197     1.431562     1.391949     1.312835     1.603558     1.512352     1.493542     1.440550     1.341995     1.480584     2.148343     2.555531     2.535318     2.332161     1.613725     2.312617     2.749177     2.740398     2.535778     2.542095     3.515233     4.194970     4.329864     4.089640     1.806004     2.728092     3.191584     2.986246     2.491989     1.067552     1.173312     1.315433     1.346540     1.255161     2.129598     2.794192     3.142360     2.990142     2.567389     1.550369     2.255016     2.637430     2.589629     2.337889     2.439722     3.426916     4.172421     4.288522     3.953489     1.013803     1.317730     1.648310     1.808563     1.753315     2.177192     2.871065     3.239799     3.091475     2.661625     2.104472     2.776491     3.131619     2.981682     2.560348     2.547315     3.520835     4.206936     4.351313     4.110729     3.150345     4.648398     5.852468     6.196057     5.815671     3.621365     4.809826     6.236381     7.359571     7.831887     3.653941     4.853286     6.283432     7.407189     7.884761     5.074877     7.317182     9.608623     10.889598    11.019792    1.456165     1.833559     2.125309     2.161447     2.015155     1.500233     1.890474     2.196550     2.236024     2.088713     3.092197     3.328607     3.664310     3.860459     3.927272     2.895560     3.255197     3.681421     3.942226     4.076333     1.288857     1.633266     1.819559     1.780305     1.626621     1.307640     1.619077     1.786968     1.746600     1.600628     1.272266     1.581030     1.759917     1.733233     1.594603     2.898138     3.257862     3.679543     3.940033     4.077843     1.942708     2.663057     2.914220     2.660961     2.261701     2.916366     2.570311     2.425238     2.281588     2.080575     1.527913     1.896124     2.130913     2.103428     1.950101     2.372194     3.875954     4.450685     3.950487     3.155589     1.554787     1.479196     1.472387     1.421800     1.321455     2.236539     2.187581     2.151645     1.984052     1.738241     1.516931     2.183464     2.588662     2.562956     2.354264     1.045380     1.333142     1.575369     1.636580     1.568024     1.602000     1.533855     1.522406     1.456800     1.340996     1.328522     1.875477     2.152715     2.059392     1.804093     1.015491     1.316596     1.645057     1.802987     1.746350     1.050798     1.165415     1.306898     1.339494     1.249757     2.119280     2.777466     3.123341     2.981018     2.568301     2.529247     3.495443     4.177089     4.323276     4.090163     4.658137     7.320529     8.445761     7.494400     5.847802     2.395242     3.297209     4.221174     4.728844     4.702256     3.182577     4.692786     5.887398     6.214801     5.821584     4.877975     5.822177     6.730649     7.312808     7.773220     3.894697     6.298087     7.352458     6.764258     5.745312     1.615208     2.309753     2.750057     2.747179     2.549159     3.615525     5.859972     6.957304     6.339926     5.022336     2.365145     3.148872     3.619988     3.586690     3.264140     2.442661     3.432112     4.170959     4.274147     3.929068     4.584323     6.707810     8.634435     9.533529     9.435037
BAS17_53    1.312934     1.405102     1.668544     1.858881     1.875986     1.393699     1.455586     1.673450     1.826506     1.813976     0.892689     0.987019     1.197835     1.354248     1.373806     1.596097     1.682666     1.974105     2.186198     2.204152     1.590026     1.674067     1.957690     2.158351     2.165786     1.389049     1.332898     1.432901     1.559059     1.601019     1.384775     1.339396     1.437630     1.552283     1.584608     0.928451     1.009660     1.214928     1.365035     1.376690     1.570162     1.649623     1.932317     2.140038     2.156173     2.009184     1.808603     1.794520     1.816408     1.779956     2.111850     1.848272     1.748986     1.759958     1.789155     1.338931     1.307069     1.407201     1.553420     1.661632     2.072537     2.155924     2.544255     3.043617     3.382346     1.559760     1.650533     1.944729     2.161429     2.179706     1.297149     1.387735     1.656711     1.854375     1.877748     2.020353     1.823670     1.812714     1.835436     1.798892     1.318482     1.253117     1.333182     1.487661     1.602883     1.376540     1.391118     1.555406     1.741625     1.840322     1.289338     1.790582     2.644094     3.234306     3.259395     0.899444     0.947101     1.097572     1.247352     1.312905     0.879171     0.827827     0.839316     0.854800     0.838600     1.229072     1.280158     1.498063     1.676266     1.687248     1.286770     1.803328     2.671265     3.263151     3.281147     2.025239     2.108061     2.511837     3.023050     3.358648     1.118863     1.205816     1.506621     1.858875     2.062021     1.392535     1.533799     1.781663     1.898949     1.831029     1.256726     1.774608     2.648687     3.247358     3.269028     1.282426     1.808529     2.696499     3.305947     3.329481     2.151418     2.848665     3.987269     4.924724     5.241876     2.181578     2.863868     4.001275     4.962654     5.303348     2.170481     2.871449     4.025414     4.980595     5.306046     2.537601     3.967911     6.050114     7.352682     7.391010     1.601725     1.675853     1.944719     2.136775     2.144011     1.317674     1.407291     1.670808     1.862111     1.878271     0.934170     1.016471     1.217886     1.371365     1.392581     0.943738     1.020582     1.217388     1.367362     1.385902     1.573394     1.653674     1.937421     2.147117     2.164428     1.323104     1.399608     1.625849     1.769559     1.735955     1.392446     1.340415     1.440363     1.558591     1.591717     1.368508     1.324558     1.427711     1.546655     1.580670     1.541908     1.549676     1.782638     1.969393     1.985819     2.556356     2.279333     2.245699     2.261882     2.204830     1.388593     1.344671     1.449149     1.570256     1.605695     1.551708     1.627360     1.911104     2.125074     2.146812     2.024136     1.817154     1.792501     1.801841     1.754427     2.125030     1.861420     1.754930     1.760465     1.790830     1.103797     1.134654     1.337471     1.576271     1.720444     0.847445     0.807599     0.824644     0.841489     0.824440     0.908876     0.847819     0.857192     0.870897     0.850110     1.225689     1.279352     1.504901     1.691267     1.704680     1.106863     1.194419     1.501648     1.859077     2.060846     1.296788     1.512184     1.927513     2.258367     2.340587     1.271828     1.791444     2.656804     3.242681     3.256239     1.292500     1.813764     2.693063     3.292272     3.307959     1.564981     1.655278     1.960254     2.183400     2.199013     1.270635     1.487404     1.910282     2.247983     2.330909     2.540770     3.924643     5.956258     7.240030     7.296920     4.346390     4.179931     4.170690     4.151704     4.037242     1.584713     1.662355     1.955029     2.169325     2.181541     1.386248     1.398354     1.567330     1.756961     1.852785     1.685846     1.756402     2.090125     2.461836     2.676399     1.272898     1.781408     2.643724     3.235559     3.254773     2.170637     2.832726     3.965543     4.942040     5.306616     3.290051     5.915376     9.751475     12.101250    11.995025
BAS17003    0.036633     0.041409     0.049988     0.058856     0.064009     2.995933     3.308727     3.699450     4.019152     4.204515     5.341446     5.649534     5.964665     6.103785     6.208573     4.901151     6.030349     6.545263     6.356098     5.944460     2.425485     2.534840     2.762059     3.040242     3.235353     2.444324     2.420643     2.662267     3.030333     3.261084     2.585966     2.656928     2.923850     3.188361     3.269065     3.386314     3.505144     3.862336     4.153982     4.184458     2.073264     2.714299     3.129045     3.193989     3.082636     2.000864     1.891337     2.089560     2.417306     2.615575     1.877945     1.855886     2.127025     2.467808     2.637959     2.715747     2.785528     3.044922     3.201982     3.152761     5.510273     6.971117     8.652887     10.242428    11.081612    2.611384     3.555991     4.471621     5.185457     5.545471     1.153070     1.223365     1.404958     1.607778     1.763177     1.941048     1.891919     2.106682     2.346928     2.420335     1.260090     1.521830     2.015711     2.346424     2.332210     2.833165     3.038869     3.351109     3.486305     3.444437     4.201071     5.488152     7.400167     9.792511     11.879774    1.368110     1.659636     2.102286     2.575076     2.959563     1.677835     1.661283     1.767153     1.853349     1.858180     1.667400     1.876532     2.222992     2.381346     2.291131     1.294717     1.691435     2.119675     2.464275     2.662061     3.118189     3.926713     5.201887     6.576210     7.620169     1.504243     1.620306     1.861387     2.108910     2.272629     2.784873     2.906474     3.189206     3.362040     3.389243     1.602917     1.943132     2.368771     2.829917     3.213788     2.356272     3.369386     4.971752     7.218710     9.304900     2.699241     2.906968     3.567073     4.553032     5.421585     4.662645     5.305390     6.875089     8.866055     10.593291    4.964844     5.462278     6.935179     8.990710     10.730584    3.830987     4.861416     7.277874     10.869333    13.980465    6.615609     7.266693     7.611126     7.524204     7.351486     3.116756     3.419185     3.681620     3.865174     3.983928     4.285998     4.404757     4.538385     4.640697     4.657877     5.219429     5.414317     5.770935     5.973834     5.951817     3.112464     3.376757     3.656830     3.854924     3.919957     2.590223     2.559189     2.796405     3.147889     3.363351     2.505492     2.513365     2.756454     3.067909     3.227269     3.429270     3.577466     3.933636     4.209321     4.222355     1.685089     1.719071     1.895665     2.133123     2.294850     2.254856     2.116952     2.324182     2.678677     2.883605     1.708859     1.739217     1.997231     2.269805     2.381527     1.515396     2.007117     2.425208     2.712194     2.990353     1.432117     1.373435     1.545836     1.765458     1.868888     1.602178     1.689108     2.046599     2.347389     2.391269     1.629632     1.787987     2.087700     2.282344     2.299742     1.270110     1.310193     1.442527     1.579593     1.669215     2.223538     2.292030     2.487324     2.579848     2.538860     1.237880     1.634469     2.112420     2.351730     2.295704     2.958198     3.721782     4.958092     6.271288     7.238870     1.636153     1.676590     1.848083     2.029927     2.131523     1.766854     1.913277     2.189828     2.473393     2.676266     1.763433     2.395755     3.231637     4.326323     5.360756     4.488513     6.251902     7.369208     7.310310     6.675245     2.521657     2.809951     3.470704     4.372301     5.217460     2.531773     3.153858     4.341136     6.136212     7.806875     3.162902     3.211959     3.454346     3.568805     3.480355     2.629455     3.807245     4.567246     4.620995     4.328076     2.935026     2.956813     3.182050     3.305452     3.232249     2.243772     2.895313     3.774341     4.678285     5.274645     2.004640     2.437088     3.042246     3.694928     4.195293     4.255704     5.085837     6.616036     8.326591     9.733352     3.602262     5.101890     8.134158     12.873527    17.280746
BAS17005    0.191202     0.203043     0.256203     0.319322     0.351532     4.868332     5.131261     6.759952     8.367580     8.826918     7.480752     7.376403     8.226621     9.131295     9.453396     5.631956     6.109901     7.657855     9.156560     9.572445     3.862568     4.652408     6.136843     7.244699     7.387393     4.887629     5.556875     6.713095     7.656828     7.766417     4.719559     5.536029     6.532900     7.116460     7.127612     4.978391     4.478497     4.834929     5.394146     5.778563     2.548316     2.825694     3.620192     4.240743     4.317665     3.893883     4.811270     5.852598     6.514407     6.428093     3.816860     4.927874     6.067799     6.598917     6.395823     2.988258     3.633001     4.224080     4.320790     3.961591     4.747922     6.923137     9.255546     10.739940    11.048071    3.303135     3.400424     3.616261     3.819639     4.146606     2.172898     2.389981     2.905880     3.505021     3.835594     4.345475     4.755235     5.145230     5.191929     4.937604     2.730322     3.404016     4.092616     4.469960     4.548658     3.028838     3.400870     3.717883     3.740158     3.590708     4.656709     4.563748     5.509152     7.457555     8.859929     3.013312     3.015143     3.415292     3.788480     3.808576     2.904983     2.547980     2.768443     3.438954     3.985213     2.941972     2.946908     3.727804     4.856183     5.790788     3.310031     3.834275     5.404958     7.017844     7.624891     3.132105     5.535019     8.443377     10.313354    10.621659    2.399295     3.159512     5.010612     7.146256     8.252558     4.120569     4.446637     6.500195     9.024001     10.703572    0.191202     0.203043     0.256203     0.319322     0.351532     5.401611     7.961296     14.987298    23.023891    26.945988    5.231830     9.200677     15.865374    21.199545    23.377560    5.667142     11.401229    17.211594    20.015459    20.584476    7.904777     12.522021    19.142981    22.809322    22.897043    7.468595     13.720652    23.985519    31.306601    32.780556    9.314330     8.883069     9.227399     9.593280     9.687766     4.963402     4.950318     5.615808     6.064569     5.890469     5.000877     5.784237     7.075207     7.960336     8.145628     7.387393     6.677146     7.557609     8.820807     9.456781     5.302629     6.159716     7.337849     7.882836     7.669677     4.166316     4.807575     5.892050     6.712232     6.751852     5.118358     5.695527     6.935357     7.948774     8.004980     4.517906     5.032100     6.125109     7.155941     7.525069     2.828189     3.184038     3.951924     4.815442     5.237162     4.094052     5.120384     6.283082     7.045620     7.020087     3.427549     4.122597     5.000373     5.454539     5.310176     1.564374     1.751319     2.460560     3.154241     3.659627     3.573768     3.665037     3.638978     3.666677     3.623857     3.153493     3.727673     4.317506     4.511662     4.395226     3.038866     3.164857     3.411120     3.436799     3.191460     2.207749     2.312025     2.979517     3.959646     4.488078     4.812387     4.543796     4.628224     5.078783     5.523285     2.437400     3.155980     5.029606     7.010018     8.159409     2.084292     3.542625     5.842438     7.787147     8.379398     2.623153     3.071764     4.698414     6.667196     7.874972     3.839942     4.698952     7.579599     10.780473    12.802040    5.750940     9.306813     17.469860    24.997641    27.657164    4.490498     3.986938     3.881795     3.882843     3.771522     4.280385     8.074792     12.788504    16.428038    18.225800    8.060277     18.556095    35.136387    45.178059    44.867592    5.868720     5.084572     4.203140     3.517751     3.210465     3.116508     3.272676     3.791779     4.212316     4.498588     3.649980     3.891347     4.235144     4.240118     3.770318     2.599088     3.566589     4.996379     6.094109     6.244868     3.247240     3.525336     4.507574     6.097502     7.275834     4.586023     9.632777     15.012710    18.518332    19.810871    12.265072    21.549458    39.541145    55.778381    61.394913
