# Supplementary material for: Strength of socio-political attitudes moderates electrophysiological responses to perceptual anomalies
Source: PLoS One. 2019 Aug 5;14(8):e0220732. doi: 10.1371/journal.pone.0220732 (PMC6681971; doi:10.1371/journal.pone.0220732)
Supplement: S1 Dataset — (ZIP) [file pone.0220732.s002.zip › pub_data/wvlts_crds1.txt]

File                                             Fp1-norwavnbcfull8    Fp1-norwavnbcfull9    Fp1-norwavnbcfulll10  Fp1-norwavnbcfull11   Fp1-norwavnbcfull12   Fp1-revwavnbcfulll8   Fp1-revwavnbcfulll9   Fp1-revwavnbcfulll10  Fp1-revwavnbcfulll11  Fp1-revwavnbcfulll12  AFz-norwavnbcfull8    AFz-norwavnbcfull9    AFz-norwavnbcfulll10  AFz-norwavnbcfull11   AFz-norwavnbcfull12   AFz-revwavnbcfulll8   AFz-revwavnbcfulll9   AFz-revwavnbcfulll10  AFz-revwavnbcfulll11  AFz-revwavnbcfulll12  Fp2-norwavnbcfull8    Fp2-norwavnbcfull9    Fp2-norwavnbcfulll10  Fp2-norwavnbcfull11   Fp2-norwavnbcfull12   Fp2-revwavnbcfulll8   Fp2-revwavnbcfulll9   Fp2-revwavnbcfulll10  Fp2-revwavnbcfulll11  Fp2-revwavnbcfulll12  F7-norwavnbcfull8     F7-norwavnbcfull9     F7-norwavnbcfulll10   F7-norwavnbcfull11    F7-norwavnbcfull12    F7-revwavnbcfulll8    F7-revwavnbcfulll9    F7-revwavnbcfulll10   F7-revwavnbcfulll11   F7-revwavnbcfulll12   F3-norwavnbcfull8     F3-norwavnbcfull9     F3-norwavnbcfulll10   F3-norwavnbcfull11    F3-norwavnbcfull12    F3-revwavnbcfulll8    F3-revwavnbcfulll9    F3-revwavnbcfulll10   F3-revwavnbcfulll11   F3-revwavnbcfulll12   Fz-norwavnbcfull8     Fz-norwavnbcfull9     Fz-norwavnbcfulll10   Fz-norwavnbcfull11    Fz-norwavnbcfull12    Fz-revwavnbcfulll8    Fz-revwavnbcfulll9    Fz-revwavnbcfulll10   Fz-revwavnbcfulll11   Fz-revwavnbcfulll12   F4-norwavnbcfull8     F4-norwavnbcfull9     F4-norwavnbcfulll10   F4-norwavnbcfull11    F4-norwavnbcfull12    F4-revwavnbcfulll8    F4-revwavnbcfulll9    F4-revwavnbcfulll10   F4-revwavnbcfulll11   F4-revwavnbcfulll12   F8-norwavnbcfull8     F8-norwavnbcfull9     F8-norwavnbcfulll10   F8-norwavnbcfull11    F8-norwavnbcfull12    F8-revwavnbcfulll8    F8-revwavnbcfulll9    F8-revwavnbcfulll10   F8-revwavnbcfulll11   F8-revwavnbcfulll12   FC5-norwavnbcfull8    FC5-norwavnbcfull9    FC5-norwavnbcfulll10  FC5-norwavnbcfull11   FC5-norwavnbcfull12   FC5-revwavnbcfulll8   FC5-revwavnbcfulll9   FC5-revwavnbcfulll10  FC5-revwavnbcfulll11  FC5-revwavnbcfulll12  FC1-norwavnbcfull8    FC1-norwavnbcfull9    FC1-norwavnbcfulll10  FC1-norwavnbcfull11   FC1-norwavnbcfull12   FC1-revwavnbcfulll8   FC1-revwavnbcfulll9   FC1-revwavnbcfulll10  FC1-revwavnbcfulll11  FC1-revwavnbcfulll12  FC2-norwavnbcfull8    FC2-norwavnbcfull9    FC2-norwavnbcfulll10  FC2-norwavnbcfull11   FC2-norwavnbcfull12   FC2-revwavnbcfulll8   FC2-revwavnbcfulll9   FC2-revwavnbcfulll10  FC2-revwavnbcfulll11  FC2-revwavnbcfulll12  FC6-norwavnbcfull8    FC6-norwavnbcfull9    FC6-norwavnbcfulll10  FC6-norwavnbcfull11   FC6-norwavnbcfull12   FC6-revwavnbcfulll8   FC6-revwavnbcfulll9   FC6-revwavnbcfulll10  FC6-revwavnbcfulll11  FC6-revwavnbcfulll12  TP9-norwavnbcfull8    TP9-norwavnbcfull9    TP9-norwavnbcfulll10  TP9-norwavnbcfull11   TP9-norwavnbcfull12   TP9-revwavnbcfulll8   TP9-revwavnbcfulll9   TP9-revwavnbcfulll10  TP9-revwavnbcfulll11  TP9-revwavnbcfulll12  T7-norwavnbcfull8     T7-norwavnbcfull9     T7-norwavnbcfulll10   T7-norwavnbcfull11    T7-norwavnbcfull12    T7-revwavnbcfulll8    T7-revwavnbcfulll9    T7-revwavnbcfulll10   T7-revwavnbcfulll11   T7-revwavnbcfulll12   C3-norwavnbcfull8     C3-norwavnbcfull9     C3-norwavnbcfulll10   C3-norwavnbcfull11    C3-norwavnbcfull12    C3-revwavnbcfulll8    C3-revwavnbcfulll9    C3-revwavnbcfulll10   C3-revwavnbcfulll11   C3-revwavnbcfulll12   Cz-norwavnbcfull8     Cz-norwavnbcfull9     Cz-norwavnbcfulll10   Cz-norwavnbcfull11    Cz-norwavnbcfull12    Cz-revwavnbcfulll8    Cz-revwavnbcfulll9    Cz-revwavnbcfulll10   Cz-revwavnbcfulll11   Cz-revwavnbcfulll12   C4-norwavnbcfull8     C4-norwavnbcfull9     C4-norwavnbcfulll10   C4-norwavnbcfull11    C4-norwavnbcfull12    C4-revwavnbcfulll8    C4-revwavnbcfulll9    C4-revwavnbcfulll10   C4-revwavnbcfulll11   C4-revwavnbcfulll12   T8-norwavnbcfull8     T8-norwavnbcfull9     T8-norwavnbcfulll10   T8-norwavnbcfull11    T8-norwavnbcfull12    T8-revwavnbcfulll8    T8-revwavnbcfulll9    T8-revwavnbcfulll10   T8-revwavnbcfulll11   T8-revwavnbcfulll12   TP10-norwavnbcfull8   TP10-norwavnbcfull9   TP10-norwavnbcfulll10 TP10-norwavnbcfull11  TP10-norwavnbcfull12  TP10-revwavnbcfulll8  TP10-revwavnbcfulll9  TP10-revwavnbcfulll10 TP10-revwavnbcfulll11 TP10-revwavnbcfulll12 CP5-norwavnbcfull8    CP5-norwavnbcfull9    CP5-norwavnbcfulll10  CP5-norwavnbcfull11   CP5-norwavnbcfull12   CP5-revwavnbcfulll8   CP5-revwavnbcfulll9   CP5-revwavnbcfulll10  CP5-revwavnbcfulll11  CP5-revwavnbcfulll12  CP1-norwavnbcfull8    CP1-norwavnbcfull9    CP1-norwavnbcfulll10  CP1-norwavnbcfull11   CP1-norwavnbcfull12   CP1-revwavnbcfulll8   CP1-revwavnbcfulll9   CP1-revwavnbcfulll10  CP1-revwavnbcfulll11  CP1-revwavnbcfulll12  CP2-norwavnbcfull8    CP2-norwavnbcfull9    CP2-norwavnbcfulll10  CP2-norwavnbcfull11   CP2-norwavnbcfull12   CP2-revwavnbcfulll8   CP2-revwavnbcfulll9   CP2-revwavnbcfulll10  CP2-revwavnbcfulll11  CP2-revwavnbcfulll12  CP6-norwavnbcfull8    CP6-norwavnbcfull9    CP6-norwavnbcfulll10  CP6-norwavnbcfull11   CP6-norwavnbcfull12   CP6-revwavnbcfulll8   CP6-revwavnbcfulll9   CP6-revwavnbcfulll10  CP6-revwavnbcfulll11  CP6-revwavnbcfulll12  P7-norwavnbcfull8     P7-norwavnbcfull9     P7-norwavnbcfulll10   P7-norwavnbcfull11    P7-norwavnbcfull12    P7-revwavnbcfulll8    P7-revwavnbcfulll9    P7-revwavnbcfulll10   P7-revwavnbcfulll11   P7-revwavnbcfulll12   P3-norwavnbcfull8     P3-norwavnbcfull9     P3-norwavnbcfulll10   P3-norwavnbcfull11    P3-norwavnbcfull12    P3-revwavnbcfulll8    P3-revwavnbcfulll9    P3-revwavnbcfulll10   P3-revwavnbcfulll11   P3-revwavnbcfulll12   Pz-norwavnbcfull8     Pz-norwavnbcfull9     Pz-norwavnbcfulll10   Pz-norwavnbcfull11    Pz-norwavnbcfull12    Pz-revwavnbcfulll8    Pz-revwavnbcfulll9    Pz-revwavnbcfulll10   Pz-revwavnbcfulll11   Pz-revwavnbcfulll12   P4-norwavnbcfull8     P4-norwavnbcfull9     P4-norwavnbcfulll10   P4-norwavnbcfull11    P4-norwavnbcfull12    P4-revwavnbcfulll8    P4-revwavnbcfulll9    P4-revwavnbcfulll10   P4-revwavnbcfulll11   P4-revwavnbcfulll12   P8-norwavnbcfull8     P8-norwavnbcfull9     P8-norwavnbcfulll10   P8-norwavnbcfull11    P8-norwavnbcfull12    P8-revwavnbcfulll8    P8-revwavnbcfulll9    P8-revwavnbcfulll10   P8-revwavnbcfulll11   P8-revwavnbcfulll12   POz-norwavnbcfull8    POz-norwavnbcfull9    POz-norwavnbcfulll10  POz-norwavnbcfull11   POz-norwavnbcfull12   POz-revwavnbcfulll8   POz-revwavnbcfulll9   POz-revwavnbcfulll10  POz-revwavnbcfulll11  POz-revwavnbcfulll12  O1-norwavnbcfull8     O1-norwavnbcfull9     O1-norwavnbcfulll10   O1-norwavnbcfull11    O1-norwavnbcfull12    O1-revwavnbcfulll8    O1-revwavnbcfulll9    O1-revwavnbcfulll10   O1-revwavnbcfulll11   O1-revwavnbcfulll12   Oz-norwavnbcfull8     Oz-norwavnbcfull9     Oz-norwavnbcfulll10   Oz-norwavnbcfull11    Oz-norwavnbcfull12    Oz-revwavnbcfulll8    Oz-revwavnbcfulll9    Oz-revwavnbcfulll10   Oz-revwavnbcfulll11   Oz-revwavnbcfulll12   O2-norwavnbcfull8     O2-norwavnbcfull9     O2-norwavnbcfulll10   O2-norwavnbcfull11    O2-norwavnbcfull12    O2-revwavnbcfulll8    O2-revwavnbcfulll9    O2-revwavnbcfulll10   O2-revwavnbcfulll11   O2-revwavnbcfulll12   AF7-norwavnbcfull8    AF7-norwavnbcfull9    AF7-norwavnbcfulll10  AF7-norwavnbcfull11   AF7-norwavnbcfull12   AF7-revwavnbcfulll8   AF7-revwavnbcfulll9   AF7-revwavnbcfulll10  AF7-revwavnbcfulll11  AF7-revwavnbcfulll12  AF3-norwavnbcfull8    AF3-norwavnbcfull9    AF3-norwavnbcfulll10  AF3-norwavnbcfull11   AF3-norwavnbcfull12   AF3-revwavnbcfulll8   AF3-revwavnbcfulll9   AF3-revwavnbcfulll10  AF3-revwavnbcfulll11  AF3-revwavnbcfulll12  AF4-norwavnbcfull8    AF4-norwavnbcfull9    AF4-norwavnbcfulll10  AF4-norwavnbcfull11   AF4-norwavnbcfull12   AF4-revwavnbcfulll8   AF4-revwavnbcfulll9   AF4-revwavnbcfulll10  AF4-revwavnbcfulll11  AF4-revwavnbcfulll12  AF8-norwavnbcfull8    AF8-norwavnbcfull9    AF8-norwavnbcfulll10  AF8-norwavnbcfull11   AF8-norwavnbcfull12   AF8-revwavnbcfulll8   AF8-revwavnbcfulll9   AF8-revwavnbcfulll10  AF8-revwavnbcfulll11  AF8-revwavnbcfulll12  F5-norwavnbcfull8     F5-norwavnbcfull9     F5-norwavnbcfulll10   F5-norwavnbcfull11    F5-norwavnbcfull12    F5-revwavnbcfulll8    F5-revwavnbcfulll9    F5-revwavnbcfulll10   F5-revwavnbcfulll11   F5-revwavnbcfulll12   F1-norwavnbcfull8     F1-norwavnbcfull9     F1-norwavnbcfulll10   F1-norwavnbcfull11    F1-norwavnbcfull12    F1-revwavnbcfulll8    F1-revwavnbcfulll9    F1-revwavnbcfulll10   F1-revwavnbcfulll11   F1-revwavnbcfulll12   F2-norwavnbcfull8     F2-norwavnbcfull9     F2-norwavnbcfulll10   F2-norwavnbcfull11    F2-norwavnbcfull12    F2-revwavnbcfulll8    F2-revwavnbcfulll9    F2-revwavnbcfulll10   F2-revwavnbcfulll11   F2-revwavnbcfulll12   F6-norwavnbcfull8     F6-norwavnbcfull9     F6-norwavnbcfulll10   F6-norwavnbcfull11    F6-norwavnbcfull12    F6-revwavnbcfulll8    F6-revwavnbcfulll9    F6-revwavnbcfulll10   F6-revwavnbcfulll11   F6-revwavnbcfulll12   FC3-norwavnbcfull8    FC3-norwavnbcfull9    FC3-norwavnbcfulll10  FC3-norwavnbcfull11   FC3-norwavnbcfull12   FC3-revwavnbcfulll8   FC3-revwavnbcfulll9   FC3-revwavnbcfulll10  FC3-revwavnbcfulll11  FC3-revwavnbcfulll12  FCz-norwavnbcfull8    FCz-norwavnbcfull9    FCz-norwavnbcfulll10  FCz-norwavnbcfull11   FCz-norwavnbcfull12   FCz-revwavnbcfulll8   FCz-revwavnbcfulll9   FCz-revwavnbcfulll10  FCz-revwavnbcfulll11  FCz-revwavnbcfulll12  FC4-norwavnbcfull8    FC4-norwavnbcfull9    FC4-norwavnbcfulll10  FC4-norwavnbcfull11   FC4-norwavnbcfull12   FC4-revwavnbcfulll8   FC4-revwavnbcfulll9   FC4-revwavnbcfulll10  FC4-revwavnbcfulll11  FC4-revwavnbcfulll12  C5-norwavnbcfull8     C5-norwavnbcfull9     C5-norwavnbcfulll10   C5-norwavnbcfull11    C5-norwavnbcfull12    C5-revwavnbcfulll8    C5-revwavnbcfulll9    C5-revwavnbcfulll10   C5-revwavnbcfulll11   C5-revwavnbcfulll12   C1-norwavnbcfull8     C1-norwavnbcfull9     C1-norwavnbcfulll10   C1-norwavnbcfull11    C1-norwavnbcfull12    C1-revwavnbcfulll8    C1-revwavnbcfulll9    C1-revwavnbcfulll10   C1-revwavnbcfulll11   C1-revwavnbcfulll12   C2-norwavnbcfull8     C2-norwavnbcfull9     C2-norwavnbcfulll10   C2-norwavnbcfull11    C2-norwavnbcfull12    C2-revwavnbcfulll8    C2-revwavnbcfulll9    C2-revwavnbcfulll10   C2-revwavnbcfulll11   C2-revwavnbcfulll12   C6-norwavnbcfull8     C6-norwavnbcfull9     C6-norwavnbcfulll10   C6-norwavnbcfull11    C6-norwavnbcfull12    C6-revwavnbcfulll8    C6-revwavnbcfulll9    C6-revwavnbcfulll10   C6-revwavnbcfulll11   C6-revwavnbcfulll12   CP3-norwavnbcfull8    CP3-norwavnbcfull9    CP3-norwavnbcfulll10  CP3-norwavnbcfull11   CP3-norwavnbcfull12   CP3-revwavnbcfulll8   CP3-revwavnbcfulll9   CP3-revwavnbcfulll10  CP3-revwavnbcfulll11  CP3-revwavnbcfulll12  CPz-norwavnbcfull8    CPz-norwavnbcfull9    CPz-norwavnbcfulll10  CPz-norwavnbcfull11   CPz-norwavnbcfull12   CPz-revwavnbcfulll8   CPz-revwavnbcfulll9   CPz-revwavnbcfulll10  CPz-revwavnbcfulll11  CPz-revwavnbcfulll12  CP4-norwavnbcfull8    CP4-norwavnbcfull9    CP4-norwavnbcfulll10  CP4-norwavnbcfull11   CP4-norwavnbcfull12   CP4-revwavnbcfulll8   CP4-revwavnbcfulll9   CP4-revwavnbcfulll10  CP4-revwavnbcfulll11  CP4-revwavnbcfulll12  P5-norwavnbcfull8     P5-norwavnbcfull9     P5-norwavnbcfulll10   P5-norwavnbcfull11    P5-norwavnbcfull12    P5-revwavnbcfulll8    P5-revwavnbcfulll9    P5-revwavnbcfulll10   P5-revwavnbcfulll11   P5-revwavnbcfulll12   P1-norwavnbcfull8     P1-norwavnbcfull9     P1-norwavnbcfulll10   P1-norwavnbcfull11    P1-norwavnbcfull12    P1-revwavnbcfulll8    P1-revwavnbcfulll9    P1-revwavnbcfulll10   P1-revwavnbcfulll11   P1-revwavnbcfulll12   P2-norwavnbcfull8     P2-norwavnbcfull9     P2-norwavnbcfulll10   P2-norwavnbcfull11    P2-norwavnbcfull12    P2-revwavnbcfulll8    P2-revwavnbcfulll9    P2-revwavnbcfulll10   P2-revwavnbcfulll11   P2-revwavnbcfulll12   P6-norwavnbcfull8     P6-norwavnbcfull9     P6-norwavnbcfulll10   P6-norwavnbcfull11    P6-norwavnbcfull12    P6-revwavnbcfulll8    P6-revwavnbcfulll9    P6-revwavnbcfulll10   P6-revwavnbcfulll11   P6-revwavnbcfulll12   FT9-norwavnbcfull8    FT9-norwavnbcfull9    FT9-norwavnbcfulll10  FT9-norwavnbcfull11   FT9-norwavnbcfull12   FT9-revwavnbcfulll8   FT9-revwavnbcfulll9   FT9-revwavnbcfulll10  FT9-revwavnbcfulll11  FT9-revwavnbcfulll12  PO3-norwavnbcfull8    PO3-norwavnbcfull9    PO3-norwavnbcfulll10  PO3-norwavnbcfull11   PO3-norwavnbcfull12   PO3-revwavnbcfulll8   PO3-revwavnbcfulll9   PO3-revwavnbcfulll10  PO3-revwavnbcfulll11  PO3-revwavnbcfulll12  PO4-norwavnbcfull8    PO4-norwavnbcfull9    PO4-norwavnbcfulll10  PO4-norwavnbcfull11   PO4-norwavnbcfull12   PO4-revwavnbcfulll8   PO4-revwavnbcfulll9   PO4-revwavnbcfulll10  PO4-revwavnbcfulll11  PO4-revwavnbcfulll12  FT10-norwavnbcfull8   FT10-norwavnbcfull9   FT10-norwavnbcfulll10 FT10-norwavnbcfull11  FT10-norwavnbcfull12  FT10-revwavnbcfulll8  FT10-revwavnbcfulll9  FT10-revwavnbcfulll10 FT10-revwavnbcfulll11 FT10-revwavnbcfulll12 FT7-norwavnbcfull8    FT7-norwavnbcfull9    FT7-norwavnbcfulll10  FT7-norwavnbcfull11   FT7-norwavnbcfull12   FT7-revwavnbcfulll8   FT7-revwavnbcfulll9   FT7-revwavnbcfulll10  FT7-revwavnbcfulll11  FT7-revwavnbcfulll12  FT8-norwavnbcfull8    FT8-norwavnbcfull9    FT8-norwavnbcfulll10  FT8-norwavnbcfull11   FT8-norwavnbcfull12   FT8-revwavnbcfulll8   FT8-revwavnbcfulll9   FT8-revwavnbcfulll10  FT8-revwavnbcfulll11  FT8-revwavnbcfulll12  TP7-norwavnbcfull8    TP7-norwavnbcfull9    TP7-norwavnbcfulll10  TP7-norwavnbcfull11   TP7-norwavnbcfull12   TP7-revwavnbcfulll8   TP7-revwavnbcfulll9   TP7-revwavnbcfulll10  TP7-revwavnbcfulll11  TP7-revwavnbcfulll12  TP8-norwavnbcfull8    TP8-norwavnbcfull9    TP8-norwavnbcfulll10  TP8-norwavnbcfull11   TP8-norwavnbcfull12   TP8-revwavnbcfulll8   TP8-revwavnbcfulll9   TP8-revwavnbcfulll10  TP8-revwavnbcfulll11  TP8-revwavnbcfulll12  PO7-norwavnbcfull8    PO7-norwavnbcfull9    PO7-norwavnbcfulll10  PO7-norwavnbcfull11   PO7-norwavnbcfull12   PO7-revwavnbcfulll8   PO7-revwavnbcfulll9   PO7-revwavnbcfulll10  PO7-revwavnbcfulll11  PO7-revwavnbcfulll12  PO8-norwavnbcfull8    PO8-norwavnbcfull9    PO8-norwavnbcfulll10  PO8-norwavnbcfull11   PO8-norwavnbcfull12   PO8-revwavnbcfulll8   PO8-revwavnbcfulll9   PO8-revwavnbcfulll10  PO8-revwavnbcfulll11  PO8-revwavnbcfulll12  EOG-norwavnbcfull8    EOG-norwavnbcfull9    EOG-norwavnbcfulll10  EOG-norwavnbcfull11   EOG-norwavnbcfull12   EOG-revwavnbcfulll8   EOG-revwavnbcfulll9   EOG-revwavnbcfulll10  EOG-revwavnbcfulll11  EOG-revwavnbcfulll12  

REFA_RECORD_EEG_PHYSIO_R14_20150414_123359.EDF   5.450926              5.289730              5.708549              6.115268              6.306923              4.733592              4.697518              5.343712              5.877732              6.054917              6.001000              5.273035              5.493999              5.848266              5.887878              5.757163              5.012653              5.248555              5.536205              5.529921              7.266576              6.710128              6.766084              6.840461              6.711167              6.937526              6.231934              6.381853              6.631398              6.655160              2.801739              2.896183              3.486209              4.034072              4.193990              2.773728              2.989355              3.573639              3.899455              3.837388              2.787411              2.896395              3.502737              4.068087              4.241846              2.797784              3.016388              3.597255              3.916470              3.851825              7.253576              5.696587              5.641910              5.896332              5.828461              6.529399              5.248556              5.321826              5.519804              5.370175              7.433014              6.035876              5.969403              6.190432              6.180033              6.773886              5.521525              5.542870              5.820825              5.841493              5.621387              5.457323              5.927635              6.305632              6.314960              5.207659              4.976567              5.485790              5.930188              5.972241              2.701449              2.816211              3.410719              3.954688              4.112399              2.728570              2.962921              3.553051              3.870637              3.788606              2.717741              2.843740              3.448758              3.993433              4.140157              2.720373              2.945255              3.532785              3.856535              3.784467              7.376939              5.911384              5.779013              5.905031              5.724072              6.317451              5.248754              5.404870              5.656305              5.477938              4.203672              4.145315              4.563025              4.894758              4.932256              3.733241              3.598897              4.010203              4.403533              4.506697              4.909747              5.254385              5.972918              6.506028              6.569912              5.148662              5.617716              6.536427              7.142674              7.135757              2.576397              2.711062              3.329622              3.886070              4.040395              2.621081              2.894319              3.503605              3.815547              3.718814              2.613416              2.739933              3.352355              3.910614              4.068752              2.653295              2.906180              3.508679              3.834171              3.753622              4.558729              4.326648              4.769954              5.199622              5.148508              4.605161              4.393440              4.844595              5.196320              5.042915              3.044470              3.110762              3.598734              3.961284              3.931385              2.939757              3.059950              3.576075              3.947165              3.923936              4.110102              4.527724              5.441789              5.923333              5.772437              4.150721              4.383372              5.002590              5.299308              5.139494              11.054193             13.054420             16.177479             18.325798             18.482368             10.440309             12.682308             15.508877             16.884914             16.574907             3.885054              4.133017              4.821212              5.391047              5.499471              4.043970              4.449367              5.304925              5.886880              5.888385              3.858074              4.219679              4.897821              5.363502              5.314954              3.597045              3.874332              4.592264              5.137220              5.166709              3.542639              3.785794              4.322007              4.651801              4.542405              3.809583              3.937950              4.441573              4.820614              4.801726              3.822797              4.321289              5.742414              6.820609              6.953143              4.173248              5.166795              6.411193              6.826984              6.426293              6.126400              7.035548              8.561954              10.158072             11.259238             5.747429              6.747960              8.521639              10.407201             11.655334             6.129904              7.017543              8.523038              10.100945             11.185895             5.777100              6.762903              8.510884              10.359908             11.577231             7.107245              8.218253              9.783972              11.133992             11.726465             6.690123              7.568288              9.303836              10.821240             11.552440             6.085378              8.236759              12.750284             16.868834             18.400448             5.923792              8.360968              12.163853             14.865035             15.439368             10.160280             13.671889             19.948395             25.072514             26.327805             9.605138              13.580315             19.191704             22.795258             23.045725             11.054234             13.689063             17.697704             21.518761             23.649569             10.020254             12.109946             16.120712             19.938904             22.085718             9.939955              12.230284             16.320250             20.907585             24.296463             8.938949              10.873277             14.731615             19.093887             22.347605             13.493027             17.528572             24.864721             31.359119             33.406982             11.966944             15.455780             22.233538             28.206184             30.213783             15.607175             23.582758             39.405285             54.019268             58.945328             13.955454             21.318144             35.930759             48.861805             53.021572             5.456039              5.295784              5.722739              6.132573              6.322663              4.718766              4.678767              5.329404              5.861714              6.035280              2.807650              2.927047              3.547565              4.116275              4.281610              2.816579              3.036008              3.618752              3.940003              3.877089              5.823834              5.345025              5.624061              5.952478              5.961910              5.316482              4.798297              5.114222              5.513085              5.628684              7.108801              6.625666              6.772186              6.930709              6.904390              6.586623              6.045443              6.372663              6.746621              6.820125              2.811661              2.915754              3.508885              4.058866              4.227440              2.789394              3.017983              3.617144              3.950335              3.889098              2.833363              2.920361              3.503374              4.048704              4.212076              2.794605              2.991434              3.569334              3.899344              3.844182              8.389365              6.395492              6.123013              6.258070              6.161014              7.400327              5.737203              5.635640              5.814127              5.696083              5.675788              5.521390              5.983430              6.346353              6.338634              5.189278              4.944487              5.441000              5.883503              5.938019              2.715125              2.838255              3.440908              3.988399              4.143886              2.704105              2.945350              3.543259              3.866201              3.790065              6.601156              5.553511              5.726049              6.061004              5.942376              6.062900              5.301211              5.567915              5.789726              5.523618              4.418465              4.116918              4.356219              4.603418              4.620557              3.825747              3.573513              3.931270              4.309649              4.388487              2.618499              2.767256              3.388767              3.942877              4.095674              2.670484              2.922107              3.527813              3.847983              3.755761              3.046214              3.143386              3.746943              4.250764              4.259917              2.913102              3.057367              3.610986              3.989450              3.914324              4.240634              3.972849              4.267012              4.567002              4.508210              4.144074              3.847776              4.208050              4.582935              4.552857              2.947711              3.270957              4.042442              4.521345              4.457027              3.049009              3.493763              4.246617              4.597901              4.422821              3.802350              4.043717              4.714093              5.268734              5.374258              3.968315              4.338595              5.157950              5.717983              5.713195              4.490268              4.892071              5.595374              6.046338              5.951063              4.726779              4.828129              5.469190              5.991506              5.989414              3.264728              3.635287              4.504392              5.071284              4.990350              3.565035              4.215357              5.020823              5.273477              4.989266              6.143596              7.039288              8.548317              10.134661             11.234265             5.758965              6.759104              8.516623              10.380927             11.620981             6.425093              7.300272              8.540605              9.718222              10.451445             6.062947              6.690970              8.142824              9.682911              10.676435             7.051395              8.147502              9.690346              11.016486             11.590057             6.645432              7.530258              9.251092              10.745552             11.463707             6.235457              8.450083              13.130385             17.417431             19.020292             6.097364              8.632466              12.601835             15.437815             16.048710             2.751525              2.881387              3.506247              4.067509              4.222838              2.792288              3.051426              3.667912              3.981099              3.877675              9.978863              12.295516             16.396194             20.986301             24.395195             9.021399              10.956778             14.832118             19.220600             22.495337             13.431188             20.275658             32.825104             44.590050             49.709816             12.187805             18.076170             28.655394             37.784081             41.354893             8.727040              9.208767              10.755189             11.362209             10.733287             9.184081              9.187070              10.042058             10.260347             9.673162              2.743797              2.883533              3.500849              4.043856              4.189217              2.781654              3.038737              3.662662              3.986350              3.894346              5.269164              5.885620              7.121978              7.737462              7.588754              5.262805              5.495761              6.313084              6.730321              6.649541              4.716516              5.021966              5.740874              6.297191              6.373963              4.972178              5.430769              6.336935              6.938022              6.930492              5.134726              5.688465              7.091678              8.169989              8.338747              5.110634              5.801634              6.897346              7.428253              7.237500              12.102501             14.039356             16.971491             19.793257             21.158394             10.416907             12.197282             15.567943             18.904400             20.532888             22.174967             35.327728             60.086308             82.436958             89.764259             19.911226             32.892742             55.128483             73.109550             77.898262             0.868637              0.767774              0.687870              0.622269              0.567211              1.169858              1.034048              0.926424              0.838071              0.763927
REFA_RECORD_EEG_PHYSIO_R14_20150414_150916.EDF   3.668013              4.103964              4.934340              5.277042              4.997766              3.924708              4.629939              5.747575              6.091636              5.572026              3.515266              4.094142              4.881989              5.072721              4.697973              3.835332              4.653532              5.790717              6.025459              5.409121              6.849839              8.052713              9.641312              11.413118             13.393637             7.159184              8.807207              10.825605             12.199989             13.338229             5.702943              6.232609              7.112417              7.797375              8.213695              5.988550              6.761533              7.916526              8.534417              8.631107              3.844443              4.343798              5.260912              5.677088              5.478093              4.123453              4.845065              6.041134              6.504807              6.101646              3.496999              4.072934              4.839988              5.016938              4.641458              3.824088              4.642076              5.778983              6.005220              5.383704              4.198718              4.747330              5.544004              6.258623              7.046726              4.406751              4.998007              5.928354              6.656837              7.424330              4.632226              5.238101              5.946176              6.549741              7.048409              4.684685              5.590485              6.678814              7.251799              7.422126              3.559162              4.297436              5.631477              6.627216              6.972984              3.694617              4.528647              5.953653              6.973380              7.204144              3.893711              4.361832              5.276929              5.614028              5.204778              3.854879              4.525393              5.708051              6.164573              5.691956              3.141713              3.399539              3.784134              4.020169              4.129201              3.250255              3.522888              3.986617              4.210050              4.211034              2.557541              3.249895              4.144271              4.429578              4.035799              2.524305              3.489761              4.759800              5.199930              4.728000              4.925320              5.022992              5.091230              4.974400              4.628778              4.629071              4.676230              4.787129              4.691255              4.360227              4.807240              6.335221              8.358926              10.472015             12.575317             4.887729              6.221076              8.159331              10.289289             12.242716             2.806863              4.614769              7.778416              9.850431              9.537587              3.209094              5.968256              10.553789             13.298199             12.599650             3.648364              3.589108              3.827172              3.883971              3.596264              3.416665              3.708988              4.193546              4.258214              3.864500              1.784175              2.938118              4.534097              5.185261              4.680244              1.890362              3.319238              5.169543              5.823151              5.159206              2.577951              3.263443              4.142646              4.421847              4.034478              2.544156              3.493544              4.766147              5.209970              4.732913              4.491883              4.767256              4.923160              4.870914              4.693238              4.039594              4.626245              5.273307              5.412420              5.140361              2.618281              3.269902              3.975626              4.201984              3.893038              2.994799              3.826781              4.756593              5.051023              4.603753              2.361005              2.761299              3.325067              3.522829              3.256514              2.456160              3.254942              4.182143              4.414750              3.931297              3.239111              4.634881              6.411168              6.845823              5.893040              3.110162              4.879946              6.900537              7.286964              6.156456              3.509728              5.963111              8.826322              9.523766              8.131012              3.608007              6.845467              10.547418             11.394088             9.631256              3.879447              3.992563              4.072700              4.081634              3.989027              3.830199              3.931536              4.048723              4.059810              3.909449              2.874502              3.058443              3.268635              3.395529              3.346271              3.012239              3.238978              3.458635              3.524234              3.358906              3.903436              4.330825              5.163612              5.611559              5.400916              3.822372              4.508758              5.468144              5.853394              5.499203              5.914399              9.304480              14.827888             18.188711             17.684729             6.421259              10.644270             16.937626             20.382479             19.494577             8.900079              10.432834             11.800187             12.141378             11.706139             8.979688              11.314758             13.436386             13.855337             13.064085             6.350601              7.956997              11.375599             14.336525             15.044655             6.947592              9.075860              12.817013             15.663339             16.028446             4.264966              4.570763              5.253432              5.879732              6.006320              4.417539              4.772870              5.436144              5.909387              5.863443              4.727245              5.731094              7.861526              9.655394              9.985796              5.179669              6.405438              8.662343              10.267988             10.361956             4.714469              5.702147              7.828664              9.632912              9.974726              5.138130              6.356810              8.598832              10.199366             10.295423             3.806357              4.278752              5.147777              5.520566              5.282795              4.059812              4.766749              5.932253              6.361783              5.926451              3.865046              4.343961              5.232944              5.630589              5.423632              4.145780              4.878268              6.067313              6.516684              6.093041              4.668512              5.275488              5.988255              6.604457              7.116758              4.697952              5.620518              6.732056              7.322019              7.505408              4.661631              5.274309              5.979638              6.581938              7.082061              4.712408              5.627149              6.717921              7.286883              7.451802              3.826848              4.323658              5.232363              5.640383              5.436387              4.100235              4.820204              6.005380              6.461541              6.054533              4.314746              4.953708              5.946061              6.280344              5.963151              4.506667              5.260362              6.520628              6.961527              6.512987              3.432323              3.773066              4.220770              4.471166              4.592101              3.535602              3.905432              4.469396              4.725616              4.721356              4.627178              5.239950              5.959545              6.581814              7.097005              4.692100              5.604476              6.686510              7.250392              7.417802              3.557735              4.300948              5.652382              6.653485              6.984298              3.685587              4.529767              5.964121              6.980566              7.196293              4.228963              4.412427              4.906953              4.933483              4.481910              4.329579              4.796140              5.589907              5.658480              5.046389              2.056606              2.859190              4.093678              4.697690              4.385843              2.103331              3.094136              4.536717              5.194097              4.802708              2.784698              3.721551              5.191166              6.120542              6.130854              3.362400              4.657608              6.567700              7.693138              7.559524              2.695285              3.195841              4.157575              4.686766              4.428190              2.668258              3.632843              5.112093              5.800235              5.361732              3.125039              3.378141              3.760865              4.002322              4.117535              3.239916              3.510779              3.969782              4.193322              4.197939              2.572928              3.288806              4.202296              4.489780              4.084984              2.555087              3.529352              4.825129              5.275307              4.787673              2.558219              3.326213              4.201931              4.536163              4.190711              2.989451              4.187862              5.506628              5.909459              5.270429              3.250714              3.606511              4.181716              4.306613              3.906779              3.005810              3.728185              4.599113              4.745106              4.195341              3.762692              6.442252              9.707690              10.541726             8.952663              3.857387              7.265359              11.199600             12.126369             10.220748             3.852367              3.948346              4.024343              4.039246              3.952977              3.820439              3.924978              4.033264              4.033618              3.873879              3.142642              3.418827              3.972959              4.390201              4.382706              3.270268              3.765341              4.381927              4.664308              4.456696              3.965760              5.298933              7.321391              8.272239              7.739796              4.025324              5.750887              8.101628              9.091742              8.382361              6.392165              9.133709              12.843060             14.700341             14.016265             6.958166              10.423321             14.626423             16.303097             15.198483             3.688763              4.248652              5.193188              5.824801              6.101851              4.176933              4.810940              5.796774              6.383630              6.505519              6.263083              7.533915              10.330083             13.045954             13.896522             6.709681              8.195414              11.002208             13.431672             13.898229             6.015554              9.484149              15.139343             18.588827             18.071085             6.517929              10.804411             17.195190             20.702684             19.807329             2.600294              3.271239              4.121515              4.382752              3.992078              2.562497              3.472839              4.687777              5.111913              4.655691              3.707014              4.276445              5.225336              5.860810              6.140948              4.173678              4.812372              5.808656              6.407058              6.538028              2.554606              3.247469              4.128135              4.404677              4.011920              2.533747              3.481106              4.742187              5.183527              4.713946              3.362370              3.624863              3.844254              3.803937              3.517271              3.396314              3.635047              3.895306              3.894521              3.615566              2.592544              3.300358              4.181432              4.434923              4.013074              2.562620              3.520142              4.785713              5.198800              4.689049              3.921296              4.026058              4.109657              4.124397              4.030385              3.880280              3.989926              4.102074              4.100453              3.933105              6.349350              9.047510              12.733515             14.598451             13.935001             6.909677              10.360547             14.564506             16.254091             15.168489             0.469149              0.414674              0.371517              0.336086              0.306350              0.438240              0.387353              0.347040              0.313944              0.286166
REFA_RECORD_EEG_PHYSIO_R14_20150415_102507.EDF   6.176815              5.745542              5.283669              4.923091              4.694067              5.488867              5.121025              4.887334              4.734881              4.574793              3.471751              3.201915              2.959435              2.711989              2.461161              3.529400              3.155106              2.849155              2.625100              2.426868              5.519446              5.066410              4.723132              4.418734              4.197102              4.944316              4.483050              4.215284              4.051115              3.932587              4.638101              4.472726              4.389744              4.314075              4.314980              4.831222              4.420359              4.095421              3.895257              3.814965              2.197004              2.027909              1.871214              1.691662              1.486749              2.527645              2.170884              1.941325              1.754259              1.548870              2.421048              2.210326              2.021095              1.818799              1.583540              2.929265              2.416710              2.057358              1.818074              1.583171              2.431137              2.211982              2.013202              1.805494              1.571878              2.903600              2.391420              2.033724              1.802685              1.578869              3.973991              3.748786              3.558894              3.339388              3.129372              3.763523              3.416885              3.182180              2.978490              2.804186              1.733558              1.747462              1.750910              1.714780              1.679549              1.665802              1.721890              1.756346              1.724772              1.672854              2.205986              1.973214              1.807875              1.646903              1.458598              2.549891              2.127119              1.870948              1.681143              1.474727              3.117265              2.731118              2.503761              2.301041              2.030956              3.348991              2.742870              2.424533              2.253328              2.019624              2.099823              2.116584              2.094353              1.978152              1.837391              1.964931              1.927761              1.882145              1.796202              1.681805              2.119111              2.312068              2.500289              2.627144              2.734315              2.035501              2.157809              2.267656              2.315040              2.348770              2.581509              2.701833              2.817160              2.820734              2.823990              2.867439              2.813384              2.750589              2.657083              2.614583              1.394696              1.344151              1.338028              1.281746              1.172068              1.393671              1.330869              1.328690              1.273230              1.144855              3.348561              2.899606              2.710047              2.530754              2.262830              3.659869              3.107487              2.837424              2.619182              2.318470              1.218498              1.295362              1.382007              1.352498              1.238971              1.160599              1.230891              1.306485              1.301127              1.201567              1.729251              1.950947              2.185047              2.195696              2.045814              1.752663              1.958202              2.158895              2.159296              1.982365              1.771192              2.003597              2.251513              2.271212              2.121108              1.780694              2.004983              2.213882              2.215082              2.035592              2.080933              2.265758              2.439546              2.547771              2.637839              1.959686              2.070754              2.174026              2.220493              2.255510              2.634532              2.488480              2.390909              2.217800              1.981125              2.584465              2.434933              2.322686              2.146466              1.906469              2.355781              2.244020              2.190226              2.032490              1.785781              2.180899              2.112493              2.106797              2.001107              1.790167              1.708647              1.935962              2.189279              2.214932              2.066374              1.712108              1.956625              2.187873              2.200360              2.021194              2.607712              2.921473              3.157069              3.171582              3.032205              2.256781              2.434379              2.587030              2.631133              2.568594              1.973130              2.100568              2.140009              1.962816              1.677165              1.925377              1.954360              1.922316              1.779054              1.562400              1.968882              2.099239              2.145103              1.968111              1.678585              1.955367              1.980840              1.948227              1.803619              1.583718              2.746338              3.206016              3.447417              3.246958              2.803931              2.583649              3.131588              3.551478              3.443973              2.979764              3.452490              4.555394              5.583858              5.899111              5.653406              3.391443              4.718852              5.790894              5.961288              5.517935              3.866262              4.964579              5.431626              4.992013              4.175479              3.713378              4.339530              4.667180              4.421972              3.826320              4.941869              6.285880              7.249928              7.241920              6.639489              4.220822              5.133882              5.980141              6.134668              5.700145              5.205182              7.093959              8.359977              8.176708              7.182006              4.352530              5.694953              6.941518              7.065307              6.298364              5.995594              8.273531              9.934503              9.951777              8.977317              5.361060              7.429568              9.224304              9.418307              8.409412              5.276559              4.901968              4.658849              4.503684              4.467753              4.597699              4.287393              4.151478              4.179594              4.285483              2.729099              2.561528              2.418204              2.246895              2.060313              2.628051              2.445690              2.291759              2.168463              2.040781              3.077589              3.105196              3.113256              3.042791              2.960782              3.153358              2.950444              2.825001              2.802493              2.851377              5.464419              5.027964              4.691009              4.380799              4.151107              4.882150              4.428170              4.170298              4.011727              3.894116              2.387650              2.398975              2.368024              2.276345              2.189812              2.463576              2.472585              2.434262              2.316562              2.170458              2.199692              2.042222              1.888801              1.704711              1.495624              2.562144              2.199600              1.964761              1.770795              1.557864              2.423516              2.213100              2.028222              1.830412              1.597217              2.883481              2.383680              2.039363              1.809197              1.576361              3.698612              3.701632              3.760008              3.754578              3.735693              3.337294              3.211397              3.170654              3.189540              3.192966              2.185208              1.964786              1.805113              1.645697              1.459760              2.539939              2.120488              1.867635              1.677977              1.468387              4.465723              3.655347              3.175865              2.825637              2.462434              5.535731              4.220063              3.425115              2.953154              2.543100              2.239389              2.152950              2.092147              1.988150              1.807955              2.454108              2.234405              2.112414              2.015841              1.829761              1.397027              1.449177              1.479129              1.443645              1.399976              1.268973              1.335298              1.397181              1.403197              1.388735              2.130872              1.919647              1.831553              1.703014              1.503409              2.282885              1.955320              1.790439              1.639067              1.431681              2.274894              2.093276              2.126167              2.116664              1.936736              2.362515              2.141564              2.095160              2.037191              1.851305              1.743467              1.966264              2.201018              2.213229              2.064727              1.721219              1.934299              2.143391              2.153990              1.986298              1.911863              1.870102              1.880406              1.792859              1.614136              1.896333              1.773818              1.707019              1.619201              1.488436              2.301414              2.140311              2.094454              1.944356              1.693320              2.359069              2.145566              2.016721              1.842427              1.610599              1.537030              1.758408              2.007207              2.040667              1.901041              1.557013              1.808599              2.048333              2.071564              1.898075              2.620592              2.933909              3.169316              3.181018              3.034932              2.229938              2.406522              2.562067              2.612349              2.554328              1.969714              2.112440              2.164142              1.982533              1.684779              1.937011              1.960099              1.919621              1.772670              1.556968              2.291008              2.588135              2.705924              2.487169              2.111210              2.276825              2.511282              2.625004              2.451166              2.117979              3.083724              3.798548              4.392860              4.395409              3.951421              3.189092              4.175412              4.932160              4.880504              4.275173              5.159219              4.986576              4.923731              4.749075              4.558410              5.701828              5.185562              4.781013              4.427571              4.183756              3.112720              3.639939              3.850878              3.593862              3.134741              2.917300              3.104235              3.212608              3.104964              2.822595              0.000000              0.000000              0.000000              0.000000              0.000000              0.000000              0.000000              0.000000              0.000000              0.000000              3.521501              3.552881              3.631153              3.638189              3.679646              3.554872              3.440212              3.400306              3.352188              3.355498              4.157176              3.757821              3.585033              3.514034              3.540961              4.169106              4.138275              3.981367              3.741099              3.606251              1.765209              1.970244              2.189769              2.194762              2.047417              1.754009              1.948177              2.140505              2.139785              1.967565              2.125234              2.318908              2.496266              2.610107              2.711693              2.001134              2.126259              2.242292              2.294703              2.332435              1.736672              1.976210              2.228026              2.246987              2.094528              1.785657              2.014781              2.228192              2.227908              2.040821              2.720253              3.082203              3.347071              3.356383              3.187528              2.299500              2.497517              2.673250              2.728313              2.663008              6.881250              9.479883              11.567040             12.152210             11.627885             6.522381              9.502656              11.746725             12.042334             11.082934             0.959489              0.848079              0.759815              0.687353              0.626538              1.141206              1.008723              0.903736              0.817547              0.745218
REFA_RECORD_EEG_PHYSIO_R14_20150415_131315.EDF   8.176748              8.061344              8.480457              8.903623              9.027872              8.344080              8.031991              8.138365              8.378256              8.542941              10.054673             8.145006              7.342829              7.117603              6.986678              12.823784             9.662230              8.163902              7.629849              7.413586              7.265807              6.863266              6.897237              7.035665              6.982348              6.965179              6.477317              6.304378              6.319269              6.287950              6.848769              6.862360              7.387708              8.023912              8.569706              7.098360              7.040595              7.364028              7.842610              8.272565              8.608669              7.625134              7.145086              6.940169              6.841005              9.600878              8.303995              7.573674              7.134153              6.793769              1.080670              1.115079              1.209940              1.296913              1.317872              1.058997              1.063715              1.165351              1.249401              1.255839              1.101207              1.154616              1.254494              1.338047              1.354889              1.045618              1.057431              1.170739              1.266516              1.279584              1.164885              1.276442              1.433625              1.560351              1.595965              1.064241              1.171023              1.352751              1.475230              1.483739              3.836208              3.935396              4.327081              4.641315              4.697700              3.865824              3.880717              4.096733              4.256292              4.222830              7.157236              6.578652              6.204982              5.965249              5.763019              7.043973              6.745947              6.523216              6.224381              5.845023              6.826686              6.147200              5.775905              5.606679              5.462193              7.328133              6.551012              6.162473              5.956493              5.746981              1.334907              1.502554              1.719554              1.891249              1.944837              1.202540              1.383324              1.623578              1.775709              1.785316              3.252930              3.264464              3.528099              3.811404              3.946473              3.266228              3.239123              3.477195              3.727861              3.830232              3.038556              3.050942              3.297971              3.571977              3.716481              3.028410              2.968529              3.183785              3.426980              3.540898              2.893937              2.905383              3.130468              3.381436              3.511546              2.881724              2.839650              3.042525              3.253142              3.335998              4.238713              4.407598              4.710806              4.887239              4.802598              3.656759              3.978689              4.322642              4.484972              4.411929              1.646207              1.670246              1.733947              1.807703              1.850551              1.569687              1.578222              1.693907              1.811945              1.863181              1.333025              1.508734              1.730705              1.907119              1.963913              1.214655              1.401690              1.651099              1.811314              1.824571              1.574461              1.788781              2.048206              2.254454              2.321358              1.421819              1.678663              1.983946              2.167794              2.171839              2.825029              3.116769              3.627553              4.039281              4.112094              2.660403              2.769242              3.132709              3.504757              3.636378              3.883719              4.674837              5.728426              6.231467              5.953150              3.711657              4.189401              4.837383              5.248789              5.206104              3.574100              4.264288              5.322994              5.870221              5.638176              3.593353              4.313683              5.088588              5.430657              5.255299              1.510803              1.733328              2.016578              2.238216              2.308381              1.373516              1.627135              1.939731              2.134446              2.147098              3.252729              3.289837              3.568704              3.863355              4.005910              3.303996              3.272100              3.527375              3.806987              3.921819              3.065696              3.430913              4.105260              4.655119              4.748330              2.891010              3.079266              3.578197              4.085619              4.270147              3.179528              3.563611              4.303803              4.920834              5.031424              3.010227              3.219412              3.767431              4.328986              4.534418              1.681435              1.942021              2.294987              2.588657              2.697399              1.551216              1.854801              2.226260              2.465800              2.490459              1.579497              1.810203              2.114863              2.366406              2.456705              1.449667              1.710418              2.038949              2.254741              2.282232              5.451984              6.337444              8.256139              10.240980             11.148635             5.538803              6.203176              7.877307              9.740372              10.629218             5.465288              6.368946              8.280112              10.281712             11.260042             5.673741              6.353022              8.044696              9.938408              10.867598             1.760938              2.041254              2.424973              2.747303              2.871489              1.635047              1.952183              2.342465              2.597967              2.629934              1.764525              2.039922              2.408104              2.713614              2.831202              1.617696              1.922487              2.312415              2.580040              2.624466              9.158811              9.160156              9.734604              10.475220             11.048427             8.960415              8.693170              9.011634              9.603234              10.160977             6.854998              6.874552              7.412941              8.072165              8.641464              7.171346              7.124302              7.437828              7.907359              8.331995              1.141492              1.240845              1.381014              1.496314              1.530898              1.056886              1.148490              1.318791              1.436785              1.447024              7.189438              6.796309              6.819905              6.946977              6.896721              6.918237              6.430443              6.240004              6.240677              6.205281              6.865703              6.907018              7.452945              8.093072              8.638068              7.138716              7.097695              7.428050              7.912805              8.349361              8.611807              7.635899              7.158978              6.955486              6.851668              9.684332              8.381206              7.639055              7.185338              6.829424              1.087807              1.129528              1.225680              1.310780              1.331189              1.047048              1.056802              1.167538              1.260434              1.271938              1.144041              1.239834              1.380206              1.495854              1.527917              1.040353              1.135632              1.304717              1.422915              1.437800              3.802915              3.907546              4.290552              4.594960              4.645283              3.792347              3.836610              4.063007              4.223164              4.194551              7.111530              6.539564              6.170389              5.936649              5.750025              7.080022              6.788279              6.565484              6.254746              5.862767              4.613728              4.557864              4.663798              4.897048              5.092999              4.728537              4.553942              4.644333              4.905859              5.136281              3.007604              3.027917              3.274967              3.545212              3.686829              3.016180              2.965704              3.175576              3.402783              3.500485              4.202412              4.377076              4.684445              4.856396              4.766746              3.588947              3.914690              4.261672              4.427326              4.355844              2.986225              3.185388              3.582475              3.913254              4.002758              2.766311              3.004902              3.406341              3.713770              3.782878              1.374589              1.546793              1.767819              1.943471              2.000033              1.245737              1.445364              1.700117              1.858718              1.866539              2.828485              3.122976              3.646113              4.069990              4.144401              2.660050              2.784244              3.168331              3.562845              3.703906              3.877393              4.663338              5.722556              6.232130              5.958657              3.702932              4.185827              4.844018              5.257063              5.206922              1.504831              1.724978              2.004054              2.229272              2.307719              1.373748              1.630844              1.941164              2.127762              2.129553              3.259861              3.282755              3.557002              3.853461              3.996555              3.305824              3.276542              3.526009              3.788112              3.890622              3.111339              3.500530              4.217805              4.810325              4.918995              2.952984              3.144531              3.659212              4.187618              4.380778              3.157604              3.558563              4.376836              5.039788              5.136657              3.016247              3.279358              3.865535              4.428982              4.606859              1.650668              1.896275              2.228258              2.503717              2.603929              1.497462              1.793115              2.153417              2.386461              2.415442              3.921667              4.029595              4.440057              4.760561              4.800489              3.950416              3.950538              4.176557              4.347615              4.316959              5.549798              6.467014              8.420302              10.448786             11.405559             5.695538              6.374298              8.087687              10.011473             10.950083             1.736267              2.013415              2.382042              2.689324              2.803211              1.589561              1.906732              2.290803              2.539743              2.568597              1.208186              1.336236              1.506575              1.639763              1.677100              1.093440              1.217652              1.413514              1.546427              1.559988              3.923184              4.023564              4.421085              4.738392              4.783832              3.915182              3.926048              4.153749              4.326401              4.298145              1.189178              1.317388              1.490800              1.627676              1.666347              1.098076              1.240314              1.442264              1.568582              1.571877              3.116870              3.127941              3.366334              3.626774              3.762946              3.102695              3.061707              3.288499              3.537368              3.648044              1.555140              1.776509              2.049956              2.262068              2.327938              1.425300              1.679265              1.977713              2.153608              2.153846              5.491815              6.405606              8.328907              10.330866             11.301568             5.722816              6.400336              8.079274              9.960249              10.883575             1.706722              1.964144              2.306036              2.594854              2.706285              1.566556              1.864890              2.232569              2.472466              2.501565              0.763893              0.675190              0.604899              0.547208              0.498812              0.434978              0.384470              0.344457              0.311607              0.284036
REFA_RECORD_EEG_PHYSIO_R14_20150415_145922.EDF   7.512572              10.649317             13.586731             14.402968             13.233118             7.130399              10.391273             13.929071             15.279435             14.215023             6.729650              8.616483              10.714924             11.283745             10.093987             5.735438              7.604240              10.110451             11.225489             10.397105             8.455838              10.754578             13.187236             13.794428             12.488310             7.933219              10.137945             12.928156             14.091925             13.128919             6.696615              8.974162              11.206197             11.809007             10.656125             6.567562              9.168576              11.902086             12.768699             11.562596             4.546975              6.137460              7.934715              8.663322              7.978685              4.240223              5.925631              8.014389              8.966178              8.361712              5.019378              6.014574              7.536281              8.220505              7.583418              4.298400              5.443677              7.142008              7.984114              7.515869              5.119059              6.006695              7.261528              7.825090              7.262383              4.250694              5.239818              6.707196              7.472764              7.120311              6.285482              7.797318              9.501631              10.193492             9.504014              5.882839              7.596452              9.669486              10.535098             9.867329              3.258990              4.488356              5.874963              6.511408              6.095596              3.520924              5.138996              6.858624              7.466710              6.815825              3.164708              3.873266              4.898474              5.454136              5.156874              3.234880              4.145354              5.262532              5.752278              5.378538              4.314609              5.029004              5.997909              6.396883              5.914829              3.906094              4.802503              5.891221              6.317280              5.879162              3.513692              4.052201              4.743343              5.168176              5.005688              3.182575              3.958662              4.942768              5.587865              5.567001              6.995592              8.997221              10.378690             10.351265             9.220041              6.730284              8.946453              10.669274             10.890008             9.871510              4.379222              6.271886              7.914744              8.313437              7.478484              4.627975              7.134254              9.352634              9.762712              8.598026              2.838924              4.464820              6.003055              6.432067              5.777890              2.875553              4.475725              5.991350              6.475211              5.916881              4.286586              5.681301              6.346882              5.960178              4.940420              3.946621              5.084685              5.819457              5.681476              4.888883              3.675260              5.084963              6.103235              6.188143              5.457770              3.114453              4.493515              5.780153              6.188556              5.702134              3.238040              4.398061              5.437847              5.767632              5.351760              3.149800              4.676143              6.076892              6.610754              6.230143              6.567694              9.700198              12.108570             12.558013             11.356891             6.632617              10.157578             13.141752             13.960646             12.811671             3.275246              4.977498              6.507690              6.854418              6.146353              3.363947              5.312821              7.043403              7.492264              6.803261              4.027627              6.979918              9.485715              9.770391              8.280454              3.344775              5.923599              8.651608              9.611552              8.697397              6.979784              11.305201             13.665802             12.925031             10.332024             5.337203              8.767061              11.739718             12.202600             10.454152             4.472585              8.606174              12.836689             14.312913             12.790156             3.996322              7.864925              12.381267             14.220505             12.919438             4.760679              6.186005              7.891894              9.074302              9.219081              4.572569              6.008637              7.624359              8.839206              9.157973              4.350851              7.140603              10.361797             11.777766             10.957259             3.848985              6.642118              10.220618             12.163868             11.674506             7.419240              12.459211             17.268650             18.739542             16.644451             6.146788              10.862880             16.555254             19.130581             17.598898             6.090175              11.865469             18.669712             21.619001             19.600456             5.644341              11.116996             18.436853             22.030668             20.309669             4.682143              8.063876              12.481559             15.187866             14.817399             5.159629              8.675469              12.946416             15.273293             14.676646             7.219255              11.798204             19.328756             24.818893             25.142530             7.132401              12.065742             19.744755             25.058157             25.129934             6.949420              8.764902              12.404538             15.843309             16.954350             6.704966              8.424289              11.581097             14.715972             16.033304             8.078081              10.529544             14.990038             18.700253             19.421412             8.535486              11.058519             15.170315             18.431379             19.045856             8.407650              11.946363             18.727606             24.448471             25.501501             9.325562              13.039290             19.196487             24.061430             24.853888             7.597082              10.405880             13.004239             13.583931             12.238983             7.426935              10.449947             13.694882             14.760923             13.410410             4.574685              6.181970              8.000080              8.739232              8.050146              4.269671              5.967575              8.077651              9.050254              8.452408              5.963007              7.395965              9.156106              9.849742              9.053115              5.200579              6.638019              8.515156              9.387514              8.804465              6.081822              7.577192              9.387824              10.090216             9.274165              5.356091              6.842739              8.748755              9.609941              8.997027              4.529552              6.122726              7.911089              8.639168              7.967156              4.224678              5.912819              8.016249              8.985488              8.388133              4.533155              6.119094              7.917388              8.651783              7.973650              4.228903              5.904224              7.964626              8.902942              8.307409              5.301353              6.191347              7.614158              8.265105              7.636723              4.418099              5.539655              7.146718              7.918471              7.453115              5.905532              7.340290              9.095774              9.781570              8.980484              5.143895              6.573134              8.435449              9.291254              8.705960              2.810333              3.613760              4.657408              5.236115              4.998406              3.117499              4.187486              5.334852              5.772920              5.351172              3.849971              4.559312              5.638019              6.166174              5.746556              3.619169              4.517110              5.727188              6.261578              5.833891              3.856783              4.388884              5.166114              5.596920              5.327225              3.335411              4.110389              5.117404              5.681252              5.514047              3.222666              5.052949              6.698426              7.104205              6.342741              3.431370              5.654402              7.558129              7.920347              6.988614              2.777248              3.665501              4.424696              4.552880              4.065874              2.861996              3.785547              4.589343              4.728224              4.240626              4.281600              5.400681              5.943079              5.658748              4.811465              3.833866              4.803193              5.470836              5.413835              4.782866              2.989590              4.214850              5.474855              6.120743              5.864893              2.670108              4.056417              5.561224              6.427463              6.328015              3.927949              6.824708              9.314043              9.620502              8.168412              3.261677              5.775110              8.453981              9.425179              8.555650              6.538534              10.392752             12.397366             11.580410             9.196087              5.193414              8.255701              10.850653             11.200242             9.606877              5.922189              10.784752             14.906603             15.559104             13.189530             4.595335              8.773395              13.322263             14.860727             13.185525             4.785595              6.211302              7.908756              9.062364              9.173896              4.591607              6.033834              7.650687              8.868822              9.194347              4.300894              7.102993              10.340723             11.764446             10.941787             3.848541              6.631665              10.211905             12.168923             11.695546             7.541604              13.193170             18.443689             19.877203             17.389894             6.354039              11.520211             17.669922             20.264603             18.344353             5.290452              10.022236             16.832767             20.909666             20.066305             5.473639              10.481293             17.411659             21.287655             20.251266             6.415853              8.938782              11.131244             11.496230             10.125299             6.414268              9.580576              12.677838             13.363991             11.719172             5.882923              8.695334              14.083694             18.867575             20.174067             5.859853              8.883506              13.997824             18.410406             19.662354             6.851108              11.887519             20.424858             26.553661             26.577412             7.193388              12.550835             21.098072             26.901566             26.642633             5.485477              6.877011              8.351185              8.852885              8.181738              5.253775              7.051897              9.037153              9.767486              9.032046              4.642694              6.449766              8.257730              8.837896              8.009068              4.951371              7.449909              9.861870              10.475426             9.289329              5.422042              6.803695              8.259471              8.747622              8.078347              5.156704              6.957321              8.947364              9.681685              8.952452              5.252490              7.085064              8.360509              8.369080              7.398434              5.210133              7.453535              9.172916              9.326647              8.276546              3.712713              5.794847              7.758655              8.451059              7.777571              3.710079              5.971215              8.136775              8.915191              8.251594              6.981663              8.370638              10.644786             12.847857             13.705041             6.523889              7.728072              9.681793              11.930014             13.195415             6.649019              11.131563             19.594385             26.681271             27.789953             7.328314              12.191189             19.992321             25.983862             26.662958             1.323633              1.169971              1.048170              0.948230              0.864343              1.173073              1.036890              0.928970              0.840375              0.766027
REFA_RECORD_EEG_PHYSIO_R14_20150415_183926.EDF   11.425476             10.341704             9.554065              8.812088              7.753182              9.965636              10.062273             9.960652              9.319894              8.094151              12.564085             10.775754             9.637882              8.832321              7.715879              10.755799             10.329863             9.843639              9.065595              7.800816              10.746968             9.657726              8.528626              7.677002              6.681855              8.567198              8.466784              8.137892              7.558464              6.566476              12.533911             12.081622             11.213727             10.161628             8.929066              11.336991             11.948492             11.847819             10.959626             9.545407              10.531816             9.788497              9.064855              8.454329              7.528924              9.539412              9.483823              9.149631              8.577738              7.573535              10.797730             10.002305             9.191920              8.516341              7.529912              9.757379              9.619964              9.183681              8.547887              7.504745              10.757518             9.731478              8.560634              7.675729              6.667952              8.569611              8.470310              8.084840              7.491462              6.525384              10.607910             9.606765              8.444168              7.556159              6.558614              8.445005              8.349787              8.000569              7.435406              6.481948              7.006634              7.589694              7.833820              7.520370              6.668709              6.641225              7.646801              8.282647              8.050922              7.050643              8.951224              8.550137              7.853546              7.113914              6.143058              9.441403              8.745481              7.853676              7.035621              6.024099              10.233003             9.364668              8.110373              7.096182              6.067979              9.128545              8.441454              7.545868              6.802008              5.949481              8.254165              7.978741              7.006526              6.050519              5.138371              6.552063              6.744693              6.454980              5.814373              4.981867              10.005461             10.008010             9.218575              8.347278              7.275056              8.097640              8.349755              8.382834              8.029371              7.175249              9.774502              9.844485              9.139505              8.313675              7.245524              7.859635              8.184456              8.278385              7.948822              7.092687              7.017677              7.345893              6.567645              5.630443              4.697277              7.043705              7.122643              6.344711              5.433944              4.481690              7.043533              6.395218              5.324496              4.457763              3.735777              8.298807              7.440651              5.982413              4.834141              3.922173              2.776315              2.822750              2.691385              2.445241              2.120028              2.344924              2.493376              2.537067              2.383648              2.079844              8.048545              8.299261              7.636635              6.640676              5.641009              8.045536              8.412083              7.814457              6.764587              5.656359              4.467067              4.586611              4.246347              3.734567              3.212251              4.302645              4.357989              4.064627              3.617074              3.126174              9.937826              9.952769              9.163694              8.292542              7.223663              8.005931              8.304638              8.359970              8.010795              7.153189              8.714318              8.163420              6.344061              4.949408              4.074991              8.313042              8.308869              6.913967              5.532023              4.453114              6.896184              6.661146              5.618361              4.765098              4.074735              6.622559              7.150112              6.616292              5.734992              4.721099              10.137701             14.559050             19.816816             22.093575             20.219101             9.305669              14.742468             20.688700             23.050762             20.874437             0.000000              0.000000              0.000000              0.000000              0.000000              0.000000              0.000000              0.000000              0.000000              0.000000              11.114869             10.923607             9.687022              8.627565              7.579740              8.474060              9.202664              9.045274              8.523707              7.721983              11.193688             12.436594             13.379439             13.741529             12.717003             9.061667              11.612127             13.892358             14.689290             13.478737             11.199437             16.337889             22.507320             25.215548             23.092211             10.314360             16.565496             23.540478             26.382170             23.922970             10.713417             15.527461             21.282784             23.783766             21.766361             9.879122              15.776452             22.310913             24.943714             22.599312             11.140763             12.365877             13.290168             13.639750             12.614189             9.032509              11.587515             13.872557             14.673119             13.465300             10.329708             10.174472             9.450705              8.801586              7.886607              8.071104              8.669296              8.793400              8.559908              7.884612              12.937480             13.667972             15.081157             15.802407             14.757796             12.410217             13.817959             15.757586             16.596977             15.352885             11.278502             15.912192             21.656172             24.240606             22.282537             10.474572             16.114729             22.523670             25.174463             22.877272             12.567117             12.112141             11.234160             10.171782             8.934034              11.355535             11.946326             11.849147             10.971230             9.567971              10.570279             9.818605              9.106054              8.521659              7.614736              9.592018              9.558655              9.228296              8.647675              7.634020              10.816728             9.778527              8.585544              7.690950              6.689481              8.549811              8.445253              8.083101              7.509665              6.552078              10.717136             9.654746              8.481091              7.609910              6.623474              8.538269              8.430395              8.075184              7.504553              6.543374              10.537132             9.791697              9.084799              8.490053              7.567026              9.515019              9.485971              9.168309              8.597381              7.590255              10.699980             9.914733              9.134175              8.487741              7.522895              9.700419              9.574533              9.172404              8.568633              7.542877              10.905246             9.872975              8.667235              7.757012              6.735568              8.647139              8.540441              8.159209              7.564813              6.588984              10.748267             9.728600              8.547014              7.648860              6.640746              8.520516              8.426107              8.064872              7.485717              6.528206              7.323580              7.332986              6.932955              6.316916              5.450562              7.609495              7.399253              6.916889              6.277364              5.352465              11.009557             10.313143             9.274061              8.300102              7.115821              10.867890             10.058788             8.994797              8.056391              6.944420              9.751207              8.800118              7.334327              6.239107              5.331539              7.741541              7.181431              6.414315              5.773693              5.103031              9.890188              9.931925              9.186960              8.346391              7.280613              7.982713              8.290306              8.362587              8.020939              7.156873              6.497925              6.189987              5.243130              4.384748              3.641085              7.510933              6.950315              5.711159              4.636774              3.718572              4.751840              4.306595              3.577585              2.980935              2.502844              4.589057              4.218493              3.612197              3.091661              2.631628              4.348604              4.486265              4.155653              3.655338              3.149649              4.127772              4.195027              3.922405              3.494289              3.029408              10.937514             10.719873             8.661829              6.911832              5.685312              8.431956              8.728233              7.610979              6.441005              5.503106              8.527763              7.943007              6.164488              4.816224              3.973597              8.365866              8.295991              6.871044              5.487246              4.410115              9.447997              13.493691             18.271339             20.336351             18.619045             8.669732              13.705871             19.178770             21.336811             19.306465             11.159381             10.941935             9.671970              8.598700              7.552502              8.481707              9.201416              9.022337              8.490413              7.697352              11.032850             10.845273             9.645331              8.611339              7.570159              8.395720              9.128087              9.004977              8.517891              7.736072              11.589565             14.621455             17.328228             18.319462             16.656395             9.827410              14.558808             18.916340             20.371170             18.262299             11.253677             16.429741             22.664978             25.403425             23.266811             10.379345             16.670599             23.695335             26.564735             24.090384             14.270484             14.959957             13.880094             12.103340             10.012557             12.380214             13.970093             14.097528             12.819579             10.674144             10.527988             10.360535             9.578080              8.884422              7.950381              8.138060              8.789573              8.932811              8.702439              8.019275              11.453747             16.783617             23.217447             26.079983             23.928308             10.546470             17.007849             24.242138             27.225378             24.723587             11.239173             10.431769             9.098800              7.808720              6.605403              11.401951             11.235539             10.083116             8.582614              7.052060              14.235679             14.955166             13.861073             12.055432             9.952768              12.346156             13.923473             14.054077             12.794334             10.663615             8.109631              7.993272              7.199744              6.300795              5.360282              6.897191              7.241625              6.963398              6.223267              5.262303              10.010404             10.010374             9.234149              8.382812              7.322725              8.098954              8.382826              8.443164              8.098801              7.236823              4.454400              4.573206              4.224967              3.714984              3.203088              4.252361              4.305871              4.022263              3.584658              3.103662              14.176559             13.514710             12.316148             11.450490             10.517226             12.804602             12.628302             12.189488             11.671018             10.843821             11.339293             16.575834             22.889923             25.677540             23.534084             10.453668             16.804554             23.909754             26.822159             24.336777             0.228390              0.201870              0.180861              0.163612              0.149136              0.203172              0.179580              0.160891              0.145547              0.132669
REFA_RECORD_EEG_PHYSIO_R14_20150416_100708.EDF   3.919802              4.490258              5.546721              6.737146              7.380553              4.092202              4.544641              5.446402              6.451388              6.968433              5.952410              6.678360              8.204870              10.277437             11.597018             5.894390              6.528339              7.847301              9.443166              10.362372             5.901523              6.394876              7.514207              8.955489              9.990144              6.132166              6.426100              7.276114              8.390369              9.223076              3.682703              4.261790              5.322062              6.505702              7.147092              3.849056              4.359507              5.289587              6.288221              6.775919              3.763253              4.364258              5.439702              6.637352              7.281875              3.887452              4.397972              5.340754              6.351856              6.840365              7.087399              7.842553              9.730860              12.950364             15.759541             7.059093              7.918483              9.663694              12.138049             13.822304             5.774547              6.607133              8.223336              10.688774             12.630565             5.536536              6.539167              8.153410              9.987322              10.982084             4.653841              5.201604              6.410437              7.975801              8.937016              4.329556              5.012492              6.164722              7.380532              7.977209              3.611884              4.185812              5.241660              6.417956              7.056842              3.721503              4.248217              5.184116              6.167675              6.641385              6.305351              6.873955              8.249157              10.726167             13.167795             6.521286              7.166365              8.463552              10.390565             11.837224             6.587008              7.268241              8.466742              10.486509             12.339469             6.495052              7.357225              8.582746              10.086351             10.938496             4.136233              4.573767              5.760864              7.362500              8.370315              4.008217              4.565820              5.625205              6.737849              7.285182              5.450427              6.603716              7.822806              9.132435              10.031610             5.012994              6.105444              7.344136              8.652511              9.380362              5.384559              6.239159              7.540781              9.106067              10.263786             4.790669              5.804753              7.257691              8.800406              9.726944              2.977874              3.523392              5.320819              7.802798              9.361094              3.365009              3.899656              5.606323              8.009233              9.511477              5.558484              5.669291              5.965003              6.653677              7.279484              5.626057              5.880456              6.122179              6.588618              6.841164              2.705931              3.113117              4.352767              6.037471              7.153281              2.527757              2.975864              4.303800              5.927362              6.764231              4.424231              4.917855              5.975229              7.203637              7.887537              4.500329              5.044172              5.911358              6.716150              7.046117              8.547359              9.714209              11.213146             12.948503             14.471338             8.730933              9.828803              10.586497             11.220105             11.702924             5.418601              6.546476              7.759112              9.065173              9.945678              5.018808              6.112662              7.342570              8.632239              9.335804              3.122119              3.669321              4.945045              6.392543              7.135033              3.421047              4.120930              5.223869              6.449071              7.071573              3.044601              3.676199              5.007592              6.300786              6.716697              3.097786              3.768842              4.925140              6.042796              6.358349              4.425126              6.167587              9.172562              11.987146             12.679724             4.832903              6.683558              9.338991              11.718074             12.131935             9.831632              12.295781             15.085633             17.989372             19.867380             9.051192              11.262097             14.378392             17.427185             18.765444             4.087063              5.320757              7.586289              10.418897             12.308573             4.091954              5.396883              7.426109              9.591180              10.834763             4.373303              5.615762              7.768681              10.315703             11.911945             4.713776              5.974250              7.825797              9.708798              10.643937             4.906238              6.389300              8.173441              9.824587              10.399269             5.589866              7.083429              8.534360              9.706959              9.916834              9.113499              10.537636             11.712607             12.751143             13.058620             9.950719              11.594641             12.145388             12.098717             11.443475             6.172190              8.878285              15.110765             23.687773             29.549349             6.632730              9.261122              15.004543             22.149752             26.465101             8.860353              13.195880             23.447746             37.597069             47.514175             8.949119              13.366688             23.864058             36.831509             44.440075             7.963789              12.299979             22.621424             36.512199             45.734589             8.540835              12.652777             22.646011             35.127300             42.375149             10.116566             15.703368             26.398115             39.306278             47.100609             11.073214             16.133043             26.775398             39.391724             46.348202             3.837224              4.423625              5.499525              6.692581              7.320252              4.002045              4.474941              5.382914              6.378497              6.881271              3.788082              4.376114              5.449698              6.653947              7.309322              3.942424              4.448826              5.387914              6.399260              6.891715              5.333326              6.206188              7.744400              9.623887              10.774956             4.951606              5.777068              7.171362              8.623900              9.381498              5.621582              6.317186              7.755810              9.520545              10.858697             5.458718              5.988978              7.074645              8.471401              9.691719              3.784154              4.363703              5.422488              6.615265              7.265462              3.912848              4.410959              5.344157              6.342904              6.823848              6.826875              7.532387              9.415737              12.642067             15.492427             6.860813              7.631554              9.314612              11.765183             13.528297             5.826214              6.673925              8.304885              10.797278             12.767391             5.573098              6.550698              8.162068              10.023319             11.041994             4.835681              5.396008              6.613503              8.219373              9.226147              4.486647              5.216295              6.403988              7.643432              8.250724              5.029325              5.571481              6.976173              9.277221              11.446747             5.168645              5.726498              7.066584              8.967779              10.414113             7.606601              8.306586              9.679986              12.111199             14.433489             7.761901              8.589231              9.892051              11.700975             12.907353             5.850011              6.439795              7.823693              10.155738             12.194753             5.498656              6.329575              7.784550              9.543565              10.568552             3.611403              4.401910              5.768563              7.417609              8.410960              3.421156              4.205355              5.533555              7.109867              7.977921              3.856414              3.971323              4.599056              5.657429              6.474710              3.998500              4.176033              4.785842              5.763533              6.377238              4.201095              4.426639              4.950592              5.858822              6.631425              4.144297              4.437593              4.955276              5.721780              6.159095              2.956189              3.488712              4.803993              6.401546              7.285497              2.997124              3.613469              4.899548              6.287292              6.917683              4.240837              5.392730              7.386857              9.648468              10.755672             4.448225              5.744479              7.471612              9.363594              10.369032             3.793875              4.021276              4.721600              5.506180              5.852389              3.880092              4.237668              4.797290              5.398745              5.601255              4.395792              6.121311              9.098001              11.883754             12.571934             4.814728              6.641665              9.292393              11.681167             12.105480             9.171969              11.286309             14.674701             18.813992             21.463171             8.604004              10.981866             14.577902             18.085188             19.658087             4.079773              5.316261              7.575673              10.402120             12.292898             4.095770              5.400482              7.422971              9.576650              10.808042             4.819346              6.272657              8.068255              9.755704              10.375938             5.481248              6.978928              8.461253              9.668775              9.912828              5.014670              6.520760              8.320621              9.993187              10.582964             5.705457              7.240490              8.707789              9.883229              10.086216             3.674407              4.259598              5.324424              6.504591              7.141547              3.825933              4.343468              5.286526              6.287015              6.771143              7.343214              11.758668             22.512068             37.939648             49.097469             7.272814              11.647553             22.093912             35.533855             44.073395             8.431293              12.586014             21.158651             32.163254             38.929726             9.578313              13.605192             21.753740             31.882074             37.811012             5.064147              5.383056              6.328271              7.557002              8.424834              5.529117              5.569205              6.120747              6.965707              7.554948              3.696070              4.264016              5.316918              6.496603              7.137512              3.817500              4.335315              5.285502              6.293223              6.776382              4.142539              4.581885              5.760577              7.347916              8.343519              3.991739              4.566887              5.627242              6.732056              7.263797              5.462391              6.606645              7.819264              9.126455              10.018045             5.040090              6.136942              7.381558              8.692163              9.412080              6.418571              7.400369              8.649900              9.901175              10.482046             6.818896              7.872419              8.634670              9.064911              8.946656              10.407470             14.970737             23.417936             33.852436             40.679634             10.069738             14.951094             24.353487             34.795563             40.227978             11.701579             15.505237             20.591167             25.939934             28.707438             12.976501             16.556581             21.555069             26.682005             28.930578             0.617642              0.545939              0.489116              0.442470              0.403325              0.583158              0.515458              0.461809              0.417767              0.380807
REFA_RECORD_EEG_PHYSIO_R14_20150416_150104.EDF   7.866508              12.102237             16.542122             17.585178             15.131933             7.450697              11.957910             16.164032             16.734081             14.103580             9.058661              13.127808             17.686708             18.783539             16.176449             8.588973              13.018520             17.224104             17.619640             14.727063             5.574182              9.131294              12.456349             13.240919             11.474602             5.789342              9.352184              12.283463             12.505815             10.540812             7.888822              12.420351             17.004688             17.985046             15.467585             7.932437              12.122816             16.366093             17.188540             14.749584             7.833982              12.455435             17.439104             18.762913             16.181684             6.997107              11.671468             16.453566             17.526604             14.969812             13.245917             16.254347             20.424847             21.140093             18.038275             11.628700             15.466559             19.507156             19.744265             16.528959             4.932566              7.889411              10.662984             11.341353             9.872938              5.075753              8.157029              10.637867             10.807557             9.132489              4.862709              7.849240              10.625026             11.302324             9.846869              5.059514              8.152527              10.606057             10.759575             9.090270              7.814012              12.807348             17.975918             19.529100             17.592596             7.442450              11.463525             16.096581             17.673939             16.003975             13.161690             16.603668             20.970341             21.813442             18.722368             11.723097             15.655796             19.688641             20.034746             16.833294             4.897399              7.789128              10.529105             11.220200             9.791210              5.029791              8.069522              10.523597             10.695812             9.043171              4.814612              7.739847              10.458558             11.131989             9.715393              5.012227              8.082621              10.498647             10.635925             8.988276              11.299253             16.683571             21.098221             21.805029             19.157093             10.965818             16.541950             21.154810             21.788939             18.982454             7.520665              12.068665             16.537868             17.475357             15.729181             7.719487              11.714289             15.685272             16.663809             15.140303             5.911916              10.362900             15.177467             16.291471             14.087969             5.892405              9.768508              14.024304             15.012601             12.933434             11.732064             15.197332             18.734060             19.155384             16.362284             10.911045             14.837488             18.180246             18.091488             15.055874             3.234843              5.362349              7.635748              8.372533              7.391569              3.471341              5.702834              7.619967              7.863414              6.722746              4.933769              7.061351              9.557951              11.609965             13.845917             5.331778              7.573583              9.670336              11.145345             13.121106             6.371361              10.838575             15.822462             17.155176             14.842782             5.405064              9.053719              13.228099             14.563112             12.787110             6.244867              10.282094             13.917912             14.251032             12.060281             6.367368              10.078239             13.269946             13.539477             11.520998             10.390347             15.127250             16.676792             14.732848             11.390303             9.871946              14.358892             15.818540             13.959745             10.755903             9.392727              15.128485             18.375330             17.064482             13.200707             8.826105              13.857630             16.805695             15.841695             12.509291             6.186830              10.683632             15.735119             17.089214             14.755217             5.272121              8.949362              13.189275             14.549495             12.752634             11.236072             16.652054             21.099920             21.830585             19.196104             10.965956             16.585949             21.213886             21.826155             18.980902             10.375941             17.096560             21.386448             21.169250             17.804945             10.629699             17.522923             21.269979             20.375757             16.803421             12.951100             22.176298             28.414129             27.964342             22.763571             12.284467             21.503931             27.862257             27.500175             22.448889             15.552663             36.651821             61.892761             70.929260             61.612568             14.696427             34.325939             56.660065             63.869579             55.036991             16.837729             36.727692             59.666420             67.523659             58.828400             14.461185             31.431400             50.842281             57.547783             50.298077             18.510813             41.198967             70.522896             84.195801             76.398834             19.506844             44.218674             73.068939             84.169319             74.766853             14.651517             30.742977             53.052639             64.466919             59.268780             14.410055             30.713377             51.150723             59.918995             53.824188             14.808454             31.297365             54.156384             65.815453             60.461384             14.556636             31.193672             52.102066             61.074902             54.845604             15.336269             33.357922             58.499142             71.190681             65.182808             15.025038             33.184944             56.175663             65.938835             59.011684             7.588455              11.651523             15.912394             16.955578             14.671867             7.248827              11.703661             15.969995             16.704893             14.221299             7.894506              12.559503             17.580303             18.909456             16.307087             7.006079              11.705272             16.533405             17.621891             15.045443             4.944574              7.963414              10.769579             11.446105             9.960685              5.124043              8.260688              10.752270             10.887857             9.179096              4.885176              7.879222              10.675876             11.361876             9.899057              5.081709              8.192417              10.655499             10.801554             9.122187              7.835800              12.469509             17.464819             18.791380             16.205629             6.994116              11.694152             16.490278             17.552952             14.972052             12.632418             15.922234             20.389074             21.330215             18.297462             11.019948             15.066640             19.473356             20.062702             16.978542             5.026235              7.987864              10.789810             11.482630             9.999934              5.149773              8.250352              10.765811             10.946035             9.252025              4.913834              7.918542              10.701006             11.372774             9.902624              5.070655              8.168784              10.640976             10.802000             9.127916              9.081705              12.998419             17.681452             19.063520             16.726307             8.466520              12.103382             16.264101             17.250933             14.885911             11.829094             15.323064             18.895554             19.317867             16.488804             10.990796             14.944169             18.310017             18.210564             15.137695             4.772711              7.605167              10.280854             10.952897             9.559266              4.909257              7.884154              10.274394             10.433057             8.820642              6.148619              10.737412             15.512177             17.013540             16.010649             5.811509              9.517103              13.844408             15.534586             14.890247             7.459235              10.739916             14.288259             15.099776             13.034354             7.318426              10.499661             13.598540             14.049272             11.918371             4.786780              7.616045              10.305091             10.995134             9.603515              4.896017              7.875146              10.290615             10.472005             8.864876              4.733784              7.628333              10.313398             10.977978             9.581781              4.949258              7.963715              10.335878             10.472008             8.858866              6.974367              11.786489             15.511314             15.352994             12.555022             7.238758              11.652483             14.883409             14.577923             11.873308             12.838787             21.594624             27.018690             26.103388             21.016253             12.036223             20.641098             26.202316             25.511078             20.669359             5.574664              11.400531             17.861813             19.313309             16.105717             4.964336              9.803160              15.337976             16.826654             14.276557             11.051881             18.191593             24.094046             25.368141             22.344889             11.800830             19.087929             23.920135             24.011017             20.631388             10.404165             17.151043             21.441664             21.219425             17.849562             10.665701             17.589771             21.360790             20.472057             16.888083             12.841033             22.021948             28.312033             27.934271             22.766075             12.218822             21.473391             27.893534             27.563784             22.501307             15.783610             37.137680             62.688992             71.858063             62.448032             14.894276             34.773407             57.418777             64.740433             55.793880             8.333170              13.112815             17.548246             18.125565             15.530797             8.601834              12.753258             16.788645             17.390095             15.010948             21.118387             41.891117             65.745102             76.901703             70.777344             22.482422             43.419353             63.961681             71.216324             63.987820             24.939535             66.336113             124.885094            153.229767            138.548538            25.911676             69.048912             124.617233            147.452240            130.460724            7.219984              9.222944              11.104082             11.358111             10.055333             7.748173              9.904817              11.332305             10.969071             9.406656              8.321986              13.120638             17.579845             18.179981             15.592911             8.529705              12.700941             16.770777             17.398331             15.032909             4.797355              7.717815              10.433858             11.100500             9.676785              4.982052              8.042864              10.453064             10.595658             8.958747              8.157558              12.424570             16.060730             16.174429             13.726659             8.350414              12.255151             15.564333             15.769309             13.525444             6.316967              10.809398             15.850656             17.203390             14.870600             5.337327              8.998460              13.204293             14.553885             12.768282             16.026356             25.084869             34.105206             37.666599             34.691544             15.285878             24.537355             33.313457             36.228054             32.887661             33.200363             83.010529             144.555573            169.041946            149.079056            30.851250             76.068649             129.474915            148.631638            129.723541            0.328536              0.290396              0.260164              0.235358              0.214537              0.250131              0.221099              0.198082              0.179191              0.163338
REFA_RECORD_EEG_PHYSIO_R14_20150416_190712.EDF   16.754322             19.733471             22.275108             24.102583             25.571360               ???                   ???                   ???                   ???                   ???                 4.255033              5.105515              4.930990              4.306505              3.691774                ???                   ???                   ???                   ???                   ???                 10.450016             11.775960             12.445725             12.709008             12.922569               ???                   ???                   ???                   ???                   ???                 3.004934              3.472075              3.326466              2.925826              2.556381                ???                   ???                   ???                   ???                   ???                 2.867522              3.326192              3.159334              2.742386              2.354675                ???                   ???                   ???                   ???                   ???                 2.797732              3.230781              3.058987              2.653881              2.278154                ???                   ???                   ???                   ???                   ???                 3.831338              4.673865              4.758847              4.360385              3.841742                ???                   ???                   ???                   ???                   ???                 3.884184              4.710804              4.778716              4.372101              3.855322                ???                   ???                   ???                   ???                   ???                 4.769790              6.281252              6.549092              5.904744              5.079599                ???                   ???                   ???                   ???                   ???                 2.949991              3.405081              3.226556              2.794617              2.385279                ???                   ???                   ???                   ???                   ???                 2.772131              3.211423              3.049208              2.641118              2.251488                ???                   ???                   ???                   ???                   ???                 3.820087              4.667576              4.747128              4.339493              3.818686                ???                   ???                   ???                   ???                   ???                 7.309612              10.402802             11.544331             10.556112             8.841021                ???                   ???                   ???                   ???                   ???                 6.220782              9.859662              11.468317             10.664566             9.103709                ???                   ???                   ???                   ???                   ???                 3.947155              4.828749              5.109457              4.981744              4.659577                ???                   ???                   ???                   ???                   ???                 4.369613              5.341550              5.557033              5.100579              4.436396                ???                   ???                   ???                   ???                   ???                 3.157567              4.100008              4.472456              4.248329              3.766392                ???                   ???                   ???                   ???                   ???                 4.931199              6.449992              7.258973              7.273622              6.899285                ???                   ???                   ???                   ???                   ???                 3.212117              4.041438              4.329240              4.149850              3.774860                ???                   ???                   ???                   ???                   ???                 5.147966              7.457792              8.488472              8.111906              7.134202                ???                   ???                   ???                   ???                   ???                 7.957490              9.663535              9.357776              8.142263              6.892153                ???                   ???                   ???                   ???                   ???                 8.058959              9.549406              9.001696              7.545533              6.104011                ???                   ???                   ???                   ???                   ???                 3.123418              3.950705              4.228758              4.034682              3.646797                ???                   ???                   ???                   ???                   ???                 4.072362              4.960625              4.833773              4.237690              3.569833                ???                   ???                   ???                   ???                   ???                 4.172171              5.056289              4.887599              4.250710              3.556518                ???                   ???                   ???                   ???                   ???                 4.277926              5.166750              4.973258              4.307187              3.590602                ???                   ???                   ???                   ???                   ???                 4.084099              4.907597              4.691916              4.038091              3.348928                ???                   ???                   ???                   ???                   ???                 3.900038              4.669559              4.422628              3.770064              3.110758                ???                   ???                   ???                   ???                   ???                 4.216681              5.110146              4.935732              4.286647              3.578031                ???                   ???                   ???                   ???                   ???                 5.736427              6.811057              7.119041              6.844642              6.325853                ???                   ???                   ???                   ???                   ???                 5.757743              6.827442              7.129704              6.850015              6.325620                ???                   ???                   ???                   ???                   ???                 5.765419              6.827578              7.115646              6.825887              6.300787                ???                   ???                   ???                   ???                   ???                 9.929187              11.027949             11.817183             12.250221             12.554411               ???                   ???                   ???                   ???                   ???                 2.859559              3.311399              3.150620              2.743743              2.366810                ???                   ???                   ???                   ???                   ???                 3.824314              4.672316              4.750672              4.343668              3.820068                ???                   ???                   ???                   ???                   ???                 3.897867              4.727566              4.805735              4.417005              3.920310                ???                   ???                   ???                   ???                   ???                 2.988609              3.459664              3.302318              2.890612              2.508986                ???                   ???                   ???                   ???                   ???                 2.786922              3.239520              3.074654              2.665656              2.285250                ???                   ???                   ???                   ???                   ???                 2.765574              3.203121              3.027388              2.611962              2.224984                ???                   ???                   ???                   ???                   ???                 3.836655              4.681875              4.763187              4.357015              3.831426                ???                   ???                   ???                   ???                   ???                 2.917561              3.355769              3.183964              2.765754              2.363085                ???                   ???                   ???                   ???                   ???                 2.828003              3.280584              3.113272              2.695344              2.298623                ???                   ???                   ???                   ???                   ???                 4.267942              5.380898              5.757894              5.413194              4.798846                ???                   ???                   ???                   ???                   ???                 3.850652              5.777890              6.602870              6.191511              5.312390                ???                   ???                   ???                   ???                   ???                 4.340482              5.300933              5.510382              5.066703              4.422192                ???                   ???                   ???                   ???                   ???                 2.255899              2.672008              2.639902              2.348792              2.023994                ???                   ???                   ???                   ???                   ???                 4.317886              5.863710              6.635781              6.519202              5.966267                ???                   ???                   ???                   ???                   ???                 4.091560              4.957134              4.789267              4.167258              3.490912                ???                   ???                   ???                   ???                   ???                 7.986920              9.467352              8.934723              7.494320              6.059813                ???                   ???                   ???                   ???                   ???                 9.341377              11.118972             10.573773             8.986311              7.360406                ???                   ???                   ???                   ???                   ???                 4.035384              4.918462              4.789594              4.192564              3.521637                ???                   ???                   ???                   ???                   ???                 4.198424              5.091795              4.910050              4.256036              3.548018                ???                   ???                   ???                   ???                   ???                 4.207870              5.082714              4.890227              4.232816              3.527735                ???                   ???                   ???                   ???                   ???                 3.928325              4.712879              4.479213              3.826262              3.155115                ???                   ???                   ???                   ???                   ???                 8.864205              13.565546             15.153646             13.188189             10.228530               ???                   ???                   ???                   ???                   ???                 4.220253              5.114736              4.940154              4.289032              3.579971                ???                   ???                   ???                   ???                   ???                 5.064623              6.098419              6.046709              5.412851              4.641708                ???                   ???                   ???                   ???                   ???                 5.844124              7.294691              7.725490              7.297719              6.543155                ???                   ???                   ???                   ???                   ???                 6.478710              9.781576              10.840439             9.513743              7.557368                ???                   ???                   ???                   ???                   ???                 5.750292              7.175829              7.602435              7.191141              6.458756                ???                   ???                   ???                   ???                   ???                 7.270020              10.364578             11.528486             10.565786             8.869551                ???                   ???                   ???                   ???                   ???                 3.220042              4.058672              4.349174              4.164935              3.782479                ???                   ???                   ???                   ???                   ???                 7.304271              9.045618              9.488139              8.873320              7.902140                ???                   ???                   ???                   ???                   ???                 3.803111              4.551282              4.326576              3.703359              3.066447                ???                   ???                   ???                   ???                   ???                 0.000000              0.000000              0.000000              0.000000              0.000000                ???                   ???                   ???                   ???                   ???
REFA_RECORD_EEG_PHYSIO_R14_20150417_103528.EDF   6.065653              8.365645              11.096956             12.792295             13.086778               ???                   ???                   ???                   ???                   ???                 7.101171              8.830441              10.925472             11.904014             11.468493               ???                   ???                   ???                   ???                   ???                 10.108538             11.341673             13.332273             14.559405             14.538548               ???                   ???                   ???                   ???                   ???                 6.855329              8.243134              10.193698             11.477881             11.714456               ???                   ???                   ???                   ???                   ???                 5.384354              7.201242              9.233798              10.325236             10.194197               ???                   ???                   ???                   ???                   ???                 5.514283              7.328875              9.330740              10.384403             10.213490               ???                   ???                   ???                   ???                   ???                 5.133209              6.850670              8.750374              9.765279              9.607533                ???                   ???                   ???                   ???                   ???                 5.130851              6.819728              8.710915              9.723882              9.558031                ???                   ???                   ???                   ???                   ???                 4.054334              5.299313              6.957088              8.187376              8.546567                ???                   ???                   ???                   ???                   ???                 4.146924              5.413760              7.071603              8.291619              8.633453                ???                   ???                   ???                   ???                   ???                 5.087372              6.795197              8.633910              9.616778              9.468534                ???                   ???                   ???                   ???                   ???                 5.105455              6.809055              8.690549              9.704036              9.553687                ???                   ???                   ???                   ???                   ???                 8.561898              10.859000             13.168099             14.757054             15.198675               ???                   ???                   ???                   ???                   ???                 7.008023              8.808530              10.681670             12.003216             12.816054               ???                   ???                   ???                   ???                   ???                 4.116740              5.748025              7.423272              8.270838              8.188615                ???                   ???                   ???                   ???                   ???                 4.368950              5.902968              7.364118              8.207099              8.160976                ???                   ???                   ???                   ???                   ???                 1.972239              2.809987              3.771645              4.414317              4.500341                ???                   ???                   ???                   ???                   ???                 1.833587              2.623060              3.474622              4.000381              4.036225                ???                   ???                   ???                   ???                   ???                 4.476429              6.125717              8.272599              10.017323             10.671750               ???                   ???                   ???                   ???                   ???                 6.589242              8.299572              9.704743              10.464223             10.552547               ???                   ???                   ???                   ???                   ???                 5.295267              9.659138              14.078105             15.901514             14.906791               ???                   ???                   ???                   ???                   ???                 2.478638              3.880734              5.363235              6.145958              6.009400                ???                   ???                   ???                   ???                   ???                 4.410797              6.060700              8.198305              9.909890              10.520262               ???                   ???                   ???                   ???                   ???                 10.332582             14.406044             18.989887             22.279247             23.122961               ???                   ???                   ???                   ???                   ???                 7.153406              12.250487             18.008224             21.077074             20.594133               ???                   ???                   ???                   ???                   ???                 5.687629              10.739000             18.993887             25.353035             26.402403               ???                   ???                   ???                   ???                   ???                 5.404837              10.088423             17.682484             23.498505             24.440365               ???                   ???                   ???                   ???                   ???                 4.471900              6.171935              8.353457              10.105453             10.745365               ???                   ???                   ???                   ???                   ???                 5.670780              10.692718             18.894495             25.217781             26.269949               ???                   ???                   ???                   ???                   ???                 7.325422              10.120020             14.125874             17.568613             18.743017               ???                   ???                   ???                   ???                   ???                 6.312897              8.338194              11.108706             13.380882             14.110960               ???                   ???                   ???                   ???                   ???                 6.739544              9.218156              12.665846             15.436137             16.342325               ???                   ???                   ???                   ???                   ???                 7.309677              9.985437              13.324632             15.916212             17.471247               ???                   ???                   ???                   ???                   ???                 5.153193              6.964795              9.010692              10.120380             10.002535               ???                   ???                   ???                   ???                   ???                 5.172914              6.877825              8.773404              9.792748              9.640911                ???                   ???                   ???                   ???                   ???                 5.133300              6.826713              8.722769              9.742961              9.588616                ???                   ???                   ???                   ???                   ???                 5.225774              7.032970              9.077962              10.197612             10.092652               ???                   ???                   ???                   ???                   ???                 5.453133              7.256350              9.263233              10.332335             10.185099               ???                   ???                   ???                   ???                   ???                 5.405713              7.188693              9.163831              10.217951             10.059561               ???                   ???                   ???                   ???                   ???                 5.148027              6.839628              8.722618              9.734393              9.583032                ???                   ???                   ???                   ???                   ???                 4.110775              5.354240              7.006939              8.238115              8.597432                ???                   ???                   ???                   ???                   ???                 5.215328              6.947616              8.783966              9.750090              9.584457                ???                   ???                   ???                   ???                   ???                 5.124663              6.848244              8.730168              9.733208              9.578370                ???                   ???                   ???                   ???                   ???                 4.442995              5.724184              6.933890              7.515260              7.384196                ???                   ???                   ???                   ???                   ???                 3.619089              4.995645              6.348895              7.091131              7.032755                ???                   ???                   ???                   ???                   ???                 2.394468              3.699461              5.083210              5.832814              5.730111                ???                   ???                   ???                   ???                   ???                 1.960272              2.888210              3.872252              4.451465              4.453278                ???                   ???                   ???                   ???                   ???                 5.422012              8.509404              11.122861             11.800692             10.886190               ???                   ???                   ???                   ???                   ???                 5.707349              9.789036              13.933069             15.797321             15.005960               ???                   ???                   ???                   ???                   ???                 2.537212              3.990549              5.529913              6.343695              6.204297                ???                   ???                   ???                   ???                   ???                 9.338163              13.870413             18.559515             21.259035             21.367958               ???                   ???                   ???                   ???                   ???                 7.526630              15.055605             25.821869             33.247509             33.774426               ???                   ???                   ???                   ???                   ???                 5.638820              10.656449             18.840076             25.136982             26.176270               ???                   ???                   ???                   ???                   ???                 5.492856              10.209794             17.840338             23.675350             24.607693               ???                   ???                   ???                   ???                   ???                 8.929299              10.396224             12.370049             13.487329             13.301694               ???                   ???                   ???                   ???                   ???                 5.653457              10.626051             18.742746             24.995808             26.032856               ???                   ???                   ???                   ???                   ???                 7.436785              12.605546             21.704195             29.267275             31.213570               ???                   ???                   ???                   ???                   ???                 2.984093              3.672464              4.590924              5.187585              5.217345                ???                   ???                   ???                   ???                   ???                 7.063193              8.335012              10.223503             11.562879             11.859582               ???                   ???                   ???                   ???                   ???                 1.785704              2.467834              3.203013              3.668766              3.714870                ???                   ???                   ???                   ???                   ???                 6.729483              8.487355              9.947346              10.757192             10.879465               ???                   ???                   ???                   ???                   ???                 4.425973              6.081977              8.221049              9.940572              10.569199               ???                   ???                   ???                   ???                   ???                 11.460114             17.201454             24.790133             30.812017             32.584476               ???                   ???                   ???                   ???                   ???                 9.882043              14.496723             20.924223             26.066601             27.889277               ???                   ???                   ???                   ???                   ???                 0.000000              0.000000              0.000000              0.000000              0.000000                ???                   ???                   ???                   ???                   ???
REFA_RECORD_EEG_PHYSIO_R14_20150417_122102.EDF   15.565164             21.898720             21.877102             17.146351             11.877318               ???                   ???                   ???                   ???                   ???                 12.149261             17.718275             18.360270             14.695956             10.212756               ???                   ???                   ???                   ???                   ???                 11.993755             17.465805             17.931519             14.238479             9.840576                ???                   ???                   ???                   ???                   ???                 16.303488             22.072035             21.528025             16.741360             11.693356               ???                   ???                   ???                   ???                   ???                 11.328050             16.479986             17.055233             13.738658             9.693905                ???                   ???                   ???                   ???                   ???                 9.783815              13.671928             14.407056             11.999821             8.809518                ???                   ???                   ???                   ???                   ???                 9.194989              13.287302             14.176169             11.813093             8.619598                ???                   ???                   ???                   ???                   ???                 9.761464              14.592735             15.333904             12.366669             8.641450                ???                   ???                   ???                   ???                   ???                 11.327484             15.815943             15.906970             12.771417             9.170054                ???                   ???                   ???                   ???                   ???                 8.765883              11.217120             11.420392             9.626366              7.386313                ???                   ???                   ???                   ???                   ???                 8.851652              10.844151             10.830284             9.128787              7.055668                ???                   ???                   ???                   ???                   ???                 6.900798              9.808897              10.626037             9.064616              6.825379                ???                   ???                   ???                   ???                   ???                 13.414225             15.756320             14.811416             12.134927             9.351133                ???                   ???                   ???                   ???                   ???                 20.675900             24.108137             20.677099             15.150588             10.590166               ???                   ???                   ???                   ???                   ???                 10.434713             15.190698             17.274574             15.490428             11.945162               ???                   ???                   ???                   ???                   ???                 17.384377             20.840456             17.727098             12.458790             8.051159                ???                   ???                   ???                   ???                   ???                 10.615582             13.460595             12.824352             10.089306             7.155593                ???                   ???                   ???                   ???                   ???                 6.634575              8.674008              8.797318              7.353124              5.657618                ???                   ???                   ???                   ???                   ???                 8.278894              10.366489             10.374804             8.913387              7.221342                ???                   ???                   ???                   ???                   ???                 12.847067             15.109786             14.246655             11.698414             9.025262                ???                   ???                   ???                   ???                   ???                 21.172941             29.169252             27.016212             19.606733             12.491962               ???                   ???                   ???                   ???                   ???                 24.831884             33.972042             31.117264             22.314903             13.991350               ???                   ???                   ???                   ???                   ???                 12.663527             17.044403             16.773024             13.359613             9.515184                ???                   ???                   ???                   ???                   ???                 13.091344             15.592699             14.918558             12.358282             9.557585                ???                   ???                   ???                   ???                   ???                 13.903784             21.426634             23.053108             19.049580             13.687037               ???                   ???                   ???                   ???                   ???                 37.211052             59.412113             59.836308             44.857342             28.430038               ???                   ???                   ???                   ???                   ???                 16.248703             24.854040             25.956547             20.866955             14.572886               ???                   ???                   ???                   ???                   ???                 15.716921             23.926256             25.156286             20.432251             14.445306               ???                   ???                   ???                   ???                   ???                 27.116514             47.274014             51.939098             41.712887             28.160316               ???                   ???                   ???                   ???                   ???                 13.258946             20.398922             23.730534             21.597599             17.330509               ???                   ???                   ???                   ???                   ???                 13.108138             20.375271             23.690554             21.378183             16.969204               ???                   ???                   ???                   ???                   ???                 12.654485             20.586758             24.231293             21.698629             16.839939               ???                   ???                   ???                   ???                   ???                 15.436628             21.446312             21.227133             16.620796             11.630797               ???                   ???                   ???                   ???                   ???                 11.507442             16.753246             17.306177             13.905391             9.784039                ???                   ???                   ???                   ???                   ???                 10.072549             15.013666             15.812835             12.807299             8.997504                ???                   ???                   ???                   ???                   ???                 10.491435             15.562788             16.236931             13.033061             9.074350                ???                   ???                   ???                   ???                   ???                 11.391706             16.585325             17.150978             13.790759             9.705488                ???                   ???                   ???                   ???                   ???                 10.178564             14.811131             15.564322             12.709323             9.054956                ???                   ???                   ???                   ???                   ???                 9.294602              13.435489             14.334127             11.939994             8.706008                ???                   ???                   ???                   ???                   ???                 9.974201              14.895249             15.712478             12.737317             8.949444                ???                   ???                   ???                   ???                   ???                 9.264112              12.875267             13.804275             11.975661             9.261978                ???                   ???                   ???                   ???                   ???                 9.570514              11.847340             11.825015             9.862186              7.509812                ???                   ???                   ???                   ???                   ???                 7.727038              10.140212             10.736031             9.321929              7.268507                ???                   ???                   ???                   ???                   ???                 10.956067             14.513752             14.583991             12.087976             9.090380                ???                   ???                   ???                   ???                   ???                 12.363144             15.251401             14.167350             10.990149             7.781344                ???                   ???                   ???                   ???                   ???                 19.096886             25.500969             23.346664             16.963427             10.889585               ???                   ???                   ???                   ???                   ???                 6.570663              8.755598              9.063187              7.649617              5.825696                ???                   ???                   ???                   ???                   ???                 9.445613              12.820399             13.724019             11.878974             9.121699                ???                   ???                   ???                   ???                   ???                 31.531824             42.286900             37.129787             25.426840             15.221766               ???                   ???                   ???                   ???                   ???                 24.489136             33.562702             30.918898             22.322733             14.093973               ???                   ???                   ???                   ???                   ???                 13.063227             15.561370             14.912743             12.367987             9.567464                ???                   ???                   ???                   ???                   ???                 13.849979             21.374111             23.007431             19.017231             13.669818               ???                   ???                   ???                   ???                   ???                 36.989746             59.015945             59.399590             44.504711             28.193468               ???                   ???                   ???                   ???                   ???                 15.908151             24.229580             25.439028             20.627939             14.560639               ???                   ???                   ???                   ???                   ???                 24.422533             28.515312             25.215553             18.603899             12.781500               ???                   ???                   ???                   ???                   ???                 19.266287             34.535675             40.586639             34.925064             25.375515               ???                   ???                   ???                   ???                   ???                 31.047838             53.746075             59.870335             49.052498             33.850475               ???                   ???                   ???                   ???                   ???                 11.013439             14.580413             14.420177             11.427881             8.140984                ???                   ???                   ???                   ???                   ???                 18.288792             23.115356             21.173994             15.806974             10.773668               ???                   ???                   ???                   ???                   ???                 7.639639              10.853778             11.406320             9.443524              6.978933                ???                   ???                   ???                   ???                   ???                 13.393902             15.769103             14.865481             12.199850             9.402282                ???                   ???                   ???                   ???                   ???                 6.668612              8.691521              8.805784              7.361247              5.669577                ???                   ???                   ???                   ???                   ???                 13.531643             18.966158             21.063063             19.047224             15.463585               ???                   ???                   ???                   ???                   ???                 15.637911             23.859289             25.133995             20.437195             14.459533               ???                   ???                   ???                   ???                   ???                 1.300732              1.149729              1.030036              0.931825              0.849390                ???                   ???                   ???                   ???                   ???
REFA_RECORD_EEG_PHYSIO_R14_20150417_141006.EDF   8.548183              7.694843              7.559811              8.109985              8.838708                ???                   ???                   ???                   ???                   ???                 4.538911              4.253603              4.346735              4.848151              5.400862                ???                   ???                   ???                   ???                   ???                 8.620844              8.032599              7.940712              8.478690              9.288716                ???                   ???                   ???                   ???                   ???                 4.442436              4.059848              4.091839              4.524752              5.019866                ???                   ???                   ???                   ???                   ???                 4.325683              3.983379              4.033493              4.461548              4.950014                ???                   ???                   ???                   ???                   ???                 4.292766              4.161332              4.274039              4.658344              5.081341                ???                   ???                   ???                   ???                   ???                 4.404148              4.303824              4.427895              4.797979              5.173637                ???                   ???                   ???                   ???                   ???                 4.509424              4.405698              4.516999              4.870622              5.235305                ???                   ???                   ???                   ???                   ???                 2.395480              2.383284              2.762808              3.358122              3.856537                ???                   ???                   ???                   ???                   ???                 2.174582              2.244818              2.652384              3.236369              3.709780                ???                   ???                   ???                   ???                   ???                 3.170486              3.336086              3.565893              3.816942              4.020158                ???                   ???                   ???                   ???                   ???                 3.017578              3.025826              3.237311              3.563990              3.863557                ???                   ???                   ???                   ???                   ???                 4.706668              5.035332              5.738422              6.759752              7.976031                ???                   ???                   ???                   ???                   ???                 4.151501              3.878968              4.246061              4.995080              5.716704                ???                   ???                   ???                   ???                   ???                 2.388620              3.083827              4.097353              4.938164              5.251740                ???                   ???                   ???                   ???                   ???                 2.775027              3.255706              3.892269              4.348827              4.507844                ???                   ???                   ???                   ???                   ???                 1.692306              2.036940              2.540843              2.935655              3.105156                ???                   ???                   ???                   ???                   ???                 3.034535              2.951801              3.095650              3.419029              3.869312                ???                   ???                   ???                   ???                   ???                 3.036408              3.157775              3.353765              3.748936              4.407658                ???                   ???                   ???                   ???                   ???                 2.265249              2.655751              3.451968              4.502948              5.604472                ???                   ???                   ???                   ???                   ???                 2.350266              2.696659              3.326818              4.066015              4.633893                ???                   ???                   ???                   ???                   ???                 2.053757              2.440045              2.995316              3.564647              4.024724                ???                   ???                   ???                   ???                   ???                 1.902490              2.070194              2.473199              3.081913              3.760176                ???                   ???                   ???                   ???                   ???                 3.198323              3.569795              4.473864              6.016662              7.891656                ???                   ???                   ???                   ???                   ???                 3.140273              3.514256              4.424106              5.972896              7.845016                ???                   ???                   ???                   ???                   ???                 2.846313              3.181615              3.932454              5.469414              7.602292                ???                   ???                   ???                   ???                   ???                 2.809243              3.237786              4.377942              6.490990              9.179365                ???                   ???                   ???                   ???                   ???                 4.064204              4.357638              5.126371              6.603825              8.618161                ???                   ???                   ???                   ???                   ???                 3.083715              3.435686              4.286959              5.771224              7.564722                ???                   ???                   ???                   ???                   ???                 3.112674              3.440490              4.263217              5.718409              7.486217                ???                   ???                   ???                   ???                   ???                 4.096763              4.415998              5.062182              6.149023              7.492283                ???                   ???                   ???                   ???                   ???                 4.133677              4.558459              5.377081              6.775872              8.522705                ???                   ???                   ???                   ???                   ???                 4.501970              4.117549              4.143554              4.562953              5.047447                ???                   ???                   ???                   ???                   ???                 4.434075              4.057432              4.103608              4.546551              5.053086                ???                   ???                   ???                   ???                   ???                 4.539072              4.428710              4.534669              4.889366              5.251140                ???                   ???                   ???                   ???                   ???                 9.430110              8.973240              9.158540              9.898747              11.039791               ???                   ???                   ???                   ???                   ???                 4.388052              4.026246              4.074435              4.511335              5.008007                ???                   ???                   ???                   ???                   ???                 3.719887              3.634528              3.822431              4.290118              4.784673                ???                   ???                   ???                   ???                   ???                 4.321499              4.248449              4.388373              4.763438              5.132243                ???                   ???                   ???                   ???                   ???                 4.499161              4.410672              4.526142              4.882916              5.251580                ???                   ???                   ???                   ???                   ???                 2.199100              2.260440              2.664020              3.247259              3.718734                ???                   ???                   ???                   ???                   ???                 3.493758              3.543072              3.808183              4.189992              4.543691                ???                   ???                   ???                   ???                   ???                 2.655636              2.954347              3.315784              3.627435              3.809705                ???                   ???                   ???                   ???                   ???                 2.790418              2.887058              3.480602              4.225945              4.786735                ???                   ???                   ???                   ???                   ???                 2.248577              2.748013              3.448775              4.014407              4.238351                ???                   ???                   ???                   ???                   ???                 2.417876              2.926327              3.464220              3.738858              3.758072                ???                   ???                   ???                   ???                   ???                 1.978156              2.131782              2.599027              3.125599              3.476748                ???                   ???                   ???                   ???                   ???                 2.221677              2.611560              3.399332              4.433504              5.508659                ???                   ???                   ???                   ???                   ???                 2.568738              2.991515              3.593859              4.178836              4.557832                ???                   ???                   ???                   ???                   ???                 1.734666              2.002147              2.534243              3.238179              3.943363                ???                   ???                   ???                   ???                   ???                 3.177007              3.553250              4.446659              5.969768              7.826805                ???                   ???                   ???                   ???                   ???                 3.455884              3.859089              4.726816              6.498533              8.839289                ???                   ???                   ???                   ???                   ???                 2.807460              3.139837              3.893074              5.418540              7.523403                ???                   ???                   ???                   ???                   ???                 2.900672              3.327116              4.473127              6.600406              9.302910                ???                   ???                   ???                   ???                   ???                 7.804064              6.916150              7.054629              7.858727              8.625399                ???                   ???                   ???                   ???                   ???                 3.117145              3.468185              4.327441              5.819164              7.615760                ???                   ???                   ???                   ???                   ???                 4.220743              4.970095              6.834586              10.296268             14.785183               ???                   ???                   ???                   ???                   ???                 7.495581              6.667134              6.351147              6.535603              7.036770                ???                   ???                   ???                   ???                   ???                 2.944471              2.766784              3.083431              3.708392              4.275766                ???                   ???                   ???                   ???                   ???                 4.395348              4.113954              4.104314              4.288219              4.584053                ???                   ???                   ???                   ???                   ???                 3.557387              3.770101              4.422401              5.446186              6.709501                ???                   ???                   ???                   ???                   ???                 3.051691              3.180180              3.376427              3.772849              4.433005                ???                   ???                   ???                   ???                   ???                 3.195437              3.567585              4.447446              5.946009              7.763894                ???                   ???                   ???                   ???                   ???                 4.312223              4.782903              5.842026              7.682558              9.999296                ???                   ???                   ???                   ???                   ???                 2.044206              1.806943              1.618837              1.464450              1.334884                ???                   ???                   ???                   ???                   ???
REFA_RECORD_EEG_PHYSIO_R14_20150417_160049.EDF   4.638403              4.502567              4.369381              4.250588              4.086062                ???                   ???                   ???                   ???                   ???                 2.730590              2.693436              2.774396              2.924766              3.036390                ???                   ???                   ???                   ???                   ???                 4.452222              4.522188              4.637396              4.710717              4.630850                ???                   ???                   ???                   ???                   ???                 4.445271              4.434895              4.450947              4.361228              4.197497                ???                   ???                   ???                   ???                   ???                 2.387801              2.386006              2.513810              2.732192              2.960172                ???                   ???                   ???                   ???                   ???                 1.793724              1.837634              2.052303              2.368168              2.656668                ???                   ???                   ???                   ???                   ???                 2.178860              2.311997              2.613456              2.953609              3.176791                ???                   ???                   ???                   ???                   ???                 2.643731              2.759425              3.068984              3.373101              3.514097                ???                   ???                   ???                   ???                   ???                 1.898681              2.066551              2.261875              2.452148              2.629816                ???                   ???                   ???                   ???                   ???                 1.763009              1.811116              2.020370              2.328178              2.617338                ???                   ???                   ???                   ???                   ???                 1.822726              1.898108              2.134704              2.434802              2.676433                ???                   ???                   ???                   ???                   ???                 1.758124              1.918853              2.223152              2.545154              2.754479                ???                   ???                   ???                   ???                   ???                 3.697386              4.625685              6.198622              7.995199              9.438767                ???                   ???                   ???                   ???                   ???                 2.600741              3.305504              4.138774              4.915133              5.658401                ???                   ???                   ???                   ???                   ???                 0.861733              0.933914              1.073153              1.253064              1.415707                ???                   ???                   ???                   ???                   ???                 1.744525              1.840566              2.061132              2.300574              2.474023                ???                   ???                   ???                   ???                   ???                 0.987671              1.156617              1.391734              1.603425              1.744482                ???                   ???                   ???                   ???                   ???                 1.726890              1.979189              2.388120              2.807134              3.094853                ???                   ???                   ???                   ???                   ???                 2.313118              2.794576              3.577366              4.492831              5.218904                ???                   ???                   ???                   ???                   ???                 1.561714              1.998714              2.570889              3.101498              3.445775                ???                   ???                   ???                   ???                   ???                 1.311146              1.504722              1.756564              1.990540              2.129989                ???                   ???                   ???                   ???                   ???                 1.416616              1.624931              1.870866              2.068606              2.181144                ???                   ???                   ???                   ???                   ???                 1.408861              1.656436              1.979920              2.272391              2.471559                ???                   ???                   ???                   ???                   ???                 2.876938              3.759090              4.968835              6.168593              7.050154                ???                   ???                   ???                   ???                   ???                 2.190058              2.838073              3.590114              4.224740              4.601791                ???                   ???                   ???                   ???                   ???                 2.183254              2.666186              3.258528              3.758984              4.038883                ???                   ???                   ???                   ???                   ???                 2.170690              2.716771              3.328433              3.849134              4.184083                ???                   ???                   ???                   ???                   ???                 2.363515              3.019835              3.834795              4.671120              5.322581                ???                   ???                   ???                   ???                   ???                 3.248416              3.768478              4.420946              5.012654              5.424655                ???                   ???                   ???                   ???                   ???                 4.285230              4.496236              5.012834              5.741650              6.412922                ???                   ???                   ???                   ???                   ???                 3.736472              3.811956              4.130505              4.707514              5.309067                ???                   ???                   ???                   ???                   ???                 3.566574              3.724025              4.084991              4.670048              5.275629                ???                   ???                   ???                   ???                   ???                 5.234263              4.775617              4.480643              4.284555              4.104134                ???                   ???                   ???                   ???                   ???                 2.442807              2.432938              2.556162              2.765069              2.981371                ???                   ???                   ???                   ???                   ???                 2.461059              2.588410              2.850796              3.134294              3.298974                ???                   ???                   ???                   ???                   ???                 3.503100              3.623333              3.876109              4.094294              4.133118                ???                   ???                   ???                   ???                   ???                 2.427455              2.417378              2.535451              2.738747              2.954738                ???                   ???                   ???                   ???                   ???                 2.302540              2.296300              2.495211              2.821832              3.142645                ???                   ???                   ???                   ???                   ???                 1.793577              1.845124              2.061807              2.372250              2.655410                ???                   ???                   ???                   ???                   ???                 2.175648              2.304950              2.613014              2.961690              3.189577                ???                   ???                   ???                   ???                   ???                 1.422920              1.468552              1.631845              1.894973              2.186157                ???                   ???                   ???                   ???                   ???                 1.797909              1.841442              2.050960              2.360495              2.645620                ???                   ???                   ???                   ???                   ???                 1.504803              1.632023              1.893166              2.189215              2.403181                ???                   ???                   ???                   ???                   ???                 1.407394              1.665935              1.975526              2.254953              2.468584                ???                   ???                   ???                   ???                   ???                 1.136377              1.180345              1.319825              1.506000              1.673686                ???                   ???                   ???                   ???                   ???                 1.299035              1.410449              1.565639              1.696222              1.774612                ???                   ???                   ???                   ???                   ???                 1.291295              1.535709              1.875864              2.182165              2.378959                ???                   ???                   ???                   ???                   ???                 1.292617              1.532778              1.865063              2.187058              2.374762                ???                   ???                   ???                   ???                   ???                 1.797758              2.049712              2.394892              2.701888              2.881799                ???                   ???                   ???                   ???                   ???                 1.291745              1.532363              1.807410              2.012565              2.117896                ???                   ???                   ???                   ???                   ???                 2.874342              3.745677              4.943665              6.126145              6.987071                ???                   ???                   ???                   ???                   ???                 2.171798              2.660859              3.248420              3.738800              4.010091                ???                   ???                   ???                   ???                   ???                 2.044977              2.496927              3.006427              3.400769              3.618005                ???                   ???                   ???                   ???                   ???                 2.225882              2.782939              3.402112              3.928174              4.267756                ???                   ???                   ???                   ???                   ???                 4.405529              5.225790              5.754372              5.762763              5.417107                ???                   ???                   ???                   ???                   ???                 3.829249              4.716494              5.728846              6.587940              7.224111                ???                   ???                   ???                   ???                   ???                 3.260783              3.857632              4.601014              5.338163              5.914974                ???                   ???                   ???                   ???                   ???                 3.379760              3.532322              3.976962              4.402895              4.589760                ???                   ???                   ???                   ???                   ???                 3.579429              4.190931              4.606351              4.646814              4.436687                ???                   ???                   ???                   ???                   ???                 2.436263              2.618619              2.977933              3.322172              3.504628                ???                   ???                   ???                   ???                   ???                 3.695598              4.629105              6.207138              8.006128              9.448051                ???                   ???                   ???                   ???                   ???                 2.264955              2.746067              3.518833              4.420030              5.136014                ???                   ???                   ???                   ???                   ???                 4.745193              5.118567              5.880173              6.911662              7.861272                ???                   ???                   ???                   ???                   ???                 3.642608              4.627965              5.789968              7.019217              8.097181                ???                   ???                   ???                   ???                   ???                 0.567671              0.501769              0.449546              0.406673              0.370694                ???                   ???                   ???                   ???                   ???
REFA_RECORD_EEG_PHYSIO_R14_20150417_180225.EDF   7.019574              7.428086              7.458492              7.044507              6.488719                ???                   ???                   ???                   ???                   ???                 6.748082              7.552025              7.499331              6.940406              6.391441                ???                   ???                   ???                   ???                   ???                 7.727371              8.293037              8.218765              7.624045              6.952690                ???                   ???                   ???                   ???                   ???                 5.564408              5.767602              5.689753              5.407928              5.087415                ???                   ???                   ???                   ???                   ???                 4.107937              4.845302              4.911857              4.571286              4.179747                ???                   ???                   ???                   ???                   ???                 4.073561              4.830619              4.896356              4.541153              4.132193                ???                   ???                   ???                   ???                   ???                 3.834504              4.534170              4.589504              4.245107              3.845111                ???                   ???                   ???                   ???                   ???                 3.646753              4.305459              4.362111              4.041107              3.669291                ???                   ???                   ???                   ???                   ???                 2.723651              2.932412              3.049170              3.005530              2.883284                ???                   ???                   ???                   ???                   ???                 2.752910              2.966124              3.088432              3.045808              2.920730                ???                   ???                   ???                   ???                   ???                 3.812035              4.513341              4.577429              4.243659              3.851773                ???                   ???                   ???                   ???                   ???                 3.778745              4.477699              4.536780              4.202035              3.813693                ???                   ???                   ???                   ???                   ???                 8.154189              9.578330              9.388647              8.345370              7.299825                ???                   ???                   ???                   ???                   ???                 8.322221              8.685504              7.826128              6.654845              5.791049                ???                   ???                   ???                   ???                   ???                 5.136274              6.551487              6.664204              5.974234              5.217542                ???                   ???                   ???                   ???                   ???                 3.327676              3.809683              3.867649              3.621396              3.282226                ???                   ???                   ???                   ???                   ???                 1.629773              1.898568              1.949654              1.828609              1.655098                ???                   ???                   ???                   ???                   ???                 4.702312              5.032315              4.991634              4.615218              4.167599                ???                   ???                   ???                   ???                   ???                 5.957376              6.366251              6.427245              6.220977              5.929426                ???                   ???                   ???                   ???                   ???                 8.706849              11.010446             10.779227             9.205282              7.615345                ???                   ???                   ???                   ???                   ???                 4.064886              5.164402              5.449544              5.150749              4.649702                ???                   ???                   ???                   ???                   ???                 2.950735              3.773059              4.187114              4.156523              3.854670                ???                   ???                   ???                   ???                   ???                 4.439336              5.307432              5.558639              5.269417              4.799498                ???                   ???                   ???                   ???                   ???                 4.754216              5.952748              6.327281              6.030450              5.472128                ???                   ???                   ???                   ???                   ???                 3.702311              4.795112              5.287472              5.204804              4.802749                ???                   ???                   ???                   ???                   ???                 3.438215              4.426371              4.916310              4.885121              4.536714                ???                   ???                   ???                   ???                   ???                 4.671039              4.997390              5.329331              5.489121              5.426963                ???                   ???                   ???                   ???                   ???                 4.758384              5.086993              5.426247              5.592126              5.535814                ???                   ???                   ???                   ???                   ???                 4.742752              5.055954              5.389338              5.564559              5.522245                ???                   ???                   ???                   ???                   ???                 4.675148              4.941599              5.223681              5.364539              5.302691                ???                   ???                   ???                   ???                   ???                 4.756273              5.073455              5.402694              5.568804              5.520324                ???                   ???                   ???                   ???                   ???                 4.734060              5.062783              5.408616              5.578610              5.520662                ???                   ???                   ???                   ???                   ???                 6.762374              7.019638              7.005023              6.665832              6.221056                ???                   ???                   ???                   ???                   ???                 4.295813              5.044823              5.117300              4.781285              4.402318                ???                   ???                   ???                   ???                   ???                 3.714136              4.397563              4.460104              4.135868              3.755204                ???                   ???                   ???                   ???                   ???                 7.305089              7.884847              7.831009              7.262409              6.611223                ???                   ???                   ???                   ???                   ???                 5.615369              5.824337              5.745214              5.460095              5.137507                ???                   ???                   ???                   ???                   ???                 4.118089              4.860027              4.925875              4.579885              4.185041                ???                   ???                   ???                   ???                   ???                 3.957409              4.691809              4.755733              4.410128              4.007291                ???                   ???                   ???                   ???                   ???                 3.693635              4.393711              4.461204              4.130175              3.741485                ???                   ???                   ???                   ???                   ???                 2.746934              2.967066              3.092413              3.045744              2.914220                ???                   ???                   ???                   ???                   ???                 3.933566              4.665540              4.726463              4.371286              3.958307                ???                   ???                   ???                   ???                   ???                 3.849934              4.553436              4.612218              4.269996              3.870665                ???                   ???                   ???                   ???                   ???                 7.435058              8.865352              8.388995              7.033403              5.814609                ???                   ???                   ???                   ???                   ???                 2.585450              2.874234              2.976203              2.910793              2.758273                ???                   ???                   ???                   ???                   ???                 3.277285              3.776825              3.851946              3.609433              3.263315                ???                   ???                   ???                   ???                   ???                 3.871598              4.862687              5.095564              4.664416              4.081805                ???                   ???                   ???                   ???                   ???                 7.240908              9.480249              9.572465              8.401136              7.059543                ???                   ???                   ???                   ???                   ???                 3.726404              4.418930              4.672670              4.545305              4.212180                ???                   ???                   ???                   ???                   ???                 2.903341              3.720625              4.136337              4.105268              3.801997                ???                   ???                   ???                   ???                   ???                 3.732612              4.824920              5.299640              5.193578              4.777767                ???                   ???                   ???                   ???                   ???                 3.481346              4.486458              4.980116              4.942937              4.586421                ???                   ???                   ???                   ???                   ???                 2.980227              3.806888              4.243942              4.233478              3.935890                ???                   ???                   ???                   ???                   ???                 4.724423              5.054902              5.398738              5.571041              5.521667                ???                   ???                   ???                   ???                   ???                 10.447579             9.530605              8.353120              7.374545              6.657335                ???                   ???                   ???                   ???                   ???                 5.660341              6.729629              7.440892              7.623497              7.367497                ???                   ???                   ???                   ???                   ???                 4.749213              5.068893              5.409469              5.585252              5.539892                ???                   ???                   ???                   ???                   ???                 6.435923              6.295757              5.997207              5.521759              5.005543                ???                   ???                   ???                   ???                   ???                 6.635306              6.302675              5.734179              5.177347              4.737671                ???                   ???                   ???                   ???                   ???                 4.532331              4.746327              4.709528              4.396802              3.996138                ???                   ???                   ???                   ???                   ???                 8.168825              9.581847              9.389672              8.353079              7.316792                ???                   ???                   ???                   ???                   ???                 5.195796              5.653634              5.726820              5.493133              5.158726                ???                   ???                   ???                   ???                   ???                 7.522720              7.829520              7.949624              7.874438              7.640306                ???                   ???                   ???                   ???                   ???                 4.736682              5.061464              5.400178              5.569183              5.521619                ???                   ???                   ???                   ???                   ???                 0.684337              0.604892              0.541919              0.490248              0.446878                ???                   ???                   ???                   ???                   ???
REFA_RECORD_EEG_PHYSIO_R14_20150418_101855.EDF   3.766302              4.929470              5.999787              6.515025              6.677887                ???                   ???                   ???                   ???                   ???                 3.665515              4.502269              5.571481              5.954885              5.841923                ???                   ???                   ???                   ???                   ???                 2.749065              3.746701              4.754265              5.307163              5.597839                ???                   ???                   ???                   ???                   ???                 6.070429              8.835917              11.155980             11.785455             11.248887               ???                   ???                   ???                   ???                   ???                 4.221058              5.379334              6.655607              7.097054              6.996617                ???                   ???                   ???                   ???                   ???                 5.055103              6.009545              7.405023              7.889836              7.616863                ???                   ???                   ???                   ???                   ???                 4.003787              5.548104              7.268320              7.814363              7.504490                ???                   ???                   ???                   ???                   ???                 5.241571              7.750741              10.363131             11.321814             10.939917               ???                   ???                   ???                   ???                   ???                 3.393443              4.697744              6.042232              6.514884              6.423038                ???                   ???                   ???                   ???                   ???                 4.373842              5.429046              6.776612              7.352956              7.255996                ???                   ???                   ???                   ???                   ???                 4.138170              5.327454              6.797779              7.492163              7.392849                ???                   ???                   ???                   ???                   ???                 3.428490              5.385266              7.555569              8.684202              9.189541                ???                   ???                   ???                   ???                   ???                 7.955130              12.062108             18.431007             24.811102             28.963640               ???                   ???                   ???                   ???                   ???                 5.441025              8.586640              11.886488             14.026411             14.670448               ???                   ???                   ???                   ???                   ???                 2.638551              4.128603              5.524177              5.918813              5.659983                ???                   ???                   ???                   ???                   ???                 4.265601              5.146989              6.471355              7.527433              7.923963                ???                   ???                   ???                   ???                   ???                 2.009747              2.892529              3.913100              4.537061              4.776094                ???                   ???                   ???                   ???                   ???                 3.878041              6.260752              8.832320              10.048232             10.014617               ???                   ???                   ???                   ???                   ???                 6.891462              11.626705             19.125324             25.318970             27.630486               ???                   ???                   ???                   ???                   ???                 4.378874              6.297098              8.036998              8.739740              8.669300                ???                   ???                   ???                   ???                   ???                 2.245256              3.237880              4.415872              5.044278              5.106743                ???                   ???                   ???                   ???                   ???                 2.856712              4.480399              6.102129              6.693184              6.461246                ???                   ???                   ???                   ???                   ???                 5.323714              8.511995              11.345794             12.088958             11.552764               ???                   ???                   ???                   ???                   ???                 4.200181              6.190948              8.801796              10.850014             11.958713               ???                   ???                   ???                   ???                   ???                 4.041290              5.936371              8.353159              10.156571             11.083903               ???                   ???                   ???                   ???                   ???                 3.459801              5.150419              7.035604              7.923793              7.927831                ???                   ???                   ???                   ???                   ???                 4.219931              6.742497              9.325082              10.499174             10.558117               ???                   ???                   ???                   ???                   ???                 7.026530              11.105257             16.854553             21.989906             25.300865               ???                   ???                   ???                   ???                   ???                 5.410347              7.959867              11.220347             13.616204             14.857542               ???                   ???                   ???                   ???                   ???                 5.571456              7.533787              11.144499             15.336676             18.590828               ???                   ???                   ???                   ???                   ???                 5.296180              7.433642              11.100762             15.093840             17.958649               ???                   ???                   ???                   ???                   ???                 6.061173              8.886658              14.052651             20.038607             24.604052               ???                   ???                   ???                   ???                   ???                 5.447960              7.138155              8.604641              9.297128              9.516837                ???                   ???                   ???                   ???                   ???                 4.233318              5.392222              6.664890              7.103224              6.997651                ???                   ???                   ???                   ???                   ???                 3.275636              4.625735              6.041456              6.513100              6.355183                ???                   ???                   ???                   ???                   ???                 2.997495              4.286922              5.695960              6.422790              6.673139                ???                   ???                   ???                   ???                   ???                 4.210511              5.369818              6.645557              7.085079              6.978887                ???                   ???                   ???                   ???                   ???                 4.904294              5.833533              7.127400              7.588401              7.413374                ???                   ???                   ???                   ???                   ???                 4.450813              5.663166              7.193776              7.710899              7.412834                ???                   ???                   ???                   ???                   ???                 3.949311              5.788077              7.676033              8.258611              7.963355                ???                   ???                   ???                   ???                   ???                 3.410053              4.723503              6.081597              6.560659              6.466227                ???                   ???                   ???                   ???                   ???                 6.214543              7.220808              8.660259              9.269889              9.043900                ???                   ???                   ???                   ???                   ???                 3.068929              4.478181              6.086584              6.744269              6.625219                ???                   ???                   ???                   ???                   ???                 3.646217              5.400649              6.970989              7.601095              7.626521                ???                   ???                   ???                   ???                   ???                 2.993979              3.693283              4.685954              5.368915              5.574596                ???                   ???                   ???                   ???                   ???                 2.688157              3.429969              4.481219              5.335527              5.697241                ???                   ???                   ???                   ???                   ???                 3.834049              6.167898              8.642421              9.764365              9.686601                ???                   ???                   ???                   ???                   ???                 2.913858              4.356689              5.727033              6.160057              5.936709                ???                   ???                   ???                   ???                   ???                 3.357206              4.549647              5.966776              6.826258              7.031482                ???                   ???                   ???                   ???                   ???                 2.872646              4.491606              6.117203              6.716206              6.492908                ???                   ???                   ???                   ???                   ???                 4.082475              6.032163              8.544340              10.457340             11.466862               ???                   ???                   ???                   ???                   ???                 2.933749              4.440212              6.165141              7.035486              7.128567                ???                   ???                   ???                   ???                   ???                 4.168994              6.671020              9.242008              10.409606             10.459250               ???                   ???                   ???                   ???                   ???                 4.306246              6.902775              9.562418              10.778290             10.850561               ???                   ???                   ???                   ???                   ???                 11.090182             16.995857             21.304571             21.985836             20.283955               ???                   ???                   ???                   ???                   ???                 5.287182              7.892981              11.696574             15.257248             17.742245               ???                   ???                   ???                   ???                   ???                 6.536582              10.140608             16.366516             23.204147             28.343704               ???                   ???                   ???                   ???                   ???                 8.716811              15.992973             23.657501             26.812334             25.818110               ???                   ???                   ???                   ???                   ???                 6.317259              10.003301             13.065737             14.073791             13.640688               ???                   ???                   ???                   ???                   ???                 5.459173              9.564337              14.011077             16.282007             16.716930               ???                   ???                   ???                   ???                   ???                 5.536827              8.258533              11.943496             15.146832             16.750536               ???                   ???                   ???                   ???                   ???                 6.051857              9.789354              14.562782             17.985390             19.631136               ???                   ???                   ???                   ???                   ???                 6.345117              9.013301              13.772014             19.063753             23.025206               ???                   ???                   ???                   ???                   ???                 6.515877              10.123834             16.383488             23.302372             28.530975               ???                   ???                   ???                   ???                   ???                 0.000000              0.000000              0.000000              0.000000              0.000000                ???                   ???                   ???                   ???                   ???
REFA_RECORD_EEG_PHYSIO_R14_20150418_122604.EDF   1.974987              2.940819              4.235592              4.850979              4.714040              2.038498              2.947657              4.194088              4.779178              4.597832              2.332398              2.800483              3.681080              4.073553              3.810484              2.299875              2.844462              3.760375              4.105576              3.735987              2.349536              3.202637              4.454875              5.102040              4.962924              2.290119              3.230706              4.628316              5.300415              5.053150              3.398819              3.821308              4.812644              5.359942              5.299483              3.357361              3.588783              4.497563              5.025815              4.959666              2.902447              3.040693              3.597144              3.842448              3.629244              2.801863              2.964998              3.527083              3.748842              3.471185              2.412520              2.775655              3.573992              3.974970              3.771258              2.378767              2.815305              3.701823              4.103022              3.818126              2.395208              2.759635              3.555996              3.962970              3.769186              2.368867              2.802136              3.699420              4.110880              3.828427              2.383120              2.785718              3.615616              4.032730              3.832939              2.341771              2.791102              3.735037              4.194575              3.937347              1.931720              2.276813              2.903916              3.266426              3.238509              1.864427              1.954182              2.442650              2.797207              2.816820              2.511489              2.544781              2.974775              3.142576              2.911923              2.494709              2.559048              2.947158              3.084070              2.829236              2.070761              2.291667              2.915703              3.238214              3.061364              2.071904              2.338771              2.989680              3.291253              3.054285              2.189057              2.635530              3.548036              4.053062              3.882084              2.165370              2.656914              3.736688              4.314960              4.074741              3.223720              4.055240              5.786659              7.021924              7.093427              3.227463              4.038937              5.901697              7.237051              7.295473              3.019296              3.171157              3.836232              4.388127              4.628128              2.895372              2.992771              3.604173              4.159116              4.467967              1.378049              1.776546              2.509882              3.050851              3.151500              1.375350              1.667839              2.302469              2.838104              2.998670              1.679857              1.902743              2.355709              2.547379              2.408335              1.610231              1.830861              2.324940              2.567513              2.429752              1.011049              1.310429              1.894363              2.258544              2.214354              1.061958              1.350224              1.962021              2.340167              2.269215              2.199169              2.646061              3.571147              4.080199              3.901153              2.204445              2.689989              3.762559              4.334340              4.089629              1.008650              1.256656              1.807703              2.189779              2.205743              1.091062              1.284116              1.772112              2.134495              2.158360              1.608685              2.204366              3.223698              3.904943              3.909058              1.595253              2.181520              3.253269              3.987845              4.014379              1.486244              2.274720              3.264591              3.682632              3.470339              1.460398              2.288819              3.448116              3.962415              3.694824              0.894715              1.209818              1.766700              2.102555              2.071395              0.981581              1.212434              1.704775              2.033159              2.019133              0.940013              1.238116              1.811486              2.177398              2.166825              1.033405              1.253680              1.756454              2.105447              2.106778              3.223088              4.068888              5.801170              7.039125              7.114090              3.232085              4.053630              5.942515              7.303277              7.366403              2.372093              4.250975              7.283854              9.213984              9.089165              2.314559              4.434462              7.841350              9.864715              9.521927              3.132434              6.077159              9.969117              11.700544             10.897111             3.210588              6.358884              10.656743             12.500437             11.398041             2.227728              4.118980              6.584476              7.596262              7.031322              2.438121              3.996456              6.056658              6.967661              6.514432              0.000000              0.000000              0.000000              0.000000              0.000000              0.000000              0.000000              0.000000              0.000000              0.000000              4.095083              8.559748              15.445543             19.226336             18.447153             4.328394              8.891388              15.969465             19.706753             18.530373             3.970252              6.865311              12.427964             16.364540             16.668978             4.188074              7.220320              13.027104             16.881613             16.758665             3.539080              5.822690              10.153042             12.952654             12.915759             3.645839              5.970901              10.350855             13.096339             12.854756             3.825881              8.284604              15.345716             19.076845             18.074305             4.076438              8.146949              14.553747             17.994762             17.042765             2.078530              3.041295              4.348444              4.989373              4.892701              2.175310              3.058480              4.312292              4.920566              4.771629              2.330442              2.887280              3.759107              4.163310              4.004467              2.315630              2.781838              3.630865              4.030240              3.832536              2.426472              2.856432              3.716956              4.149713              3.942943              2.400836              2.892023              3.870088              4.337554              4.061264              2.357118              3.163815              4.362185              4.971269              4.808410              2.303731              3.197988              4.584536              5.266540              5.024927              3.239026              3.874355              4.814305              5.371837              5.497391              3.165481              3.495217              4.355178              4.965497              5.114575              2.396863              2.783195              3.595068              3.999732              3.793344              2.385389              2.813109              3.688178              4.082177              3.797881              2.421049              2.791058              3.592052              3.995056              3.789078              2.376236              2.822670              3.722836              4.134076              3.851748              2.413631              2.798073              3.615405              4.038610              3.848752              2.359179              2.810479              3.741840              4.178936              3.908824              1.894507              2.061227              2.542463              2.816489              2.723508              1.836585              1.951022              2.377976              2.625503              2.527921              2.543541              2.571809              2.992506              3.150525              2.913345              2.504576              2.574505              2.965850              3.107387              2.852757              2.071978              2.286499              2.907452              3.229924              3.057379              2.066373              2.328092              2.995074              3.318775              3.094193              1.639843              1.971018              2.618932              3.061141              3.097196              1.664989              1.824433              2.312097              2.718688              2.830165              1.340457              1.566362              2.006495              2.251684              2.205874              1.296523              1.516411              1.967660              2.238153              2.196335              1.433553              1.669459              2.152749              2.391406              2.276412              1.448455              1.636897              2.120345              2.392967              2.285062              1.424903              1.716952              2.288723              2.645813              2.592143              1.506018              1.822718              2.447744              2.815951              2.717570              1.499885              2.193261              3.292600              3.992666              3.972836              1.505546              2.217074              3.389075              4.129022              4.091468              0.910076              1.351529              1.915509              2.137193              1.992274              0.945826              1.316884              1.870931              2.115348              1.979436              0.925438              1.234091              1.801466              2.151245              2.125089              1.007612              1.223618              1.708875              2.041470              2.036794              3.151752              5.624431              10.214361             13.521797             13.670898             3.109565              5.751359              10.699357             14.136748             14.129296             3.098161              5.996464              9.831589              11.541426             10.748970             3.141594              6.235408              10.477961             12.313794             11.240761             3.106737              6.151330              9.853243              11.196382             10.172782             3.343060              6.248903              9.926651              11.274707             10.137687             2.248454              4.147537              6.637425              7.674494              7.115989              2.478512              4.062625              6.151025              7.067971              6.601893              5.460024              5.388071              6.164394              6.602314              6.488238              5.260265              4.916367              5.456422              5.867056              5.811823              4.744984              10.710612             22.425196             31.257685             32.196144             4.774980              10.974553             23.021936             31.715145             32.034626             3.888450              8.382197              15.472692             19.193071             18.162149             4.113262              8.227897              14.672267             18.117262             17.150011             2.257733              2.695672              3.625185              4.138540              3.959294              2.256568              2.742141              3.838730              4.427401              4.176888              3.061860              3.257746              4.004358              4.422487              4.310024              2.978082              2.984395              3.620729              4.044974              3.971200              2.211611              2.648741              3.572719              4.080599              3.903035              2.207501              2.687320              3.757235              4.331470              4.092165              3.237617              4.086429              5.819596              7.047037              7.111286              3.249208              4.056250              5.930407              7.284495              7.346733              0.994747              1.265008              1.828199              2.206889              2.213155              1.082086              1.283410              1.786435              2.150761              2.164800              4.793238              8.163239              14.445358             18.896355             19.144663             4.835457              8.410376              15.202130             19.840891             19.806129             3.860528              6.430926              10.432536             12.586609             12.272509             3.964412              6.373537              9.935266              11.903639             11.631490             0.000000              0.000000              0.000000              0.000000              0.000000              0.000000              0.000000              0.000000              0.000000              0.000000
REFA_RECORD_EEG_PHYSIO_R14_20150418_142728.EDF   11.681635             11.633450             11.167011             10.591005             10.220033             11.640234             11.361677             11.110682             10.769248             10.540330             7.269527              6.866822              6.094523              5.319511              4.741469              7.174348              6.579247              5.991034              5.460177              5.075640              4.785784              4.581173              4.022391              3.400788              2.913078              5.011008              4.757464              4.176822              3.597532              3.173598              16.272741             17.201998             16.143913             13.866488             11.673072             17.032747             18.671810             18.437227             16.223242             13.600502             5.277194              4.924549              4.383594              3.885727              3.533123              5.577326              5.054648              4.578144              4.177183              3.911000              5.304054              4.930871              4.367278              3.863640              3.518549              5.580454              5.033765              4.556230              4.165873              3.905623              3.819423              3.739274              3.289929              2.767879              2.371561              4.500898              4.399129              3.887286              3.309755              2.851312              3.927296              3.859335              3.408737              2.876716              2.468312              4.544568              4.437776              3.922491              3.350558              2.903520              6.467046              7.478740              7.240141              6.243748              5.233960              6.756277              8.034217              8.039561              7.066657              5.888053              5.119637              4.522367              3.963808              3.455216              3.037065              5.478674              4.891984              4.367242              3.878423              3.452731              7.510069              6.408181              5.344185              4.400367              3.674335              8.217965              7.143202              6.026162              5.030341              4.210893              5.739070              5.823168              5.347605              4.745080              4.353467              6.646109              6.868945              6.338307              5.546101              4.894864              13.259169             13.902481             12.757741             11.064709             9.632803              14.919574             16.744646             16.397732             14.739831             12.970294             8.727002              10.328264             9.786168              8.185973              6.655817              9.440509              11.685217             11.434783             9.698881              7.764694              3.508186              3.815179              3.678774              3.240836              2.755903              3.682713              4.200531              4.125355              3.598676              2.971314              6.357753              5.634742              4.907042              4.131169              3.436584              6.791444              6.260712              5.588881              4.758556              3.911976              2.699147              2.768562              2.523543              2.123014              1.763070              3.590956              3.821260              3.543123              2.960818              2.366683              6.619356              7.415054              7.414473              6.669753              5.661627              7.037131              8.373219              8.594318              7.814317              6.668460              6.561307              7.330645              7.307215              6.562827              5.569676              7.030659              8.361107              8.607371              7.866470              6.746817              8.336238              9.084106              8.111775              6.569394              5.301979              9.459858              10.775560             9.952052              8.157382              6.508937              3.876930              4.297130              4.109243              3.569640              2.989912              3.910353              4.567655              4.603589              4.103889              3.446199              4.078643              4.287895              4.083200              3.555665              2.969796              4.547196              4.918062              4.844753              4.296310              3.565327              3.824375              4.366542              4.350699              3.894543              3.343375              4.737267              5.221431              5.110674              4.531860              3.853936              10.670115             10.860924             9.837637              8.474388              7.380097              11.694710             12.617262             12.134072             10.831247             9.586112              5.861513              6.373600              6.006563              5.321649              4.742402              6.249399              6.931974              6.772111              6.157048              5.558575              5.923872              6.389007              6.311250              5.923246              5.480598              5.681501              6.200216              6.525779              6.585473              6.444651              3.371476              4.057643              4.337591              4.191733              3.879244              3.801109              4.299981              4.554724              4.450102              4.155147              6.091808              6.908765              7.187188              6.938976              6.485810              7.174975              7.608651              7.732799              7.597534              7.271271              8.821498              9.125413              9.295773              9.488548              9.716855              8.850531              9.147332              9.611444              10.358386             11.105949             10.760418             11.657716             12.197791             12.312881             12.159988             12.021412             12.801166             13.141254             13.296176             13.321169             9.402982              9.769782              10.120263             10.386318             10.543172             10.490450             10.542729             10.544859             10.685216             10.817433             10.720771             12.183848             13.932307             15.294518             16.079142             11.936045             13.265618             14.363110             15.169100             15.615999             11.596869             11.586118             11.167619             10.648081             10.327798             11.707176             11.484986             11.302130             10.967576             10.698895             6.999980              7.020946              6.650208              6.281726              6.134382              6.882232              6.710286              6.591681              6.431048              6.349143              3.911850              3.827091              3.371442              2.846800              2.450662              4.603558              4.494315              3.975428              3.391224              2.927041              4.545594              4.371075              3.832615              3.227371              2.760621              4.874177              4.658278              4.103221              3.530820              3.103062              5.233016              4.915095              4.384314              3.885508              3.532639              5.486454              4.981789              4.534623              4.169101              3.932678              5.281392              4.925663              4.375278              3.867857              3.511411              5.589293              5.046256              4.571352              4.177752              3.913205              3.848028              3.768469              3.321495              2.799570              2.399242              4.550384              4.437553              3.924308              3.342860              2.878095              3.869814              3.800534              3.351508              2.824904              2.422379              4.554673              4.449411              3.933055              3.350375              2.889463              5.066974              4.470735              3.921239              3.430180              3.027974              5.492107              4.908972              4.377211              3.877315              3.440309              8.550339              6.990409              5.723621              4.713939              3.956701              8.806746              7.431420              6.294176              5.308572              4.478115              3.693591              3.601561              3.160409              2.660448              2.285043              4.437883              4.347040              3.840212              3.256622              2.784058              8.681185              10.303934             9.746370              8.129441              6.597760              9.339741              11.590013             11.349251             9.623054              7.702551              3.790875              3.625236              3.335050              2.921877              2.501435              4.064563              4.080404              3.872976              3.422366              2.889816              4.973564              4.569727              4.039812              3.385941              2.779479              5.727432              5.498874              4.967946              4.201561              3.403910              3.552556              3.755558              3.512794              3.070975              2.674239              4.387266              4.854113              4.588845              3.935956              3.297350              4.504989              5.149405              4.865231              4.112033              3.374435              4.872932              5.772569              5.595893              4.731788              3.805300              4.476936              4.635670              4.357518              3.793838              3.192179              4.627798              4.954257              4.870146              4.366976              3.701828              3.376363              4.069321              4.336754              4.174366              3.847915              3.813222              4.310897              4.550023              4.429231              4.127737              8.230590              8.566994              7.897639              6.923268              6.164236              9.049215              9.729769              9.291892              8.322935              7.507732              5.370533              5.852701              5.731480              5.330288              4.932181              5.321698              6.010618              6.272362              6.194398              5.971636              5.482442              6.089149              6.228022              5.990794              5.628904              5.527405              5.991563              6.293854              6.354671              6.248336              3.414231              4.132456              4.439323              4.303172              3.987502              3.867359              4.362817              4.621988              4.531581              4.255624              19.928917             24.095654             23.413944             19.284266             14.709123             20.799389             26.683550             27.301441             23.067406             17.642406             8.858174              9.308416              9.542767              9.788967              10.058884             9.500426              10.241774             10.847706             11.496870             12.082671             8.949244              10.261352             11.741314             13.047165             14.043722             9.273383              10.165940             11.552263             13.123363             14.404027             6.800719              7.599951              7.580459              6.798495              5.749234              7.184244              8.582843              8.829170              8.025821              6.836381              6.645824              7.724318              7.497410              6.451042              5.370562              6.944434              8.292562              8.303183              7.280089              6.038431              6.642517              7.425063              7.402007              6.641195              5.622268              7.091412              8.416270              8.639530              7.862927              6.713367              8.788819              9.579762              8.565346              6.953348              5.632648              9.962612              11.345927             10.498753             8.640223              6.932173              6.595273              7.368542              7.333618              6.578394              5.580746              7.024462              8.363585              8.602052              7.843359              6.709871              9.948115              10.197552             9.938466              9.480876              9.076783              10.906782             11.439653             11.446198             11.172865             10.909362             3.381607              4.100595              4.419776              4.305418              4.020243              3.889039              4.374040              4.622756              4.546374              4.300830              1.251861              1.106532              0.991361              0.896816              0.817476              1.286885              1.137489              1.019070              0.921905              0.840347
REFA_RECORD_EEG_PHYSIO_R14_20150418_162506.EDF   3.081664              3.084283              3.238321              3.374120              3.439580              3.030230              2.976335              3.029074              3.131894              3.237468              2.962386              2.952550              3.094281              3.313768              3.541070              2.898750              2.874914              3.019447              3.207004              3.395035              4.022936              3.930896              4.061839              4.206973              4.286920              3.533724              3.456957              3.652886              3.906063              4.096549              1.575504              1.689872              1.880278              2.061391              2.197281              1.557588              1.643134              1.831698              2.064211              2.261897              1.546026              1.665005              1.857179              2.038456              2.169186              1.521623              1.611959              1.809466              2.038576              2.221402              3.155569              3.039637              3.144818              3.373105              3.608706              2.996632              2.863920              2.971037              3.177670              3.406017              2.379374              2.352056              2.517443              2.794673              3.092398              2.219733              2.222663              2.431584              2.740512              3.048836              3.413791              3.342690              3.470406              3.640388              3.816061              3.320686              3.207548              3.355665              3.611669              3.850711              1.459907              1.581007              1.776391              1.959613              2.093181              1.444477              1.544104              1.748224              1.982267              2.167582              1.422402              1.543427              1.734779              1.918385              2.052468              1.406132              1.500936              1.698083              1.924948              2.107048              1.984113              1.916433              2.033863              2.222013              2.378639              1.966636              1.890382              1.979656              2.144702              2.324508              1.445542              1.580332              1.803392              2.053895              2.271219              1.491139              1.513564              1.704545              2.008854              2.277831              1.309535              1.517401              1.815289              2.118445              2.383277              1.289323              1.434278              1.714331              2.028008              2.288156              1.249478              1.471551              1.797813              2.120682              2.383877              1.225549              1.386925              1.691236              2.017817              2.274781              1.450446              1.622394              1.886613              2.121836              2.308870              1.439313              1.547169              1.788795              2.093664              2.378713              1.893509              1.791181              1.906066              2.077308              2.215968              1.934330              1.875262              1.971085              2.125771              2.283211              1.277770              1.416688              1.697818              2.020008              2.255131              1.273500              1.327657              1.510529              1.780921              2.017563              2.086029              2.313848              2.717744              3.143216              3.536242              2.071099              2.177622              2.474282              2.893230              3.278818              3.351846              3.668716              4.187454              4.839205              5.654318              3.234617              3.467384              4.001271              4.752102              5.649141              1.275038              1.491652              1.804273              2.123434              2.403998              1.248553              1.403463              1.705642              2.042443              2.319532              1.186141              1.401466              1.711941              2.031060              2.315547              1.175420              1.318166              1.604163              1.934523              2.216300              1.698584              1.754323              2.044300              2.414295              2.715450              1.658966              1.706518              1.909151              2.211496              2.508848              1.842558              2.250317              2.913381              3.720611              4.518471              1.753204              2.116569              2.795971              3.637938              4.446249              1.287737              1.510328              1.828797              2.159899              2.460769              1.262784              1.420195              1.730227              2.083158              2.380176              1.304699              1.520057              1.834872              2.173563              2.485737              1.308620              1.468843              1.776996              2.127234              2.425279              2.763370              3.083565              3.752026              4.638948              5.576740              2.847957              3.068728              3.671674              4.597240              5.565512              2.675257              3.378330              4.492553              5.973648              7.573857              2.560565              3.194232              4.477939              6.262031              8.165295              3.565510              4.206306              5.192301              6.526955              8.201081              3.489273              4.098733              5.287417              6.981077              8.966985              2.853356              3.392924              4.117674              4.957555              5.829184              2.925545              3.309245              3.993916              4.946500              5.969239              1.300941              1.521552              1.838729              2.167412              2.468219              1.289378              1.452748              1.761819              2.107136              2.398872              4.920782              6.059517              6.861487              7.208330              7.306263              4.802414              5.960857              6.796252              7.245441              7.542052              4.917911              6.053903              6.864081              7.220239              7.316128              4.769364              5.914388              6.739645              7.182809              7.476761              3.051397              3.057477              3.217321              3.357098              3.424001              3.044500              2.985612              3.030836              3.124350              3.223585              1.556156              1.671137              1.864777              2.050380              2.189154              1.532344              1.624267              1.821145              2.051349              2.241140              2.758874              2.779429              2.952713              3.200916              3.455149              2.593620              2.628870              2.879519              3.195182              3.467405              4.108424              4.112017              4.341753              4.629076              4.961467              3.969938              4.139042              4.466958              4.766377              5.043324              1.558542              1.681531              1.873363              2.052981              2.187185              1.528384              1.622506              1.822561              2.055390              2.244563              1.553620              1.666904              1.849856              2.025577              2.158475              1.525346              1.619879              1.812397              2.041435              2.235099              2.650927              2.579545              2.735908              3.024288              3.316845              2.473481              2.429751              2.624130              2.912066              3.198119              2.757831              2.785609              2.955526              3.197133              3.445273              2.589999              2.620083              2.867997              3.179762              3.444742              1.407706              1.532459              1.725019              1.905918              2.040367              1.405048              1.501884              1.704112              1.940664              2.131329              2.913653              2.732634              2.789779              2.957106              3.110592              2.901652              2.727425              2.805487              2.977959              3.163792              1.450756              1.586836              1.820520              2.075684              2.282605              1.478646              1.503429              1.691567              1.991759              2.261812              1.265054              1.491452              1.815658              2.131292              2.392243              1.242857              1.404004              1.711663              2.044337              2.305999              1.421370              1.384914              1.474577              1.621470              1.779155              1.459576              1.423196              1.521421              1.704626              1.898527              1.598151              1.559454              1.691563              1.860932              1.973143              1.592507              1.525346              1.580784              1.710346              1.859560              1.707125              1.939282              2.347900              2.816080              3.185833              1.622311              1.746980              2.074170              2.506792              2.849472              1.218457              1.436064              1.753638              2.074359              2.352188              1.205272              1.365702              1.666049              2.002679              2.281976              1.812248              1.825052              2.065474              2.389426              2.698872              1.812245              1.826059              2.025966              2.343250              2.653846              1.656685              1.987247              2.578683              3.283638              3.889338              1.615153              1.880669              2.390155              3.016459              3.579442              1.287837              1.506204              1.830688              2.170642              2.473537              1.275721              1.434189              1.746306              2.099519              2.397835              2.349033              2.743510              3.496406              4.559508              5.743822              2.509520              2.807479              3.467083              4.489731              5.620932              2.545933              2.889223              3.598743              4.526461              5.457017              2.602842              2.862782              3.517575              4.467820              5.427666              2.686202              3.417120              4.560576              6.069772              7.693459              2.617356              3.276456              4.581630              6.383166              8.303342              3.388217              3.248266              3.337070              3.508983              3.701197              3.042023              2.950643              3.094012              3.399871              3.734195              1.298207              1.527631              1.860524              2.205689              2.518025              1.295810              1.459733              1.773044              2.131797              2.442877              3.090293              3.816716              4.715025              5.706058              6.681060              3.019237              3.627960              4.602464              5.882121              7.273338              3.100957              3.047433              3.224686              3.457517              3.723328              3.068402              2.929779              3.044962              3.317004              3.603651              1.517109              1.633821              1.825703              2.003487              2.132584              1.494112              1.599027              1.810119              2.056967              2.255593              2.263250              2.333080              2.563195              2.816688              3.062725              2.332456              2.292221              2.472920              2.781870              3.073872              1.287185              1.511447              1.838048              2.163855              2.436208              1.260408              1.423479              1.728620              2.063772              2.337241              2.592780              2.968437              3.570272              4.255834              4.980842              2.522466              2.841352              3.445028              4.197011              4.958287              1.299951              1.511839              1.827411              2.159635              2.463786              1.285403              1.447017              1.757448              2.108232              2.406274              3.917978              4.642295              5.439648              6.141016              6.789143              3.669183              4.472146              5.334030              6.210767              7.146470              0.442404              0.391034              0.350338              0.316927              0.288886              0.479090              0.423461              0.379390              0.343208              0.312842
REFA_RECORD_EEG_PHYSIO_R14_20150420_082617.EDF   5.143894              4.828488              4.671864              4.778992              4.970537              5.259701              5.066239              4.917598              4.903518              4.917473              2.612785              2.590191              2.767198              3.137856              3.489327              2.381599              2.385220              2.573522              2.922855              3.215701              6.445425              6.123545              5.951266              6.032712              6.235314              6.783323              6.480393              6.307755              6.299931              6.335303              2.393869              2.372172              2.491048              2.829897              3.219527              2.223397              2.187885              2.233646              2.459016              2.765367              2.286329              2.298662              2.438196              2.778232              3.144684              2.093723              2.078073              2.154554              2.399767              2.699908              2.983844              2.925025              3.097135              3.526304              3.924484              2.506526              2.470843              2.697934              3.138243              3.506330              1.929850              2.114152              2.525280              3.137650              3.739755              1.727386              1.868021              2.254654              2.852460              3.428766              2.998118              3.101497              3.394781              3.790131              4.259149              2.869891              2.883049              3.109585              3.498996              3.983173              1.930167              2.041015              2.393612              3.009609              3.676395              1.689739              1.826822              2.277058              2.957079              3.587352              2.818639              2.658651              2.792550              3.222574              3.657552              2.532746              2.401244              2.579351              3.002601              3.372824              2.017048              2.032268              2.251393              2.689378              3.176378              1.854562              1.836603              2.050983              2.486854              2.940728              1.723196              2.038188              2.565084              3.231213              4.011548              1.581910              1.875228              2.391338              3.038932              3.756858              3.185979              3.541857              4.414406              5.733518              7.041106              2.857277              3.118850              3.798007              4.927069              6.200114              2.242416              2.317278              2.627983              3.172006              3.751281              1.940578              2.007924              2.272080              2.736420              3.295439              1.611202              1.554718              1.741498              2.128841              2.616926              1.456172              1.461557              1.702152              2.114190              2.556013              2.996375              2.636964              2.484256              2.658256              3.020020              2.967209              2.625681              2.485881              2.620833              2.906252              1.595341              1.594052              1.764447              2.134592              2.606484              1.524657              1.551947              1.745220              2.102812              2.516936              2.242805              2.496656              3.009859              3.651861              4.422822              2.260503              2.669991              3.312614              3.943457              4.521523              4.163791              5.171577              6.480341              7.683408              8.679467              3.801958              5.031503              6.629307              7.995536              8.913485              1.753454              1.981881              2.628486              3.466936              4.076541              1.627070              1.935835              2.563602              3.312321              3.849374              3.140783              2.771335              2.567786              2.673239              2.977170              3.071138              2.711530              2.502410              2.563659              2.776344              2.570230              2.343513              2.239898              2.365274              2.616731              2.398763              2.215359              2.130529              2.254307              2.495071              1.718556              1.875544              2.276406              2.879256              3.438134              1.619456              1.831957              2.232633              2.781280              3.269638              2.367733              2.945816              4.021598              5.327855              6.379196              2.103240              2.596520              3.563065              4.795519              5.838630              2.239783              2.753903              3.734751              4.925271              5.862815              2.006809              2.465145              3.360498              4.474436              5.379022              3.118517              3.179902              3.300673              3.645612              4.098231              2.734563              2.735841              2.907922              3.287555              3.673128              2.493105              2.694444              2.980166              3.378697              3.793150              2.197470              2.386824              2.711490              3.142890              3.514938              3.845170              4.821355              6.107567              7.430433              8.577626              3.343520              4.342893              5.651640              6.891438              7.864130              3.910115              4.532286              5.331944              6.324298              7.352157              3.490503              4.008152              4.812579              5.801048              6.686832              5.335700              6.271132              7.666083              9.469949              11.387271             4.862586              5.651099              6.837774              8.459346              10.238384             4.800525              5.613084              6.775836              8.167755              9.593255              4.476576              5.156884              6.185042              7.409793              8.599100              5.334663              6.573552              8.223795              9.929978              11.483398             4.863890              6.040968              7.661076              9.191137              10.419583             2.469605              2.439983              2.547721              2.875960              3.250998              2.292123              2.249038              2.292784              2.512846              2.805800              2.418181              2.405263              2.522887              2.855074              3.233455              2.230948              2.207672              2.266781              2.501756              2.806219              2.199466              2.328296              2.642610              3.106578              3.627017              1.983092              2.068396              2.381846              2.872588              3.364358              5.093307              4.934678              5.053375              5.382258              5.793013              5.086824              4.985796              5.081316              5.277030              5.467749              2.381311              2.371098              2.497490              2.833586              3.206688              2.191860              2.173960              2.241956              2.483016              2.783771              2.324322              2.321082              2.560641              3.019396              3.426285              2.000835              2.022103              2.294193              2.760993              3.134014              2.246547              2.277301              2.545260              3.022047              3.483651              1.888964              1.899873              2.165798              2.643373              3.066703              2.167279              2.304331              2.624330              3.090441              3.609095              1.966488              2.063612              2.380618              2.862414              3.341925              2.105805              2.023186              2.268236              2.778032              3.275275              1.824719              1.790323              2.106999              2.643935              3.078704              2.912832              2.749506              2.843560              3.238956              3.686361              2.682490              2.578818              2.718991              3.109195              3.489762              2.049850              2.057266              2.274431              2.717559              3.211885              1.864655              1.852882              2.075093              2.516803              2.975381              1.606088              1.564652              1.758031              2.143544              2.627683              1.467378              1.470637              1.703008              2.106070              2.544676              3.032557              2.608637              2.476401              2.668870              3.029458              2.957026              2.597931              2.482381              2.617287              2.855608              2.485284              2.280579              2.263819              2.499202              2.868373              2.553747              2.307647              2.243795              2.422344              2.722362              1.282238              1.506449              1.940059              2.581052              3.335883              1.322223              1.597269              2.028850              2.589129              3.227028              2.192302              2.703648              3.665173              4.822632              5.726758              1.987006              2.422485              3.274434              4.341880              5.207416              3.345169              2.958758              2.675679              2.709980              2.975371              3.279048              2.865104              2.582769              2.607517              2.844660              2.095690              2.062745              2.199690              2.553806              2.935121              1.847095              1.881165              2.057521              2.411151              2.764719              2.380906              2.950349              4.013999              5.308919              6.349832              2.092388              2.580762              3.532458              4.738742              5.758896              2.921999              3.062580              3.377828              3.886220              4.371947              2.617152              2.725896              3.054665              3.546805              3.937821              2.681176              2.820938              2.992685              3.306864              3.695685              2.350622              2.422579              2.614378              2.939595              3.266287              2.419477              2.955588              3.702901              4.535808              5.270416              2.153582              2.690038              3.419441              4.185632              4.794585              2.553031              2.506249              2.583917              2.890837              3.272029              2.344781              2.294233              2.315385              2.524658              2.827974              4.741413              5.842590              7.424483              9.255025              10.927831             4.056655              4.938671              6.327346              8.080153              9.731043              3.883088              4.718123              5.817404              7.007345              8.149822              3.676602              4.555842              5.754733              6.829417              7.586273              3.521326              3.484093              3.766243              4.198155              4.658295              3.450762              3.541867              3.941973              4.375125              4.682405              2.473459              2.443147              2.546148              2.873004              3.263075              2.293166              2.253900              2.287360              2.503716              2.807987              2.530728              2.930634              3.551438              4.184301              4.819902              2.464258              2.892357              3.543438              4.129857              4.588647              3.168262              3.513927              4.393909              5.733028              7.050726              2.865798              3.133983              3.816260              4.935322              6.191370              2.258597              2.503881              3.016241              3.661052              4.274296              2.233787              2.588131              3.228600              3.930803              4.494079              6.315619              7.657711              9.829952              12.745068             15.879898             5.639087              6.807413              8.700024              11.452299             14.608989             6.607981              9.145712              12.307792             15.436538             18.135439             5.606688              8.062832              11.052649             13.823681             16.105261             0.378110              0.334203              0.299411              0.270855              0.246901              0.481831              0.425883              0.381559              0.345171              0.314631
REFA_RECORD_EEG_PHYSIO_R14_20150420_103705.EDF   8.870320              7.235646              6.098160              5.399482              4.966378              7.652818              6.667853              5.784573              5.131305              4.719192              9.931650              8.401104              7.233149              6.543578              6.171616              9.525475              8.454060              7.415030              6.708858              6.304162              12.479180             10.329725             8.586924              7.351939              6.526196              11.592393             9.926020              8.412032              7.215850              6.411891              10.163563             8.052183              6.797097              6.237524              6.117638              8.452134              7.185858              6.485767              6.140146              5.910189              8.291045              6.823468              5.807766              5.196777              4.834850              7.263879              6.425716              5.634467              5.041456              4.674347              8.321210              7.873322              7.401640              7.157705              7.083913              8.673426              8.499140              7.930381              7.634705              7.586060              8.286996              7.843971              7.291297              6.980063              6.921626              8.593533              8.028999              7.391165              7.183459              7.269280              11.266967             9.855762              8.385896              7.335129              6.791352              10.141814             9.016729              7.779071              6.844719              6.459476              4.394860              4.205378              4.151494              4.269622              4.552358              4.041362              4.111205              4.150802              4.248243              4.480121              4.759933              4.846303              4.994488              5.223863              5.485846              5.251489              5.586888              5.551253              5.578693              5.764785              5.708861              5.726310              5.633389              5.622104              5.767834              6.375435              6.176143              5.777808              5.661452              5.793560              6.745895              6.455798              5.878327              5.487939              5.425055              6.324590              5.795535              5.373370              5.319587              5.547765              7.565232              7.791770              7.778278              7.466845              6.939689              6.651203              6.659463              6.700372              6.695271              6.528306              6.715004              6.455284              6.458412              6.882962              7.785455              6.212204              6.019080              6.213365              6.713247              7.374328              5.495677              4.426817              3.617016              3.142185              2.887953              4.478825              4.047140              3.600483              3.269791              3.071991              4.926392              4.128740              3.509181              3.087908              2.805846              5.433797              4.748412              3.980265              3.443932              3.109169              4.496260              4.200972              3.923148              3.684915              3.538602              4.375640              4.095162              3.797940              3.582357              3.466068              6.849303              6.662001              6.107782              5.432427              4.829835              6.382059              6.520356              6.385069              6.000693              5.522211              7.095499              7.227857              7.228743              6.907827              6.388668              7.315350              8.076096              8.357426              8.066102              7.397455              7.388886              7.578856              7.526035              7.200263              6.686335              6.480181              6.493160              6.536091              6.529719              6.366124              9.158929              6.975872              5.035938              3.827068              3.149680              7.673771              6.268069              4.714346              3.684303              3.112588              6.402100              5.061663              4.053230              3.453790              3.056640              6.324061              5.395836              4.313336              3.527560              3.033670              6.342904              6.248379              5.970746              5.468419              4.884596              5.559324              5.939300              5.869696              5.468365              4.959018              10.461897             11.464559             11.899225             11.586898             10.772243             10.043633             10.740507             11.082658             11.143224             10.812720             9.314655              8.318448              7.018282              5.959336              5.225565              8.091566              7.447486              6.500111              5.752864              5.207006              8.602070              7.056246              5.780527              5.089187              4.678114              8.161520              7.228056              5.989917              5.089530              4.532056              7.764291              6.898357              6.201824              5.697554              5.222769              6.978282              6.814031              6.220098              5.574149              5.013932              6.987142              7.528397              7.909948              7.811208              7.384422              6.697344              7.820536              8.403277              8.290562              7.721282              8.651325              8.158600              7.931761              7.984364              7.941416              8.573608              8.385119              8.114743              7.911847              7.660672              7.684397              7.844750              7.946731              8.060386              8.069684              8.065811              7.978519              7.787263              7.773609              7.805986              7.748132              7.919974              8.043397              8.161809              8.157249              8.053473              7.962348              7.775296              7.777073              7.829330              9.667756              10.957870             12.503510             13.581037             13.771369             9.348986              10.209034             10.938643             11.287784             11.179731             8.763331              7.149184              6.045988              5.372322              4.953103              7.590479              6.635426              5.796138              5.159039              4.741690              8.536673              7.005715              5.938934              5.294267              4.903565              7.411800              6.534222              5.729280              5.123899              4.740993              9.151077              8.148142              7.146815              6.458288              6.064977              8.758395              7.846444              6.859955              6.186529              5.881946              12.384501             10.271785             8.536060              7.317128              6.518888              11.408564             9.793649              8.304075              7.116922              6.326260              8.482936              6.961364              5.908834              5.278049              4.900466              7.363585              6.501737              5.699363              5.097944              4.719920              8.107157              7.635998              7.328231              7.302032              7.418459              8.420400              8.222612              7.748954              7.620905              7.796782              8.194166              7.769391              7.281249              6.990977              6.875240              8.550954              8.147629              7.531848              7.271670              7.259192              8.914603              8.181425              7.406922              6.993387              6.937582              8.425544              7.653706              6.938869              6.690971              6.851753              8.099097              6.695699              5.721389              5.136669              4.781153              7.067757              6.280049              5.531708              4.960819              4.602231              5.968272              5.965448              5.874173              5.807781              5.802575              6.779135              6.866680              6.490951              6.247553              6.201577              6.166638              6.152838              5.982950              5.965382              6.181009              6.368798              6.022972              5.715107              5.809560              6.166696              6.027961              5.411469              4.861486              4.461967              4.253015              4.582258              4.290350              4.132053              4.077044              4.060167              5.405162              4.342918              3.543501              3.067578              2.807446              4.454288              4.006724              3.544790              3.205396              3.001271              4.304124              3.644005              3.230765              2.989076              2.841440              4.660244              4.086781              3.516086              3.137324              2.912548              5.111943              5.025152              4.603935              4.109204              3.750634              4.421116              4.378409              4.244148              4.044928              3.847277              8.918061              7.224538              5.524539              4.350150              3.662043              6.931487              5.961863              4.852843              4.084240              3.627257              8.168825              6.202725              4.557754              3.587883              3.036567              8.011033              6.462012              4.770465              3.668506              3.062581              6.553064              5.930275              5.387933              4.832828              4.263884              6.063826              5.890745              5.316754              4.647851              4.076785              10.479639             11.449238             11.850863             11.512667             10.676164             9.971850              10.646162             10.961857             10.997574             10.656487             9.516418              7.923266              6.363402              5.371037              4.790245              8.563530              7.541655              6.205912              5.250163              4.659681              8.518956              6.995090              5.738071              5.056895              4.650328              8.083489              7.149035              5.918283              5.031506              4.486522              7.194871              7.191633              7.189123              6.970906              6.514184              6.428091              7.003500              7.133605              6.884268              6.410602              9.727909              7.754700              6.597463              6.072603              5.920221              8.203932              6.991186              6.359601              6.058605              5.819456              8.929595              8.999402              8.812121              8.558802              8.240365              8.957748              9.016570              8.773842              8.518972              8.224361              8.431321              8.635921              8.998548              9.174147              8.931703              7.992347              8.564939              8.934523              8.965298              8.653500              12.282182             10.424791             8.789523              7.521238              6.557984              10.944869             9.868650              8.685472              7.592917              6.744261              9.667877              7.726542              6.578084              6.047265              5.891014              8.180594              6.971343              6.328208              6.022672              5.789970              8.829649              7.907287              6.792862              5.881204              5.283480              8.072662              7.360510              6.517197              5.802933              5.379165              7.545861              7.765536              7.730157              7.405706              6.885048              6.600029              6.613780              6.661070              6.662297              6.502213              7.010800              7.112320              7.080163              6.749764              6.241814              7.127104              7.869088              8.155584              7.879611              7.231146              8.801291              9.613103              10.044205             10.019480             9.711100              9.136543              9.789787              10.105003             10.260253             10.235631             10.381648             12.147488             13.643408             14.002121             13.328270             9.873069              11.979402             13.437379             13.604039             12.746110             1.318835              1.165730              1.044371              0.944793              0.861211              1.376589              1.216779              1.090106              0.986166              0.898925
REFA_RECORD_EEG_PHYSIO_R14_20150420_122814.EDF   6.664740              5.917977              5.296314              4.889208              4.742764              6.261629              5.559506              4.926718              4.550537              4.455160              6.304671              5.455669              4.549959              3.906113              3.567682              6.304604              5.449654              4.577485              3.960944              3.629107              7.578320              6.436601              5.456586              4.823497              4.488141              6.662121              5.677904              4.918046              4.471027              4.248446              4.831355              4.336037              3.927694              3.740342              3.758845              4.420961              4.093454              3.825163              3.711455              3.779462              4.072593              3.475023              2.999486              2.726895              2.638526              4.273023              3.777019              3.258090              2.924194              2.810528              6.287152              5.499744              4.613894              3.957620              3.586011              6.529829              5.645272              4.726104              4.022918              3.602694              5.326692              4.784907              4.090402              3.587790              3.361429              5.274574              4.646707              3.997201              3.530842              3.315068              5.422171              4.569855              3.945771              3.659951              3.618016              4.934856              4.197704              3.716854              3.500433              3.472468              2.590959              2.375761              2.229908              2.222709              2.341831              2.376919              2.294121              2.248249              2.290738              2.435679              3.619715              3.088387              2.706234              2.489488              2.396612              3.789704              3.290533              2.874501              2.600241              2.465586              4.772737              4.121516              3.550164              3.187254              3.001458              4.933228              4.221040              3.610379              3.187757              2.951298              3.247058              2.874700              2.603414              2.513627              2.573869              3.235736              2.885844              2.668201              2.634371              2.748282              7.453708              6.751769              6.695681              7.475136              8.701234              7.219263              6.582976              6.500021              7.072702              8.150631              4.208933              3.794202              3.646667              3.954687              4.544455              3.984098              3.686437              3.590912              3.848448              4.399579              2.642166              2.364401              2.227891              2.225335              2.327756              2.716366              2.505137              2.392819              2.420330              2.544880              4.911403              4.160401              3.638053              3.371632              3.222967              5.027808              4.343503              3.815552              3.493115              3.274924              2.347162              2.044621              1.898661              1.960156              2.129019              2.144575              1.935406              1.853255              1.925025              2.094388              3.209320              3.021341              3.186631              3.742143              4.660827              3.215392              3.101194              3.314619              3.968387              5.010525              5.277032              4.937002              4.924659              5.335352              6.015147              5.498715              5.168573              4.953240              5.042671              5.501189              3.949274              3.643743              3.534062              3.711718              4.074774              3.711046              3.494031              3.470761              3.714834              4.155229              3.979518              3.544558              3.178367              2.972326              2.957554              4.041734              3.622983              3.313308              3.234154              3.278753              2.979726              2.529146              2.192646              2.108794              2.209033              2.755652              2.520701              2.368003              2.335649              2.349521              2.354760              2.218431              2.256779              2.463826              2.753424              2.259973              2.120392              2.107415              2.285824              2.583317              8.255179              7.745418              7.951408              8.824366              9.999672              8.146978              7.742810              7.892484              8.679313              9.925761              6.349111              6.194925              6.070684              6.087410              6.360695              6.128767              5.957656              5.975731              6.215494              6.638624              7.817308              7.445075              6.921618              6.590407              6.635714              7.436535              7.093718              6.823421              6.789613              6.969209              3.979775              3.776175              3.669048              3.723079              3.936337              3.915176              3.775271              3.759726              3.877224              4.064146              4.564760              4.337811              4.388705              4.706357              5.215562              4.689084              4.469258              4.312368              4.439086              4.841629              9.848785              9.797297              9.460614              9.089558              8.986500              9.569565              9.583663              9.605268              9.592200              9.667706              6.019732              5.863656              5.832206              5.904086              5.978833              6.259182              6.087623              6.127028              6.258176              6.353563              6.129347              6.108515              6.030179              6.040161              6.112447              6.406144              6.302003              6.348526              6.462342              6.554996              6.097023              6.161474              6.150693              6.255155              6.463118              6.351102              6.316359              6.431306              6.640859              6.888566              7.727196              7.022008              6.427234              6.152011              6.315604              7.096427              6.595820              6.249207              6.159688              6.383232              5.451038              4.702448              4.054405              3.688519              3.629668              5.517020              4.886787              4.217862              3.821456              3.771923              5.722038              5.026396              4.302043              3.828692              3.627750              5.438143              4.648979              4.009436              3.631745              3.488551              6.686675              5.705438              4.903728              4.450709              4.314078              6.037545              5.007348              4.340399              4.047554              4.001807              4.597918              4.035850              3.570913              3.332409              3.323761              4.473216              4.060904              3.652446              3.458862              3.512282              5.367624              4.628767              3.914285              3.415364              3.155956              5.815354              5.029329              4.189659              3.589638              3.282238              6.266200              5.490691              4.612130              3.955691              3.580770              6.500663              5.610970              4.699242              4.008299              3.598795              5.381748              4.533950              3.918010              3.636723              3.594558              4.944974              4.199126              3.725840              3.517453              3.491181              2.651373              2.280495              2.065558              1.996861              2.045325              2.644858              2.404823              2.217285              2.141518              2.180207              7.023619              5.922465              4.966919              4.335230              3.963849              7.280362              6.138250              5.111953              4.359539              3.895632              3.021771              2.712446              2.447687              2.346851              2.383357              2.952442              2.656157              2.430821              2.337283              2.374821              2.938824              2.712870              2.591771              2.660685              2.875334              2.932678              2.712182              2.631725              2.727167              2.959115              3.115935              2.655070              2.393224              2.272736              2.225029              3.311004              2.903304              2.605006              2.456674              2.382707              3.205400              2.753449              2.480541              2.404869              2.405775              3.123154              2.721217              2.468590              2.375097              2.355315              2.303707              2.106868              2.082161              2.239338              2.496797              2.167664              2.027631              2.031767              2.217931              2.530710              3.351544              3.076571              2.897550              2.873632              3.012308              3.276088              2.999512              2.881140              3.002458              3.273438              4.102708              3.571261              3.143935              2.934753              2.903721              4.104059              3.681195              3.358995              3.220600              3.151953              2.858226              2.559186              2.391000              2.436829              2.628775              2.645252              2.463099              2.402000              2.481477              2.621267              8.213376              7.720641              7.935722              8.810009              9.985112              8.125957              7.711646              7.863820              8.651155              9.885434              7.773933              7.401393              6.863476              6.512521              6.543782              7.410159              7.067665              6.808056              6.788435              6.970799              5.080626              4.786586              4.412697              4.238058              4.373185              4.676534              4.540208              4.474214              4.492328              4.601377              4.056312              3.841994              3.732417              3.788537              4.003235              3.978463              3.835993              3.815693              3.932555              4.126511              5.063102              4.633490              4.279411              4.214459              4.332080              4.517725              4.197072              4.062723              4.128833              4.342408              8.234384              8.418483              8.547442              8.548636              8.624581              8.205338              8.293019              8.525213              8.736549              8.959126              7.967742              7.950467              7.866423              7.836471              8.050259              7.993659              8.068169              8.287089              8.513224              8.792082              5.174955              4.158248              3.560174              3.378000              3.432466              4.813486              4.125462              3.773164              3.714611              3.825629              3.599315              3.438589              3.396983              3.608628              4.096368              3.273219              3.215455              3.306325              3.589602              4.094814              3.799448              3.198284              2.892567              2.869111              3.009429              3.714076              3.236698              3.009895              3.029466              3.206305              5.738662              5.308290              5.345281              6.089487              7.214914              5.461632              5.108978              5.115331              5.655066              6.618364              3.908864              4.166516              5.088272              6.907771              9.518217              3.893565              4.069289              4.730413              6.356258              8.987494              7.002263              6.854112              7.139271              7.689965              8.285850              6.951571              6.837530              7.152099              7.722039              8.363719              6.178561              5.961057              5.881444              5.960044              6.244102              6.599533              6.342923              6.230499              6.372754              6.751207              0.647287              0.572143              0.512580              0.463706              0.422684              0.724678              0.640528              0.573845              0.519116              0.473205
REFA_RECORD_EEG_PHYSIO_R14_20150420_144832.EDF   14.113502             19.080677             18.575541             14.820060             11.210465             9.410176              9.984545              10.968304             10.903203             10.053643             10.006814             14.899167             14.009626             10.260156             6.735930              2.886090              3.524772              4.307324              4.413868              3.962355              16.429111             21.924671             21.039780             16.986238             13.196114             14.336012             13.453609             13.166883             12.185038             10.820871             6.333263              9.147135              9.020840              7.399643              5.820182              3.365834              3.427155              3.593231              3.516420              3.333118              7.669542              11.553162             11.114475             8.393311              5.758403              1.613518              2.345818              3.235352              3.400789              2.957527              7.832889              11.979522             11.309774             8.278129              5.480946              2.298028              2.899471              3.680164              3.691325              3.109349              9.260347              13.172043             11.972265             8.618624              5.669894              3.194985              4.081757              4.690902              4.421034              3.691435              11.004224             15.544218             14.611160             10.997035             7.625393              5.876193              5.843705              5.653653              5.260408              4.902154              4.432279              6.469666              6.710248              5.707152              4.650661              2.494389              2.193154              2.203180              2.435657              2.563680              5.692197              8.470086              8.325156              6.477808              4.566177              1.936771              2.706819              3.657334              3.766081              3.136829              7.029186              9.490694              8.541944              6.320611              4.386417              2.142945              3.342345              4.456388              4.338212              3.420625              9.727153              13.015272             11.593003             8.341630              5.613929              3.139999              4.415271              5.098331              4.635049              3.668801              20.568533             29.539700             26.953279             19.460911             12.785483             5.433864              7.503405              8.506544              7.814724              6.496904              3.462567              4.947270              5.607121              5.582951              5.253202              3.730367              3.257662              2.657677              2.527704              2.760242              2.382109              4.058146              4.933950              4.413007              3.402677              2.081010              2.033601              2.098165              2.093541              1.951489              3.303722              3.819163              3.783379              3.368614              2.807521              2.488600              3.479106              4.049981              3.742835              3.015519              4.564324              6.400754              6.323563              4.980769              3.509055              1.487183              2.297036              2.966652              2.771393              2.142591              6.787320              8.742111              7.883480              5.805782              4.018835              3.695433              4.116796              4.357116              4.190835              3.832567              7.046986              9.173937              10.026065             9.423423              8.002986              8.076140              9.296157              9.946251              9.713581              9.188540              9.995509              14.215240             13.043705             9.534529              6.394921              3.206894              3.304151              3.365950              3.294699              3.046902              4.477322              5.850026              5.151189              3.764585              2.603195              2.296835              2.401096              2.449856              2.439881              2.393138              2.514578              3.282451              3.567329              3.199980              2.573973              1.530894              1.974600              2.296586              2.278483              2.114003              3.457227              6.088225              7.359216              6.383572              4.648432              1.774339              2.211651              2.422160              2.206212              1.823015              36.109570             54.676151             48.696346             32.845146             19.483578             4.520735              7.852920              11.017484             11.042064             8.950819              17.768030             26.164875             22.649225             15.089866             8.964403              2.721567              3.851010              5.265562              5.587163              4.988996              14.386326             20.548229             18.283030             13.002477             8.577022              2.712564              3.690926              4.985736              5.546498              5.481080              5.540538              8.508241              9.792128              8.850168              7.005259              2.338543              2.693455              2.952397              2.940924              2.808978              5.437337              8.065973              9.928248              9.728609              8.220012              4.381694              4.839548              5.512925              5.451600              4.642884              20.867561             34.307617             34.318031             26.530661             18.424759             5.013805              9.145339              14.233134             15.476851             13.978021             27.181055             45.648369             46.022812             35.406792             24.458076             6.485028              15.058012             25.123337             26.892527             22.263344             14.657140             24.480053             26.507042             22.250303             17.020176             5.499149              10.590650             16.455282             17.590370             15.147943             15.031041             24.810457             28.789310             26.008713             20.598776             5.277030              8.907237              12.785048             13.571295             12.047669             13.587122             18.339214             17.872456             14.284968             10.792736             8.625402              9.328586              10.356569             10.291405             9.507052              9.232428              13.249880             12.870067             10.037294             7.182626              2.542053              3.446945              4.862557              5.476115              5.225965              10.903136             15.379082             14.688013             11.244482             8.011577              3.561839              3.889976              4.274536              4.238097              3.907300              15.362036             21.446573             20.315735             15.579291             11.193508             10.615665             9.937774              8.980274              7.956014              7.324501              7.549475              10.737345             10.444533             8.277842              6.086874              2.231312              2.731396              3.640822              4.083463              3.958970              7.623438              11.522070             11.058318             8.323298              5.619716              1.763757              2.474602              3.434247              3.614905              3.096850              8.296186              12.280929             11.373553             8.258136              5.431678              2.318355              3.210297              4.087901              4.043079              3.346356              9.386905              13.273440             12.024982             8.613627              5.630696              3.009333              3.910982              4.626888              4.486051              3.816941              4.783457              7.477101              7.699137              6.120077              4.367858              1.471119              1.950440              2.660755              2.875970              2.565880              6.277911              9.053663              8.703968              6.701859              4.706446              2.782362              3.688398              4.710046              4.650712              3.735624              7.349334              9.843321              8.656430              6.197020              4.147434              2.250934              3.390217              4.337599              4.105082              3.195980              2.659797              4.409140              5.352455              4.970987              4.155394              2.839220              2.326253              1.966373              1.941748              1.997037              2.616892              3.200491              3.341751              2.987234              2.460975              2.339435              2.594235              2.776448              2.673637              2.347544              4.445584              5.371864              4.929390              4.005469              3.173822              1.673014              2.181733              2.526274              2.289551              1.799895              3.898635              5.789339              5.973139              4.758904              3.300580              1.395560              2.246570              2.925236              2.761895              2.167517              8.555703              12.331324             10.937086             7.632649              4.870393              2.923337              3.080568              3.302863              3.286776              3.117586              4.088693              4.763249              4.320857              3.482486              2.707092              2.423011              2.736700              2.873514              2.821714              2.719220              3.375888              5.888672              7.151365              6.220925              4.521843              1.669105              2.036561              2.207137              2.037913              1.733480              35.508759             53.545788             47.644909             32.151054             19.101171             4.539042              7.838729              11.032306             11.116965             9.058229              14.257625             20.534035             17.664352             11.951599             7.391921              2.658239              3.624662              4.838140              5.266885              5.024087              8.125403              11.513953             10.932747             8.485125              6.121426              2.172957              2.670971              3.247870              3.504578              3.522157              5.470961              8.591883              10.013959             9.097815              7.212513              2.378614              2.738594              3.009322              3.003095              2.891055              4.402081              6.691586              7.001396              6.057394              5.093884              4.805015              4.423083              4.008029              3.562070              3.341635              32.117313             52.623520             50.481995             36.945190             24.123133             6.693386              13.133080             21.360262             23.333677             20.193411             15.229856             25.731007             28.183306             23.603308             17.281401             4.025880              6.338988              8.650572              8.957374              8.025516              9.288396              11.856857             10.286218             7.283329              4.836154              4.055976              4.447857              4.804776              4.741765              4.414190              3.816157              5.758315              6.045919              5.197494              4.181866              3.420285              3.110149              2.750475              2.436662              2.291245              8.734872              11.305012             9.813525              6.910214              4.597042              3.446507              4.022285              4.540362              4.504190              4.107235              12.418211             17.670044             16.321415             12.124246             8.406707              3.970467              4.527788              4.653006              4.425216              4.071157              5.190259              7.056474              7.618713              6.827026              5.519795              4.391414              5.075129              5.624883              5.506641              4.932979              57.730309             91.437462             84.228004             58.544720             36.015347             6.997678              17.125284             27.943920             29.055742             23.131384             18.511751             28.442930             33.378510             31.298233             25.100357             5.823735              7.222225              8.630132              8.988768              8.327185              0.234008              0.206837              0.185310              0.167638              0.152805              0.001379              0.001219              0.001092              0.000988              0.000901
REFA_RECORD_EEG_PHYSIO_R14_20150420_192120.EDF   6.035457              9.252075              13.501393             16.059877             16.198532             6.537530              10.400321             15.481503             18.577734             18.932148             4.731439              7.830007              11.794579             14.115107             14.135578             4.854300              8.335011              12.731601             15.238716             15.345053             6.264646              9.540024              13.872813             16.614769             16.959469             6.683608              10.581147             15.473697             18.312641             18.577454             4.527314              7.293648              10.771993             12.732841             12.871538             5.044331              8.633681              13.005665             15.397685             15.473068             4.216780              6.798510              10.116410             12.101921             12.267014             4.349056              7.076581              10.651175             12.822624             13.092292             4.316368              7.320322              10.899367             12.838254             12.763421             4.441143              7.348009              10.899072             12.911825             12.993613             4.302179              7.269789              10.795883             12.708716             12.645559             4.423626              7.293596              10.793669             12.776728             12.860959             3.295208              5.734703              8.857926              10.767686             11.114794             3.859966              6.828237              10.142299             11.943034             12.187786             3.222872              5.377771              8.177047              9.912045              10.291128             3.772207              6.490070              9.980066              12.097727             12.428518             4.625809              6.706311              9.067335              10.343179             10.356778             4.307520              6.519501              9.408462              11.186385             11.497140             4.304807              7.053315              10.070928             11.481664             11.202027             4.206403              6.613047              9.572890              11.272562             11.372315             3.233559              5.816026              8.783384              10.301922             10.228695             3.464864              5.760526              8.456875              10.013491             10.194135             3.132074              5.602773              9.013001              11.488973             12.376357             3.564573              6.300078              9.801075              12.252740             13.158538             4.066115              7.165588              11.345572             14.619558             16.851864             4.613410              8.324235              13.079686             16.718702             19.069962             2.141075              4.072757              6.997722              9.090698              9.610393              2.598835              5.126873              8.575940              10.760440             11.044571             3.580785              5.376698              7.432600              8.543644              8.618825              3.418822              5.003590              7.126475              8.633658              9.165259              1.736108              3.089865              5.042268              6.427968              6.806001              1.911517              3.331071              5.502698              7.154746              7.604350              2.241972              3.864134              6.184192              7.937337              8.692637              2.719825              4.804714              7.402277              9.128189              9.712638              4.573546              8.961011              14.290078             17.762924             18.693377             5.085951              10.228177             16.524994             20.243719             20.686037             3.034151              5.442931              8.823927              11.301600             12.186863             3.476774              6.154214              9.601088              12.031466             12.918228             2.939955              6.303257              10.861017             13.654541             13.814147             3.130325              6.758407              11.436809             14.312463             14.721541             3.930718              8.206279              13.209653             15.724566             15.486750             4.317017              9.098460              14.915556             18.153856             18.243374             4.533080              8.945401              14.295044             17.768270             18.683521             5.064427              10.219836             16.549782             20.286457             20.722416             4.729112              8.760456              14.446210             19.348433             22.089411             5.375574              9.297072              14.512481             18.989466             21.603022             3.378140              7.546534              13.180233             16.847691             17.459585             3.693119              7.801919              12.986053             16.237497             16.843710             6.459974              16.456137             27.313009             31.393414             29.297958             7.019661              16.818102             27.354650             31.836699             30.687294             5.333783              12.231908             20.294353             24.314249             23.938124             6.477442              14.898578             24.622210             29.310266             28.529812             4.661444              9.230614              14.755607             18.309671             19.217785             5.230182              10.554642             17.054686             20.863199             21.279161             11.689402             32.264595             56.895454             67.521156             63.979778             13.345939             32.871849             55.055683             65.081673             62.919754             9.081577              16.938334             27.181824             34.730320             37.905586             9.869408              17.785353             28.664957             36.946411             40.482327             7.236855              13.058963             19.760149             23.531376             24.071320             7.966353              13.597414             20.801556             25.416697             26.520456             7.998017              14.516554             21.399633             25.139658             25.890665             8.836775              15.511456             23.102810             27.460951             28.226746             6.408787              9.377091              13.351977             15.706877             15.898138             6.878606              10.671784             15.658472             18.614481             18.895302             4.367013              7.228748              10.977004             13.230576             13.433767             4.796137              8.198166              12.503022             15.026483             15.274508             4.508132              7.590490              11.514851             13.975921             14.358210             4.686730              7.931513              11.999134             14.544274             15.099747             3.303038              5.769878              8.927132              10.847397             11.189657             3.879100              6.858533              10.180222             11.969508             12.189591             4.084754              6.706333              10.147491             12.321381             12.853535             4.611009              7.846870              11.868138             14.231453             14.612270             4.212958              6.745653              10.024377             12.015791             12.205671             4.328702              7.037087              10.598803             12.784479             13.080960             4.294168              7.291323              10.870573             12.815666             12.754160             4.446225              7.327946              10.853888             12.860560             12.953119             4.284496              7.268609              10.833846             12.760514             12.684306             4.415986              7.294686              10.810163             12.802537             12.884116             4.079850              6.088725              8.617254              10.168316             10.419916             4.249263              6.666024              9.910854              11.955942             12.384576             4.838677              7.408557              10.274327             11.675976             11.469381             4.612279              6.976684              10.016417             11.797235             11.939377             3.305035              5.898948              8.875448              10.395350             10.318004             3.508000              5.814665              8.522390              10.082016             10.258967             2.798267              5.240367              8.862505              11.680760             13.080666             3.384359              6.445404              10.551731             13.455357             14.542906             2.759949              4.345368              6.334579              7.542905              7.729229              2.851429              4.666707              6.988893              8.426647              8.730869              2.598902              4.500248              7.044088              8.673823              8.957282              2.689145              4.463729              7.163457              9.239542              9.836582              2.243203              3.843934              6.152554              7.914049              8.680402              2.709121              4.799539              7.405918              9.131644              9.698579              2.215180              4.608619              8.506995              11.498724             12.245502             2.486523              5.277117              9.229407              11.951809             12.509458             3.864763              7.881267              12.467047             14.726012             14.473176             4.088651              8.099124              12.874465             15.617298             15.969618             2.660805              5.100008              8.908974              11.740857             12.477788             3.183434              6.780763              12.330235             16.168440             16.682095             4.714401              8.733710              14.402560             19.268890             21.962370             5.348416              9.282911              14.543778             19.061062             21.671360             4.592534              11.439323             19.647852             23.658125             23.030895             4.941339              11.546482             19.151707             22.977512             22.803560             5.659941              13.522268             22.039700             25.453302             24.118959             6.363043              14.692983             23.862856             27.956820             27.081835             4.825745              9.712880              15.610679             19.361578             20.265860             5.454951              11.105457             17.959503             21.923344             22.294949             4.536175              7.421822              10.956841             12.779396             12.746242             5.144282              8.782454              13.123427             15.419036             15.402160             12.988196             31.945908             56.899914             71.978592             74.045174             14.688935             33.672176             58.103054             73.499352             76.279709             5.078906              10.436514             16.840893             20.762159             21.539518             5.767766              11.923514             19.283026             23.422754             23.678364             3.253673              5.663160              8.760932              10.645375             10.993672             3.856508              6.861484              10.208867             11.982368             12.187768             3.950316              6.563814              9.940279              11.944715             12.286514             4.546298              7.748347              11.760573             14.114856             14.406897             3.229820              5.628183              8.713921              10.617869             10.991152             3.809283              6.742795              10.014313             11.782044             12.022993             3.131183              5.597228              9.017295              11.508167             12.404013             3.581656              6.326664              9.831237              12.286226             13.189825             4.594779              9.040462              14.433990             17.923841             18.837666             5.112814              10.303863             16.663628             20.406916             20.832155             11.051558             20.624889             34.743195             47.894836             56.630890             12.570238             21.922686             35.652672             48.698807             57.531643             4.876302              9.851135              15.833165             19.602150             20.473513             5.498473              11.264640             18.236511             22.245010             22.597927             0.224938              0.198819              0.178128              0.161140              0.146883              0.326378              0.288489              0.258455              0.233812              0.213128
REFA_RECORD_EEG_PHYSIO_R14_20150421_103015.EDF   29.227360             25.623838             18.568403             12.676946             9.017859                ???                   ???                   ???                   ???                   ???                 27.106611             25.486473             18.873058             12.822676             9.038007                ???                   ???                   ???                   ???                   ???                 19.024471             17.556145             13.028669             8.928144              6.367734                ???                   ???                   ???                   ???                   ???                 24.074409             20.427586             14.953001             10.630479             8.046130                ???                   ???                   ???                   ???                   ???                 19.222963             18.597448             14.302342             10.333837             8.023499                ???                   ???                   ???                   ???                   ???                 21.645002             21.611460             16.649225             11.737980             8.692413                ???                   ???                   ???                   ???                   ???                 14.656360             14.380138             11.040022             7.654765              5.474190                ???                   ???                   ???                   ???                   ???                 18.504917             17.122265             12.726905             8.727834              6.230402                ???                   ???                   ???                   ???                   ???                 13.017172             12.064341             9.534956              7.288188              6.095267                ???                   ???                   ???                   ???                   ???                 14.632339             14.795686             11.812971             8.664355              6.707185                ???                   ???                   ???                   ???                   ???                 19.560986             20.244953             15.980515             11.213186             7.976672                ???                   ???                   ???                   ???                   ???                 14.597644             14.182031             10.867970             7.544981              5.406689                ???                   ???                   ???                   ???                   ???                 20.398455             20.409380             16.726660             12.821500             10.053367               ???                   ???                   ???                   ???                   ???                 11.675188             10.822008             8.927966              7.026623              5.705832                ???                   ???                   ???                   ???                   ???                 16.942972             15.552505             12.147644             8.734729              6.479210                ???                   ???                   ???                   ???                   ???                 20.856562             16.680906             11.900496             8.189369              5.869690                ???                   ???                   ???                   ???                   ???                 9.748394              10.150983             8.191531              5.769518              4.002483                ???                   ???                   ???                   ???                   ???                 14.012956             13.598878             10.460830             7.293216              5.244182                ???                   ???                   ???                   ???                   ???                 26.706657             24.569471             18.640800             13.517353             10.396776               ???                   ???                   ???                   ???                   ???                 20.031017             20.091099             16.480850             12.635817             9.906092                ???                   ???                   ???                   ???                   ???                 24.203632             20.079842             14.153277             9.526075              6.752877                ???                   ???                   ???                   ???                   ???                 50.744148             34.928520             21.865074             14.145958             10.152616               ???                   ???                   ???                   ???                   ???                 24.804873             22.477171             16.493288             11.148211             7.775085                ???                   ???                   ???                   ???                   ???                 27.204695             28.496405             22.097761             15.307079             10.768948               ???                   ???                   ???                   ???                   ???                 26.254627             24.229763             17.884037             12.336802             8.905700                ???                   ???                   ???                   ???                   ???                 26.715820             24.290524             17.815973             12.283715             8.896354                ???                   ???                   ???                   ???                   ???                 36.461193             29.986904             21.150846             14.560652             10.660290               ???                   ???                   ???                   ???                   ???                 36.644646             36.735428             27.669271             18.602089             12.599206               ???                   ???                   ???                   ???                   ???                 39.132427             42.152412             34.878658             25.262943             17.923229               ???                   ???                   ???                   ???                   ???                 44.497169             53.526440             44.854019             31.309465             20.727917               ???                   ???                   ???                   ???                   ???                 47.609104             59.380459             50.537472             35.100948             22.712677               ???                   ???                   ???                   ???                   ???                 47.471172             59.252998             50.432766             35.010189             22.633945               ???                   ???                   ???                   ???                   ???                 27.018784             23.124929             16.633455             11.425991             8.224574                ???                   ???                   ???                   ???                   ???                 22.495848             20.444212             15.044519             10.396391             7.585742                ???                   ???                   ???                   ???                   ???                 14.936108             14.513300             11.111432             7.709503              5.521252                ???                   ???                   ???                   ???                   ???                 18.737028             17.327305             12.880974             8.833467              6.303419                ???                   ???                   ???                   ???                   ???                 22.289089             20.238209             14.895777             10.304587             7.532537                ???                   ???                   ???                   ???                   ???                 21.586933             21.563225             16.614902             11.713213             8.672030                ???                   ???                   ???                   ???                   ???                 24.572317             24.552601             18.705931             12.860761             9.153118                ???                   ???                   ???                   ???                   ???                 14.794037             14.389178             11.022305             7.648892              5.480694                ???                   ???                   ???                   ???                   ???                 12.761007             12.625576             10.121346             7.517501              5.931140                ???                   ???                   ???                   ???                   ???                 18.264196             18.587231             14.671727             10.433149             7.621653                ???                   ???                   ???                   ???                   ???                 14.768683             14.519607             11.162415             7.750444              5.548887                ???                   ???                   ???                   ???                   ???                 11.594217             10.739070             8.803829              6.868141              5.552391                ???                   ???                   ???                   ???                   ???                 20.718927             16.593262             11.848919             8.153278              5.838910                ???                   ???                   ???                   ???                   ???                 20.786055             16.637459             11.883068             8.185035              5.868450                ???                   ???                   ???                   ???                   ???                 13.805715             13.525496             10.458594             7.305703              5.259040                ???                   ???                   ???                   ???                   ???                 23.637817             19.677258             13.912138             9.379092              6.656994                ???                   ???                   ???                   ???                   ???                 54.775757             37.341583             23.020481             14.670093             10.415904               ???                   ???                   ???                   ???                   ???                 29.707296             23.416698             16.020403             10.646371             7.482030                ???                   ???                   ???                   ???                   ???                 26.206907             26.894939             20.705837             14.336934             10.130908               ???                   ???                   ???                   ???                   ???                 26.434029             24.165758             17.775631             12.266824             8.876597                ???                   ???                   ???                   ???                   ???                 48.312653             35.998940             24.177490             16.762394             12.801502               ???                   ???                   ???                   ???                   ???                 46.031940             49.179111             38.356419             25.777157             16.869078               ???                   ???                   ???                   ???                   ???                 18.995220             16.491903             12.652774             9.319451              7.097030                ???                   ???                   ???                   ???                   ???                 43.921310             49.593781             40.216026             27.894142             18.795130               ???                   ???                   ???                   ???                   ???                 40.732140             47.253773             39.953812             28.549267             19.575439               ???                   ???                   ???                   ???                   ???                 14.267820             13.801394             10.586154             7.367264              5.291646                ???                   ???                   ???                   ???                   ???                 18.884670             16.419161             12.611814             9.297159              7.089386                ???                   ???                   ???                   ???                   ???                 14.238682             13.820178             10.618365             7.397233              5.316988                ???                   ???                   ???                   ???                   ???                 20.370182             20.394464             16.722086             12.823235             10.057184               ???                   ???                   ???                   ???                   ???                 26.609600             24.482101             18.584295             13.483090             10.371392               ???                   ???                   ???                   ???                   ???                 48.550613             54.120209             42.897320             29.260944             19.517441               ???                   ???                   ???                   ???                   ???                 45.829201             48.985802             38.205139             25.662378             16.774069               ???                   ???                   ???                   ???                   ???                 0.303113              0.267925              0.240039              0.217146              0.197936                ???                   ???                   ???                   ???                   ???
REFA_RECORD_EEG_PHYSIO_R14_20150421_123039.EDF   0.000000              0.000000              0.000000              0.000000              0.000000                ???                   ???                   ???                   ???                   ???                 0.000000              0.000000              0.000000              0.000000              0.000000                ???                   ???                   ???                   ???                   ???                 0.000000              0.000000              0.000000              0.000000              0.000000                ???                   ???                   ???                   ???                   ???                 0.000000              0.000000              0.000000              0.000000              0.000000                ???                   ???                   ???                   ???                   ???                 0.000000              0.000000              0.000000              0.000000              0.000000                ???                   ???                   ???                   ???                   ???                 0.000000              0.000000              0.000000              0.000000              0.000000                ???                   ???                   ???                   ???                   ???                 0.000000              0.000000              0.000000              0.000000              0.000000                ???                   ???                   ???                   ???                   ???                 0.000000              0.000000              0.000000              0.000000              0.000000                ???                   ???                   ???                   ???                   ???                 0.000000              0.000000              0.000000              0.000000              0.000000                ???                   ???                   ???                   ???                   ???                 0.000000              0.000000              0.000000              0.000000              0.000000                ???                   ???                   ???                   ???                   ???                 0.000000              0.000000              0.000000              0.000000              0.000000                ???                   ???                   ???                   ???                   ???                 0.000000              0.000000              0.000000              0.000000              0.000000                ???                   ???                   ???                   ???                   ???                 0.000000              0.000000              0.000000              0.000000              0.000000                ???                   ???                   ???                   ???                   ???                 0.000000              0.000000              0.000000              0.000000              0.000000                ???                   ???                   ???                   ???                   ???                 0.000000              0.000000              0.000000              0.000000              0.000000                ???                   ???                   ???                   ???                   ???                 0.000000              0.000000              0.000000              0.000000              0.000000                ???                   ???                   ???                   ???                   ???                 0.000000              0.000000              0.000000              0.000000              0.000000                ???                   ???                   ???                   ???                   ???                 0.000000              0.000000              0.000000              0.000000              0.000000                ???                   ???                   ???                   ???                   ???                 0.000000              0.000000              0.000000              0.000000              0.000000                ???                   ???                   ???                   ???                   ???                 0.000000              0.000000              0.000000              0.000000              0.000000                ???                   ???                   ???                   ???                   ???                 0.000000              0.000000              0.000000              0.000000              0.000000                ???                   ???                   ???                   ???                   ???                 0.000000              0.000000              0.000000              0.000000              0.000000                ???                   ???                   ???                   ???                   ???                 0.000000              0.000000              0.000000              0.000000              0.000000                ???                   ???                   ???                   ???                   ???                 0.000000              0.000000              0.000000              0.000000              0.000000                ???                   ???                   ???                   ???                   ???                 0.000000              0.000000              0.000000              0.000000              0.000000                ???                   ???                   ???                   ???                   ???                 0.000000              0.000000              0.000000              0.000000              0.000000                ???                   ???                   ???                   ???                   ???                 0.000000              0.000000              0.000000              0.000000              0.000000                ???                   ???                   ???                   ???                   ???                 0.000000              0.000000              0.000000              0.000000              0.000000                ???                   ???                   ???                   ???                   ???                 0.000000              0.000000              0.000000              0.000000              0.000000                ???                   ???                   ???                   ???                   ???                 0.000000              0.000000              0.000000              0.000000              0.000000                ???                   ???                   ???                   ???                   ???                 0.000000              0.000000              0.000000              0.000000              0.000000                ???                   ???                   ???                   ???                   ???                 0.000000              0.000000              0.000000              0.000000              0.000000                ???                   ???                   ???                   ???                   ???                 0.000000              0.000000              0.000000              0.000000              0.000000                ???                   ???                   ???                   ???                   ???                 0.000000              0.000000              0.000000              0.000000              0.000000                ???                   ???                   ???                   ???                   ???                 0.000000              0.000000              0.000000              0.000000              0.000000                ???                   ???                   ???                   ???                   ???                 0.000000              0.000000              0.000000              0.000000              0.000000                ???                   ???                   ???                   ???                   ???                 0.000000              0.000000              0.000000              0.000000              0.000000                ???                   ???                   ???                   ???                   ???                 0.000000              0.000000              0.000000              0.000000              0.000000                ???                   ???                   ???                   ???                   ???                 0.000000              0.000000              0.000000              0.000000              0.000000                ???                   ???                   ???                   ???                   ???                 0.000000              0.000000              0.000000              0.000000              0.000000                ???                   ???                   ???                   ???                   ???                 0.000000              0.000000              0.000000              0.000000              0.000000                ???                   ???                   ???                   ???                   ???                 0.000000              0.000000              0.000000              0.000000              0.000000                ???                   ???                   ???                   ???                   ???                 0.000000              0.000000              0.000000              0.000000              0.000000                ???                   ???                   ???                   ???                   ???                 0.000000              0.000000              0.000000              0.000000              0.000000                ???                   ???                   ???                   ???                   ???                 0.000000              0.000000              0.000000              0.000000              0.000000                ???                   ???                   ???                   ???                   ???                 0.000000              0.000000              0.000000              0.000000              0.000000                ???                   ???                   ???                   ???                   ???                 0.000000              0.000000              0.000000              0.000000              0.000000                ???                   ???                   ???                   ???                   ???                 0.000000              0.000000              0.000000              0.000000              0.000000                ???                   ???                   ???                   ???                   ???                 0.000000              0.000000              0.000000              0.000000              0.000000                ???                   ???                   ???                   ???                   ???                 0.000000              0.000000              0.000000              0.000000              0.000000                ???                   ???                   ???                   ???                   ???                 0.000000              0.000000              0.000000              0.000000              0.000000                ???                   ???                   ???                   ???                   ???                 0.000000              0.000000              0.000000              0.000000              0.000000                ???                   ???                   ???                   ???                   ???                 0.000000              0.000000              0.000000              0.000000              0.000000                ???                   ???                   ???                   ???                   ???                 0.000000              0.000000              0.000000              0.000000              0.000000                ???                   ???                   ???                   ???                   ???                 0.000000              0.000000              0.000000              0.000000              0.000000                ???                   ???                   ???                   ???                   ???                 0.000000              0.000000              0.000000              0.000000              0.000000                ???                   ???                   ???                   ???                   ???                 0.000000              0.000000              0.000000              0.000000              0.000000                ???                   ???                   ???                   ???                   ???                 0.000000              0.000000              0.000000              0.000000              0.000000                ???                   ???                   ???                   ???                   ???                 0.000000              0.000000              0.000000              0.000000              0.000000                ???                   ???                   ???                   ???                   ???                 0.000000              0.000000              0.000000              0.000000              0.000000                ???                   ???                   ???                   ???                   ???                 0.000000              0.000000              0.000000              0.000000              0.000000                ???                   ???                   ???                   ???                   ???                 0.000000              0.000000              0.000000              0.000000              0.000000                ???                   ???                   ???                   ???                   ???                 0.000000              0.000000              0.000000              0.000000              0.000000                ???                   ???                   ???                   ???                   ???                 0.000000              0.000000              0.000000              0.000000              0.000000                ???                   ???                   ???                   ???                   ???                 0.000000              0.000000              0.000000              0.000000              0.000000                ???                   ???                   ???                   ???                   ???
REFA_RECORD_EEG_PHYSIO_R14_20150421_174008.EDF   4.870346              5.442330              6.187475              6.391305              6.039380                ???                   ???                   ???                   ???                   ???                 3.428505              3.440938              3.620770              3.592469              3.301230                ???                   ???                   ???                   ???                   ???                 6.793785              7.439198              8.402200              9.129715              9.628311                ???                   ???                   ???                   ???                   ???                 6.076784              6.336629              6.718255              6.865921              6.803064                ???                   ???                   ???                   ???                   ???                 2.419125              2.396718              2.437533              2.371449              2.160295                ???                   ???                   ???                   ???                   ???                 2.697445              2.547938              2.536634              2.448482              2.212607                ???                   ???                   ???                   ???                   ???                 3.127158              3.309835              3.572655              3.680102              3.612910                ???                   ???                   ???                   ???                   ???                 4.945655              5.418910              6.054605              6.381353              6.329432                ???                   ???                   ???                   ???                   ???                 1.575098              1.672674              1.790416              1.843844              1.806045                ???                   ???                   ???                   ???                   ???                 1.960283              1.894031              1.904189              1.851465              1.681698                ???                   ???                   ???                   ???                   ???                 1.849583              1.835331              1.893483              1.882104              1.736827                ???                   ???                   ???                   ???                   ???                 1.972034              2.312484              2.789140              3.207578              3.448883                ???                   ???                   ???                   ???                   ???                 2.171464              2.331383              2.570671              2.669282              2.550119                ???                   ???                   ???                   ???                   ???                 2.891490              2.936711              3.091290              3.198413              3.175478                ???                   ???                   ???                   ???                   ???                 1.363844              1.777979              2.197520              2.331210              2.140402                ???                   ???                   ???                   ???                   ???                 1.591034              1.815042              2.004415              1.983760              1.768123                ???                   ???                   ???                   ???                   ???                 1.383409              1.725003              2.131625              2.368935              2.343865                ???                   ???                   ???                   ???                   ???                 2.590157              3.088625              3.722352              4.221194              4.520771                ???                   ???                   ???                   ???                   ???                 2.387442              2.837103              3.267269              3.422517              3.339710                ???                   ???                   ???                   ???                   ???                 2.128404              2.291837              2.537143              2.641677              2.526632                ???                   ???                   ???                   ???                   ???                 1.722170              2.412531              3.016886              3.108396              2.747685                ???                   ???                   ???                   ???                   ???                 1.818211              2.421487              2.940541              3.014488              2.702984                ???                   ???                   ???                   ???                   ???                 1.672674              2.140360              2.642379              2.866104              2.763179                ???                   ???                   ???                   ???                   ???                 2.150500              2.313181              2.553725              2.651747              2.530218                ???                   ???                   ???                   ???                   ???                 2.355120              3.226667              4.050923              4.247564              3.861626                ???                   ???                   ???                   ???                   ???                 2.302888              2.992767              3.694155              3.874738              3.552197                ???                   ???                   ???                   ???                   ???                 2.272060              2.975553              3.708907              3.934048              3.654955                ???                   ???                   ???                   ???                   ???                 3.520474              4.119401              4.655737              4.771719              4.493816                ???                   ???                   ???                   ???                   ???                 2.668113              2.706639              2.849256              2.972304              3.006077                ???                   ???                   ???                   ???                   ???                 3.347162              3.686660              4.022102              4.084391              3.892507                ???                   ???                   ???                   ???                   ???                 2.715423              2.736520              2.866915              2.985284              3.019650                ???                   ???                   ???                   ???                   ???                 3.466314              3.532603              3.708261              3.915435              4.033370                ???                   ???                   ???                   ???                   ???                 4.450742              5.231191              6.185506              6.693911              6.716648                ???                   ???                   ???                   ???                   ???                 2.907461              3.109529              3.358281              3.390393              3.188146                ???                   ???                   ???                   ???                   ???                 4.559017              4.680195              4.956426              5.132400              5.158252                ???                   ???                   ???                   ???                   ???                 6.038709              6.517605              7.426748              8.251632              8.837616                ???                   ???                   ???                   ???                   ???                 2.881440              3.091473              3.334314              3.355190              3.147435                ???                   ???                   ???                   ???                   ???                 2.445726              2.399757              2.428741              2.361675              2.154774                ???                   ???                   ???                   ???                   ???                 2.314618              2.227927              2.249245              2.203213              2.020518                ???                   ???                   ???                   ???                   ???                 3.167664              3.359250              3.620533              3.721198              3.649288                ???                   ???                   ???                   ???                   ???                 1.584923              1.690585              1.814012              1.862991              1.813731                ???                   ???                   ???                   ???                   ???                 1.990224              1.922527              1.933810              1.879327              1.703383                ???                   ???                   ???                   ???                   ???                 1.713314              1.859774              2.112423              2.269904              2.210960                ???                   ???                   ???                   ???                   ???                 1.440977              1.641353              1.903301              2.093204              2.130655                ???                   ???                   ???                   ???                   ???                 1.377195              1.741673              2.092663              2.168194              1.956979                ???                   ???                   ???                   ???                   ???                 1.530386              1.794632              2.045325              2.087967              1.911889                ???                   ???                   ???                   ???                   ???                 1.718397              2.078138              2.571234              2.932792              3.022022                ???                   ???                   ???                   ???                   ???                 1.571204              2.231714              2.893290              3.110703              2.848378                ???                   ???                   ???                   ???                   ???                 1.747765              2.370101              2.877502              2.906870              2.545989                ???                   ???                   ???                   ???                   ???                 1.691402              2.273332              2.824739              2.987896              2.771939                ???                   ???                   ???                   ???                   ???                 2.134858              2.308916              2.557332              2.655275              2.530388                ???                   ???                   ???                   ???                   ???                 2.305357              3.121764              3.923151              4.120393              3.754635                ???                   ???                   ???                   ???                   ???                 2.224660              2.891875              3.584717              3.781350              3.490622                ???                   ???                   ???                   ???                   ???                 2.300944              3.002820              3.744027              3.976306              3.699038                ???                   ???                   ???                   ???                   ???                 5.670197              5.820001              6.132301              6.139356              5.818604                ???                   ???                   ???                   ???                   ???                 3.356936              3.698945              4.038368              4.101696              3.909472                ???                   ???                   ???                   ???                   ???                 2.735429              3.135885              3.654477              3.895009              3.793823                ???                   ???                   ???                   ???                   ???                 5.156960              5.616207              6.277323              6.532216              6.310553                ???                   ???                   ???                   ???                   ???                 3.691929              3.746326              3.901596              3.901645              3.742146                ???                   ???                   ???                   ???                   ???                 2.854736              3.352916              4.041473              4.577385              4.891751                ???                   ???                   ???                   ???                   ???                 2.172004              2.336857              2.581125              2.681120              2.560540                ???                   ???                   ???                   ???                   ???                 2.380552              2.830965              3.260355              3.420198              3.345616                ???                   ???                   ???                   ???                   ???                 3.439469              3.772100              4.108493              4.164504              3.959039                ???                   ???                   ???                   ???                   ???                 3.524984              3.812556              4.198992              4.426534              4.400552                ???                   ???                   ???                   ???                   ???                 1.276953              1.128711              1.011206              0.914791              0.833862                ???                   ???                   ???                   ???                   ???
[truncated: 831,390 more chars]
