# Supplementary material for: Strength of socio-political attitudes moderates electrophysiological responses to perceptual anomalies
Source: PLoS One. 2019 Aug 5;14(8):e0220732. doi: 10.1371/journal.pone.0220732 (PMC6681971; doi:10.1371/journal.pone.0220732)
Supplement: S1 Dataset — (ZIP) [file pone.0220732.s002.zip › pub_data/wvlts_crds2.txt]

File         Fp1-enwnf8   Fp1-enwnf9   Fp1-enwnf10  Fp1-enwnf11  Fp1-enwnf12  Fp1-nrwnf8   Fp1-nrwnf9   Fp1-nrwnf10  Fp1-nrwnf11  Fp1-nrwnf12  Fp1-nnwnf8   Fp1-nnwnf9   Fp1-nnwnf10  Fp1-nnwnf11  Fp1-nnwnf12  AFz-enwnf8   AFz-enwnf9   AFz-enwnf10  AFz-enwnf11  AFz-enwnf12  AFz-nrwnf8   AFz-nrwnf9   AFz-nrwnf10  AFz-nrwnf11  AFz-nrwnf12  AFz-nnwnf8   AFz-nnwnf9   AFz-nnwnf10  AFz-nnwnf11  AFz-nnwnf12  Fp2-enwnf8   Fp2-enwnf9   Fp2-enwnf10  Fp2-enwnf11  Fp2-enwnf12  Fp2-nrwnf8   Fp2-nrwnf9   Fp2-nrwnf10  Fp2-nrwnf11  Fp2-nrwnf12  Fp2-nnwnf8   Fp2-nnwnf9   Fp2-nnwnf10  Fp2-nnwnf11  Fp2-nnwnf12  F7-enwnf8    F7-enwnf9    F7-enwnf10   F7-enwnf11   F7-enwnf12   F7-nrwnf8    F7-nrwnf9    F7-nrwnf10   F7-nrwnf11   F7-nrwnf12   F7-nnwnf8    F7-nnwnf9    F7-nnwnf10   F7-nnwnf11   F7-nnwnf12   F3-enwnf8    F3-enwnf9    F3-enwnf10   F3-enwnf11   F3-enwnf12   F3-nrwnf8    F3-nrwnf9    F3-nrwnf10   F3-nrwnf11   F3-nrwnf12   F3-nnwnf8    F3-nnwnf9    F3-nnwnf10   F3-nnwnf11   F3-nnwnf12   Fz-enwnf8    Fz-enwnf9    Fz-enwnf10   Fz-enwnf11   Fz-enwnf12   Fz-nrwnf8    Fz-nrwnf9    Fz-nrwnf10   Fz-nrwnf11   Fz-nrwnf12   Fz-nnwnf8    Fz-nnwnf9    Fz-nnwnf10   Fz-nnwnf11   Fz-nnwnf12   F4-enwnf8    F4-enwnf9    F4-enwnf10   F4-enwnf11   F4-enwnf12   F4-nrwnf8    F4-nrwnf9    F4-nrwnf10   F4-nrwnf11   F4-nrwnf12   F4-nnwnf8    F4-nnwnf9    F4-nnwnf10   F4-nnwnf11   F4-nnwnf12   F8-enwnf8    F8-enwnf9    F8-enwnf10   F8-enwnf11   F8-enwnf12   F8-nrwnf8    F8-nrwnf9    F8-nrwnf10   F8-nrwnf11   F8-nrwnf12   F8-nnwnf8    F8-nnwnf9    F8-nnwnf10   F8-nnwnf11   F8-nnwnf12   FC5-enwnf8   FC5-enwnf9   FC5-enwnf10  FC5-enwnf11  FC5-enwnf12  FC5-nrwnf8   FC5-nrwnf9   FC5-nrwnf10  FC5-nrwnf11  FC5-nrwnf12  FC5-nnwnf8   FC5-nnwnf9   FC5-nnwnf10  FC5-nnwnf11  FC5-nnwnf12  FC1-enwnf8   FC1-enwnf9   FC1-enwnf10  FC1-enwnf11  FC1-enwnf12  FC1-nrwnf8   FC1-nrwnf9   FC1-nrwnf10  FC1-nrwnf11  FC1-nrwnf12  FC1-nnwnf8   FC1-nnwnf9   FC1-nnwnf10  FC1-nnwnf11  FC1-nnwnf12  FC2-enwnf8   FC2-enwnf9   FC2-enwnf10  FC2-enwnf11  FC2-enwnf12  FC2-nrwnf8   FC2-nrwnf9   FC2-nrwnf10  FC2-nrwnf11  FC2-nrwnf12  FC2-nnwnf8   FC2-nnwnf9   FC2-nnwnf10  FC2-nnwnf11  FC2-nnwnf12  FC6-enwnf8   FC6-enwnf9   FC6-enwnf10  FC6-enwnf11  FC6-enwnf12  FC6-nrwnf8   FC6-nrwnf9   FC6-nrwnf10  FC6-nrwnf11  FC6-nrwnf12  FC6-nnwnf8   FC6-nnwnf9   FC6-nnwnf10  FC6-nnwnf11  FC6-nnwnf12  TP9-enwnf8   TP9-enwnf9   TP9-enwnf10  TP9-enwnf11  TP9-enwnf12  TP9-nrwnf8   TP9-nrwnf9   TP9-nrwnf10  TP9-nrwnf11  TP9-nrwnf12  TP9-nnwnf8   TP9-nnwnf9   TP9-nnwnf10  TP9-nnwnf11  TP9-nnwnf12  T7-enwnf8    T7-enwnf9    T7-enwnf10   T7-enwnf11   T7-enwnf12   T7-nrwnf8    T7-nrwnf9    T7-nrwnf10   T7-nrwnf11   T7-nrwnf12   T7-nnwnf8    T7-nnwnf9    T7-nnwnf10   T7-nnwnf11   T7-nnwnf12   C3-enwnf8    C3-enwnf9    C3-enwnf10   C3-enwnf11   C3-enwnf12   C3-nrwnf8    C3-nrwnf9    C3-nrwnf10   C3-nrwnf11   C3-nrwnf12   C3-nnwnf8    C3-nnwnf9    C3-nnwnf10   C3-nnwnf11   C3-nnwnf12   Cz-enwnf8    Cz-enwnf9    Cz-enwnf10   Cz-enwnf11   Cz-enwnf12   Cz-nrwnf8    Cz-nrwnf9    Cz-nrwnf10   Cz-nrwnf11   Cz-nrwnf12   Cz-nnwnf8    Cz-nnwnf9    Cz-nnwnf10   Cz-nnwnf11   Cz-nnwnf12   C4-enwnf8    C4-enwnf9    C4-enwnf10   C4-enwnf11   C4-enwnf12   C4-nrwnf8    C4-nrwnf9    C4-nrwnf10   C4-nrwnf11   C4-nrwnf12   C4-nnwnf8    C4-nnwnf9    C4-nnwnf10   C4-nnwnf11   C4-nnwnf12   T8-enwnf8    T8-enwnf9    T8-enwnf10   T8-enwnf11   T8-enwnf12   T8-nrwnf8    T8-nrwnf9    T8-nrwnf10   T8-nrwnf11   T8-nrwnf12   T8-nnwnf8    T8-nnwnf9    T8-nnwnf10   T8-nnwnf11   T8-nnwnf12   TP10-enwnf8  TP10-enwnf9  TP10-enwnf10 TP10-enwnf11 TP10-enwnf12 TP10-nrwnf8  TP10-nrwnf9  TP10-nrwnf10 TP10-nrwnf11 TP10-nrwnf12 TP10-nnwnf8  TP10-nnwnf9  TP10-nnwnf10 TP10-nnwnf11 TP10-nnwnf12 CP5-enwnf8   CP5-enwnf9   CP5-enwnf10  CP5-enwnf11  CP5-enwnf12  CP5-nrwnf8   CP5-nrwnf9   CP5-nrwnf10  CP5-nrwnf11  CP5-nrwnf12  CP5-nnwnf8   CP5-nnwnf9   CP5-nnwnf10  CP5-nnwnf11  CP5-nnwnf12  CP1-enwnf8   CP1-enwnf9   CP1-enwnf10  CP1-enwnf11  CP1-enwnf12  CP1-nrwnf8   CP1-nrwnf9   CP1-nrwnf10  CP1-nrwnf11  CP1-nrwnf12  CP1-nnwnf8   CP1-nnwnf9   CP1-nnwnf10  CP1-nnwnf11  CP1-nnwnf12  CP2-enwnf8   CP2-enwnf9   CP2-enwnf10  CP2-enwnf11  CP2-enwnf12  CP2-nrwnf8   CP2-nrwnf9   CP2-nrwnf10  CP2-nrwnf11  CP2-nrwnf12  CP2-nnwnf8   CP2-nnwnf9   CP2-nnwnf10  CP2-nnwnf11  CP2-nnwnf12  CP6-enwnf8   CP6-enwnf9   CP6-enwnf10  CP6-enwnf11  CP6-enwnf12  CP6-nrwnf8   CP6-nrwnf9   CP6-nrwnf10  CP6-nrwnf11  CP6-nrwnf12  CP6-nnwnf8   CP6-nnwnf9   CP6-nnwnf10  CP6-nnwnf11  CP6-nnwnf12  P7-enwnf8    P7-enwnf9    P7-enwnf10   P7-enwnf11   P7-enwnf12   P7-nrwnf8    P7-nrwnf9    P7-nrwnf10   P7-nrwnf11   P7-nrwnf12   P7-nnwnf8    P7-nnwnf9    P7-nnwnf10   P7-nnwnf11   P7-nnwnf12   P3-enwnf8    P3-enwnf9    P3-enwnf10   P3-enwnf11   P3-enwnf12   P3-nrwnf8    P3-nrwnf9    P3-nrwnf10   P3-nrwnf11   P3-nrwnf12   P3-nnwnf8    P3-nnwnf9    P3-nnwnf10   P3-nnwnf11   P3-nnwnf12   Pz-enwnf8    Pz-enwnf9    Pz-enwnf10   Pz-enwnf11   Pz-enwnf12   Pz-nrwnf8    Pz-nrwnf9    Pz-nrwnf10   Pz-nrwnf11   Pz-nrwnf12   Pz-nnwnf8    Pz-nnwnf9    Pz-nnwnf10   Pz-nnwnf11   Pz-nnwnf12   P4-enwnf8    P4-enwnf9    P4-enwnf10   P4-enwnf11   P4-enwnf12   P4-nrwnf8    P4-nrwnf9    P4-nrwnf10   P4-nrwnf11   P4-nrwnf12   P4-nnwnf8    P4-nnwnf9    P4-nnwnf10   P4-nnwnf11   P4-nnwnf12   P8-enwnf8    P8-enwnf9    P8-enwnf10   P8-enwnf11   P8-enwnf12   P8-nrwnf8    P8-nrwnf9    P8-nrwnf10   P8-nrwnf11   P8-nrwnf12   P8-nnwnf8    P8-nnwnf9    P8-nnwnf10   P8-nnwnf11   P8-nnwnf12   POz-enwnf8   POz-enwnf9   POz-enwnf10  POz-enwnf11  POz-enwnf12  POz-nrwnf8   POz-nrwnf9   POz-nrwnf10  POz-nrwnf11  POz-nrwnf12  POz-nnwnf8   POz-nnwnf9   POz-nnwnf10  POz-nnwnf11  POz-nnwnf12  O1-enwnf8    O1-enwnf9    O1-enwnf10   O1-enwnf11   O1-enwnf12   O1-nrwnf8    O1-nrwnf9    O1-nrwnf10   O1-nrwnf11   O1-nrwnf12   O1-nnwnf8    O1-nnwnf9    O1-nnwnf10   O1-nnwnf11   O1-nnwnf12   Oz-enwnf8    Oz-enwnf9    Oz-enwnf10   Oz-enwnf11   Oz-enwnf12   Oz-nrwnf8    Oz-nrwnf9    Oz-nrwnf10   Oz-nrwnf11   Oz-nrwnf12   Oz-nnwnf8    Oz-nnwnf9    Oz-nnwnf10   Oz-nnwnf11   Oz-nnwnf12   O2-enwnf8    O2-enwnf9    O2-enwnf10   O2-enwnf11   O2-enwnf12   O2-nrwnf8    O2-nrwnf9    O2-nrwnf10   O2-nrwnf11   O2-nrwnf12   O2-nnwnf8    O2-nnwnf9    O2-nnwnf10   O2-nnwnf11   O2-nnwnf12   AF7-enwnf8   AF7-enwnf9   AF7-enwnf10  AF7-enwnf11  AF7-enwnf12  AF7-nrwnf8   AF7-nrwnf9   AF7-nrwnf10  AF7-nrwnf11  AF7-nrwnf12  AF7-nnwnf8   AF7-nnwnf9   AF7-nnwnf10  AF7-nnwnf11  AF7-nnwnf12  AF3-enwnf8   AF3-enwnf9   AF3-enwnf10  AF3-enwnf11  AF3-enwnf12  AF3-nrwnf8   AF3-nrwnf9   AF3-nrwnf10  AF3-nrwnf11  AF3-nrwnf12  AF3-nnwnf8   AF3-nnwnf9   AF3-nnwnf10  AF3-nnwnf11  AF3-nnwnf12  AF4-enwnf8   AF4-enwnf9   AF4-enwnf10  AF4-enwnf11  AF4-enwnf12  AF4-nrwnf8   AF4-nrwnf9   AF4-nrwnf10  AF4-nrwnf11  AF4-nrwnf12  AF4-nnwnf8   AF4-nnwnf9   AF4-nnwnf10  AF4-nnwnf11  AF4-nnwnf12  AF8-enwnf8   AF8-enwnf9   AF8-enwnf10  AF8-enwnf11  AF8-enwnf12  AF8-nrwnf8   AF8-nrwnf9   AF8-nrwnf10  AF8-nrwnf11  AF8-nrwnf12  AF8-nnwnf8   AF8-nnwnf9   AF8-nnwnf10  AF8-nnwnf11  AF8-nnwnf12  F5-enwnf8    F5-enwnf9    F5-enwnf10   F5-enwnf11   F5-enwnf12   F5-nrwnf8    F5-nrwnf9    F5-nrwnf10   F5-nrwnf11   F5-nrwnf12   F5-nnwnf8    F5-nnwnf9    F5-nnwnf10   F5-nnwnf11   F5-nnwnf12   F1-enwnf8    F1-enwnf9    F1-enwnf10   F1-enwnf11   F1-enwnf12   F1-nrwnf8    F1-nrwnf9    F1-nrwnf10   F1-nrwnf11   F1-nrwnf12   F1-nnwnf8    F1-nnwnf9    F1-nnwnf10   F1-nnwnf11   F1-nnwnf12   F2-enwnf8    F2-enwnf9    F2-enwnf10   F2-enwnf11   F2-enwnf12   F2-nrwnf8    F2-nrwnf9    F2-nrwnf10   F2-nrwnf11   F2-nrwnf12   F2-nnwnf8    F2-nnwnf9    F2-nnwnf10   F2-nnwnf11   F2-nnwnf12   F6-enwnf8    F6-enwnf9    F6-enwnf10   F6-enwnf11   F6-enwnf12   F6-nrwnf8    F6-nrwnf9    F6-nrwnf10   F6-nrwnf11   F6-nrwnf12   F6-nnwnf8    F6-nnwnf9    F6-nnwnf10   F6-nnwnf11   F6-nnwnf12   FC3-enwnf8   FC3-enwnf9   FC3-enwnf10  FC3-enwnf11  FC3-enwnf12  FC3-nrwnf8   FC3-nrwnf9   FC3-nrwnf10  FC3-nrwnf11  FC3-nrwnf12  FC3-nnwnf8   FC3-nnwnf9   FC3-nnwnf10  FC3-nnwnf11  FC3-nnwnf12  FCz-enwnf8   FCz-enwnf9   FCz-enwnf10  FCz-enwnf11  FCz-enwnf12  FCz-nrwnf8   FCz-nrwnf9   FCz-nrwnf10  FCz-nrwnf11  FCz-nrwnf12  FCz-nnwnf8   FCz-nnwnf9   FCz-nnwnf10  FCz-nnwnf11  FCz-nnwnf12  FC4-enwnf8   FC4-enwnf9   FC4-enwnf10  FC4-enwnf11  FC4-enwnf12  FC4-nrwnf8   FC4-nrwnf9   FC4-nrwnf10  FC4-nrwnf11  FC4-nrwnf12  FC4-nnwnf8   FC4-nnwnf9   FC4-nnwnf10  FC4-nnwnf11  FC4-nnwnf12  C5-enwnf8    C5-enwnf9    C5-enwnf10   C5-enwnf11   C5-enwnf12   C5-nrwnf8    C5-nrwnf9    C5-nrwnf10   C5-nrwnf11   C5-nrwnf12   C5-nnwnf8    C5-nnwnf9    C5-nnwnf10   C5-nnwnf11   C5-nnwnf12   C1-enwnf8    C1-enwnf9    C1-enwnf10   C1-enwnf11   C1-enwnf12   C1-nrwnf8    C1-nrwnf9    C1-nrwnf10   C1-nrwnf11   C1-nrwnf12   C1-nnwnf8    C1-nnwnf9    C1-nnwnf10   C1-nnwnf11   C1-nnwnf12   C2-enwnf8    C2-enwnf9    C2-enwnf10   C2-enwnf11   C2-enwnf12   C2-nrwnf8    C2-nrwnf9    C2-nrwnf10   C2-nrwnf11   C2-nrwnf12   C2-nnwnf8    C2-nnwnf9    C2-nnwnf10   C2-nnwnf11   C2-nnwnf12   C6-enwnf8    C6-enwnf9    C6-enwnf10   C6-enwnf11   C6-enwnf12   C6-nrwnf8    C6-nrwnf9    C6-nrwnf10   C6-nrwnf11   C6-nrwnf12   C6-nnwnf8    C6-nnwnf9    C6-nnwnf10   C6-nnwnf11   C6-nnwnf12   CP3-enwnf8   CP3-enwnf9   CP3-enwnf10  CP3-enwnf11  CP3-enwnf12  CP3-nrwnf8   CP3-nrwnf9   CP3-nrwnf10  CP3-nrwnf11  CP3-nrwnf12  CP3-nnwnf8   CP3-nnwnf9   CP3-nnwnf10  CP3-nnwnf11  CP3-nnwnf12  CPz-enwnf8   CPz-enwnf9   CPz-enwnf10  CPz-enwnf11  CPz-enwnf12  CPz-nrwnf8   CPz-nrwnf9   CPz-nrwnf10  CPz-nrwnf11  CPz-nrwnf12  CPz-nnwnf8   CPz-nnwnf9   CPz-nnwnf10  CPz-nnwnf11  CPz-nnwnf12  CP4-enwnf8   CP4-enwnf9   CP4-enwnf10  CP4-enwnf11  CP4-enwnf12  CP4-nrwnf8   CP4-nrwnf9   CP4-nrwnf10  CP4-nrwnf11  CP4-nrwnf12  CP4-nnwnf8   CP4-nnwnf9   CP4-nnwnf10  CP4-nnwnf11  CP4-nnwnf12  P5-enwnf8    P5-enwnf9    P5-enwnf10   P5-enwnf11   P5-enwnf12   P5-nrwnf8    P5-nrwnf9    P5-nrwnf10   P5-nrwnf11   P5-nrwnf12   P5-nnwnf8    P5-nnwnf9    P5-nnwnf10   P5-nnwnf11   P5-nnwnf12   P1-enwnf8    P1-enwnf9    P1-enwnf10   P1-enwnf11   P1-enwnf12   P1-nrwnf8    P1-nrwnf9    P1-nrwnf10   P1-nrwnf11   P1-nrwnf12   P1-nnwnf8    P1-nnwnf9    P1-nnwnf10   P1-nnwnf11   P1-nnwnf12   P2-enwnf8    P2-enwnf9    P2-enwnf10   P2-enwnf11   P2-enwnf12   P2-nrwnf8    P2-nrwnf9    P2-nrwnf10   P2-nrwnf11   P2-nrwnf12   P2-nnwnf8    P2-nnwnf9    P2-nnwnf10   P2-nnwnf11   P2-nnwnf12   P6-enwnf8    P6-enwnf9    P6-enwnf10   P6-enwnf11   P6-enwnf12   P6-nrwnf8    P6-nrwnf9    P6-nrwnf10   P6-nrwnf11   P6-nrwnf12   P6-nnwnf8    P6-nnwnf9    P6-nnwnf10   P6-nnwnf11   P6-nnwnf12   FT9-enwnf8   FT9-enwnf9   FT9-enwnf10  FT9-enwnf11  FT9-enwnf12  FT9-nrwnf8   FT9-nrwnf9   FT9-nrwnf10  FT9-nrwnf11  FT9-nrwnf12  FT9-nnwnf8   FT9-nnwnf9   FT9-nnwnf10  FT9-nnwnf11  FT9-nnwnf12  PO3-enwnf8   PO3-enwnf9   PO3-enwnf10  PO3-enwnf11  PO3-enwnf12  PO3-nrwnf8   PO3-nrwnf9   PO3-nrwnf10  PO3-nrwnf11  PO3-nrwnf12  PO3-nnwnf8   PO3-nnwnf9   PO3-nnwnf10  PO3-nnwnf11  PO3-nnwnf12  PO4-enwnf8   PO4-enwnf9   PO4-enwnf10  PO4-enwnf11  PO4-enwnf12  PO4-nrwnf8   PO4-nrwnf9   PO4-nrwnf10  PO4-nrwnf11  PO4-nrwnf12  PO4-nnwnf8   PO4-nnwnf9   PO4-nnwnf10  PO4-nnwnf11  PO4-nnwnf12  FT10-enwnf8  FT10-enwnf9  FT10-enwnf10 FT10-enwnf11 FT10-enwnf12 FT10-nrwnf8  FT10-nrwnf9  FT10-nrwnf10 FT10-nrwnf11 FT10-nrwnf12 FT10-nnwnf8  FT10-nnwnf9  FT10-nnwnf10 FT10-nnwnf11 FT10-nnwnf12 FT7-enwnf8   FT7-enwnf9   FT7-enwnf10  FT7-enwnf11  FT7-enwnf12  FT7-nrwnf8   FT7-nrwnf9   FT7-nrwnf10  FT7-nrwnf11  FT7-nrwnf12  FT7-nnwnf8   FT7-nnwnf9   FT7-nnwnf10  FT7-nnwnf11  FT7-nnwnf12  FT8-enwnf8   FT8-enwnf9   FT8-enwnf10  FT8-enwnf11  FT8-enwnf12  FT8-nrwnf8   FT8-nrwnf9   FT8-nrwnf10  FT8-nrwnf11  FT8-nrwnf12  FT8-nnwnf8   FT8-nnwnf9   FT8-nnwnf10  FT8-nnwnf11  FT8-nnwnf12  TP7-enwnf8   TP7-enwnf9   TP7-enwnf10  TP7-enwnf11  TP7-enwnf12  TP7-nrwnf8   TP7-nrwnf9   TP7-nrwnf10  TP7-nrwnf11  TP7-nrwnf12  TP7-nnwnf8   TP7-nnwnf9   TP7-nnwnf10  TP7-nnwnf11  TP7-nnwnf12  TP8-enwnf8   TP8-enwnf9   TP8-enwnf10  TP8-enwnf11  TP8-enwnf12  TP8-nrwnf8   TP8-nrwnf9   TP8-nrwnf10  TP8-nrwnf11  TP8-nrwnf12  TP8-nnwnf8   TP8-nnwnf9   TP8-nnwnf10  TP8-nnwnf11  TP8-nnwnf12  PO7-enwnf8   PO7-enwnf9   PO7-enwnf10  PO7-enwnf11  PO7-enwnf12  PO7-nrwnf8   PO7-nrwnf9   PO7-nrwnf10  PO7-nrwnf11  PO7-nrwnf12  PO7-nnwnf8   PO7-nnwnf9   PO7-nnwnf10  PO7-nnwnf11  PO7-nnwnf12  PO8-enwnf8   PO8-enwnf9   PO8-enwnf10  PO8-enwnf11  PO8-enwnf12  PO8-nrwnf8   PO8-nrwnf9   PO8-nrwnf10  PO8-nrwnf11  PO8-nrwnf12  PO8-nnwnf8   PO8-nnwnf9   PO8-nnwnf10  PO8-nnwnf11  PO8-nnwnf12  

BAS17_0048   0.000000     0.000000     0.000000     0.000000     0.000000     0.000000     0.000000     0.000000     0.000000     0.000000     0.000000     0.000000     0.000000     0.000000     0.000000     0.000000     0.000000     0.000000     0.000000     0.000000     0.000000     0.000000     0.000000     0.000000     0.000000     0.000000     0.000000     0.000000     0.000000     0.000000     0.000000     0.000000     0.000000     0.000000     0.000000     0.000000     0.000000     0.000000     0.000000     0.000000     0.000000     0.000000     0.000000     0.000000     0.000000     0.000000     0.000000     0.000000     0.000000     0.000000     0.000000     0.000000     0.000000     0.000000     0.000000     0.000000     0.000000     0.000000     0.000000     0.000000     0.000000     0.000000     0.000000     0.000000     0.000000     0.000000     0.000000     0.000000     0.000000     0.000000     0.000000     0.000000     0.000000     0.000000     0.000000     0.000000     0.000000     0.000000     0.000000     0.000000     0.000000     0.000000     0.000000     0.000000     0.000000     0.000000     0.000000     0.000000     0.000000     0.000000     0.000000     0.000000     0.000000     0.000000     0.000000     0.000000     0.000000     0.000000     0.000000     0.000000     0.000000     0.000000     0.000000     0.000000     0.000000     0.000000     0.000000     0.000000     0.000000     0.000000     0.000000     0.000000     0.000000     0.000000     0.000000     0.000000     0.000000     0.000000     0.000000     0.000000     0.000000     0.000000     0.000000     0.000000     0.000000     0.000000     0.000000     0.000000     0.000000     0.000000     0.000000     0.000000     0.000000     0.000000     0.000000     0.000000     0.000000     0.000000     0.000000     0.000000     0.000000     0.000000     0.000000     0.000000     0.000000     0.000000     0.000000     0.000000     0.000000     0.000000     0.000000     0.000000     0.000000     0.000000     0.000000     0.000000     0.000000     0.000000     0.000000     0.000000     0.000000     0.000000     0.000000     0.000000     0.000000     0.000000     0.000000     0.000000     0.000000     0.000000     0.000000     0.000000     0.000000     0.000000     0.000000     0.000000     0.000000     0.000000     0.000000     0.000000     0.000000     0.000000     0.000000     0.000000     0.000000     0.000000     0.000000     0.000000     0.000000     0.000000     0.000000     0.000000     0.000000     0.000000     0.000000     0.000000     0.000000     0.000000     0.000000     0.000000     0.000000     0.000000     0.000000     0.000000     0.000000     0.000000     0.000000     0.000000     0.000000     0.000000     0.000000     0.000000     0.000000     0.000000     0.000000     0.000000     0.000000     0.000000     0.000000     0.000000     0.000000     0.000000     0.000000     0.000000     0.000000     0.000000     0.000000     0.000000     0.000000     0.000000     0.000000     0.000000     0.000000     0.000000     0.000000     0.000000     0.000000     0.000000     0.000000     0.000000     0.000000     0.000000     0.000000     0.000000     0.000000     0.000000     0.000000     0.000000     0.000000     0.000000     0.000000     0.000000     0.000000     0.000000     0.000000     0.000000     0.000000     0.000000     0.000000     0.000000     0.000000     0.000000     0.000000     0.000000     0.000000     0.000000     0.000000     0.000000     0.000000     0.000000     0.000000     0.000000     0.000000     0.000000     0.000000     0.000000     0.000000     0.000000     0.000000     0.000000     0.000000     0.000000     0.000000     0.000000     0.000000     0.000000     0.000000     0.000000     0.000000     0.000000     0.000000     0.000000     0.000000     0.000000     0.000000     0.000000     0.000000     0.000000     0.000000     0.000000     0.000000     0.000000     0.000000     0.000000     0.000000     0.000000     0.000000     0.000000     0.000000     0.000000     0.000000     0.000000     0.000000     0.000000     0.000000     0.000000     0.000000     0.000000     0.000000     0.000000     0.000000     0.000000     0.000000     0.000000     0.000000     0.000000     0.000000     0.000000     0.000000     0.000000     0.000000     0.000000     0.000000     0.000000     0.000000     0.000000     0.000000     0.000000     0.000000     0.000000     0.000000     0.000000     0.000000     0.000000     0.000000     0.000000     0.000000     0.000000     0.000000     0.000000     0.000000     0.000000     0.000000     0.000000     0.000000     0.000000     0.000000     0.000000     0.000000     0.000000     0.000000     0.000000     0.000000     0.000000     0.000000     0.000000     0.000000     0.000000     0.000000     0.000000     0.000000     0.000000     0.000000     0.000000     0.000000     0.000000     0.000000     0.000000     0.000000     0.000000     0.000000     0.000000     0.000000     0.000000     0.000000     0.000000     0.000000     0.000000     0.000000     0.000000     0.000000     0.000000     0.000000     0.000000     0.000000     0.000000     0.000000     0.000000     0.000000     0.000000     0.000000     0.000000     0.000000     0.000000     0.000000     0.000000     0.000000     0.000000     0.000000     0.000000     0.000000     0.000000     0.000000     0.000000     0.000000     0.000000     0.000000     0.000000     0.000000     0.000000     0.000000     0.000000     0.000000     0.000000     0.000000     0.000000     0.000000     0.000000     0.000000     0.000000     0.000000     0.000000     0.000000     0.000000     0.000000     0.000000     0.000000     0.000000     0.000000     0.000000     0.000000     0.000000     0.000000     0.000000     0.000000     0.000000     0.000000     0.000000     0.000000     0.000000     0.000000     0.000000     0.000000     0.000000     0.000000     0.000000     0.000000     0.000000     0.000000     0.000000     0.000000     0.000000     0.000000     0.000000     0.000000     0.000000     0.000000     0.000000     0.000000     0.000000     0.000000     0.000000     0.000000     0.000000     0.000000     0.000000     0.000000     0.000000     0.000000     0.000000     0.000000     0.000000     0.000000     0.000000     0.000000     0.000000     0.000000     0.000000     0.000000     0.000000     0.000000     0.000000     0.000000     0.000000     0.000000     0.000000     0.000000     0.000000     0.000000     0.000000     0.000000     0.000000     0.000000     0.000000     0.000000     0.000000     0.000000     0.000000     0.000000     0.000000     0.000000     0.000000     0.000000     0.000000     0.000000     0.000000     0.000000     0.000000     0.000000     0.000000     0.000000     0.000000     0.000000     0.000000     0.000000     0.000000     0.000000     0.000000     0.000000     0.000000     0.000000     0.000000     0.000000     0.000000     0.000000     0.000000     0.000000     0.000000     0.000000     0.000000     0.000000     0.000000     0.000000     0.000000     0.000000     0.000000     0.000000     0.000000     0.000000     0.000000     0.000000     0.000000     0.000000     0.000000     0.000000     0.000000     0.000000     0.000000     0.000000     0.000000     0.000000     0.000000     0.000000     0.000000     0.000000     0.000000     0.000000     0.000000     0.000000     0.000000     0.000000     0.000000     0.000000     0.000000     0.000000     0.000000     0.000000     0.000000     0.000000     0.000000     0.000000     0.000000     0.000000     0.000000     0.000000     0.000000     0.000000     0.000000     0.000000     0.000000     0.000000     0.000000     0.000000     0.000000     0.000000     0.000000     0.000000     0.000000     0.000000     0.000000     0.000000     0.000000     0.000000     0.000000     0.000000     0.000000     0.000000     0.000000     0.000000     0.000000     0.000000     0.000000     0.000000     0.000000     0.000000     0.000000     0.000000     0.000000     0.000000     0.000000     0.000000     0.000000     0.000000     0.000000     0.000000     0.000000     0.000000     0.000000     0.000000     0.000000     0.000000     0.000000     0.000000     0.000000     0.000000     0.000000     0.000000     0.000000     0.000000     0.000000     0.000000     0.000000     0.000000     0.000000     0.000000     0.000000     0.000000     0.000000     0.000000     0.000000     0.000000     0.000000     0.000000     0.000000     0.000000     0.000000     0.000000     0.000000     0.000000     0.000000     0.000000     0.000000     0.000000     0.000000     0.000000     0.000000     0.000000     0.000000     0.000000     0.000000     0.000000     0.000000     0.000000     0.000000     0.000000     0.000000     0.000000     0.000000     0.000000     0.000000     0.000000     0.000000     0.000000     0.000000     0.000000     0.000000     0.000000     0.000000     0.000000     0.000000     0.000000     0.000000     0.000000     0.000000     0.000000     0.000000     0.000000     0.000000     0.000000     0.000000     0.000000     0.000000     0.000000     0.000000     0.000000     0.000000     0.000000     0.000000     0.000000     0.000000     0.000000     0.000000     0.000000     0.000000     0.000000     0.000000     0.000000     0.000000     0.000000     0.000000     0.000000     0.000000     0.000000     0.000000     0.000000     0.000000     0.000000     0.000000     0.000000     0.000000     0.000000     0.000000     0.000000     0.000000     0.000000     0.000000     0.000000     0.000000     0.000000     0.000000     0.000000     0.000000     0.000000     0.000000     0.000000     0.000000     0.000000     0.000000     0.000000     0.000000     0.000000     0.000000     0.000000     0.000000     0.000000     0.000000     0.000000     0.000000     0.000000     0.000000     0.000000     0.000000     0.000000     0.000000     0.000000     0.000000     0.000000     0.000000     0.000000     0.000000     0.000000     0.000000     0.000000     0.000000     0.000000     0.000000     0.000000     0.000000     0.000000     0.000000     0.000000     0.000000     0.000000     0.000000     0.000000     0.000000     0.000000     0.000000     0.000000     0.000000     0.000000     0.000000     0.000000     0.000000     0.000000     0.000000     0.000000     0.000000     0.000000     0.000000     0.000000     0.000000     0.000000     0.000000     0.000000     0.000000     0.000000     0.000000     0.000000     0.000000     0.000000     0.000000     0.000000     0.000000     0.000000     0.000000     0.000000     0.000000     0.000000     0.000000     0.000000     0.000000     0.000000     0.000000     0.000000     0.000000     0.000000     0.000000     0.000000     0.000000     0.000000     0.000000     0.000000     0.000000     0.000000     0.000000     0.000000     0.000000     0.000000     0.000000     0.000000     0.000000     0.000000     0.000000     0.000000     0.000000     0.000000     0.000000     0.000000     0.000000     0.000000     0.000000     0.000000     0.000000     0.000000     0.000000     0.000000     0.000000     0.000000     0.000000     0.000000     0.000000     0.000000     0.000000     0.000000     0.000000     0.000000     0.000000     0.000000     0.000000     0.000000     0.000000     0.000000     0.000000     0.000000     0.000000     0.000000     0.000000     0.000000     0.000000     0.000000     0.000000     0.000000     0.000000     0.000000     0.000000     0.000000     0.000000     0.000000     0.000000     0.000000     0.000000     0.000000     0.000000     0.000000     0.000000     0.000000     0.000000     0.000000     0.000000     0.000000     0.000000     0.000000     0.000000     0.000000     0.000000     0.000000     0.000000     0.000000     0.000000     0.000000     0.000000     0.000000     0.000000     0.000000     0.000000     0.000000     0.000000     0.000000     0.000000     0.000000     0.000000     0.000000     0.000000     0.000000     0.000000     0.000000     0.000000     0.000000     0.000000     0.000000     0.000000     0.000000     0.000000     0.000000     0.000000     0.000000     0.000000     0.000000     0.000000     0.000000     0.000000     0.000000     0.000000     0.000000     0.000000     0.000000     0.000000     0.000000     0.000000     0.000000     0.000000     0.000000     0.000000     0.000000     0.000000     0.000000     0.000000     0.000000     0.000000
BAS17_006    17.071093    17.300438    14.337931    10.647610    7.641194     18.396807    18.859737    15.499261    11.406502    8.179532     17.415287    17.974596    14.950156    11.112326    7.997626     20.711718    20.355373    16.136679    11.458798    7.891739     21.905674    21.758482    17.348606    12.310180    8.441898     20.065113    20.090170    15.814316    11.120891    7.633835     21.288767    21.197655    17.482679    13.170571    9.777000     21.573057    21.772568    18.040865    13.541048    10.057695    21.697536    22.050924    18.265526    13.700756    10.118239    17.787622    16.520542    13.082174    9.908442     7.671779     19.279528    17.815788    13.947546    10.444959    7.991750     17.781399    16.895290    13.626758    10.345641    7.945999     14.192755    14.501757    11.863781    8.633144     6.041651     15.602083    16.301205    13.342274    9.575838     6.580307     13.214386    14.027760    11.643320    8.508217     5.951172     20.137268    19.707262    15.431671    10.797125    7.307677     21.611738    21.203501    16.596725    11.551923    7.756988     18.978283    18.995272    14.822829    10.333545    7.045280     20.765045    20.374054    16.197672    11.726553    8.381466     21.839544    21.177036    17.069353    12.573139    9.032676     20.096022    20.027172    15.891106    11.434669    8.159207     18.731302    17.967051    14.363330    10.865535    8.380672     19.692690    18.729317    15.040457    11.354816    8.583598     18.254684    18.227234    14.998564    11.306972    8.436512     9.834633     9.831107     8.243057     6.318167     4.747098     10.911168    10.967750    9.205289     7.014120     5.280311     10.090688    10.270467    8.773370     6.760995     5.080354     11.941005    12.039089    9.970072     7.446470     5.393178     12.846675    13.420267    11.181085    8.204418     5.757883     10.333917    10.995225    9.438840     7.217158     5.299757     19.328852    18.043262    13.751647    9.627391     6.695522     19.797306    18.408600    14.202400    10.056405    7.008541     18.059629    17.288099    13.277885    9.365507     6.604198     13.910813    13.621133    11.143284    8.527597     6.539230     16.284876    15.264992    12.366750    9.512630     7.344325     13.658401    14.019126    11.920102    9.338998     7.278020     12.628576    12.424985    10.229089    7.891280     6.146852     16.499559    15.188708    12.132768    9.200720     6.934909     12.673122    13.136420    11.352203    8.860928     6.670202     12.906499    12.342464    10.074158    7.768444     6.101698     15.956248    14.699974    11.870084    9.200783     7.388031     14.162701    13.997684    11.759464    9.144667     7.228392     10.401062    11.785680    11.293854    9.285507     6.917470     10.382441    11.685801    11.068029    8.956022     6.561866     7.847611     8.967076     8.706015     7.309740     5.625663     12.241422    11.457220    8.919251     6.456076     4.668466     13.648709    12.939188    10.054601    7.189700     5.083591     11.557981    11.029313    8.773179     6.497109     4.768070     13.251268    13.536427    12.049598    9.548460     7.059340     14.335121    14.466891    12.969429    10.338725    7.649444     12.797779    13.602089    12.757663    10.437648    7.793206     15.514130    16.162539    14.149943    11.342395    8.976998     19.197523    19.128174    15.991414    12.416114    9.821060     14.493711    15.598935    14.038916    11.312219    8.967822     22.662169    22.918652    20.518570    17.316450    14.467896    25.211977    25.085518    21.562374    17.333593    13.775404    23.289993    23.502150    20.916819    17.085133    13.517962    12.663751    12.493797    10.292240    7.929299     6.156707     16.413252    15.108823    12.032469    9.096048     6.846569     12.656311    13.123394    11.309038    8.801092     6.615231     17.784281    17.908285    14.352544    10.321535    7.106730     18.577049    17.962671    13.848423    9.793723     6.775939     16.140036    16.137552    12.805270    9.193430     6.376872     17.116791    17.759674    14.872890    10.939084    7.563772     18.439537    19.306801    16.054161    11.646107    7.923388     17.029726    18.013718    15.443153    11.572083    8.038065     18.816463    21.036003    18.917669    14.650013    10.568254    23.634794    24.559683    20.663244    15.281367    10.699900    16.020929    18.366970    16.927069    13.364069    9.761401     25.922337    25.145416    18.747089    12.811621    8.859679     29.291700    27.445328    20.233168    13.810797    9.471412     23.949162    24.380051    19.059978    13.495945    9.427768     26.303719    25.524548    19.017385    12.968080    8.933480     29.521471    27.714132    20.416164    13.903164    9.508035     24.249533    24.664129    19.231598    13.572683    9.455938     33.914955    34.176056    26.852461    18.699183    12.484323    36.364853    36.471821    28.699144    20.119366    13.508717    35.382343    36.178989    28.948460    20.386845    13.567014    22.106115    25.899158    24.055494    18.875755    13.605628    24.209454    28.948090    26.754610    20.574089    14.404615    22.872801    27.642265    25.969933    20.329088    14.376349    23.953894    25.327921    22.952463    19.248314    15.724715    27.708820    29.401699    26.242212    21.236494    16.539652    23.145956    25.606653    23.585806    19.538855    15.521976    42.495831    48.054878    43.810287    34.143139    24.450823    46.084961    53.523205    50.011917    39.441338    28.186275    48.101631    56.282009    52.307796    40.888466    28.864796    25.620331    26.449289    22.839802    18.216951    14.215929    31.441542    33.076080    28.808622    22.276327    16.345524    27.531254    30.742928    27.664814    22.056116    16.703953    25.449928    29.062794    27.896502    23.158720    17.672329    29.439508    35.515968    34.704540    28.179945    20.596563    28.892160    35.151405    34.225872    27.961555    20.698380    27.902462    33.743225    34.065979    29.297815    22.976942    31.601124    41.629360    43.181625    36.296898    27.102999    31.994417    41.419907    42.023926    35.136009    26.338211    17.347359    17.057121    14.016174    10.550345    7.764037     18.680082    18.446020    14.964338    11.113815    8.152496     17.939442    17.949430    14.879432    11.209757    8.232656     16.755249    16.979837    13.963990    10.235845    7.205873     17.698078    18.255051    14.940449    10.848982    7.653901     16.398985    17.060074    14.144623    10.392767    7.336954     19.985371    19.876574    16.031527    11.648483    8.240863     20.499716    20.415884    16.622055    12.167676    8.664452     19.735714    20.097549    16.277603    11.794065    8.327647     20.659075    20.347937    16.885920    13.098020    10.214994    21.309011    21.058359    17.643764    13.740207    10.705497    21.115448    21.421671    18.077297    13.984165    10.757180    14.166800    14.488060    11.870362    8.646654     6.053401     15.482843    16.173641    13.243151    9.502825     6.525637     13.216461    14.034471    11.651070    8.505075     5.940240     14.236108    14.538703    11.893929    8.656668     6.057988     15.553838    16.227158    13.270263    9.522383     6.549297     13.267955    14.078852    11.681869    8.530719     5.961717     21.405172    20.753736    16.153877    11.302873    7.685313     22.552622    21.733601    17.050718    12.018423    8.172577     20.413551    20.271519    15.740727    10.959941    7.491371     18.034397    17.778143    14.330492    10.684627    7.996385     19.332552    18.682005    15.262258    11.525125    8.499956     17.368080    17.861513    14.769607    11.020133    8.066813     11.172010    11.408611    9.607656     7.278073     5.325756     12.184108    12.881497    10.872116    8.067383     5.722271     9.749997     10.490149    9.148357     7.100353     5.280609     18.150517    17.510710    13.567465    9.516816     6.576837     19.319260    18.842119    14.652421    10.202831    6.930779     16.678442    16.515882    12.940862    9.191877     6.460896     18.125240    16.982040    13.353093    9.814302     7.196093     19.454710    17.860527    14.228529    10.649667    7.842586     17.208815    16.808250    13.524861    9.999147     7.321237     9.758554     10.150958    8.792932     6.868395     5.229884     10.861481    10.836203    9.230186     7.161027     5.423538     9.548677     9.920170     8.595446     6.684002     5.040011     8.283991     8.656999     7.993630     6.583228     5.017585     9.182226     9.645486     8.669359     6.891402     5.067850     6.809895     7.308070     6.872873     5.748693     4.446618     11.959526    10.712967    8.300807     6.099028     4.505652     12.527913    11.500289    9.143081     6.769027     4.937778     11.392725    10.643568    8.686383     6.647251     4.994517     13.526901    14.187545    12.176912    9.315568     6.884918     16.820997    16.489489    13.590463    10.402059    8.087009     12.939594    13.942593    12.476419    10.048811    7.935843     22.514212    23.352243    18.920626    13.586183    9.310101     22.421099    22.409185    17.599880    12.452724    8.537395     18.354456    18.993372    15.335769    11.096848    7.769021     17.290159    16.986380    13.353743    9.418721     6.418184     18.740829    18.203432    14.020524    9.740544     6.577362     17.362797    17.023201    13.366565    9.467027     6.473980     19.203766    22.564789    21.234718    16.707808    11.806535    20.758142    24.018852    22.029854    16.919724    11.727614    18.615694    22.358259    21.630884    17.380455    12.390191    26.053560    25.277203    18.822559    12.827510    8.834913     29.344213    27.524120    20.286890    13.824874    9.451852     23.984789    24.383135    19.023445    13.446047    9.382794     26.345938    25.577085    19.049614    12.983356    8.943642     29.511566    27.746189    20.423637    13.882962    9.478541     24.372707    24.760742    19.270823    13.567368    9.428062     25.677700    27.782299    23.755827    17.563864    12.116083    27.089989    30.022346    25.915512    19.145145    13.121392    26.751745    29.607288    25.797188    19.233671    13.154601    20.601402    23.467607    21.816114    17.681122    13.478243    24.149710    27.590071    25.263992    19.818466    14.469883    18.952017    22.823936    21.688990    17.570145    13.201581    14.978012    13.802462    10.767905    7.931463     5.908098     17.103777    15.438504    11.893200    8.699004     6.434188     15.715452    14.691723    11.673606    8.641009     6.402098     44.131382    45.926357    37.124863    26.664358    18.528130    48.625500    50.504398    41.497944    30.228966    20.959265    45.578632    49.581795    41.544792    30.411983    21.056215    33.366718    40.808617    40.195877    32.759243    23.970289    36.344543    47.195248    47.642132    38.794178    27.939125    38.435326    48.417446    47.958626    38.792686    27.784859    19.791777    19.325514    16.238462    13.329966    11.432266    21.726809    21.215178    17.656105    14.252808    11.934660    18.779062    18.784058    16.028374    13.085933    11.198155    15.002606    13.823568    10.778800    7.938160     5.909890     17.025156    15.381104    11.870831    8.700217     6.446504     15.735761    14.656747    11.643839    8.644593     6.430293     15.837441    15.449659    12.634159    9.719766     7.517963     18.329361    17.434010    13.965026    10.529259    7.995311     15.304052    15.768295    13.410100    10.338493    7.806372     12.685905    12.490668    10.285973    7.935189     6.177719     16.584648    15.211444    12.098658    9.146069     6.881476     12.712130    13.168110    11.364553    8.866509     6.678747     18.742775    19.633307    17.530327    14.306046    11.390141    22.914907    22.997362    19.214808    14.688590    10.985679    16.436754    17.726667    16.143110    13.109199    10.156917    27.589777    26.571756    21.119844    16.130007    12.644986    35.236294    33.510685    26.585472    19.667595    14.385956    28.301888    29.781923    25.355522    19.754698    14.993752    32.899994    36.519188    34.709541    30.128975    25.041573    36.586670    42.684616    41.271446    34.819054    27.383369    35.090580    41.407127    39.440777    33.043320    26.151928
BAS17_007    0.047089     0.051396     0.059168     0.068156     0.079473     0.053099     0.048269     0.051685     0.061345     0.073519     0.070661     0.080155     0.086032     0.090276     0.092038     8.055387     8.377560     7.936498     6.974268     6.205108     8.157198     7.259541     6.437350     5.773109     5.338846     7.171797     6.718256     5.918744     5.507738     5.444649     13.656763    11.220911    9.457668     8.239398     7.891391     10.712543    9.927734     9.233485     8.688754     8.099983     8.752892     7.777444     7.138960     7.279997     7.658234     13.805378    14.077098    14.336381    14.147257    13.550561    6.756707     6.655967     6.329835     6.147961     6.155528     8.531152     7.934230     8.162246     8.903350     9.281919     5.677891     6.639356     7.167746     6.956207     6.567180     5.831204     5.949780     5.604247     5.351501     5.489569     5.034624     5.548743     5.563423     5.893716     6.696925     6.425940     7.489745     7.207307     6.020977     4.857981     7.722325     6.872908     5.780878     5.363964     5.499485     6.693536     6.142589     5.601767     5.624500     6.115257     5.649497     6.352482     6.081231     5.194919     4.458499     5.703496     5.279510     4.569048     4.410745     4.770502     4.999330     4.897925     4.742265     5.029171     5.750490     12.870285    9.990599     7.829300     6.901213     6.710166     8.737108     7.433164     6.184831     5.288080     4.710067     6.850159     6.388087     6.152837     6.121026     6.217976     6.615915     7.692512     8.244768     8.189972     8.596087     4.112603     4.019994     3.704713     3.670336     4.175705     4.417914     4.656418     5.008108     5.529112     5.977992     6.219007     7.078595     7.143664     6.495363     5.896979     5.517892     5.290505     4.904440     4.882216     5.038153     6.063142     6.208881     6.082264     6.485150     7.308303     5.788951     6.369481     6.036666     5.082623     4.274446     5.239301     4.777451     4.271018     4.665973     5.627956     5.202971     5.368382     5.321137     5.515413     6.190472     6.723333     5.941810     5.008606     4.261408     3.911221     3.570491     3.452809     3.509977     3.518047     3.456880     2.838233     2.969472     3.189981     3.526918     3.991333     11.124614    11.417555    12.834474    14.210591    14.513728    5.249649     5.537250     6.145473     7.009578     8.087612     7.171460     7.797570     8.773289     9.898947     10.834220    6.714584     6.995711     8.225272     10.311070    14.025350    4.808342     4.768054     4.807465     5.264536     6.381276     4.882096     4.780675     5.236425     6.324208     7.680411     5.007769     4.632577     4.948737     5.785866     7.327248     2.167601     2.319943     2.607821     3.035473     3.557383     2.350120     2.667765     3.195187     3.834969     4.407933     6.842756     5.434161     4.445927     3.768680     3.401635     3.861279     3.603706     3.517781     3.759922     3.958759     3.560200     3.600028     3.637038     3.732236     3.926520     3.465699     4.507544     5.042030     4.742113     4.254554     2.304477     2.691060     3.061740     3.369807     3.608743     2.646379     3.168466     3.790255     3.975694     3.869780     4.737269     5.244661     5.346208     4.920292     4.489624     3.045738     3.579618     4.343985     4.710728     4.698094     2.743305     3.320151     3.964115     4.258522     4.134265     15.374057    17.926098    20.450243    19.592873    16.374931    7.465363     7.360138     7.552445     8.018465     8.210511     9.629420     10.310806    11.326447    12.451065    12.503169    4.773724     4.890443     5.098859     5.348895     6.006312     2.993070     3.259474     3.563974     4.146037     4.996579     2.728789     2.988223     3.543851     4.398934     5.083420     8.648798     5.636381     4.000630     3.335732     3.195366     3.591346     3.060561     2.501925     2.297389     2.364211     2.735450     2.733858     2.565773     2.445240     2.417280     7.428674     5.419770     4.235321     3.671052     3.417421     3.786372     3.642264     3.078138     2.558873     2.182349     2.689360     2.753713     2.898913     2.907630     2.719738     5.671778     9.314556     11.155746    10.527643    9.057401     5.188810     6.829315     7.842664     7.765305     6.896655     4.016147     6.373532     8.492948     9.069774     8.043190     6.904118     7.935650     8.592270     8.736906     8.845471     3.888305     4.354112     4.600280     4.776797     5.005037     4.086059     5.209050     6.324233     7.013262     7.189738     10.007577    7.839691     6.212033     5.089090     4.451328     5.254742     4.768303     3.761346     3.101234     3.031217     3.546960     3.830121     3.737400     3.599225     3.542097     13.451651    9.741565     7.113712     5.563180     4.757938     6.461690     5.936085     4.667181     3.730409     3.388884     4.018612     4.141192     3.891690     3.761696     3.768776     8.561204     10.008945    10.322021    9.379963     8.132754     6.505051     7.354932     7.090239     6.496579     5.859443     4.010461     5.530593     6.546359     6.842982     6.444447     9.125640     13.119219    14.816176    13.840854    12.064825    6.255412     7.370059     8.124002     8.583037     8.472330     5.274230     7.069065     8.700611     9.539042     9.303971     9.289802     9.465639     9.074931     8.278403     7.584304     5.865455     5.827599     5.369551     5.230565     5.348775     4.000166     4.887010     5.430887     5.891551     6.323205     9.049134     10.685800    11.368018    11.227667    10.868457    6.077705     6.824628     7.686801     8.393485     8.697807     6.838222     7.823410     8.537999     9.187216     10.040720    7.983129     9.210002     9.712689     9.618041     9.415306     5.656654     6.209643     7.236556     8.564362     9.448500     5.058629     5.973281     6.967103     8.208468     9.432848     9.307954     12.093412    13.580568    13.220262    12.325333    6.466002     7.270205     8.574193     10.028378    10.825310    5.428410     6.760778     8.241824     9.653520     10.569662    17.721926    17.954975    18.151474    17.210556    15.376324    12.331492    11.885692    11.331213    10.870509    10.421422    10.706011    11.032929    11.198902    11.557970    11.765043    9.646550     10.672504    10.929142    10.007241    8.660035     6.807387     6.743751     6.705486     6.847632     6.831005     6.481299     6.354713     5.981390     6.079584     6.350603     8.808618     8.117076     6.989521     5.925224     5.420278     6.592558     6.194299     5.579302     5.057568     4.788909     5.055058     4.930427     4.820686     4.963776     5.309743     13.546305    10.989582    9.083145     8.202395     8.222129     7.916736     7.272060     6.754662     6.344326     5.917202     7.608871     6.915493     6.700500     6.932666     7.281360     8.602448     9.864511     10.638290    10.635072    10.374306    5.274933     5.295009     5.507739     6.131326     6.913405     6.450641     6.873684     7.027672     7.350975     7.800398     7.095498     8.034057     7.897392     7.065186     6.192043     7.078264     6.471169     6.019046     5.885381     5.899874     6.532840     6.828268     6.677523     6.672458     6.899529     5.779041     6.648530     6.461887     5.566713     4.756301     5.690988     5.280591     4.601848     4.471129     4.826814     5.127227     4.973155     4.762120     4.991705     5.645205     7.643537     7.741262     6.922206     6.025711     5.783252     6.298583     5.732071     4.945362     4.454756     4.453651     4.507229     4.727265     5.006236     5.620694     6.580010     5.131227     5.821477     6.560513     7.134696     7.995288     3.804126     3.753318     3.654429     3.927561     4.551528     4.092206     4.438602     4.761337     5.448626     6.238530     6.588975     7.332144     6.934684     5.811467     4.798819     6.557136     5.877220     5.150465     5.104610     5.449876     6.119840     6.206660     5.912534     5.942254     6.452166     4.849609     5.651450     5.662214     5.033529     4.567956     3.512243     3.526080     3.501992     4.040734     5.091366     4.045160     4.158552     4.315197     4.824627     5.804173     4.460757     5.125348     6.188038     7.072131     7.981229     2.776024     2.807604     2.855195     3.181051     3.973554     2.863263     3.047676     3.516928     4.178168     4.863169     5.691994     4.213836     3.581979     3.522374     3.776828     3.170776     2.986182     2.889316     2.947231     2.942147     3.405925     3.688909     3.815438     3.900554     3.969504     5.051368     4.401789     3.845039     3.346163     3.088235     2.983756     2.910086     2.680727     2.901958     3.426599     3.283278     3.288054     3.300203     3.373375     3.656013     4.534199     5.152988     5.343459     5.002328     4.617293     3.179456     3.742098     4.496790     4.848235     4.805949     2.642574     3.288467     4.003191     4.343701     4.247571     6.827086     5.205020     4.406582     4.057656     4.150442     3.381762     3.194195     2.991912     3.085758     3.425707     2.771564     3.070041     3.268754     3.428171     3.537984     9.505441     5.929923     3.844476     2.974960     2.693908     3.994726     3.342968     2.637644     2.219727     2.007906     2.853486     2.581863     2.373333     2.308256     2.276134     5.785889     7.509246     8.421050     7.835779     6.710252     4.156739     5.367405     5.939606     5.684718     4.888535     3.264191     4.992548     6.628394     6.992252     6.095158     6.083512     6.745994     7.114346     7.125499     7.268409     4.015153     4.347319     4.264658     4.148032     4.245617     3.458249     4.426621     5.265316     5.744508     5.893036     9.988050     7.788816     6.181275     5.072834     4.423650     5.103759     4.625717     3.678385     3.077779     3.030190     3.526024     3.801543     3.719738     3.607554     3.583967     11.069238    9.343051     7.874221     6.803246     6.118211     6.091643     6.182117     5.415891     4.679907     4.218510     3.817424     4.373616     4.561823     4.585915     4.460492     8.252105     11.860827    13.050009    11.955228    10.307455    6.310322     7.332278     7.774727     7.887065     7.528387     4.171617     6.211576     7.874784     8.552910     8.123847     13.877566    11.901812    11.688725    12.046341    11.971715    6.824297     5.845203     5.165136     5.019429     5.230311     10.250868    9.349774     8.718495     8.457978     8.251541     8.643296     8.907392     8.535456     7.818827     7.289324     5.791935     5.926665     5.455989     5.197316     5.247465     3.864265     4.856740     5.489861     5.911904     6.259210     8.801455     10.919635    11.467189    10.624229    9.554409     6.290221     6.911719     7.092862     7.414097     7.604376     4.013773     5.401171     6.611976     7.501362     7.860429     12.498514    9.693169     7.971486     7.362168     6.994363     8.925293     7.947487     7.231275     6.627434     6.051202     6.875452     6.661899     6.489998     6.364771     6.244797     8.784909     8.569657     9.443845     12.003406    19.004927    4.671607     4.727499     5.214437     6.622137     9.353516     5.389802     5.343519     5.516861     6.110918     7.381651     6.517973     5.897934     5.075055     4.348396     3.945034     3.620597     3.451706     3.474521     3.463482     3.387895     2.791169     2.991228     3.240674     3.563319     3.993432     6.239584     6.870078     8.074171     10.278228    14.245706    3.591827     3.699070     3.991110     4.895757     7.373866     4.239532     4.262941     4.627334     5.287827     6.206528     8.501185     10.506115    11.195941    10.258916    8.808424     4.481650     5.413697     6.384181     6.896842     6.787064     5.212882     6.264099     7.412111     8.037259     7.731160     9.503272     11.527597    12.410555    12.109366    11.388150    6.307519     7.215921     7.626427     7.538779     7.277449     6.234674     8.115355     9.629564     10.235188    10.257872    10.423869    14.687449    17.096827    16.564289    14.768684    7.803781     8.620565     9.713804     10.917599    11.272955    5.811579     7.876787     9.803797     11.165964    11.546328
BAS17_008    8.063713     7.757589     8.394786     9.437875     10.236585    6.860199     6.459972     6.804624     7.741158     8.644259     5.724210     5.493194     5.700189     6.529757     7.508553     3.192355     3.117508     3.532149     4.050999     4.362727     2.869193     2.770468     3.153537     3.704768     4.054718     2.510383     2.342300     2.355592     2.711517     3.162326     6.956441     6.429637     6.887002     7.623593     8.109103     5.789821     5.391156     5.717304     6.536836     7.231588     5.446112     5.230497     5.071550     5.362174     5.895586     5.291300     5.255522     5.778154     6.471404     7.084018     3.716169     3.414359     3.467496     3.739752     4.158429     3.472342     3.255219     3.577268     4.287156     4.986548     2.819177     2.915717     3.245508     3.629112     3.864376     2.411512     2.310373     2.631185     3.134994     3.524328     2.105597     1.895158     2.077902     2.696102     3.398400     2.167668     2.223208     2.574971     3.005023     3.288947     2.120794     1.964083     2.249400     2.696101     3.010605     2.244871     2.015288     2.020999     2.380848     2.810193     2.286659     2.244547     2.501744     2.875264     3.179659     2.137728     1.950825     2.148789     2.531063     2.841384     2.102636     2.024288     2.039102     2.300997     2.649529     4.480037     4.087098     3.997271     4.036408     4.113763     4.394767     3.777433     3.713903     3.945339     4.229377     4.093379     3.921556     3.730441     3.815995     3.949002     3.211475     3.253555     3.507005     3.834672     4.112876     3.075666     2.771830     2.701256     2.845216     3.094913     3.262418     3.131553     3.079447     3.467780     4.184933     2.866972     2.837761     3.007453     3.278498     3.474776     2.661855     2.654172     2.757749     2.908055     3.030339     2.257642     2.168173     2.320792     2.810196     3.359755     2.378250     2.207900     2.393591     2.707395     2.918370     2.090891     2.003623     2.135874     2.373400     2.564295     2.380644     2.079745     2.005522     2.298163     2.712510     2.456034     2.345585     2.438891     2.587021     2.695235     2.280588     2.063815     2.100407     2.289198     2.534668     2.346313     2.355760     2.439268     2.699158     2.947929     4.728302     5.069749     5.765957     6.368278     6.920266     4.928420     5.207020     5.432868     5.950540     6.854796     5.365125     5.239525     5.824027     6.776619     7.449213     3.125475     3.533721     4.611247     6.038345     7.765433     3.367427     4.014254     4.572738     5.065740     5.734161     3.791758     4.053916     5.267240     8.229557     12.997905    1.620226     1.651262     1.878205     2.222782     2.515530     1.770308     1.731883     1.828127     2.037920     2.203034     1.345383     1.327154     1.534737     1.967048     2.411252     2.956165     2.880581     2.947573     3.114631     3.237869     3.037689     2.792094     2.717956     2.758307     2.844261     2.543814     2.147155     2.163154     2.492259     2.827365     1.774230     2.001694     2.594966     3.153495     3.429136     1.972781     2.070452     2.260067     2.459223     2.729080     1.805696     1.932649     2.260069     2.681415     3.074020     3.260412     3.372290     3.647332     4.020500     4.402617     2.810302     3.047196     3.432706     3.773313     4.070774     2.783825     3.140270     3.486968     3.962051     4.525358     5.563840     6.029440     7.005017     8.381811     9.630385     5.722526     6.273976     7.317353     8.395254     9.254555     4.581885     4.710720     5.746352     7.825256     10.275228    2.146462     2.346672     2.807181     3.309223     3.711542     2.487407     2.821276     3.189831     3.567705     3.792502     2.474612     2.366535     2.545522     2.929304     3.312432     2.092271     2.176532     2.465131     2.811131     3.026604     2.254627     2.268123     2.421554     2.665959     2.916373     1.614742     1.687808     2.012290     2.430169     2.793478     2.095305     2.418216     3.008207     3.457572     3.598978     2.236461     2.255991     2.318366     2.427593     2.680765     2.158055     1.995927     2.256999     2.623270     2.832908     2.191540     2.564351     3.322102     3.965916     4.254643     2.129730     2.516671     3.180052     3.678216     3.863145     2.145491     2.400502     2.950037     3.594272     4.092609     3.905875     4.292989     5.083846     5.810490     6.243391     4.071267     4.461839     4.855281     5.348618     5.965023     3.861725     3.905040     4.354245     5.035475     5.520551     2.687029     2.903530     3.537250     4.203164     4.606769     2.666724     2.907903     3.323792     3.732446     4.019372     2.804771     2.516932     2.643941     3.108892     3.614892     2.947912     3.336808     4.006202     4.555982     4.788037     3.002221     2.870058     3.056706     3.497714     3.973256     3.131218     2.970353     3.332774     3.996153     4.443134     2.796579     3.316638     4.397728     5.315574     5.681627     2.533659     2.654632     3.335022     4.242835     4.909965     2.681643     2.797382     3.471411     4.518667     5.280340     3.476983     4.228297     5.891592     7.866089     9.143662     3.239588     3.889739     5.586751     7.376560     8.236266     3.323622     4.125589     5.414958     7.263381     8.907475     4.403700     5.434717     7.263649     9.237630     10.427682    4.230378     4.603870     5.771544     7.343837     8.579474     3.864232     4.238769     5.526495     7.814802     9.770286     4.843188     6.464171     10.075436    14.324731    16.664160    4.999449     6.730033     9.535376     12.108038    13.260467    4.456213     5.570300     7.985636     11.919641    15.069149    5.106495     7.419980     12.155158    17.798582    21.070444    4.147612     5.296584     8.513804     12.430060    14.802977    4.413406     6.270546     10.055759    15.364130    19.026886    5.101922     7.421238     12.132448    17.755812    21.036072    4.138700     5.323999     8.598419     12.553797    14.925095    4.359925     6.196292     9.944672     15.223905    18.865442    10.161089    9.197819     8.917461     9.061173     9.406989     6.202761     5.473886     5.301574     5.650384     6.220469     4.713055     4.186959     4.332460     4.926600     5.584198     3.196171     3.218453     3.611964     4.101276     4.447205     2.586758     2.528294     2.807389     3.255226     3.604296     1.994562     1.831671     2.020306     2.605391     3.232165     3.188436     3.111416     3.432628     3.895376     4.292754     3.135620     2.901680     3.135425     3.624251     4.060794     2.955791     2.928575     2.865387     3.039542     3.367202     5.356045     4.878696     5.030516     5.371238     5.597327     4.884509     4.228419     4.250642     4.687147     5.217214     4.974877     4.647258     4.441145     4.576146     4.849464     3.308584     3.365756     3.789577     4.306688     4.702083     2.397685     2.424818     2.772051     3.154016     3.398282     1.908107     1.897763     2.195871     2.880627     3.611217     2.265119     2.346207     2.736274     3.203972     3.498455     2.219337     2.147687     2.504433     2.995986     3.281679     1.973667     1.880835     1.968100     2.373801     2.856189     2.411754     2.354961     2.626812     3.003597     3.258579     2.145035     1.989315     2.280546     2.736728     3.034000     2.116226     2.006242     2.014544     2.326780     2.746860     2.899063     2.787635     2.966768     3.313064     3.615055     2.802804     2.483753     2.672123     3.094429     3.470892     2.488032     2.471653     2.514457     2.727140     2.978788     2.059468     2.093968     2.322632     2.661657     2.938047     2.050199     1.955903     2.049056     2.286897     2.512398     1.562945     1.617481     1.849333     2.356479     2.912330     2.686605     2.547165     2.691024     2.982687     3.199600     2.498474     2.332419     2.517163     2.861938     3.120348     2.678526     2.288926     2.217797     2.571963     3.019413     2.385187     2.240148     2.418688     2.700387     2.884409     2.222391     2.071520     2.088438     2.229478     2.419973     2.000914     1.899045     1.940079     2.239753     2.620149     2.324296     2.358621     2.788497     3.442774     4.060524     1.891554     2.071484     2.365048     2.642665     2.856641     2.295708     2.137912     2.348878     3.136621     4.275677     2.100377     2.055727     2.152517     2.366712     2.542053     2.163441     2.042837     2.020143     2.101293     2.189840     1.690628     1.612194     1.758885     2.083226     2.406590     2.097691     2.078252     2.336056     2.627076     2.761611     2.025343     1.965889     1.986369     2.081386     2.268480     1.819185     1.589424     1.679797     1.998720     2.295205     1.785047     1.989795     2.457153     2.889843     3.123465     2.751636     2.826537     3.016971     3.217858     3.468623     2.159646     2.312863     2.552881     2.943871     3.387772     1.779101     1.973349     2.449672     3.023259     3.438683     1.917540     2.110569     2.571702     3.111734     3.494129     1.516679     1.587179     2.042391     2.626043     3.081608     2.671212     2.832452     3.101914     3.320364     3.400407     2.819890     2.740330     2.686947     2.696764     2.879646     2.462492     2.303131     2.492677     2.813173     3.042635     1.947127     2.444343     3.434889     4.238822     4.549311     2.152394     2.405885     2.858945     3.257650     3.575787     2.002149     2.279723     2.891674     3.463481     3.768153     3.208662     3.568517     4.297789     5.016139     5.479802     3.453330     3.694459     4.242775     4.849031     5.320854     2.837716     2.825242     3.267889     3.981854     4.579554     2.783788     3.061370     3.581600     4.084819     4.379594     2.894333     2.978973     3.348856     3.798008     4.178135     2.613533     2.520183     2.785405     3.328624     3.844824     2.826864     3.210695     3.988287     4.639858     4.890273     2.463082     2.555401     2.974949     3.564218     4.107708     2.675758     2.654808     3.120196     3.876958     4.397545     3.087460     3.704378     4.985071     6.299385     7.007552     2.806874     3.096590     4.150821     5.435816     6.275552     2.805654     3.398540     4.528727     5.916927     6.883265     4.856141     4.775082     5.094376     5.365642     5.434614     4.494401     4.079466     3.850056     3.995269     4.549597     4.233607     3.675113     3.935168     4.647544     5.336905     3.491089     4.360459     5.978954     7.691231     8.703454     3.681405     4.653861     6.217817     7.487992     8.037701     3.422207     3.541504     4.267119     5.934424     7.624240     4.405972     5.845531     8.423741     11.172018    12.688356    4.176723     4.647865     6.282942     8.620089     10.431926    4.175961     5.093596     7.446612     10.740557    12.887999    6.188573     5.513269     5.119499     4.878828     4.695199     4.950023     4.400277     4.177416     4.133061     4.233881     4.214673     3.804935     3.679033     4.010792     4.387924     3.846495     3.975241     4.712375     5.794792     6.793587     3.286174     3.034308     3.036496     3.302352     3.734504     2.987599     2.743495     3.044099     3.904891     4.966341     3.308687     3.067020     3.114586     3.350310     3.608899     3.129313     2.788116     2.846362     3.152836     3.505061     2.976336     3.091122     3.145863     3.360475     3.609983     3.434165     3.552476     4.031223     4.528172     4.957267     3.687112     3.780586     3.683062     3.794397     4.222516     4.256052     4.121947     4.434132     4.910718     5.078714     2.701191     2.876040     3.336732     3.944913     4.467829     2.726276     2.992847     3.617172     4.159321     4.390311     2.475032     2.766266     3.154862     3.797782     4.574753     4.999102     6.136623     8.220675     10.266385    11.324358    5.166017     6.660160     8.537222     10.042841    10.935207    6.348093     6.431848     7.084563     8.688423     10.273890    5.052410     6.992596     11.437115    16.977692    20.309494    4.314599     5.810987     9.666771     14.103617    16.475895    4.314566     6.270622     10.441563    16.141966    20.186287
BAS17_009    4.428141     4.259316     4.525321     5.077824     5.537331     6.354984     6.007213     6.529420     7.190114     7.431799     6.739799     6.555530     7.080907     7.587477     7.594314     6.067377     5.165127     4.808443     4.774753     4.740018     10.014245    7.444631     6.822874     6.806275     6.601866     9.297180     7.280529     6.689331     6.519943     6.169253     4.734289     4.546039     4.718972     5.144434     5.492049     7.160351     6.294397     6.554674     7.154865     7.443909     6.796392     6.684414     7.116633     7.483306     7.436153     3.086783     3.079900     3.244673     3.465682     3.555692     3.833383     3.898701     4.181077     4.377177     4.262876     4.198429     4.122440     4.442747     4.714818     4.604092     3.034948     3.053467     3.241164     3.466096     3.538813     3.757436     3.860465     4.155321     4.349104     4.226614     4.030288     4.026656     4.427404     4.737915     4.619378     6.057226     5.235848     4.752739     4.521083     4.321185     8.856914     7.053361     6.349965     6.024517     5.627190     8.382760     6.757060     6.051816     5.661383     5.210945     4.889151     4.524576     4.272439     4.194117     4.116530     6.145139     5.485059     5.324763     5.312898     5.142159     6.237766     5.871710     5.645027     5.375963     4.964953     5.155256     4.750713     4.499026     4.458323     4.489588     6.476000     5.662819     5.341136     5.307092     5.277669     6.504508     6.173958     5.990277     5.802283     5.478557     2.995280     3.017128     3.210005     3.439227     3.515253     3.697612     3.795033     4.090853     4.293428     4.183434     3.975805     3.977148     4.368580     4.668025     4.551296     3.915462     3.742944     3.693413     3.626380     3.445821     4.955067     4.698333     4.565761     4.445265     4.176946     4.828598     4.528904     4.473110     4.377906     4.068551     4.123133     3.869976     3.777767     3.765852     3.669163     4.994227     4.577800     4.623210     4.719964     4.542214     5.221140     4.739165     4.648059     4.578074     4.282373     3.186471     2.997139     2.999372     3.107470     3.145569     3.648933     3.418869     3.418481     3.554199     3.614689     3.963184     3.921759     3.940689     3.904180     3.730263     3.081414     2.849561     2.783790     2.924911     3.150429     3.671931     3.509996     3.606137     3.915570     4.184827     3.973585     3.756113     3.717892     3.863728     4.052432     3.520552     3.356426     3.363687     3.460431     3.562186     4.004560     3.960769     4.082025     4.248341     4.317552     4.434764     4.348631     4.552815     4.754110     4.801866     3.186174     3.643461     4.446203     4.879446     4.668307     3.646582     4.596663     5.643871     5.936295     5.461029     4.234633     5.163944     6.197714     6.447227     5.874525     3.514390     3.385642     3.328449     3.239979     3.099305     4.062319     3.862725     3.795982     3.724523     3.549915     4.133228     4.054997     4.053874     3.935359     3.645933     4.001932     4.902054     6.702604     7.657481     7.184576     5.175539     7.506727     10.621233    11.768237    10.518381    6.875979     8.073003     10.788193    11.903683    10.641217    4.238379     3.909096     3.806906     3.848636     3.863471     4.995039     4.641478     4.505879     4.609780     4.756384     5.259337     5.071413     4.908502     4.808444     4.691741     8.025974     7.708690     8.449169     9.637646     10.368150    10.549859    9.995389     10.632202    11.934913    12.907902    11.066253    10.636947    11.474585    12.667165    13.152143    2.611969     2.410660     2.322982     2.410717     2.574909     3.173510     2.990408     2.999168     3.186435     3.356964     3.479099     3.272919     3.151797     3.184528     3.279187     2.932010     2.866587     2.864695     2.957785     3.054243     3.557516     3.567271     3.671679     3.785015     3.790058     3.935918     4.041321     4.182207     4.260390     4.159957     2.776777     3.008225     3.428300     3.613162     3.482774     3.527911     4.391676     5.397379     5.625070     5.088123     4.450304     5.163525     6.207164     6.494363     5.876441     3.628451     3.911903     4.532051     4.845395     4.668488     5.239798     6.210615     6.932217     6.859613     6.168099     6.531935     6.774011     7.096315     7.044900     6.550474     5.202085     5.206574     5.782554     6.965933     8.181812     6.727424     7.031486     8.141088     9.592267     10.563280    6.870882     7.252664     8.090971     9.246404     10.055839    4.781716     4.607199     4.662487     5.093201     5.596871     5.993123     5.917994     6.179665     6.697553     7.066116     6.738775     6.786296     6.854055     7.122779     7.272081     3.025872     3.048301     3.149817     3.328136     3.471148     3.740936     3.852760     4.109013     4.346500     4.397001     4.045625     4.315935     4.692091     4.943561     4.886966     3.147722     3.529527     4.088171     4.507617     4.597045     3.974790     5.039469     6.136004     6.564800     6.291640     4.735613     5.759669     6.895302     7.397813     7.129197     7.097878     7.583207     9.432160     11.826833    13.317254    8.999024     9.785785     11.690328    13.865294    15.069530    9.622635     10.264862    12.251109    14.416888    15.399446    6.016131     6.930049     8.119040     9.606724     10.851508    7.211390     8.528232     10.870672    13.250032    14.569316    7.403299     9.173359     12.179738    15.173889    16.605541    5.238121     5.855281     7.056464     8.741982     10.162299    6.955979     8.097853     10.364491    12.735868    14.016555    6.777401     8.252908     10.782592    13.270030    14.444234    5.959683     6.341266     7.134754     8.258718     9.149108     7.108612     7.544200     8.823461     10.369243    11.280906    7.216882     8.031872     9.636863     11.102399    11.694241    6.295771     7.230437     8.746610     10.750201    12.262980    7.305600     8.404676     10.232748    12.316408    13.663775    7.664218     9.180180     11.622387    13.851704    14.830356    4.488098     4.481110     4.729543     5.187242     5.587548     5.801485     5.828222     6.373659     6.913272     7.020071     6.586838     6.509330     6.885195     7.245801     7.198829     5.206121     4.718856     4.601551     4.733654     4.820627     7.514039     6.403409     6.330238     6.508397     6.389533     7.474328     6.433182     6.355123     6.503592     6.334607     4.802307     4.463044     4.379150     4.490637     4.566930     6.916653     5.899194     5.860695     6.083377     6.070294     6.735198     6.250463     6.216321     6.168526     5.866701     4.754301     4.622030     4.754580     5.076852     5.322244     6.209471     5.926576     6.195147     6.597040     6.739997     6.005792     6.242261     6.650282     6.909378     6.809545     3.017003     3.042379     3.232423     3.466258     3.549317     3.755430     3.833139     4.112506     4.313313     4.207431     4.068028     4.045566     4.414571     4.699488     4.570019     3.039643     3.056643     3.246219     3.476094     3.549710     3.783309     3.860954     4.125170     4.305675     4.186586     4.048948     4.036866     4.415327     4.707867     4.588877     5.711653     5.052831     4.661700     4.479017     4.313488     8.547170     6.749744     6.143360     5.929649     5.613182     8.094728     6.717638     6.068110     5.655235     5.198540     4.461446     4.158648     4.030205     4.103862     4.192953     5.359508     4.980104     4.934027     5.052423     5.098890     5.527112     5.570834     5.555092     5.384544     5.060205     3.000772     3.006498     3.199279     3.439238     3.521044     3.699710     3.800704     4.092464     4.288783     4.174917     4.021274     4.017344     4.404853     4.701494     4.577202     5.194897     4.773570     4.442144     4.176391     3.929363     6.640350     5.893329     5.425820     5.088846     4.706819     6.492644     5.712090     5.207618     4.820974     4.411920     3.543619     3.529100     3.798870     4.066322     4.029984     3.967658     4.039521     4.617544     5.094538     5.025267     4.599502     4.631612     5.063997     5.269802     4.941216     3.811541     3.985160     4.430053     4.704984     4.633371     4.209216     4.622973     5.017020     5.073231     4.826824     5.013619     5.449574     5.882996     5.946474     5.630614     2.843146     2.776200     2.766462     2.847187     2.938439     3.431831     3.424831     3.520125     3.630788     3.635018     3.831095     3.928151     4.035066     4.079704     3.965996     3.156430     3.152523     3.453072     3.659338     3.559693     3.554171     3.989321     4.832685     5.236772     4.916822     4.177176     4.442187     5.285495     5.645386     5.179542     3.300635     3.298673     3.569881     3.724548     3.607170     4.217876     4.441950     4.668022     4.679843     4.435742     5.216045     5.055707     5.016439     4.906545     4.614143     2.865561     2.795612     2.786149     2.869861     2.958910     3.456448     3.452358     3.544796     3.650600     3.651429     3.836871     3.912081     4.017967     4.079297     3.977750     2.925182     2.884307     2.901687     3.009977     3.117533     3.561922     3.583251     3.718630     3.858917     3.874289     3.958791     4.097993     4.267101     4.360178     4.259599     3.503057     4.170939     5.232532     5.661799     5.295648     5.271163     7.240900     9.140172     9.367796     8.121959     7.024238     8.114336     9.747895     10.130796    9.035921     5.199567     5.192950     5.767266     6.956913     8.182214     6.709546     7.005782     8.090508     9.539760     10.535048    6.816123     7.220160     8.067090     9.221576     10.026200    2.944831     2.878920     2.884884     2.996230     3.110103     3.603356     3.608735     3.735931     3.879636     3.902325     4.011504     4.117506     4.267414     4.364711     4.274681     2.885754     3.249854     3.692799     4.072052     4.252703     3.556480     4.363081     5.355455     5.910058     5.868362     4.125423     5.075896     6.264760     6.947531     6.852351     4.454781     4.880514     5.806835     6.794485     7.279987     5.551647     6.526574     7.622251     8.386177     8.542750     6.026654     6.846159     7.931955     8.752178     8.941089     4.749716     4.721982     4.858612     5.098473     5.380474     5.627593     5.474453     5.671076     5.884558     5.952968     6.509895     6.121026     6.194826     6.430843     6.561225     5.310474     5.935683     7.122846     8.780704     10.175578    6.994393     8.130700     10.388502    12.768950    14.080211    6.843069     8.335933     10.892834    13.405960    14.592200    4.803632     5.588190     6.605843     7.842481     8.770288     5.532434     6.817503     8.801876     10.653570    11.553826    5.861613     7.441311     9.947510     12.255241    13.196896    5.525029     5.001500     4.595647     4.402434     4.349853     6.595222     5.753256     5.302540     5.198177     5.212883     7.275975     6.626071     6.048755     5.607721     5.246018     2.984098     2.992200     3.188451     3.436091     3.537454     3.660597     3.761726     4.066445     4.278543     4.178437     4.051752     4.035883     4.415099     4.713920     4.598309     4.174107     3.818064     3.635884     3.624558     3.662457     4.919910     4.399057     4.167182     4.219266     4.334786     5.163251     4.913609     4.750868     4.632199     4.465595     3.080060     2.836605     2.769748     2.920659     3.161608     3.700636     3.535605     3.621174     3.929076     4.205064     3.993973     3.804125     3.772260     3.906221     4.081547     5.286853     5.139452     5.502460     6.021744     6.251498     6.524745     6.515728     6.829245     7.239381     7.405222     6.814596     6.696960     6.916811     7.282482     7.404453     6.909858     7.694539     9.982795     13.484752    16.688099    9.492113     11.580992    15.664080    19.975336    22.472618    9.092371     11.089403    14.865455    18.904285    21.190945    7.331080     8.904670     11.941617    15.761368    18.390871    8.815137     10.785707    13.831383    17.179733    19.294109    9.327027     11.941219    15.968933    19.597567    21.165905
BAS17_010    7.074474     6.884834     6.905187     6.908504     6.730043     8.180467     7.951372     7.752226     7.695026     7.494501     8.427729     8.340012     8.394785     8.309152     7.948067     5.595582     5.200883     4.976838     4.814462     4.486125     5.953275     5.817889     5.816140     5.717746     5.271877     6.324179     6.274645     6.364798     6.213021     5.632768     4.713467     4.903713     5.316237     5.615943     5.604460     5.051331     5.206768     5.598937     6.013009     6.149055     5.359908     5.658410     6.242515     6.628233     6.607527     6.114649     5.853714     5.701973     5.620502     5.416812     6.827272     6.730240     6.326234     5.890633     5.392551     6.900189     6.743751     6.602079     6.342626     5.845175     4.643815     4.585658     4.622227     4.647980     4.425354     5.811625     5.791493     5.901621     5.896568     5.479893     5.917011     6.078343     6.407411     6.459327     5.984326     5.209615     5.066987     5.139533     5.198415     4.913198     6.259902     6.473611     6.878085     6.946521     6.362473     6.398082     6.655118     7.185269     7.295268     6.679691     4.129523     4.083544     4.213260     4.341727     4.172026     5.032953     5.334617     5.689726     5.736475     5.266398     5.055760     5.242087     5.653153     5.802374     5.407633     4.232057     4.082737     3.896086     3.762510     3.526212     4.979495     4.976127     4.700408     4.281982     3.767329     4.854450     4.736165     4.507085     4.240457     3.843797     3.510458     3.581703     3.669369     3.758828     3.718557     4.125564     4.293289     4.541765     4.636851     4.404114     4.210798     4.365070     4.652001     4.828290     4.648645     4.413178     4.461296     4.699715     4.899688     4.712082     5.208049     5.680944     6.364223     6.629419     6.149199     5.297174     5.797700     6.538099     6.868378     6.432861     4.483523     4.503111     4.771551     5.037547     4.904019     5.401600     5.910543     6.613656     6.914829     6.472315     5.120594     5.571023     6.337128     6.751054     6.417685     2.705943     2.845905     3.077127     3.296292     3.287783     3.610089     3.933808     4.177342     4.199655     3.909553     3.430132     3.590834     3.832745     3.988082     3.844417     8.669047     8.904771     8.994189     9.050406     8.846320     10.457741    10.934295    11.603683    11.900399    11.497557    12.277902    12.003977    11.575050    11.150135    10.475395    3.908067     3.994008     4.067180     4.155982     4.206610     4.676105     5.099859     5.236876     5.149039     4.885818     3.993469     4.166955     4.400772     4.592724     4.585773     3.402615     3.702611     3.922291     4.080361     4.095614     4.106535     4.684558     5.116488     5.194158     4.839816     3.721434     4.107097     4.490789     4.782061     4.741196     4.678955     4.581788     4.785850     5.017406     4.856815     5.316713     5.644551     6.341932     6.735273     6.361652     5.426754     5.646797     6.220531     6.643154     6.385501     3.001329     3.073331     3.187621     3.314756     3.267474     4.291782     4.512736     4.602383     4.616999     4.390630     3.679206     3.866141     4.079404     4.298896     4.251100     3.975263     3.959230     3.936183     3.955590     3.923538     4.759550     4.895517     4.780913     4.559300     4.243648     4.687608     4.501839     4.247259     4.076153     3.956498     10.471224    12.903684    17.335543    21.503784    22.667557    14.726332    19.409857    26.328136    31.468451    31.504484    14.985571    18.242882    24.099552    29.209873    30.141693    3.893320     4.205805     4.408660     4.488283     4.397136     4.776000     5.635287     5.994186     5.762291     5.158188     4.474637     4.884166     5.163622     5.242600     5.030529     3.623122     3.906959     3.784140     3.491851     3.071894     5.263972     5.609350     5.356438     4.822852     4.107365     5.603846     5.569090     5.024966     4.506937     3.951190     3.175362     3.244087     3.138895     2.961315     2.697116     4.536083     4.405966     4.072849     3.730688     3.320326     4.442424     4.538469     4.310682     3.962893     3.482189     3.494516     3.744533     4.024620     4.187768     4.105785     4.488731     4.940005     5.221164     5.250186     4.922114     4.096246     4.700979     5.225816     5.348021     5.051804     6.202552     6.738978     7.120323     7.335093     7.078883     8.357280     9.697827     10.314853    9.983624     8.881036     8.300181     8.921713     9.360745     9.438054     8.905069     5.818665     6.373782     6.701289     6.825206     6.504930     7.913661     9.196804     9.647968     9.171031     8.030573     7.851817     8.496672     8.822877     8.746642     8.116231     4.134877     4.575598     4.915679     4.986235     4.643023     5.670318     5.971337     6.146485     6.001011     5.433334     6.745794     7.048402     7.138382     6.845088     6.074663     4.354676     4.980417     5.656877     6.093734     6.004215     5.442037     6.484079     7.647765     8.149326     7.670071     5.522083     6.818905     8.267845     8.868735     8.272109     8.500863     11.162991    15.811266    20.649694    22.801802    11.616485    16.908648    24.615866    30.890987    32.038719    11.024799    15.402261    22.716373    29.547329    31.773485    5.748188     6.866209     8.823828     10.421080    10.574991    6.755726     8.598270     11.476326    13.285613    12.890081    7.631050     9.652780     12.831555    14.879433    14.486094    8.365507     10.707315    14.317204    17.363909    17.918236    9.624052     13.439449    19.340113    23.705404    23.834702    10.601725    13.853980    19.492165    24.107821    24.727634    7.066522     8.171360     9.984815     11.681283    12.099810    8.638277     10.907965    14.672091    17.625069    17.807507    9.092146     10.968683    14.592982    17.868322    18.415461    7.021929     8.128312     9.949156     11.644107    12.058084    8.664074     10.957427    14.725703    17.667025    17.833704    9.084559     10.979960    14.588716    17.829117    18.357449    8.567048     8.399283     8.419600     8.453172     8.317630     10.045997    9.841523     9.657825     9.597751     9.351101     10.928545    10.432406    10.376949    10.267361    9.852439     5.507627     5.411743     5.480819     5.533635     5.392519     6.585557     6.487503     6.419127     6.306388     6.008256     6.679188     6.798070     7.108010     7.174507     6.832150     3.685927     3.719851     3.782118     3.797424     3.635799     4.169368     4.405313     4.582985     4.526977     4.158072     4.281441     4.393335     4.626334     4.689640     4.398599     2.921670     2.949555     3.034202     3.065499     2.934567     3.090334     3.246120     3.424538     3.475607     3.304493     3.382859     3.526520     3.698978     3.743371     3.545214     5.119879     5.100328     5.089951     5.079263     4.949347     6.352715     6.180593     5.966341     5.766162     5.451891     6.297059     6.275270     6.430028     6.468531     6.147316     5.387950     5.188903     5.154735     5.128862     4.813392     6.244759     6.375695     6.644431     6.632645     6.043595     6.490611     6.657306     7.078108     7.148241     6.550231     4.187254     4.143122     4.265398     4.390347     4.221024     5.090927     5.394278     5.756485     5.802459     5.322799     5.145144     5.343482     5.764531     5.922693     5.527685     3.643989     3.615247     3.622955     3.645050     3.487796     4.500342     4.670609     4.705895     4.542342     4.129264     4.399151     4.372704     4.405847     4.376509     4.109770     3.455719     3.523368     3.663488     3.811506     3.766825     4.035351     4.304322     4.738931     4.956100     4.692965     4.294420     4.580377     5.006995     5.261329     5.072836     5.228286     5.225080     5.512783     5.776166     5.567306     6.069417     6.607276     7.450563     7.799768     7.255141     6.100523     6.619752     7.473540     7.868450     7.380868     2.724866     2.869415     3.108627     3.331211     3.316121     3.642618     4.010131     4.300786     4.338593     4.030648     3.440214     3.618059     3.910213     4.110350     3.979299     3.086209     3.225667     3.372621     3.521176     3.601239     3.663323     4.085417     4.416806     4.491109     4.270645     3.084935     3.386350     3.806319     4.123307     4.144234     3.237123     3.295388     3.427081     3.541846     3.407946     3.808719     4.229239     4.751104     4.990863     4.666415     4.010180     4.266887     4.645774     4.934848     4.755841     3.580434     3.576884     3.760651     3.965834     3.869384     4.423265     4.717491     5.186761     5.444436     5.155965     4.197531     4.373908     4.801133     5.169007     5.030711     2.708529     2.829468     2.959017     3.035024     2.983734     3.638734     3.831467     3.802177     3.676003     3.449222     3.273759     3.268964     3.279137     3.323069     3.292614     4.604622     5.181309     5.284941     5.085346     4.644473     6.248735     7.297599     7.377380     6.678176     5.597970     5.963006     6.393940     6.246520     5.886766     5.309920     3.994943     4.050698     3.987537     3.854879     3.535767     5.477107     5.435350     5.296801     5.090380     4.616799     6.113252     5.895705     5.463180     5.136806     4.651562     3.175534     3.250429     3.147708     2.966408     2.700690     4.543717     4.449677     4.100948     3.728875     3.305786     4.357192     4.518826     4.334596     3.978435     3.484077     6.139372     6.683441     7.059590     7.259636     6.994211     8.241583     9.581546     10.182171    9.836651     8.738617     8.196589     8.828272     9.277987     9.345516     8.795485     4.568290     5.217679     5.563508     5.562033     5.110307     6.396951     7.195466     7.398948     6.941647     5.988724     7.142523     7.707121     7.815246     7.446918     6.582618     3.946163     4.266842     4.480063     4.471144     4.160420     5.138864     5.291916     5.449576     5.373955     4.920232     5.926635     6.311064     6.506388     6.258213     5.518930     5.484625     6.637388     8.243945     9.657333     10.032869    6.855127     9.035927     11.752506    13.513344    13.317677    6.729924     8.864055     11.735100    13.709229    13.633944    6.267464     6.024022     5.575447     5.131401     4.647171     8.154250     8.040282     7.322904     6.444569     5.526723     6.879977     6.612805     6.185944     5.805361     5.291506     6.952148     8.841887     11.849150    14.404925    14.789170    9.185843     12.577317    16.782948    19.206467    18.432514    9.982915     12.673508    16.725180    19.592831    19.413250    6.774330     8.269380     10.526876    12.424626    12.787493    8.221043     10.954419    14.978626    17.632896    17.355785    8.599452     11.304011    15.629176    18.742702    18.624002    6.317912     5.938608     5.395576     4.985952     4.600048     7.805809     7.593785     6.863713     6.054834     5.255945     7.873865     7.285976     6.324564     5.548679     4.936643     4.127536     4.116795     4.083612     4.010906     3.809672     5.237013     5.443500     5.400087     5.177527     4.748859     4.685040     4.718081     4.850788     4.937516     4.736575     3.992444     3.897117     3.750878     3.663433     3.500658     4.867555     4.931376     4.729481     4.377484     3.902793     4.714546     4.527377     4.255391     4.030423     3.744615     4.255915     4.392218     4.501812     4.582455     4.579239     5.219232     5.682137     5.963182     5.958528     5.690139     5.154617     5.336775     5.509167     5.610023     5.502736     4.981233     5.394835     6.138025     6.801055     6.877406     6.226798     7.280819     8.486063     9.227717     8.935435     6.256171     6.917447     7.908380     8.624474     8.540834     9.642570     10.890244    12.577056    14.052908    14.238997    11.533551    13.989372    17.252670    19.409739    19.089624    12.520538    14.007332    16.701674    18.820166    18.845219    10.372660    13.832741    18.953821    23.840651    25.730429    13.592936    20.012363    28.980867    35.974308    37.040916    13.331538    18.691660    27.270475    34.994896    37.075527
BAS17_012    8.040372     10.078141    10.567893    9.832701     8.743474     12.597314    15.609329    14.667954    12.318095    10.261208    9.765176     12.313382    12.314606    10.993973    9.493438     6.764351     8.809812     9.093491     7.933205     6.310634     11.821427    14.499435    13.090358    10.133898    7.434181     8.409252     10.666777    10.234003    8.382851     6.422309     6.205423     8.107733     8.520187     7.810720     6.756796     10.421422    13.404038    12.438205    10.045932    7.927306     7.576546     9.817797     9.574910     8.246598     6.882977     5.378421     6.824596     7.162690     6.610044     5.748635     8.844902     11.144304    10.571819    8.835048     7.207724     6.621659     8.542390     8.768567     7.802038     6.559721     5.388618     6.842924     7.167451     6.598129     5.727149     8.848356     11.193208    10.639732    8.886823     7.231129     6.617260     8.528674     8.743682     7.763831     6.515118     8.784835     10.640431    10.664426    9.197966     7.244124     13.674411    15.592712    13.937162    10.933888    8.166536     10.342743    12.210291    11.524623    9.449879     7.256016     7.041000     8.712220     9.139265     8.484420     7.363131     10.473837    12.196413    11.334108    9.651107     8.198102     8.674688     10.355070    9.967271     8.799150     7.686290     6.643192     7.732666     7.626292     6.742178     5.647261     9.071125     10.753117    9.948519     8.084240     6.248120     7.600940     8.889304     8.392429     7.107445     5.740055     4.406308     5.387900     5.655073     5.278195     4.541334     6.575236     8.018357     7.834942     6.826748     5.626349     4.877870     6.238141     6.727640     6.306215     5.417710     7.011120     8.409321     8.530837     7.550532     6.131772     10.015209    11.560328    10.694238    8.738154     6.808813     8.130947     9.680247     9.437662     8.071169     6.475779     8.592436     9.892016     9.882501     8.765290     7.123859     11.864061    12.729424    11.365674    9.344681     7.427389     9.496252     10.670578    9.988219     8.434720     6.763510     4.872854     5.766384     5.868476     5.354602     4.621954     5.797176     6.750148     6.453279     5.607590     4.678786     5.403317     6.339478     6.056885     5.239964     4.353917     9.457729     11.161676    11.506009    10.825978    9.702609     13.685067    14.790380    13.588599    11.901920    10.533875    11.533397    13.454511    13.071362    11.837111    10.649739    3.618450     4.503470     5.000281     4.963314     4.469354     4.958682     5.823218     6.083261     5.935644     5.419210     3.571875     4.480940     5.145797     5.324388     5.041035     3.260393     3.778363     4.271996     4.579179     4.433567     4.238428     4.803588     5.111743     5.299345     5.120475     3.262462     3.895943     4.389748     4.677701     4.573550     7.561929     8.538034     8.395994     7.327299     5.903226     9.513999     10.101234    9.196269     7.694483     6.166290     7.360374     8.459295     8.098140     6.884066     5.525047     3.889628     4.428737     4.823828     4.946059     4.531509     4.650856     4.989560     5.138165     5.090415     4.633632     4.085927     4.603217     4.759164     4.675234     4.235825     4.622986     5.592156     5.805820     5.312881     4.575549     6.047033     7.191163     7.275753     6.627210     5.778448     4.726035     5.752023     6.017179     5.625392     5.055189     11.860048    15.799635    18.031708    17.602505    15.394537    16.795542    22.482235    24.540405    23.443888    20.747334    16.246517    22.509024    24.600311    23.077812    20.013466    4.880815     6.836785     7.292199     6.495460     5.237925     7.930392     9.943809     9.113407     7.300731     5.645647     5.149395     6.880905     6.888543     5.928423     4.785212     4.115037     4.830839     4.883268     4.396134     3.668629     6.052104     7.046350     6.564551     5.493030     4.390176     4.361207     5.387813     5.372766     4.714274     3.860560     3.956648     4.368782     4.262627     3.824224     3.203883     5.557368     5.910692     5.279310     4.350393     3.450955     3.652548     4.449742     4.617970     4.192533     3.469413     5.183688     7.207913     7.745274     6.979945     5.682594     7.636136     10.718074    10.960837    9.323690     7.282074     6.164102     8.399570     8.683983     7.591923     6.119185     12.255911    14.952264    15.354920    14.091110    12.137558    20.256628    22.905643    20.265251    16.391996    13.258127    16.607403    20.132629    18.884430    16.090923    13.502760    7.715966     10.497282    10.524817    8.741974     6.643660     14.700816    18.611425    16.143934    11.649268    7.978508     9.684705     13.020988    12.222703    9.520257     6.923018     7.941984     9.760811     9.718030     8.359573     6.587505     12.679838    15.074416    13.406288    10.271574    7.447404     8.017024     10.746900    10.998456    9.363890     7.200974     12.144070    18.171156    21.799841    21.905731    19.048555    20.431427    28.648487    30.298750    27.798161    23.112585    14.442178    20.483227    23.041533    22.607763    19.764423    11.700161    17.612831    20.944250    20.702192    17.809900    18.876507    28.390312    31.664204    29.369394    24.179390    15.711496    22.967236    26.049387    24.988262    21.170017    11.511863    14.943326    16.783194    16.554834    14.754920    16.944477    20.733351    20.758215    18.710545    15.908839    12.204206    15.735634    16.877493    16.168262    14.382930    12.063215    15.155737    17.254333    17.539305    16.130825    17.166775    20.184185    20.241140    18.764910    16.617010    14.433712    18.175056    19.149910    18.402040    16.706818    10.267001    13.576449    16.817898    18.104071    16.927225    13.183888    16.505726    18.925707    19.744242    18.472429    11.013281    14.221574    16.634361    17.534594    16.577240    12.285739    18.364466    22.072020    22.229034    19.365023    20.476725    28.779318    30.584393    28.189745    23.513609    14.573762    20.658678    23.282639    22.904125    20.066465    7.874542     9.522934     9.946984     9.337309     8.405193     11.858448    14.360189    13.500868    11.542778    9.961980     9.559027     11.713051    11.806580    10.658029    9.391278     5.409812     6.875432     7.229119     6.679458     5.810001     8.897449     11.253026    10.703967    8.957024     7.304322     6.684294     8.624963     8.845675     7.858599     6.600690     5.553214     7.437798     7.936372     7.359757     6.496798     9.152296     11.590366    10.924134    9.211922     7.808884     6.795770     9.026498     9.075583     8.138397     7.217872     5.680275     7.231534     7.462249     6.750394     5.746651     9.172455     11.422709    10.526937    8.497743     6.664686     7.013443     8.905094     8.589579     7.298715     5.980183     5.391251     6.843842     7.187786     6.633042     5.761517     8.842425     11.158395    10.593328    8.856366     7.225161     6.638476     8.569489     8.788243     7.801271     6.544171     8.456883     10.374731    10.486157    9.077415     7.186021     13.342856    15.547777    14.028595    11.019873    8.253243     10.228385    12.250359    11.699000    9.675743     7.506551     7.993812     9.794983     9.986538     8.801380     7.095941     12.331581    14.157136    12.733147    10.171512    7.832092     9.415207     11.297908    10.737714    8.944401     7.041357     5.920610     7.437521     7.714490     7.057643     6.075955     8.691936     10.508526    9.857217     8.212391     6.615252     7.225149     8.771261     8.328957     7.073885     5.822280     6.989411     8.371891     8.481400     7.497444     6.084260     9.959379     11.523784    10.685010    8.743193     6.817717     8.105319     9.631403     9.377019     8.013743     6.431624     9.940001     11.675850    11.572139    9.954638     7.815485     14.098901    15.473655    13.833808    11.027946    8.368619     11.047237    12.651484    11.909008    9.818167     7.569998     7.196473     7.986562     7.964829     7.316711     6.267632     9.000647     9.493419     8.683129     7.614783     6.568764     7.802660     8.548977     8.012025     7.035044     5.973900     3.666095     4.558012     5.046545     5.000898     4.501525     4.999044     5.872571     6.135714     5.991215     5.481249     3.612811     4.526869     5.189281     5.365726     5.081883     4.816744     5.387786     5.464335     5.073997     4.384262     6.106997     6.658573     6.423422     5.807541     4.994236     4.882232     5.562404     5.525682     5.062033     4.403870     4.803036     5.180888     5.233957     4.980307     4.373427     6.126551     6.074562     5.590649     5.086327     4.467524     4.639737     5.032273     4.928358     4.550692     3.975703     3.220099     4.077518     4.318223     3.961134     3.352528     3.976675     4.989246     5.098917     4.538880     3.785297     3.476651     4.327739     4.379811     3.902153     3.303991     4.825414     6.759967     7.207593     6.420200     5.180842     7.804691     9.805112     8.984540     7.194959     5.563949     5.109183     6.812450     6.805808     5.852677     4.728216     5.053272     5.587809     5.550842     4.972044     4.112969     6.531959     6.999741     6.488176     5.504979     4.423182     4.903959     5.902450     5.961263     5.253771     4.260932     5.093686     6.681213     6.735813     5.760712     4.465007     8.289188     10.768287    10.004622    7.742320     5.516910     5.720241     7.699736     7.728279     6.441706     4.855172     7.686618     10.450984    10.473540    8.699149     6.613585     14.673711    18.562212    16.090860    11.601130    7.936152     9.654335     12.947109    12.129875    9.437605     6.863809     7.719031     10.492031    10.503489    8.710666     6.613322     14.686365    18.624615    16.165340    11.656419    7.965989     9.689378     13.017962    12.205046    9.489316     6.892696     8.096421     10.578573    10.598019    9.040625     7.052779     14.111031    17.751568    15.902011    12.060589    8.596992     8.593143     11.924776    12.151877    10.279695    7.875178     11.712266    17.636793    20.988655    20.758705    17.867107    18.973063    28.461149    31.705620    29.389036    24.180332    15.777837    23.041910    26.108751    25.026529    21.205582    7.156083     8.178527     8.093018     7.252205     6.131547     10.805737    11.847329    10.871246    9.125117     7.423562     7.599676     8.587635     8.700059     8.022073     6.967202     13.634334    17.326166    18.328669    17.096817    14.795253    23.101694    27.702827    25.269001    20.430435    16.084959    16.547018    21.133179    20.535904    17.662222    14.670852    12.371702    18.502880    22.224306    22.368185    19.473196    20.780556    29.185825    30.907204    28.380713    23.611103    14.683302    20.822834    23.436277    23.014708    20.135332    7.766318     8.437999     8.035652     6.974242     5.816916     10.662005    11.725576    10.609489    8.633623     6.781266     8.167500     8.948030     8.527442     7.451449     6.226648     4.459597     5.454864     5.729987     5.353535     4.611598     6.664184     8.162023     8.000180     6.976011     5.744962     4.925422     6.289427     6.779636     6.355685     5.461173     4.989870     5.837371     5.904641     5.320419     4.505463     6.924155     8.140265     7.748150     6.591084     5.381690     5.292244     6.108478     5.958050     5.294883     4.508667     6.431575     8.161667     8.594776     7.944428     6.856288     9.031612     10.266558    9.571069     8.338934     7.243124     6.714707     8.057119     8.062629     7.472213     6.744946     6.015453     7.946005     8.725702     8.203271     7.022374     8.242020     10.970238    11.697871    10.754766    9.196637     6.990548     9.421619     10.195149    9.488684     8.235553     12.237251    14.896566    15.293877    14.045621    12.110560    20.199022    22.840641    20.218842    16.364805    13.239407    16.567810    20.085411    18.855036    16.088509    13.520917    20.318975    33.374256    44.585518    48.173134    43.395321    33.261768    53.123631    65.342026    66.427231    57.891857    27.702766    43.159832    54.768291    58.104580    52.121750
BAS17_013    1.749866     1.948830     2.203410     2.404088     2.488017     2.293910     2.304284     2.485318     2.655237     2.725429     2.149884     2.192539     2.338594     2.514125     2.644586     2.069587     2.081485     2.192250     2.316468     2.333547     2.153852     2.238031     2.397475     2.470606     2.402320     2.105291     2.033216     2.065333     2.097427     2.060224     1.361110     1.542438     1.809464     2.093947     2.252191     1.564972     1.739269     2.009246     2.254704     2.384056     1.498968     1.631140     1.818493     2.002200     2.116076     2.341787     2.346091     2.437716     2.530578     2.564586     3.336298     3.042189     3.008836     3.067489     3.088207     3.273867     3.176135     3.154671     3.134869     3.077805     2.167392     2.228475     2.327029     2.411625     2.417896     2.415026     2.521065     2.682247     2.772757     2.736074     2.116197     2.154083     2.259497     2.323652     2.316383     2.668967     2.651008     2.694556     2.721942     2.653743     2.772930     2.824590     2.897053     2.849812     2.670669     2.565661     2.524763     2.546287     2.515701     2.384794     2.137116     2.145431     2.250087     2.418192     2.506933     2.037228     2.189542     2.395800     2.516167     2.497963     2.109140     2.079730     2.131266     2.177218     2.157511     1.520948     1.647092     1.894187     2.191117     2.396930     2.076935     2.046607     2.177901     2.335758     2.413720     1.840844     1.965188     2.069654     2.154262     2.194039     1.594733     1.722885     1.855250     1.957236     2.002368     1.958444     2.017465     2.166894     2.312243     2.376734     1.771537     1.919561     2.026600     2.093929     2.129781     2.169502     2.119284     2.159301     2.178649     2.111577     2.114846     2.168150     2.222134     2.181554     2.041271     1.994317     2.000312     2.030959     2.010088     1.914046     1.800296     1.832742     1.926736     2.026048     2.058604     1.733027     1.843744     1.996229     2.056542     1.993637     1.775607     1.785371     1.827501     1.838598     1.798753     1.481711     1.585933     1.764457     1.981637     2.131190     1.762840     1.835597     1.984747     2.105920     2.143018     1.634812     1.759304     1.852901     1.917941     1.962102     3.053138     3.120436     3.340769     3.565837     3.717936     3.017187     3.067752     3.209606     3.332952     3.448337     3.237335     3.453360     3.747837     3.996197     4.101717     1.822814     2.116991     2.693109     3.536223     4.671593     2.275234     2.653354     3.242617     3.977688     4.890544     2.411215     2.837153     3.396535     4.138934     5.152413     1.233513     1.273214     1.410842     1.551459     1.596717     1.247785     1.324034     1.444543     1.559903     1.600837     1.203003     1.325974     1.495762     1.626117     1.641845     2.459177     2.408343     2.460083     2.452596     2.362336     2.550966     2.435070     2.366789     2.271040     2.135079     2.596457     2.658889     2.677878     2.583705     2.388897     1.298081     1.453974     1.674662     1.832983     1.874505     1.241868     1.413552     1.612356     1.708736     1.694376     1.335335     1.570661     1.750032     1.776176     1.703052     2.014894     2.036208     2.256434     2.560272     2.827702     2.213905     2.302579     2.604485     2.969731     3.315666     2.264990     2.525084     2.713162     2.904372     3.200188     3.481900     3.432508     3.538028     3.685125     3.782553     3.290312     3.236897     3.342759     3.477783     3.602599     3.563025     3.732349     3.856826     3.943863     4.033608     1.177127     1.404155     1.676170     1.897486     2.011659     1.207564     1.394242     1.642326     1.800856     1.846454     1.140030     1.382145     1.685601     1.886440     1.952675     1.255858     1.291107     1.441919     1.586595     1.620227     1.190889     1.241539     1.359055     1.460081     1.488121     1.265337     1.372732     1.510785     1.590886     1.575534     1.410459     1.519464     1.710461     1.810392     1.767921     1.270467     1.366832     1.520476     1.611779     1.599305     1.404830     1.617124     1.834886     1.888738     1.785393     1.432818     1.612922     1.783574     1.889904     1.946089     1.314120     1.508824     1.711226     1.830465     1.863430     1.415943     1.652122     1.857883     1.936987     1.924187     3.243830     3.893704     4.661654     5.271055     5.613960     3.234072     3.985171     4.686152     5.075587     5.291032     3.215092     3.872970     4.576099     5.108088     5.473914     1.742930     2.128245     2.721239     3.305900     3.625221     1.896538     2.353781     3.012286     3.508590     3.677259     1.644812     2.044358     2.588179     3.077099     3.340199     1.617826     1.772334     2.161263     2.637758     2.922750     1.643953     1.874160     2.301383     2.744800     2.990001     1.566683     1.801754     2.190147     2.588521     2.819691     1.569631     1.945991     2.406919     2.768920     2.902675     1.577516     1.948527     2.413162     2.782591     2.919577     1.504064     1.928269     2.464130     2.832197     2.913656     3.740918     4.485589     5.002109     5.080224     4.852448     3.143666     3.940763     4.601315     4.842435     4.698039     2.839365     3.591472     4.216742     4.401351     4.255494     3.024139     3.921293     5.494615     7.375208     8.681982     3.629477     4.756754     6.400343     8.097682     9.110021     3.005915     3.923715     5.358336     6.975648     8.160373     4.464521     5.375862     6.982116     8.745149     9.789139     4.721924     6.182744     8.035334     9.610926     10.314598    4.538574     5.657346     6.979043     8.195282     9.061238     4.430577     5.574395     7.438209     9.397873     10.570396    5.155360     6.672117     8.526318     10.179819    11.007002    4.650326     5.959464     7.587453     9.032887     9.943396     5.041510     6.619511     8.661252     10.463049    11.384621    5.681333     7.810006     10.058517    11.730234    12.351600    4.860978     6.608068     8.707741     10.401597    11.238917    2.700185     2.823132     3.024296     3.209260     3.336560     4.051569     3.711163     3.713393     3.848523     3.971737     4.255893     3.997809     3.884231     3.896893     3.917184     1.806074     1.879323     2.040460     2.204538     2.277616     2.144996     2.169000     2.346617     2.496464     2.515188     1.932936     1.966887     2.067140     2.148266     2.166442     1.579009     1.690719     1.897012     2.125077     2.228455     1.645707     1.858329     2.116906     2.294948     2.326343     1.636162     1.692077     1.806034     1.903610     1.927374     1.606398     1.755382     2.004722     2.306076     2.508968     1.920177     1.988843     2.151614     2.347411     2.490647     1.844623     1.982872     2.120451     2.258374     2.376545     1.881518     2.023073     2.207834     2.393159     2.540730     2.298210     2.309239     2.430013     2.559688     2.604963     2.150735     2.212070     2.311801     2.395784     2.454972     2.534725     2.495832     2.559039     2.631856     2.607703     2.696745     2.742138     2.802052     2.776282     2.639435     2.493691     2.441331     2.481829     2.485059     2.404793     2.555521     2.484417     2.498352     2.573684     2.585896     2.481582     2.586012     2.718767     2.732240     2.608664     2.411503     2.311775     2.328876     2.323756     2.232404     1.540610     1.682096     1.939973     2.246122     2.462213     1.989617     2.007695     2.175435     2.357057     2.455540     1.833385     1.955550     2.062331     2.155992     2.212033     1.742256     1.765053     1.833520     1.890282     1.882818     1.779960     1.900010     2.011552     2.066210     2.027509     1.646149     1.676736     1.742701     1.782441     1.759524     2.637808     2.588423     2.639418     2.641953     2.538655     2.660137     2.645327     2.679958     2.610687     2.419065     2.574801     2.564730     2.602982     2.539899     2.354646     1.816387     1.842606     1.937529     2.043394     2.083789     1.754727     1.872765     2.023985     2.078694     2.012765     1.790513     1.815957     1.863219     1.875983     1.833179     1.047284     1.185186     1.374576     1.571617     1.725689     1.236175     1.358215     1.567017     1.784942     1.972497     1.174931     1.391219     1.650131     1.863743     2.049410     1.802790     1.703730     1.703890     1.696288     1.629350     1.588570     1.574550     1.582408     1.574444     1.527616     1.689382     1.690347     1.678667     1.631717     1.531228     1.680881     1.714334     1.830698     1.850320     1.748109     1.515651     1.553337     1.625504     1.616488     1.524296     1.652344     1.793469     1.891608     1.850611     1.704362     1.261631     1.409313     1.618940     1.824158     1.982632     1.325076     1.463483     1.690490     1.894370     2.025309     1.395917     1.637417     1.834007     1.948936     2.014632     1.066655     1.243746     1.516173     1.747235     1.834223     1.105615     1.294474     1.574109     1.752113     1.772213     1.122706     1.386686     1.683493     1.866940     1.879392     1.448884     1.390585     1.430201     1.473604     1.451888     1.243302     1.229212     1.272474     1.306979     1.305360     1.344989     1.429637     1.513636     1.521866     1.454067     1.414322     1.714103     2.058597     2.230808     2.200950     1.276792     1.554219     1.821078     1.933445     1.909870     1.397918     1.836835     2.223142     2.315053     2.168667     2.077947     2.579756     3.284679     3.945233     4.315372     2.253000     2.896029     3.619886     4.095541     4.265385     1.957967     2.573907     3.248234     3.758124     4.048851     1.421261     1.644846     2.079658     2.576992     2.872368     1.436209     1.713546     2.178522     2.615798     2.830951     1.418934     1.706283     2.117605     2.518877     2.749371     1.593569     1.843201     2.270148     2.683138     2.870529     1.576565     1.847410     2.263083     2.658459     2.847207     1.471199     1.800158     2.268843     2.652445     2.785108     2.897032     3.539935     3.988541     4.156262     4.144913     3.046683     3.839972     4.510966     4.784948     4.679460     2.737274     3.471075     4.099748     4.317332     4.214933     2.526530     2.475251     2.521739     2.579556     2.571779     2.862516     2.623024     2.609738     2.687419     2.716559     2.833828     2.794945     2.805471     2.800812     2.726471     3.081051     3.978442     5.603474     7.561827     8.915049     3.557217     4.662125     6.359754     8.081412     9.085769     3.134464     4.030234     5.383968     6.890040     8.048949     2.967815     3.953106     5.404184     6.853842     7.668139     3.403904     4.591863     6.114613     7.485038     8.134227     2.753342     3.761167     5.213245     6.609648     7.422404     2.365655     2.269225     2.327143     2.475142     2.566486     3.334432     2.998914     2.908855     2.896667     2.847604     2.974209     2.998423     2.961489     2.925738     2.881367     1.778251     1.830325     1.931391     2.017603     2.048742     2.137049     2.034135     2.090366     2.211172     2.291146     2.115611     2.182414     2.260737     2.297335     2.287281     2.346232     2.239470     2.293482     2.447644     2.549228     3.257885     2.952919     2.869135     2.852560     2.801156     2.933542     2.962036     2.923952     2.877710     2.825683     1.735188     1.979194     2.307351     2.591803     2.796893     1.883737     2.070385     2.345366     2.613030     2.858930     2.023084     2.345315     2.691885     2.952100     3.123639     2.257968     2.339927     2.492498     2.647041     2.785606     2.094806     2.182762     2.379018     2.544366     2.641170     2.153013     2.363844     2.533225     2.635209     2.711278     4.416067     5.680409     7.323385     8.898390     9.847484     4.625330     6.277442     8.019259     9.288333     9.797730     4.337623     5.760013     7.298975     8.578680     9.358867     6.096815     8.040926     9.847910     11.045467    11.621343    6.221027     8.518274     10.528400    11.587078    11.712816    5.350385     7.377404     9.362961     10.544338    10.908841
BAS17_014    5.832619     6.441034     6.530220     6.175460     5.684893     6.917362     8.204136     8.724884     8.321441     7.488613     7.238397     8.475863     8.801060     8.343937     7.531339     5.339578     5.148334     4.857472     4.572287     4.412975     6.629014     6.599742     6.383549     6.252251     6.153650     6.822630     6.584806     6.539980     6.510674     6.356030     8.056461     8.766226     8.828500     8.348633     7.627647     11.243306    12.313577    12.220997    11.315417    10.078943    10.532135    11.617305    11.875412    11.239034    10.116470    11.181636    12.671985    12.317843    10.739740    8.930513     16.863235    20.646391    19.400373    15.607208    11.963713    18.062153    21.440554    19.960424    16.375954    12.919732    5.398240     5.195377     5.209078     5.196137     5.189309     6.520784     6.416431     6.563040     6.687366     6.682652     7.250207     6.981776     6.977535     7.053704     7.018160     7.818810     7.181464     6.918410     6.694709     6.472558     9.178789     9.131515     9.029521     8.835328     8.531733     10.051203    9.313449     9.107359     8.971284     8.673849     7.131217     6.820840     6.373487     5.916939     5.640503     8.993157     9.122416     8.638970     8.186737     7.892445     8.892380     8.777757     8.471011     8.118206     7.796552     10.362642    11.990895    12.321323    11.386687    9.854678     15.358463    17.812786    17.768436    15.930724    13.426434    13.450505    15.745661    16.249842    14.948422    12.765352    6.628835     7.588470     8.037657     7.787742     7.135936     9.183199     10.864345    11.124283    10.181042    8.839247     10.102001    11.652285    11.680529    10.824042    9.578380     7.160453     6.986619     7.250565     7.337000     7.168353     8.812545     9.232432     9.609099     9.496128     9.021289     9.345791     9.188322     9.603388     9.725031     9.364036     7.748969     7.383875     7.222257     6.936577     6.549948     9.980743     10.314587    10.120306    9.601596     8.933870     9.590226     9.565610     9.517955     9.193617     8.691965     7.372595     9.519999     11.093342    11.174915    10.035438    9.884085     12.360531    13.845478    13.679689    12.202378    9.065425     11.675110    13.531124    13.599658    12.175534    14.659059    15.021287    16.639023    18.959953    20.989902    18.477251    19.235825    23.210295    28.134554    31.014786    18.825310    19.907793    22.877029    27.076324    30.762434    7.975973     9.273687     10.316503    10.675689    10.215021    11.094232    13.591017    14.883264    14.831280    13.484018    11.725233    14.089767    15.370303    15.617723    14.621305    6.567509     7.540299     8.048706     7.814851     7.266621     9.879063     11.111077    10.714190    9.431945     8.140214     8.943405     10.956743    11.892507    11.386920    10.169296    8.439941     8.587863     8.511993     8.121552     7.476349     11.747498    13.284415    12.880851    11.404319    9.759172     10.166872    10.970225    10.951856    10.187234    9.108121     5.314138     6.180861     6.513177     6.101683     5.624599     5.570764     5.746933     5.831196     5.801776     5.749124     5.977626     6.787519     6.961939     6.608182     6.272215     8.294871     14.576023    22.306162    25.957050    24.090891    11.153961    19.132156    27.831392    30.822533    27.501606    10.319660    17.788403    26.445999    30.023623    27.393711    8.744276     12.770005    19.466829    24.036650    23.999884    12.519162    18.623184    26.444107    30.413326    29.103573    11.202239    16.651997    24.508480    29.507816    29.418779    7.105207     7.651041     7.711038     7.440222     7.079901     11.401805    12.124150    11.445293    10.592604    9.819945     9.936194     11.152522    11.250519    10.835443    10.331210    7.096129     7.865921     7.510968     6.768801     6.107321     12.423371    15.009498    13.302204    10.323972    8.053278     10.283212    12.388133    11.680043    9.828397     8.157780     5.969615     6.606491     6.214969     5.504395     4.818632     9.181286     11.498651    10.600381    8.378067     6.409324     8.551753     10.046958    9.193400     7.504718     6.003533     6.245096     7.251170     8.591320     9.404630     9.322129     7.831352     9.073492     10.467463    11.113998    10.813935    7.679365     9.063012     10.918046    12.275502    12.473577    14.866986    15.262786    16.371788    17.929222    19.981878    18.893415    21.183245    26.072186    32.037746    37.087368    17.867111    20.108290    24.118170    29.144760    34.410435    8.645432     8.889297     8.713714     8.475307     8.458304     13.436445    14.478653    13.524546    12.443039    11.919998    11.523330    12.858443    12.689967    12.037469    11.634604    7.377977     7.908711     7.455474     6.754845     6.119995     11.642242    14.356474    13.081700    10.373238    8.133501     10.809819    12.436031    11.355795    9.441525     7.798050     6.804236     6.917735     6.984839     7.152703     7.376150     8.429316     9.689772     10.538398    11.015273    11.250597    8.707931     9.766823     10.755523    11.668764    12.004649    10.613586    11.562170    13.151980    14.544041    15.276495    13.689380    16.424639    19.955214    22.731604    24.517466    12.894015    15.702603    20.378250    24.666231    26.945757    8.274234     8.528887     9.025526     9.421788     9.494290     9.830796     11.219199    12.211118    12.477892    12.147188    10.122056    10.985753    11.853112    12.263544    11.947253    10.381180    11.198137    12.177052    12.745976    12.941173    12.169016    15.123483    18.494490    20.456295    20.862476    11.877060    13.390199    15.749942    17.620678    18.747360    9.552478     10.070402    10.728740    10.994056    10.803570    10.845037    13.134617    15.547661    16.609035    16.272543    10.482684    11.903830    14.054885    15.319101    15.240714    12.612949    14.085265    15.863072    16.826538    16.867535    15.838322    21.127510    26.765877    29.791920    30.235447    15.260244    19.760359    26.041586    30.076057    30.269478    5.628991     6.299745     6.343910     5.910257     5.331217     7.512176     8.956838     9.099383     8.247823     7.095390     7.703022     9.204493     9.250845     8.394784     7.330175     4.058815     4.204791     4.150686     3.983923     3.853957     5.131654     5.524873     5.558298     5.406393     5.218730     5.431254     5.795226     5.806789     5.664067     5.444302     6.967835     6.939350     6.549055     6.044711     5.643352     9.375139     9.712964     9.153748     8.473083     7.880879     8.569513     8.997262     8.800759     8.276757     7.709534     9.373855     10.202321    10.099886    9.331209     8.378015     12.917571    14.154963    13.817732    12.559259    10.991173    11.365865    12.483899    12.402683    11.471416    10.259789    5.551632     5.969175     5.956652     5.657031     5.347106     7.528454     8.423921     8.220704     7.427998     6.650920     7.999149     8.795631     8.448061     7.750914     7.094560     6.387854     5.923147     5.822032     5.761025     5.705904     7.426378     7.256176     7.341528     7.455729     7.455985     8.557943     7.913015     7.823476     7.845117     7.718074     7.360405     6.846164     6.469334     6.146280     5.920838     9.036101     9.069697     8.771042     8.441440     8.126871     9.321371     8.963782     8.734573     8.483375     8.164670     8.394943     8.940637     8.724403     8.081405     7.431821     11.351931    12.263558    11.644685    10.571277    9.567731     10.037994    10.876156    10.717481    9.984390     9.106650     5.426294     5.591524     6.071580     6.211602     6.061077     6.722370     7.003059     7.554602     7.612738     7.256819     6.893885     7.344744     8.201752     8.520107     8.188907     10.053197    9.236834     8.863352     8.491978     8.052423     12.238629    12.516684    12.216395    11.414092    10.450547    12.567597    11.968704    11.705656    11.275767    10.643260    6.686661     6.843192     6.776337     6.379596     6.021333     7.995721     8.144744     7.868444     7.581150     7.399999     7.792528     8.142406     8.091816     7.757444     7.445878     7.788876     9.076387     10.081406    10.390574    9.903301     10.979240    13.437261    14.639677    14.506867    13.142154    11.564360    13.881969    15.055257    15.208409    14.198999    5.849842     6.253764     6.533500     6.519694     6.297143     8.102061     9.467816     9.486625     8.630577     7.645348     7.203278     8.228258     8.894308     8.810263     8.281489     5.723765     5.787158     5.754650     5.500124     5.080001     7.869772     8.727359     8.576714     7.816044     6.887959     7.001731     7.643800     7.608350     7.053299     6.347865     7.974306     13.746706    20.758451    24.009787    22.267759    10.421624    17.331903    24.835787    27.418999    24.544832    9.727751     16.274433    23.791098    26.880716    24.584389    8.017362     8.578058     8.128836     7.342810     6.715630     13.740775    14.991084    12.988137    10.453329    8.664274     11.253825    13.137328    12.569585    10.909044    9.421186     8.213887     9.151010     8.516177     7.392841     6.359612     13.700034    17.149630    15.417516    11.816826    8.828619     11.354374    13.446433    12.362868    10.103128    8.081329     5.213410     5.649270     5.504546     5.132018     4.848969     5.937522     6.220153     5.943023     5.461687     5.021479     6.686318     7.414442     7.042594     6.347872     5.803095     11.535008    11.741793    12.041402    12.605069    13.721059    15.488489    16.887453    18.790848    21.376925    23.952858    13.908445    15.252217    16.822495    18.873215    21.376200    7.533819     8.062491     7.793726     7.250920     6.751538     12.207618    14.421193    13.112806    10.737452    8.915071     10.703282    12.433199    11.650620    10.016342    8.623996     6.831636     6.941381     7.003970     7.160199     7.375048     8.485394     9.721839     10.526770    10.963593    11.168750    8.732557     9.765673     10.740087    11.658427    11.998635    6.922724     7.039003     7.104976     7.274767     7.505684     8.575815     9.856971     10.721908    11.206001    11.442412    8.829721     9.884989     10.897695    11.859811    12.235931    22.279169    25.447216    24.785744    21.556080    17.636795    31.872644    39.997799    38.043194    30.701651    23.153952    37.289391    44.148533    40.725834    32.933167    25.252794    10.543938    11.120549    12.042261    12.936296    13.664124    13.023627    14.859412    16.894323    18.537149    19.579117    12.150910    13.231035    14.942111    16.583479    17.807945    11.395288    12.290419    13.587116    14.656628    15.253607    14.388150    17.565758    21.418177    24.346006    25.753002    13.976443    17.047220    21.573063    25.125914    25.991161    16.599422    25.450436    34.644974    37.603256    33.423885    24.614624    37.819118    48.143559    48.566204    40.806042    22.198402    34.312626    44.889889    46.519814    39.920113    12.253249    14.703013    15.371240    14.327794    12.380903    17.669233    22.944553    23.294039    20.257372    16.288820    20.080418    24.742046    24.542051    21.572634    17.727856    11.347207    17.318087    22.961199    24.510275    21.707664    16.555157    24.966450    31.342014    31.541725    26.653568    14.709488    22.455954    28.925817    29.818476    25.677246    8.421591     9.067232     10.078725    11.056958    11.578562    11.631771    13.196555    15.044299    16.713316    17.158621    11.401029    12.952784    14.771832    16.453613    17.316994    8.796991     12.818406    19.519016    24.080423    24.022963    12.570956    18.707996    26.588253    30.606895    29.313025    11.227484    16.675777    24.535313    29.532921    29.427433    16.743248    18.165358    20.245634    22.214996    24.431890    21.146383    26.944731    35.764977    43.780811    49.561531    19.466106    23.729687    30.826477    38.319351    45.201180    21.024765    24.405375    28.587824    31.401705    32.600628    26.913347    38.401699    51.115124    59.472691    63.855869    24.538813    34.743999    49.296955    60.204098    64.169121
BAS17_018    0.000000     0.000000     0.000000     0.000000     0.000000     0.000000     0.000000     0.000000     0.000000     0.000000     0.000000     0.000000     0.000000     0.000000     0.000000     0.000000     0.000000     0.000000     0.000000     0.000000     0.000000     0.000000     0.000000     0.000000     0.000000     0.000000     0.000000     0.000000     0.000000     0.000000     0.000000     0.000000     0.000000     0.000000     0.000000     0.000000     0.000000     0.000000     0.000000     0.000000     0.000000     0.000000     0.000000     0.000000     0.000000     0.000000     0.000000     0.000000     0.000000     0.000000     0.000000     0.000000     0.000000     0.000000     0.000000     0.000000     0.000000     0.000000     0.000000     0.000000     0.000000     0.000000     0.000000     0.000000     0.000000     0.000000     0.000000     0.000000     0.000000     0.000000     0.000000     0.000000     0.000000     0.000000     0.000000     0.000000     0.000000     0.000000     0.000000     0.000000     0.000000     0.000000     0.000000     0.000000     0.000000     0.000000     0.000000     0.000000     0.000000     0.000000     0.000000     0.000000     0.000000     0.000000     0.000000     0.000000     0.000000     0.000000     0.000000     0.000000     0.000000     0.000000     0.000000     0.000000     0.000000     0.000000     0.000000     0.000000     0.000000     0.000000     0.000000     0.000000     0.000000     0.000000     0.000000     0.000000     0.000000     0.000000     0.000000     0.000000     0.000000     0.000000     0.000000     0.000000     0.000000     0.000000     0.000000     0.000000     0.000000     0.000000     0.000000     0.000000     0.000000     0.000000     0.000000     0.000000     0.000000     0.000000     0.000000     0.000000     0.000000     0.000000     0.000000     0.000000     0.000000     0.000000     0.000000     0.000000     0.000000     0.000000     0.000000     0.000000     0.000000     0.000000     0.000000     0.000000     0.000000     0.000000     0.000000     0.000000     0.000000     0.000000     0.000000     0.000000     0.000000     0.000000     0.000000     0.000000     0.000000     0.000000     0.000000     0.000000     0.000000     0.000000     0.000000     0.000000     0.000000     0.000000     0.000000     0.000000     0.000000     0.000000     0.000000     0.000000     0.000000     0.000000     0.000000     0.000000     0.000000     0.000000     0.000000     0.000000     0.000000     0.000000     0.000000     0.000000     0.000000     0.000000     0.000000     0.000000     0.000000     0.000000     0.000000     0.000000     0.000000     0.000000     0.000000     0.000000     0.000000     0.000000     0.000000     0.000000     0.000000     0.000000     0.000000     0.000000     0.000000     0.000000     0.000000     0.000000     0.000000     0.000000     0.000000     0.000000     0.000000     0.000000     0.000000     0.000000     0.000000     0.000000     0.000000     0.000000     0.000000     0.000000     0.000000     0.000000     0.000000     0.000000     0.000000     0.000000     0.000000     0.000000     0.000000     0.000000     0.000000     0.000000     0.000000     0.000000     0.000000     0.000000     0.000000     0.000000     0.000000     0.000000     0.000000     0.000000     0.000000     0.000000     0.000000     0.000000     0.000000     0.000000     0.000000     0.000000     0.000000     0.000000     0.000000     0.000000     0.000000     0.000000     0.000000     0.000000     0.000000     0.000000     0.000000     0.000000     0.000000     0.000000     0.000000     0.000000     0.000000     0.000000     0.000000     0.000000     0.000000     0.000000     0.000000     0.000000     0.000000     0.000000     0.000000     0.000000     0.000000     0.000000     0.000000     0.000000     0.000000     0.000000     0.000000     0.000000     0.000000     0.000000     0.000000     0.000000     0.000000     0.000000     0.000000     0.000000     0.000000     0.000000     0.000000     0.000000     0.000000     0.000000     0.000000     0.000000     0.000000     0.000000     0.000000     0.000000     0.000000     0.000000     0.000000     0.000000     0.000000     0.000000     0.000000     0.000000     0.000000     0.000000     0.000000     0.000000     0.000000     0.000000     0.000000     0.000000     0.000000     0.000000     0.000000     0.000000     0.000000     0.000000     0.000000     0.000000     0.000000     0.000000     0.000000     0.000000     0.000000     0.000000     0.000000     0.000000     0.000000     0.000000     0.000000     0.000000     0.000000     0.000000     0.000000     0.000000     0.000000     0.000000     0.000000     0.000000     0.000000     0.000000     0.000000     0.000000     0.000000     0.000000     0.000000     0.000000     0.000000     0.000000     0.000000     0.000000     0.000000     0.000000     0.000000     0.000000     0.000000     0.000000     0.000000     0.000000     0.000000     0.000000     0.000000     0.000000     0.000000     0.000000     0.000000     0.000000     0.000000     0.000000     0.000000     0.000000     0.000000     0.000000     0.000000     0.000000     0.000000     0.000000     0.000000     0.000000     0.000000     0.000000     0.000000     0.000000     0.000000     0.000000     0.000000     0.000000     0.000000     0.000000     0.000000     0.000000     0.000000     0.000000     0.000000     0.000000     0.000000     0.000000     0.000000     0.000000     0.000000     0.000000     0.000000     0.000000     0.000000     0.000000     0.000000     0.000000     0.000000     0.000000     0.000000     0.000000     0.000000     0.000000     0.000000     0.000000     0.000000     0.000000     0.000000     0.000000     0.000000     0.000000     0.000000     0.000000     0.000000     0.000000     0.000000     0.000000     0.000000     0.000000     0.000000     0.000000     0.000000     0.000000     0.000000     0.000000     0.000000     0.000000     0.000000     0.000000     0.000000     0.000000     0.000000     0.000000     0.000000     0.000000     0.000000     0.000000     0.000000     0.000000     0.000000     0.000000     0.000000     0.000000     0.000000     0.000000     0.000000     0.000000     0.000000     0.000000     0.000000     0.000000     0.000000     0.000000     0.000000     0.000000     0.000000     0.000000     0.000000     0.000000     0.000000     0.000000     0.000000     0.000000     0.000000     0.000000     0.000000     0.000000     0.000000     0.000000     0.000000     0.000000     0.000000     0.000000     0.000000     0.000000     0.000000     0.000000     0.000000     0.000000     0.000000     0.000000     0.000000     0.000000     0.000000     0.000000     0.000000     0.000000     0.000000     0.000000     0.000000     0.000000     0.000000     0.000000     0.000000     0.000000     0.000000     0.000000     0.000000     0.000000     0.000000     0.000000     0.000000     0.000000     0.000000     0.000000     0.000000     0.000000     0.000000     0.000000     0.000000     0.000000     0.000000     0.000000     0.000000     0.000000     0.000000     0.000000     0.000000     0.000000     0.000000     0.000000     0.000000     0.000000     0.000000     0.000000     0.000000     0.000000     0.000000     0.000000     0.000000     0.000000     0.000000     0.000000     0.000000     0.000000     0.000000     0.000000     0.000000     0.000000     0.000000     0.000000     0.000000     0.000000     0.000000     0.000000     0.000000     0.000000     0.000000     0.000000     0.000000     0.000000     0.000000     0.000000     0.000000     0.000000     0.000000     0.000000     0.000000     0.000000     0.000000     0.000000     0.000000     0.000000     0.000000     0.000000     0.000000     0.000000     0.000000     0.000000     0.000000     0.000000     0.000000     0.000000     0.000000     0.000000     0.000000     0.000000     0.000000     0.000000     0.000000     0.000000     0.000000     0.000000     0.000000     0.000000     0.000000     0.000000     0.000000     0.000000     0.000000     0.000000     0.000000     0.000000     0.000000     0.000000     0.000000     0.000000     0.000000     0.000000     0.000000     0.000000     0.000000     0.000000     0.000000     0.000000     0.000000     0.000000     0.000000     0.000000     0.000000     0.000000     0.000000     0.000000     0.000000     0.000000     0.000000     0.000000     0.000000     0.000000     0.000000     0.000000     0.000000     0.000000     0.000000     0.000000     0.000000     0.000000     0.000000     0.000000     0.000000     0.000000     0.000000     0.000000     0.000000     0.000000     0.000000     0.000000     0.000000     0.000000     0.000000     0.000000     0.000000     0.000000     0.000000     0.000000     0.000000     0.000000     0.000000     0.000000     0.000000     0.000000     0.000000     0.000000     0.000000     0.000000     0.000000     0.000000     0.000000     0.000000     0.000000     0.000000     0.000000     0.000000     0.000000     0.000000     0.000000     0.000000     0.000000     0.000000     0.000000     0.000000     0.000000     0.000000     0.000000     0.000000     0.000000     0.000000     0.000000     0.000000     0.000000     0.000000     0.000000     0.000000     0.000000     0.000000     0.000000     0.000000     0.000000     0.000000     0.000000     0.000000     0.000000     0.000000     0.000000     0.000000     0.000000     0.000000     0.000000     0.000000     0.000000     0.000000     0.000000     0.000000     0.000000     0.000000     0.000000     0.000000     0.000000     0.000000     0.000000     0.000000     0.000000     0.000000     0.000000     0.000000     0.000000     0.000000     0.000000     0.000000     0.000000     0.000000     0.000000     0.000000     0.000000     0.000000     0.000000     0.000000     0.000000     0.000000     0.000000     0.000000     0.000000     0.000000     0.000000     0.000000     0.000000     0.000000     0.000000     0.000000     0.000000     0.000000     0.000000     0.000000     0.000000     0.000000     0.000000     0.000000     0.000000     0.000000     0.000000     0.000000     0.000000     0.000000     0.000000     0.000000     0.000000     0.000000     0.000000     0.000000     0.000000     0.000000     0.000000     0.000000     0.000000     0.000000     0.000000     0.000000     0.000000     0.000000     0.000000     0.000000     0.000000     0.000000     0.000000     0.000000     0.000000     0.000000     0.000000     0.000000     0.000000     0.000000     0.000000     0.000000     0.000000     0.000000     0.000000     0.000000     0.000000     0.000000     0.000000     0.000000     0.000000     0.000000     0.000000     0.000000     0.000000     0.000000     0.000000     0.000000     0.000000     0.000000     0.000000     0.000000     0.000000     0.000000     0.000000     0.000000     0.000000     0.000000     0.000000     0.000000     0.000000     0.000000     0.000000     0.000000     0.000000     0.000000     0.000000     0.000000     0.000000     0.000000     0.000000     0.000000     0.000000     0.000000     0.000000     0.000000     0.000000     0.000000     0.000000     0.000000     0.000000     0.000000     0.000000     0.000000     0.000000     0.000000     0.000000     0.000000     0.000000     0.000000     0.000000     0.000000     0.000000     0.000000     0.000000     0.000000     0.000000     0.000000     0.000000     0.000000     0.000000     0.000000     0.000000     0.000000     0.000000     0.000000     0.000000     0.000000     0.000000     0.000000     0.000000     0.000000     0.000000     0.000000     0.000000     0.000000     0.000000     0.000000     0.000000     0.000000     0.000000     0.000000     0.000000     0.000000     0.000000     0.000000     0.000000     0.000000     0.000000     0.000000     0.000000     0.000000     0.000000     0.000000     0.000000     0.000000     0.000000     0.000000     0.000000     0.000000     0.000000     0.000000     0.000000     0.000000     0.000000     0.000000     0.000000     0.000000     0.000000     0.000000     0.000000     0.000000     0.000000     0.000000     0.000000     0.000000     0.000000     0.000000     0.000000     0.000000     0.000000     0.000000     0.000000     0.000000     0.000000     0.000000     0.000000     0.000000     0.000000     0.000000     0.000000     0.000000     0.000000     0.000000
BAS17_019    22.037603    26.421263    21.730436    14.415686    9.025197     27.782858    32.464737    26.310585    17.184303    10.385967    24.431358    27.516819    21.724579    14.100887    8.666751     21.420212    26.424721    21.827030    14.177453    8.386624     28.101807    33.470657    26.975576    17.192558    9.933661     22.642084    26.630880    21.317394    13.645173    8.016764     19.744209    23.639080    19.545771    13.271982    8.813879     24.386528    28.601189    23.206690    15.282177    9.472534     20.883955    23.809282    19.071964    12.648388    8.036756     21.934958    26.144753    22.305626    16.076349    11.723116    26.378130    30.551029    25.304260    17.370081    11.535691    24.608452    27.165602    21.687601    14.793631    10.135234    21.430014    25.858860    21.310131    14.028844    8.580807     26.780792    31.559027    25.518599    16.457399    9.731707     22.460688    26.034012    20.827919    13.456433    8.092063     22.968077    27.444637    22.525639    14.709541    8.810398     28.797157    33.678772    26.984608    17.203777    10.000306    22.847031    26.678513    21.409662    13.771169    8.161893     16.847582    21.276209    18.080460    12.130868    7.538966     22.819118    28.103251    23.214827    15.062799    8.857411     17.712238    21.613813    17.945999    11.885831    7.234181     21.101999    24.249849    20.178812    13.739061    8.790508     27.190502    31.093435    25.733480    17.671415    11.643756    22.616360    25.914585    21.743826    15.527619    10.901134    19.328142    22.484339    18.612106    12.747592    8.516178     22.651741    26.518085    21.607000    14.172419    8.659660     19.564013    22.250254    17.828815    11.708185    7.323174     25.197971    28.212019    22.647663    14.896349    9.240272     29.146381    32.408710    25.575363    16.446129    9.885445     23.018461    25.841742    20.574141    13.378775    8.211964     18.564074    20.552090    16.620230    11.090967    7.001185     21.565807    24.390186    19.525023    12.693460    7.704505     16.974089    19.127314    15.483657    10.285717    6.451658     13.072802    15.801892    13.735518    9.674722     6.389831     18.198473    21.632841    18.286480    12.644495    8.361588     14.910930    17.488165    14.913977    10.636395    7.338302     21.488119    19.533560    15.216273    11.792130    10.089223    21.951654    20.109951    15.521506    11.319931    8.566378     18.373339    17.041302    13.311638    9.784474     7.467885     13.617748    14.678551    11.985016    8.582117     6.314708     14.343076    15.645570    13.016461    9.307848     6.587241     13.741304    14.536268    11.561489    8.136944     5.927608     10.910834    11.984815    9.838587     6.836095     4.656526     11.139468    12.780992    10.686003    7.402163     4.931435     10.326676    11.427537    9.272634     6.348997     4.290246     22.355295    21.799353    16.509581    10.881618    7.064762     23.495747    22.634220    16.775496    10.820987    6.872794     17.133894    17.001242    13.116637    8.806430     5.842216     8.681892     9.616595     8.354841     6.256639     4.610519     8.564613     10.561154    9.650318     7.256692     5.190082     7.345917     8.182620     7.215495     5.555386     4.211150     25.623850    22.872423    17.179251    12.326803    9.387773     27.380096    26.635939    22.723419    19.792931    19.046238    23.920830    23.577320    21.945427    22.644125    25.279287    55.701969    45.886253    31.633154    21.417896    15.477676    55.862686    45.429176    31.330200    21.528860    15.728168    49.997128    42.439629    30.324341    21.048853    15.324960    10.676058    12.060398    9.873145     6.857798     4.665536     12.826037    13.957218    11.277728    7.798369     5.254313     10.099669    10.593266    8.484924     6.001529     4.231972     15.811583    14.950952    10.785228    6.894569     4.432875     18.431982    17.089161    12.018571    7.531820     4.723105     14.056474    13.143877    9.474669     6.162246     4.053380     18.942532    19.400093    14.473891    9.213678     5.709177     21.389856    20.871901    15.199448    9.552275     5.822246     18.246096    18.244755    13.325955    8.398506     5.196553     18.893156    22.019066    18.594305    12.977732    8.580146     18.965170    22.680563    19.897430    14.760051    10.645324    16.761856    19.233438    16.493616    12.451672    9.504536     24.280035    24.899315    19.804304    13.693249    9.290359     30.023468    31.515661    25.010939    16.883478    11.009862    22.754604    24.149839    19.779882    13.840391    9.292380     22.787113    28.687178    23.731276    15.503199    9.260562     34.239281    41.025574    32.899193    20.934757    12.078184    26.394447    31.424051    25.185425    16.196569    9.549493     38.938232    44.439148    34.535488    21.605919    12.430022    56.333397    60.365364    45.150120    27.447826    15.271627    46.419102    49.820816    37.008533    22.520781    12.708741    33.578106    44.743660    38.260746    25.165543    14.774641    41.702862    53.373032    45.010731    29.494328    17.266855    35.918774    44.989510    36.932255    23.864767    14.004278    77.478973    88.092010    72.683693    49.614017    31.833961    87.604362    99.441223    82.380051    56.558708    36.390869    73.857574    85.888565    72.164391    50.029114    32.537846    52.734425    73.676750    64.854698    43.236530    25.359304    77.758133    102.507431   87.315254    56.739849    32.265179    66.845596    85.749474    71.370529    45.999676    26.328527    102.207642   154.788879   143.917648   99.268776    59.530426    134.789810   200.335999   182.871155   124.200096   73.329422    112.443649   170.940643   158.665176   109.259293   65.156723    94.850670    148.532654   140.213562   97.587379    58.754128    122.935455   186.516800   171.720352   117.045601   69.024529    104.025620   157.212631   145.297165   100.059402   59.859478    81.080482    123.535667   115.816750   80.793365    49.058922    102.134956   150.972748   137.656708   93.711884    55.549980    83.684311    121.027168   109.785713   75.406136    45.636047    22.785275    26.208021    21.762850    15.226100    10.551996    28.097063    32.138870    26.385082    17.952345    11.657299    26.123037    28.343472    22.381527    15.056468    10.001264    22.242531    26.698986    21.981874    14.609311    9.177402     28.052280    32.783066    26.588587    17.375282    10.506466    24.673759    27.827835    22.000271    14.303373    8.807120     17.226019    21.898701    18.439533    12.213964    7.449086     23.253689    28.497574    23.297918    14.993731    8.768620     18.626583    22.666468    18.461672    11.966052    7.099284     18.366398    22.046473    18.407558    12.429047    7.912625     23.377018    27.544521    22.476179    14.742918    8.912006     19.427576    22.883902    18.551762    12.217780    7.516828     20.568621    24.961683    20.744411    13.919538    8.889230     25.655102    30.377302    24.774248    16.198219    9.811311     22.350973    25.630207    20.466606    13.359141    8.256181     23.098679    27.638790    22.674355    14.807793    8.894787     29.090883    33.916203    27.140152    17.318457    10.109610    23.570839    27.248175    21.773701    14.013050    8.352424     20.524019    24.915918    20.632099    13.541286    8.144284     26.491188    31.592682    25.567844    16.366709    9.514065     20.885916    24.764664    20.062641    13.002998    7.761393     16.810034    20.821470    17.823051    12.124471    7.595592     22.568275    27.326115    22.739019    15.074412    9.205717     18.140171    21.775049    18.262821    12.428608    7.870231     20.682552    23.741854    19.378384    12.943629    8.221475     23.544456    27.274069    22.069870    14.393125    8.736555     19.912041    22.560516    18.028666    11.790413    7.322621     25.924011    28.896797    23.166594    15.212310    9.389650     30.149944    33.384109    26.250519    16.835724    10.082011    23.321239    26.100004    20.783587    13.535769    8.318607     11.495147    14.032106    12.093484    8.355544     5.367207     15.049704    18.901123    16.172695    10.991195    6.928006     12.118824    14.537851    12.373017    8.565785     5.571452     10.880861    12.007163    9.879734     6.867012     4.671080     11.149306    12.788029    10.687490    7.402180     4.933010     10.325653    11.454767    9.303521     6.370863     4.307361     17.428909    17.363831    13.356620    8.874261     5.784924     17.794352    17.794313    13.572939    8.909612     5.710681     13.557004    13.955000    10.995856    7.429026     4.920838     12.239711    11.391247    8.589207     5.883405     4.107042     12.055544    11.591741    8.855982     6.015973     4.077152     9.728059     9.327242     7.241125     5.064089     3.558033     10.522515    11.137840    9.634990     7.445835     5.821164     11.648041    12.961633    11.350698    8.765524     6.869077     9.408606     9.953867     8.724953     7.048521     5.975308     12.282359    13.204969    10.432871    7.036758     4.643106     14.292279    15.027208    11.664004    7.754783     4.982553     11.159348    11.439221    8.875572     6.047508     4.082117     25.919022    24.008669    16.861200    10.508799    6.567315     30.249344    26.691648    17.865921    10.723825    6.524888     22.324650    20.475424    14.382732    9.096177     5.820817     18.032940    21.773083    18.167450    12.270258    7.761863     18.471737    21.952734    18.537273    12.794282    8.262072     16.563560    19.095840    15.482432    10.493937    6.865355     21.241606    27.023907    22.934948    15.407216    9.500299     31.432608    38.515545    31.833420    20.860983    12.469299    23.217880    28.773109    24.205454    16.253412    9.983930     27.408339    32.837696    26.291340    16.765070    9.791256     41.584469    47.344223    36.659088    22.738014    12.805367    33.399258    37.721714    28.973736    18.029301    10.338622    33.911354    40.974796    32.998055    21.004852    12.139495    45.658741    51.561085    40.179279    25.097052    14.224945    38.844254    43.843163    33.610722    20.800632    11.841152    47.800968    63.304802    55.315727    37.560585    22.950743    56.687202    74.142990    64.512466    43.790066    26.751074    47.522705    61.967579    53.530228    36.329941    22.432964    20.843750    24.335337    20.231043    13.838347    9.049731     25.315454    29.315836    24.373011    16.572636    10.533336    24.026880    26.541695    21.138475    14.093557    9.004552     48.373798    69.449493    61.656380    41.117805    23.993301    72.705421    99.358459    85.686348    55.885544    31.802984    60.673660    82.001862    70.074944    45.688896    26.202009    53.603458    75.984467    67.336922    44.960728    26.320745    73.948265    99.151382    85.281876    55.772701    31.926563    62.475956    81.354340    68.301147    44.292294    25.539417    32.469631    31.766428    24.551039    16.671917    11.181685    35.259308    35.909817    28.146908    18.932764    12.230529    31.000374    31.208662    24.245487    16.493170    11.121978    19.054131    22.315628    18.473585    12.543961    8.120728     22.096674    25.778223    21.291479    14.238393    8.840324     21.293203    23.609118    18.639971    12.213481    7.639525     23.207724    23.819298    19.095522    13.233919    8.998860     30.271887    31.104139    24.522224    16.554392    10.816781    26.321064    26.995823    21.277874    14.602591    9.976646     12.801608    12.498249    9.699842     6.817894     4.864491     14.393921    14.204316    11.196730    7.882085     5.516442     11.700224    11.412193    8.933173     6.366989     4.566007     34.448784    30.741682    22.459814    15.267445    10.585361    34.244991    30.717705    22.984997    16.414299    12.134662    30.222431    27.773216    21.127144    15.275890    11.515776    72.265198    78.544373    63.866089    43.115875    27.411600    88.280319    99.387001    81.205849    54.215073    33.786358    70.952896    81.395538    68.712158    47.238525    29.965267    91.596222    135.395035   124.623215   86.093666    52.120766    111.227745   160.379105   144.929428   98.802490    59.140697    89.701385    129.602463   117.501816   80.785378    49.106846
BAS17_020    11.211606    24.352600    35.312843    34.411289    26.133698    10.817675    23.782194    36.071598    36.197575    27.929779    12.244045    24.787748    36.094460    36.055328    28.246319    12.514550    25.286074    36.888275    36.646324    28.228279    13.357531    26.002590    39.079933    39.713768    30.884821    13.645554    24.826658    35.555496    35.781967    28.254745    9.909204     23.890469    36.019310    35.466339    26.717291    9.721478     23.188742    36.427208    37.035549    28.508078    10.499422    23.180016    34.625057    34.638683    26.799032    10.043005    20.696508    29.809595    29.175699    22.432184    9.907198     20.073978    30.032066    30.334578    23.832699    11.361171    22.058002    31.563261    31.417364    24.756718    9.386596     19.849384    29.760307    30.135294    23.516079    9.350384     20.396633    32.256672    33.593235    26.478008    10.293056    19.639757    28.911448    29.692852    23.753166    12.767121    24.620031    36.339340    37.028336    29.226730    13.727957    26.202621    40.162914    41.916679    33.376183    14.301481    24.377876    34.421211    34.895794    27.871450    10.180589    21.451105    32.997997    34.378834    27.447969    10.773343    22.096296    35.015564    37.322979    30.156054    10.873300    20.907570    31.236111    32.577755    26.415321    10.709879    24.810047    37.719730    37.925980    29.320423    9.798763     22.255291    35.118889    36.545803    29.044703    10.608896    22.261086    33.042122    33.426266    26.514952    6.025242     12.793784    18.674250    18.544825    14.454832    5.963676     12.691654    19.591339    20.300655    16.252218    7.163862     14.782492    21.449789    21.633846    17.235828    8.282299     20.833601    34.544052    36.469524    28.610958    6.897881     18.512608    32.918865    36.359257    29.362629    7.704295     18.825256    31.860767    34.735882    28.108608    8.564267     17.408920    26.884171    28.427984    23.057592    8.627114     18.359072    29.520220    31.635439    25.617523    9.029362     17.326410    25.937469    27.134758    22.042500    7.035297     15.939837    25.192455    26.614485    21.453661    7.011618     15.233326    24.991125    27.324327    22.561337    6.942682     14.741879    22.907084    24.311541    19.953705    13.065897    27.359730    39.446846    39.096832    30.648933    14.326077    29.463285    42.905090    43.153366    34.346642    14.387921    26.540827    35.700607    35.162403    28.566647    6.865453     13.505814    18.756653    18.489004    14.583941    6.212022     12.342057    18.274775    19.009878    15.539727    7.082010     14.211143    19.802547    19.721302    15.862945    10.675602    24.872889    37.335129    37.094170    28.139263    7.811712     18.928499    31.064817    33.215347    26.585850    9.042868     21.854010    34.763279    36.409500    28.848825    8.041636     17.675419    27.554663    28.561758    22.641354    7.709971     16.781515    26.058685    26.995043    21.483616    7.921888     15.866033    23.872002    24.849993    20.121899    6.913241     13.528550    20.832865    22.443190    18.660789    6.578637     13.439580    22.229160    25.076021    21.328243    6.520978     13.765571    22.608082    25.295168    21.415680    6.473967     13.865947    20.557581    20.601534    16.176640    6.428597     13.434944    20.447243    21.196306    17.124361    6.300624     12.093183    17.707760    18.236008    14.953300    12.626996    24.108208    34.501984    34.680538    27.813559    13.074733    25.250309    36.713608    37.726532    30.840136    13.417315    23.796711    33.646961    35.906128    31.399475    10.701663    23.871826    33.560440    32.261631    24.405224    9.712513     22.016375    32.706013    32.981400    25.836973    9.566726     20.387054    28.843603    28.435131    22.307186    9.144732     24.128361    36.641289    35.656876    26.397175    7.548903     19.990204    31.583591    31.904747    24.372849    7.877882     18.526588    27.609558    27.453810    21.117907    7.475104     19.176514    28.794895    27.919758    20.771606    6.493378     16.512419    25.334860    25.192085    19.238911    6.727644     15.697634    23.089073    22.790401    17.558350    5.632608     11.213661    15.896413    16.110939    13.088620    5.785779     11.404336    16.562128    17.391855    14.559942    6.124370     12.322451    18.517588    20.129436    17.281384    11.359899    29.899889    46.748840    47.152802    36.225761    11.783137    31.007442    49.924137    51.410595    40.009979    12.016502    28.353243    43.235390    43.843754    34.372864    11.721780    32.791386    52.074612    52.375523    39.817501    11.493413    32.601086    53.724327    55.430588    42.833141    11.810390    29.444420    45.618176    46.183823    35.844120    11.618744    33.490261    53.614254    53.877159    40.780533    11.101861    32.489239    53.994213    55.686600    42.888748    11.450556    29.253588    45.632977    46.177959    35.719685    12.021832    29.673515    44.089428    42.921658    32.308701    11.180242    27.585506    42.735134    43.279263    33.667076    12.876903    30.938353    46.599915    46.875134    36.616997    12.738540    23.144079    30.782045    30.031151    24.013851    12.649361    23.016308    31.912943    32.442360    26.769310    14.843223    26.838392    36.940029    38.563389    33.153187    18.326920    54.116821    89.357422    91.623909    70.237679    17.641605    53.068798    92.080048    97.481667    76.273857    19.478058    53.480320    87.067345    89.690147    69.599274    12.414823    29.882940    48.224567    51.255295    41.604145    14.393707    33.795078    54.835495    58.039787    46.651684    14.692464    32.700283    51.188202    54.000603    44.020050    14.680151    35.116806    55.757553    58.212158    46.320797    15.927006    37.520344    61.939362    66.313095    53.489803    17.673830    40.817024    64.471245    67.976440    55.084404    14.675455    35.061771    55.628674    58.065811    46.209583    15.897265    37.501934    61.908344    66.286621    53.485874    17.702173    40.825127    64.427444    67.913826    55.038960    10.786986    23.587814    34.236244    33.306767    25.239374    10.518853    23.044781    35.031414    35.210800    27.238190    12.142941    24.598131    35.759403    35.619972    27.814964    9.451948     20.003233    29.994944    30.375317    23.708399    9.390342     20.547863    32.538334    33.892429    26.705425    10.280982    19.706093    29.091961    29.912493    23.942886    10.689015    23.826620    36.120888    36.550705    28.421881    11.046743    23.552881    36.832436    38.391899    30.509068    11.200621    22.744911    33.942410    34.799892    27.808069    9.612180     23.741985    36.230705    36.053410    27.493402    9.257793     22.212509    35.380043    36.646713    28.866024    10.158912    22.506382    33.711277    34.049782    26.856688    9.374358     19.871042    29.810307    30.182293    23.542347    9.343055     20.429022    32.327900    33.669151    26.534679    10.294386    19.699938    29.005222    29.766171    23.783812    9.431220     19.897842    29.806105    30.170345    23.540047    9.405967     20.493311    32.421963    33.777084    26.623512    10.297480    19.674824    28.974298    29.760254    23.808372    12.013635    23.702936    35.294922    36.116863    28.552048    12.940601    25.048906    38.554935    40.381729    32.266563    13.011055    23.143587    33.497967    34.387268    27.659689    10.749359    23.626465    36.213505    37.360909    29.656855    10.812881    22.819593    36.017418    38.327038    31.296707    11.021405    22.217943    33.383350    34.818626    28.481310    8.336398     21.024977    34.868076    36.799953    28.859943    6.887864     18.589098    33.056656    36.491817    29.458328    7.722829     18.978340    32.179630    35.102356    28.401594    9.111410     18.749790    29.027306    30.506197    24.553690    9.082213     19.712008    31.695663    33.736076    27.144588    10.019806    18.828943    27.803406    28.863602    23.341425    7.466059     15.640057    24.816475    26.835709    22.080290    7.819007     16.270576    26.678093    29.359125    24.287632    7.666339     15.344489    24.088436    26.170225    21.793036    6.922191     13.625725    18.936304    18.675983    14.734527    6.238051     12.422514    18.413099    19.163269    15.670612    7.147955     14.367373    20.041132    19.967813    16.052881    6.343384     16.111950    26.115948    27.029680    20.956915    5.341858     13.606944    23.004026    24.764788    19.840010    5.947780     14.229948    23.436447    25.182747    20.286140    6.073401     13.202936    20.433706    21.290567    17.012623    5.842488     12.993610    20.555618    21.641405    17.383707    5.904827     12.103830    18.344225    19.127752    15.465416    5.496162     11.909902    18.440697    19.538954    15.973042    5.744674     12.407344    20.013700    22.054203    18.492374    5.745979     12.121745    19.203421    21.044605    17.702946    11.561070    32.364079    51.413185    51.729576    39.344608    11.346181    32.111038    52.891003    54.577797    42.190239    11.670789    29.164343    45.220207    45.792797    35.542755    8.867308     23.379202    35.518517    34.502567    25.539633    7.638660     19.861542    30.496645    30.065081    22.668163    7.710862     17.676968    25.766676    25.238932    19.306747    6.463168     15.266186    22.399635    21.995316    16.853956    5.970873     13.983004    21.320850    21.913885    17.464256    6.566243     15.250576    23.247307    24.138378    19.464394    11.586982    32.189049    51.073051    51.426849    39.167397    11.445369    32.227039    53.011894    54.696102    42.295212    11.755877    29.219740    45.259136    45.864445    35.651554    11.709689    32.908855    52.349419    52.669750    40.029350    11.499854    32.717663    53.929333    55.610188    42.941132    11.791408    29.532391    45.819130    46.402660    36.013157    11.787745    33.532738    52.222134    51.132767    37.927048    10.396512    29.947741    48.353359    48.802029    37.117947    11.327203    29.289719    44.713482    44.333164    33.760674    12.441198    26.425877    36.954777    35.752350    27.512997    12.033398    25.051334    36.803101    37.487705    30.053104    14.371557    30.499708    44.458057    45.562477    37.067921    11.871953    24.973989    36.268036    35.708702    27.669256    10.997334    23.233368    35.601234    36.585064    29.240229    13.141083    25.901157    37.048180    37.134754    29.760088    15.342637    42.270214    69.932838    73.422684    57.916740    16.778450    46.560455    79.242256    84.099251    66.388626    17.897234    45.188652    72.633308    75.733727    59.945347    24.544544    62.183037    95.140533    94.571617    71.976456    23.551991    59.672901    96.799126    100.909386   79.560760    28.025129    69.398865    107.314049   109.186020   85.491646    11.857435    24.628181    35.720364    35.085915    27.008629    10.859991    22.237242    33.402092    33.983772    26.904816    10.853570    20.453114    29.462839    29.509621    23.454308    6.146871     13.028074    19.002371    18.875092    14.729861    6.104974     12.943457    19.938322    20.635406    16.513653    7.309149     15.065289    21.850880    22.020260    17.533554    7.932676     18.676666    28.447231    28.508310    21.980234    7.515767     17.009270    26.702467    27.651060    21.902252    7.576106     16.028650    23.895796    24.120934    19.056633    13.052197    27.325949    39.377949    39.029041    30.606203    14.274660    29.374817    42.772629    43.034950    34.277527    14.347268    26.527763    35.713017    35.173458    28.565792    6.377943     12.031336    17.303175    17.663479    14.397224    6.464801     12.134313    17.672672    18.496462    15.450997    6.477621     11.224679    16.209105    17.626957    15.486534    11.239002    30.056297    47.270622    47.733566    36.639488    11.576849    30.959169    50.162636    51.723930    40.206188    11.763186    28.218925    43.313026    43.982296    34.433849    26.603519    52.346550    70.595528    67.835892    52.635052    27.187365    51.943199    73.861992    75.373810    61.563175    32.918640    64.914421    91.634026    94.206757    78.563980
BAS17_021    1.478907     1.661971     2.029827     2.611271     3.435141     1.468933     1.490993     1.666694     2.018318     2.553428     1.468496     1.584559     1.804626     2.199108     2.773836     1.775995     1.315011     1.147515     1.145632     1.198059     1.577239     1.184967     1.025256     1.033339     1.135159     1.774411     1.338782     1.177510     1.165838     1.222084     1.888362     2.213593     2.730121     3.646477     5.115288     1.523277     1.720791     2.076435     2.762818     3.865527     1.636026     1.850865     2.290154     3.068464     4.184634     2.238136     2.233721     2.586833     3.194682     3.996611     2.584599     2.342063     2.519380     2.930610     3.489437     2.651790     2.530035     2.643789     3.029608     3.725042     2.376577     1.868128     1.669186     1.723631     1.946048     2.089530     1.681365     1.548937     1.633311     1.850139     2.470044     1.935008     1.698724     1.722815     1.926823     2.668951     1.953045     1.597614     1.469020     1.432719     2.383548     1.793699     1.474424     1.363125     1.377560     2.805384     2.051127     1.671253     1.516088     1.475782     2.257476     1.899891     1.823638     1.930225     2.125566     2.198831     1.877992     1.762333     1.806213     2.013928     2.367923     2.003684     1.920759     2.054193     2.337193     2.970880     2.925485     3.321717     4.201174     5.660393     2.759786     2.784390     3.273859     4.167634     5.415329     2.795410     2.797262     3.309487     4.301148     5.717183     1.454286     1.371355     1.471449     1.729942     2.092232     1.575204     1.390408     1.375483     1.469291     1.650515     1.559132     1.460736     1.459673     1.561897     1.809250     2.233140     1.739288     1.435951     1.325947     1.328086     2.171302     1.754641     1.488012     1.372453     1.358472     2.209875     1.724974     1.449980     1.327900     1.305234     2.161442     1.669205     1.415628     1.327238     1.299927     2.345315     1.811587     1.501654     1.366592     1.342358     2.464460     1.903346     1.591431     1.452282     1.423483     2.487021     2.651934     3.113678     3.864767     4.924748     2.299181     2.557875     2.958746     3.576375     4.560109     2.521769     2.718484     3.282192     4.246056     5.559669     2.030107     1.909358     2.054528     2.451281     2.989706     2.269559     2.074000     2.162030     2.497766     3.038850     2.554019     2.377434     2.485865     2.916988     3.558687     1.608583     1.478177     1.502749     1.655099     1.873780     1.784102     1.576269     1.532493     1.592831     1.739604     1.870515     1.724117     1.666941     1.701292     1.858898     1.346534     1.202180     1.157828     1.226020     1.345848     1.148496     1.109484     1.115701     1.154225     1.228806     1.145514     1.093016     1.103642     1.128745     1.201988     1.814859     1.549887     1.417217     1.392509     1.399834     2.039267     1.785066     1.652800     1.597578     1.585359     1.993601     1.735302     1.603228     1.552063     1.544525     1.232654     1.091302     1.068586     1.144297     1.270322     1.244213     1.050557     0.994354     1.067777     1.247877     1.322087     1.170657     1.152184     1.249858     1.431837     2.621185     2.741959     3.191634     3.943074     4.983211     2.272917     2.470990     2.923041     3.620082     4.640574     2.354522     2.454630     2.920220     3.828932     5.077055     4.063845     4.163616     4.697886     5.762429     7.296168     3.595782     3.667643     4.116295     4.927010     5.957812     3.850002     3.926073     4.216542     4.796048     5.736889     1.080382     1.089446     1.203709     1.395728     1.624808     1.028736     0.953601     0.947566     1.029450     1.201218     1.198958     1.171932     1.204834     1.324887     1.556418     1.044573     0.962384     0.976103     1.047765     1.115251     0.995809     0.970433     1.030331     1.112204     1.180509     0.965737     0.916880     0.952968     1.042439     1.153740     1.120150     1.011115     0.998043     1.040941     1.092096     1.322597     1.186272     1.181324     1.227571     1.268898     1.224037     1.151700     1.152346     1.206362     1.276280     1.211589     1.191532     1.272925     1.466508     1.787342     1.058834     1.062870     1.140539     1.313477     1.590622     1.051785     1.054414     1.163333     1.388486     1.706385     1.970156     2.093383     2.686800     3.556859     4.438082     2.171700     2.209786     2.666181     3.427372     4.361164     2.258588     2.380341     3.044768     4.103787     5.246402     1.306539     1.326652     1.595702     1.946639     2.224844     1.309500     1.285515     1.476774     1.805780     2.179353     1.406555     1.418456     1.668444     2.069926     2.507800     1.652300     1.572527     1.692791     1.851504     1.932474     1.558159     1.478964     1.577359     1.735925     1.852640     1.557926     1.508926     1.608623     1.785507     1.945732     1.110742     1.077973     1.179025     1.333446     1.469730     1.130010     1.147876     1.278437     1.443082     1.570343     1.147143     1.162994     1.214936     1.298418     1.408168     1.765573     1.672256     1.785992     2.063828     2.408865     1.642509     1.533469     1.616358     1.824153     2.066201     1.694409     1.520725     1.528897     1.660062     1.896706     2.329632     2.413399     3.014103     3.623215     3.885984     2.277531     2.425825     2.892617     3.400738     3.728718     2.422917     2.354179     2.682456     3.144223     3.524613     2.327501     2.204761     2.631840     3.167068     3.497244     2.450073     2.351294     2.678092     3.112507     3.471538     2.395003     2.262655     2.643397     3.145066     3.518458     2.421053     2.218053     2.503545     2.950257     3.258243     2.575149     2.418027     2.627105     3.019645     3.394346     2.682621     2.386706     2.548351     2.863688     3.139298     2.351648     2.393248     3.012914     3.785429     4.253106     2.424086     2.495131     2.993780     3.640542     4.119325     2.568963     2.378846     2.689967     3.176280     3.608261     1.777974     2.083769     2.626496     3.432294     4.531230     1.932622     2.014014     2.345549     2.877427     3.600544     2.114765     2.290426     2.604171     3.226309     4.128281     2.283366     2.116221     2.215602     2.483783     2.898795     1.874278     1.719621     1.807370     2.067524     2.424738     2.016958     1.798949     1.838941     2.078585     2.434336     1.206093     1.136180     1.244116     1.462108     1.770501     1.002374     0.916250     0.987880     1.179588     1.444374     1.046310     0.978382     1.045220     1.207243     1.429821     4.059751     4.689612     5.648602     7.220015     9.525358     4.336239     5.044988     6.199882     8.157096     11.186490    4.331528     5.120413     6.373543     8.382154     11.350081    2.354550     1.851212     1.660290     1.721799     1.954389     2.093847     1.685346     1.551330     1.631576     1.845100     2.472681     1.943989     1.711925     1.741639     1.953490     2.599843     1.906215     1.562509     1.453616     1.460564     2.344111     1.726856     1.395490     1.299067     1.339844     2.711927     1.955552     1.576161     1.437413     1.423568     2.203420     1.641820     1.395437     1.343225     1.367688     2.186110     1.645679     1.371459     1.293762     1.337672     2.483031     1.825759     1.516361     1.432304     1.468026     2.638326     3.019460     3.720328     4.817123     6.461455     2.930767     3.550287     4.468290     5.814744     7.828235     2.825874     3.410839     4.591099     6.445885     8.908031     1.627965     1.344632     1.221320     1.255332     1.395182     1.553844     1.303005     1.222200     1.263743     1.395889     1.597846     1.312750     1.218412     1.247809     1.376402     2.928794     2.339124     2.027381     1.886792     1.805983     2.847130     2.270867     1.924055     1.768508     1.725501     3.030415     2.397394     2.023150     1.830354     1.748592     2.216349     1.818194     1.679746     1.717399     1.834288     2.270432     1.869770     1.674763     1.649611     1.770453     2.547118     2.081424     1.889087     1.918962     2.094969     1.197250     1.149574     1.234197     1.453488     1.728208     1.099446     1.062741     1.079457     1.162127     1.332385     1.310861     1.242049     1.233946     1.283344     1.452696     1.667274     1.426749     1.330706     1.348750     1.398990     1.895352     1.734003     1.649543     1.608785     1.605264     1.972281     1.781237     1.678183     1.624553     1.624454     1.332584     1.133014     1.052403     1.058339     1.087150     1.525248     1.243735     1.107203     1.085932     1.132528     1.404057     1.190065     1.102922     1.110865     1.165874     1.593879     1.682892     1.892286     2.259528     2.819299     1.240121     1.293546     1.556657     2.118809     3.067781     1.323640     1.430996     1.796559     2.501710     3.531293     1.303730     1.237380     1.249727     1.318938     1.396465     1.252937     1.209392     1.221947     1.272743     1.353280     1.373970     1.322881     1.325232     1.387862     1.515103     1.747167     1.574955     1.520368     1.525827     1.534777     1.776593     1.661697     1.636261     1.633427     1.629734     1.604493     1.470222     1.438313     1.468333     1.523911     1.062123     0.981839     0.984128     1.046113     1.144745     1.060365     1.011759     1.076403     1.189437     1.307914     1.027776     1.024164     1.070001     1.159710     1.272199     1.309812     1.330067     1.605563     1.967703     2.256433     1.291924     1.271605     1.462778     1.799129     2.190233     1.416621     1.430429     1.681674     2.088528     2.532041     1.364421     1.317092     1.493809     1.719377     1.846543     1.319205     1.332653     1.514589     1.738660     1.918720     1.383078     1.359157     1.493306     1.709789     1.938008     1.187183     1.112586     1.210583     1.380447     1.514441     1.179027     1.199390     1.326110     1.481021     1.598722     1.165480     1.159144     1.227623     1.357575     1.511686     1.477303     1.437898     1.596928     1.859295     2.120288     1.330522     1.349169     1.506033     1.730678     1.946958     1.436442     1.369810     1.429041     1.555933     1.728448     1.514583     1.427259     1.525378     1.788356     2.163025     1.641262     1.441468     1.414717     1.506344     1.689348     1.634110     1.521623     1.502661     1.589833     1.826715     2.423252     2.345294     2.810692     3.379685     3.682608     2.388424     2.394272     2.807609     3.341318     3.746438     2.340505     2.288887     2.668154     3.209786     3.642410     1.744549     1.863513     2.432369     3.044605     3.355649     1.638951     1.793475     2.222347     2.709659     3.051978     1.785210     1.724183     1.938449     2.277980     2.623307     3.526518     3.217514     3.292804     3.714226     4.371733     3.466134     3.273227     3.313901     3.531257     3.896499     3.206062     2.955422     3.008001     3.355841     3.955244     1.492462     1.411419     1.511403     1.770538     2.137441     1.607573     1.422471     1.412871     1.516159     1.703307     1.624883     1.509397     1.494686     1.587689     1.827202     3.343891     3.479140     4.021842     5.085326     6.606441     2.964552     3.246208     3.801948     4.526921     5.453221     3.012951     3.269274     3.847236     4.654534     5.698593     1.388177     1.391680     1.581244     1.934935     2.386184     1.590504     1.449300     1.466774     1.631947     1.951436     1.719037     1.653357     1.738031     2.005970     2.447717     1.915926     1.787046     1.869134     2.105481     2.449356     1.666100     1.534549     1.530977     1.640116     1.862644     1.738513     1.582841     1.554458     1.664877     1.945482     2.296339     2.497022     3.452236     4.536126     5.245263     2.391036     2.546203     3.263971     4.117291     4.871037     2.351797     2.553802     3.498502     4.671187     5.608309     2.390419     2.712187     3.756036     4.952289     5.667267     2.403608     2.695825     3.532007     4.487475     5.146794     2.555710     2.496284     2.985911     3.723886     4.420870
BAS17_023    0.036586     0.037943     0.041226     0.045336     0.049490     0.038407     0.041447     0.044385     0.046957     0.048555     0.040115     0.042249     0.045753     0.050592     0.055049     3.991256     3.557602     3.233162     3.051384     2.947876     3.702374     3.429767     3.094065     2.810635     2.596844     3.678468     3.278998     3.049504     2.895445     2.765764     5.812094     5.047708     4.570818     4.463678     4.651369     3.944945     3.705568     3.503835     3.424109     3.482382     4.452633     4.090881     3.951914     3.983175     4.159915     4.284478     3.837897     3.616169     3.592834     3.723504     3.025425     2.826027     2.719381     2.654541     2.625498     3.718521     3.382941     3.077195     2.831547     2.732181     4.246059     3.816065     3.610136     3.583021     3.688761     3.047534     2.849961     2.750827     2.685461     2.650958     3.712446     3.370398     3.060339     2.810894     2.706565     4.064025     3.599637     3.264836     3.076251     2.961751     3.820856     3.502598     3.156846     2.872801     2.645437     3.731668     3.326148     3.117162     2.972766     2.825539     3.832352     3.498095     3.296386     3.257540     3.313847     3.492969     3.302407     3.110295     2.984858     2.911939     3.534711     3.272995     3.270089     3.270323     3.173592     4.575898     4.229134     4.117312     4.177423     4.384271     3.681963     3.474831     3.361673     3.372763     3.460668     4.056372     3.689487     3.610850     3.691108     3.788484     2.548116     2.385736     2.348984     2.361246     2.390758     2.011563     1.937611     1.957583     1.980832     1.980862     2.246666     2.140210     2.058173     1.993598     1.946753     5.116979     4.253314     3.702694     3.391244     3.199438     4.784003     4.162307     3.635209     3.229765     2.913337     4.522258     3.895887     3.563418     3.310131     3.034017     4.043712     3.455540     3.116280     2.998213     2.974010     3.555698     3.229700     2.960626     2.781604     2.614758     3.631692     3.311394     3.197945     3.068082     2.853367     3.908571     3.558309     3.380388     3.253385     3.120804     3.000587     2.879484     2.786316     2.683338     2.590260     3.067834     2.935321     2.918050     2.869084     2.730188     2.457422     2.450035     2.565894     2.638476     2.610723     2.473937     2.630355     2.790630     2.838327     2.728507     2.561945     2.696569     2.967124     3.168710     3.190541     1.799319     1.741458     1.800260     1.885541     1.947490     1.641801     1.657322     1.735073     1.802991     1.821462     1.766281     1.772095     1.858032     1.925766     1.942358     1.802457     1.746876     1.803282     1.881051     1.932229     1.642330     1.652707     1.724340     1.791093     1.814207     1.742288     1.758800     1.842589     1.908024     1.923006     5.383605     4.447766     3.951567     3.735138     3.621731     4.674501     4.107895     3.614334     3.241814     2.943014     4.623859     4.290025     4.159609     3.911525     3.546206     2.420585     2.303087     2.254262     2.295301     2.349546     2.045773     2.021098     2.116314     2.235508     2.301735     2.135141     2.083621     2.156574     2.239449     2.264588     3.494132     3.368794     3.601233     3.882056     4.135724     3.057670     3.305861     3.698531     4.064223     4.392917     3.100845     3.238283     3.511915     3.780404     4.005138     5.014983     4.669214     4.687859     4.844860     5.109993     4.331981     4.575374     4.661017     4.620632     4.619951     4.367245     4.428349     4.556573     4.653054     4.789751     2.434123     2.409606     2.524041     2.599897     2.573904     2.390175     2.519631     2.689609     2.757531     2.660762     2.521081     2.639832     2.901882     3.096494     3.112897     2.776079     2.650272     2.631096     2.592742     2.514346     2.473243     2.385540     2.260929     2.103940     1.961568     2.598011     2.516975     2.502155     2.436723     2.315617     2.757309     2.748174     2.708839     2.624627     2.531227     2.222322     2.197206     2.230001     2.200530     2.116515     2.378084     2.344228     2.381479     2.339146     2.237467     2.654887     2.671822     2.869655     3.041460     3.094594     2.582795     2.637398     2.784197     2.895218     2.929416     2.341347     2.572411     2.873909     2.991968     2.951657     3.429864     3.514464     3.751160     3.941971     3.980004     3.449382     3.627297     3.799294     3.849126     3.750275     3.371663     3.623875     4.057565     4.317240     4.295220     3.396619     3.493747     3.731872     3.905536     3.923329     3.491861     3.662013     3.799867     3.827700     3.730062     3.400133     3.654880     4.068525     4.305724     4.275142     3.843039     3.975476     4.103107     4.109716     3.996045     3.396138     3.591346     3.690892     3.587342     3.363632     3.622314     3.673038     3.752028     3.691476     3.538045     2.927896     3.056814     3.214028     3.335879     3.390527     2.555679     2.741134     2.952153     3.019390     2.957091     2.725218     2.881850     3.137444     3.236522     3.183965     5.385668     5.400381     5.609611     5.821863     5.989363     5.345243     6.061569     6.381212     6.276794     6.062191     5.245438     5.579683     6.040799     6.210562     6.182320     7.796936     7.724588     7.834322     8.073870     8.228019     6.319726     6.647386     6.777064     6.680384     6.461226     7.621436     7.448468     7.368330     7.300369     7.218090     7.662549     8.009269     8.953756     10.500775    11.990403    7.855133     8.555153     9.015513     9.518989     10.062253    8.208112     8.540288     9.406007     10.426561    11.330659    8.108771     8.204453     8.881490     10.164964    11.414040    7.842048     8.431010     8.807235     9.268015     9.868640     8.064946     8.204820     8.990884     9.990555     10.922499    7.669542     7.770027     8.223657     8.987346     9.661477     7.979556     8.635269     8.773261     8.745491     8.831572     8.052082     8.151239     8.679506     9.217559     9.600657     5.785491     5.045748     4.603593     4.512336     4.694595     3.646953     3.464401     3.378008     3.419926     3.578038     4.409201     4.001656     3.758945     3.629508     3.637809     5.835060     5.111394     4.667226     4.558903     4.731616     3.675799     3.507003     3.424439     3.461893     3.614934     4.455326     4.065249     3.827514     3.691550     3.683938     4.676092     4.475123     4.377244     4.454443     4.681908     3.772485     3.562177     3.412692     3.435464     3.575576     3.971990     3.675636     3.664836     3.845096     4.137609     4.647181     4.434544     4.338051     4.412679     4.632139     3.713048     3.497005     3.362758     3.404790     3.552615     3.986246     3.711516     3.718350     3.915056     4.214927     4.291075     3.873772     3.667853     3.642962     3.753269     3.091210     2.875846     2.754894     2.680645     2.645347     3.736729     3.383580     3.069893     2.823786     2.722605     4.594692     3.943599     3.542672     3.311082     3.162742     4.215658     3.824454     3.428672     3.080077     2.804988     4.215505     3.648932     3.277064     3.007168     2.805032     3.893596     3.528414     3.286464     3.212598     3.248554     3.469069     3.268167     3.080482     2.957765     2.884688     3.508966     3.236041     3.222763     3.220387     3.132953     4.548912     4.222879     4.134376     4.201615     4.407344     3.692205     3.477751     3.368922     3.393954     3.495954     4.041421     3.664568     3.585723     3.679402     3.799189     2.565967     2.402695     2.354964     2.345599     2.354911     2.014220     1.953688     1.979990     1.998159     1.986194     2.275683     2.159946     2.066936     1.990489     1.937361     5.704322     4.837214     4.287975     4.001230     3.822599     5.144260     4.560760     4.073946     3.702692     3.349382     5.074988     4.424151     4.183590     3.968980     3.633770     3.796044     3.353396     3.123261     3.143794     3.277329     3.047356     3.029360     2.979546     2.915833     2.873765     3.315926     3.061266     2.989755     2.956232     2.900935     1.809302     1.744954     1.787411     1.861784     1.924232     1.657425     1.684351     1.767090     1.831182     1.843460     1.787860     1.798240     1.868250     1.920821     1.927312     3.395588     2.897412     2.618948     2.502768     2.470795     3.045946     2.721077     2.432021     2.197940     2.012312     3.157778     2.883255     2.738019     2.591725     2.401909     3.043874     2.636130     2.412177     2.312206     2.276912     2.609368     2.338463     2.162028     2.071330     1.991347     2.648408     2.529866     2.537463     2.470308     2.316121     2.589187     2.586371     2.697613     2.863260     3.039554     2.498800     2.513043     2.727929     3.068974     3.502839     2.308975     2.506311     2.743929     2.918456     3.063180     2.298159     2.275550     2.393383     2.478489     2.460421     2.259247     2.388463     2.528603     2.574447     2.476346     2.337949     2.463853     2.734275     2.933199     2.940987     3.811843     3.676715     3.691273     3.686053     3.597224     3.313924     3.248100     3.165280     2.991070     2.794981     3.608856     3.527209     3.525095     3.406571     3.195633     2.433572     2.490416     2.587326     2.648249     2.633358     2.031233     2.093200     2.258286     2.368707     2.377608     2.206111     2.270691     2.420794     2.479228     2.434762     3.425577     3.524568     3.766328     3.941855     3.954214     3.411276     3.581995     3.742207     3.795931     3.715452     3.334154     3.612141     4.055539     4.319807     4.301855     3.619980     3.735946     3.913006     3.958292     3.840533     3.057332     3.250602     3.377099     3.330662     3.159653     3.306956     3.442373     3.653231     3.685006     3.543607     3.065713     3.172554     3.251720     3.276702     3.250060     2.511751     2.704706     2.888188     2.902219     2.786742     2.823610     2.939913     3.102105     3.117085     3.024055     4.855298     4.907533     5.111413     5.302199     5.434504     4.951912     5.553242     5.832022     5.760735     5.597368     4.857476     5.157261     5.604252     5.800939     5.805280     2.593778     2.448657     2.416952     2.418185     2.432522     2.052992     1.988998     2.026347     2.058418     2.054586     2.307233     2.190643     2.093491     2.018405     1.966989     6.267420     6.311168     6.566161     6.960256     7.237517     5.532521     5.880929     6.030677     6.004868     5.912056     6.015954     6.042074     6.280946     6.449054     6.498090     5.743096     5.687407     5.797563     6.078421     6.323957     4.837340     5.193855     5.375064     5.371035     5.257400     5.628278     5.646719     5.819804     5.931449     5.925028     3.956160     3.617925     3.429400     3.269730     3.114059     3.057888     2.925453     2.839149     2.741016     2.631987     3.151240     2.987759     2.924305     2.855895     2.728392     2.600429     2.446136     2.410124     2.419421     2.439064     2.032873     1.990841     2.046525     2.082297     2.069616     2.339457     2.214535     2.113751     2.036863     1.982824     3.912961     3.562715     3.374360     3.239783     3.108716     3.044477     2.908673     2.806771     2.702085     2.603759     3.088711     2.958124     2.917849     2.851880     2.713557     2.461427     2.423928     2.535333     2.615924     2.593692     2.422231     2.559578     2.728968     2.801195     2.711006     2.543846     2.670687     2.929581     3.121613     3.145265     4.948264     4.647068     4.700715     4.858522     5.106899     4.351303     4.591443     4.681633     4.643636     4.644837     4.355085     4.421839     4.557169     4.674919     4.831937     6.201001     6.361047     6.874484     7.612827     8.255495     7.058850     7.614764     7.843258     7.914426     7.919752     6.851164     7.384951     7.962828     8.335066     8.578767     7.913401     8.021421     8.453110     8.993245     9.424736     8.537728     9.962631     10.554059    10.461659    10.164946    8.356748     9.143124     9.877153     10.073667    10.005388
BAS17_024    10.854471    11.232792    10.886177    9.978571     8.987477     14.666443    13.605313    12.395221    11.018273    9.681177     13.504039    13.406179    12.709558    11.303364    9.789503     8.615422     8.657866     7.951823     6.868157     5.808761     14.863625    13.177370    10.993586    8.934626     7.277446     13.140665    12.197848    10.765771    9.012809     7.348101     15.620179    15.514606    14.451647    12.920510    11.495804    21.046421    18.563320    16.466988    14.594581    12.927418    19.175529    18.488379    17.333014    15.463701    13.528745    6.449960     7.624147     7.654748     6.890777     5.971673     9.335007     10.669934    10.280811    8.945480     7.514631     8.137894     8.969147     8.874183     7.880795     6.628412     5.349337     5.524115     5.207059     4.642649     4.056448     8.684637     8.188798     7.078755     5.935872     5.033680     7.952793     7.571167     6.741475     5.747878     4.828608     8.252683     8.241198     7.331151     6.092484     4.953655     15.362484    13.482850    10.679538    8.212156     6.408803     12.478749    11.559405    9.936990     8.080976     6.387518     7.297915     7.878508     7.473886     6.512837     5.508378     12.463288    11.753070    10.213046    8.466640     6.948564     10.404494    10.594328    10.033912    8.725017     7.217833     10.765364    11.441577    11.097689    9.997156     8.709489     13.021409    12.796087    12.197432    10.999833    9.554724     12.281202    13.069365    13.103595    12.063624    10.531392    5.705006     6.193268     6.061044     5.507239     4.889727     8.287062     8.321410     7.537663     6.519794     5.632829     7.012934     7.445884     7.202349     6.344856     5.414081     6.484768     6.130381     5.322672     4.447549     3.695650     11.017533    9.571922     7.609749     5.966264     4.779613     8.310716     7.898688     6.889170     5.667228     4.532213     6.391802     6.407847     5.720998     4.750987     3.838367     12.005822    10.768497    8.554300     6.525029     5.018305     8.828388     8.783484     7.906541     6.518324     5.096861     5.006673     5.999460     6.295251     5.910941     5.291040     6.872252     7.748039     7.774660     7.103136     6.201708     6.202468     7.487434     8.166634     7.766793     6.692225     21.514889    22.499716    20.937078    18.253054    15.362831    42.793827    38.888584    31.819136    25.120752    19.678902    33.010815    32.678326    29.035927    24.156368    19.445225    8.108565     9.903300     10.505307    9.873974     8.719781     15.331905    16.210888    15.262226    13.274192    11.057142    11.628318    13.950337    14.600860    13.208736    10.945941    4.257502     5.090048     5.328348     4.775340     3.913474     6.783532     7.445127     7.450378     6.504928     5.198130     6.314336     8.398271     9.042347     7.785213     5.896127     6.538201     6.466655     5.569749     4.421487     3.441046     9.495373     8.600558     6.849473     5.202445     4.001177     7.464981     7.482619     6.574930     5.299097     4.113573     4.346507     5.547112     5.904392     5.211967     4.113458     6.411909     7.754305     7.924434     6.901330     5.437885     5.999767     7.442461     8.025188     7.146619     5.566951     5.970179     6.782678     7.105136     6.820941     6.225419     8.226467     8.657547     8.717979     8.220296     7.397246     7.073571     8.336411     9.055287     8.881788     8.030609     12.785507    12.279562    10.955977    9.561684     8.422413     22.871113    19.762419    16.097164    13.349056    11.345180    18.108889    17.258844    15.095383    12.756785    10.838336    6.495891     8.135833     8.500185     7.699850     6.469728     13.095854    13.294233    11.991082    10.044754    8.160767     11.218399    13.654980    13.883508    11.934597    9.347058     6.811588     7.534498     6.766572     5.390078     4.132293     8.371819     8.776875     7.796615     6.258578     4.875194     8.562305     9.609913     8.730046     7.047037     5.448629     4.790315     5.330665     4.989463     4.121056     3.228063     6.910356     6.996824     6.098269     4.870171     3.809011     6.868359     7.055826     6.482787     5.412778     4.242051     3.672433     4.332874     4.537066     4.219699     3.673042     5.317653     6.025377     6.032156     5.451221     4.663966     5.334801     5.984684     6.183345     5.636324     4.709477     14.330620    15.962738    15.657634    14.138373    12.128844    27.467203    25.954142    22.169851    18.324928    15.039611    22.199778    23.439127    21.953798    18.908129    15.484273    7.644712     8.631846     8.200549     7.067417     5.841539     10.697689    11.679772    10.750875    8.961376     7.222147     9.901129     11.463407    11.163609    9.690339     7.893571     6.137653     6.639402     6.307257     5.550790     4.709725     9.359495     9.602288     8.573141     7.164759     5.879208     8.914712     9.232185     8.658780     7.564439     6.263316     4.067818     4.573355     4.771445     4.611797     4.213984     6.765497     6.972143     6.542814     5.871126     5.153816     6.409490     6.554796     6.470542     5.984166     5.195735     5.993096     6.330528     6.382175     6.216187     5.853358     9.154991     9.101099     8.538062     7.828362     7.044561     7.440543     7.953185     7.990312     7.429242     6.586916     7.415495     8.100662     8.136729     7.700809     6.985332     11.380463    12.262199    11.663610    10.396136    8.982585     9.218141     10.330404    10.655656    10.084435    8.922798     11.338139    12.321434    12.212505    11.287971    9.970078     20.110931    19.523205    17.456579    14.975357    12.541102    15.704137    16.648651    16.175756    14.551637    12.375924    9.400060     10.053525    9.901230     9.176444     8.202986     16.133453    16.052303    14.671653    12.750598    10.744719    12.110812    13.064337    13.026693    11.986269    10.377944    9.156979     9.801120     9.846515     9.390558     8.564587     15.282281    15.311024    14.278431    12.714733    10.929941    11.917872    12.882652    12.966234    12.029517    10.461540    5.875401     6.332511     6.399427     6.132239     5.727306     7.359716     7.486122     7.326747     6.802615     6.168265     6.846933     7.348606     7.457309     7.045070     6.425705     5.313229     5.547424     5.288788     4.752014     4.169183     8.444099     8.089801     7.102482     6.012113     5.109206     7.832160     7.551857     6.813534     5.866084     4.953842     11.413930    11.524980    10.780735    9.557053     8.327674     16.309250    14.641982    13.023585    11.338741    9.713358     14.261904    14.152755    13.454505    11.934016    10.181299    11.603170    11.712680    10.958567    9.719447     8.476340     16.483334    14.829949    13.199713    11.493041    9.857620     14.394331    14.279883    13.592117    12.073937    10.323312    5.267593     5.498236     5.231700     4.688995     4.106452     8.359999     8.011942     7.018636     5.923023     5.024581     7.701450     7.425730     6.700500     5.763206     4.858090     7.560677     7.407223     6.554974     5.489383     4.539540     13.729090    11.994511    9.514771     7.387028     5.889912     11.284302    10.325901    8.733437     7.038615     5.596055     7.925234     8.096206     7.308446     6.105425     4.970431     14.857994    13.256139    10.655416    8.270293     6.477761     11.991649    11.415233    10.044071    8.259082     6.556151     7.298629     7.889031     7.498728     6.543358     5.537372     12.514864    11.803473    10.284395    8.546039     7.014932     10.461116    10.664770    10.114656    8.807415     7.291823     5.222576     5.088501     4.685176     4.130970     3.580419     8.031720     7.376055     6.391635     5.360723     4.469022     6.350571     6.425821     6.026276     5.159698     4.212479     7.871513     7.615139     6.644486     5.447441     4.370910     14.047603    12.353903    9.663081     7.299382     5.596605     10.348665    10.049243    8.816016     7.156222     5.547342     5.129877     5.694879     5.567975     4.895777     4.080971     9.430650     9.262288     8.233083     6.866355     5.563950     7.426434     8.023462     7.959122     7.028080     5.709197     6.045641     7.603423     8.019522     7.295237     6.175107     10.247888    11.339102    10.911862    9.395083     7.634723     9.107056     11.973654    12.670517    10.897743    8.419806     4.943510     4.925652     4.343527     3.547765     2.835831     7.260246     6.589165     5.452297     4.336428     3.455932     5.747340     5.976704     5.425660     4.475118     3.533267     4.557646     4.747187     4.300929     3.509729     2.743052     7.415440     7.000011     5.811316     4.526134     3.482716     5.978319     6.174135     5.704095     4.750295     3.710948     4.463546     5.669673     6.085310     5.543856     4.612728     5.455969     7.167473     7.747319     7.071261     5.854943     5.279211     7.195835     8.230663     7.693432     6.275712     6.008441     7.320027     7.194372     6.099944     4.838089     8.933382     9.714356     9.001254     7.436222     5.858274     9.016225     11.100210    10.933205    9.076348     6.898829     7.902205     8.481665     7.425586     5.773451     4.334783     9.769202     9.786285     8.296263     6.429927     4.925779     9.647681     10.027604    8.759527     6.995668     5.431495     3.439686     4.173550     4.373960     3.992234     3.377326     5.278275     5.887442     5.706568     4.977955     4.126763     5.445982     5.887095     5.949746     5.323589     4.335249     8.675782     10.201251    10.507699    9.814977     8.630244     15.981669    16.126917    14.664645    12.680777    10.732947    12.573551    14.628038    14.890134    13.495816    11.349215    7.678344     8.662354     8.227516     7.091230     5.860965     10.667801    11.621382    10.700513    8.948442     7.246666     9.902716     11.451085    11.134622    9.653731     7.852954     6.084263     6.572832     6.242912     5.500178     4.675214     9.306664     9.547684     8.531326     7.136182     5.856374     8.829469     9.153533     8.597161     7.515322     6.225329     5.846251     6.191208     6.258076     6.105871     5.752058     9.060123     9.017627     8.478696     7.796723     7.027175     7.374024     7.878487     7.922784     7.379685     6.552603     9.943179     12.042492    12.299305    11.051352    9.340326     16.176567    18.251856    17.585756    15.112613    12.264180    12.573913    14.788922    15.480423    14.081331    11.656738    8.513410     9.721632     10.074472    9.644568     8.731498     13.464368    14.588505    14.124516    12.723393    11.021309    10.605363    12.517629    13.200373    12.511962    11.010036    6.125511     6.919222     7.429513     7.496495     7.108981     9.910963     10.787706    10.659911    9.971475     8.965258     7.906124     8.997647     9.665691     9.456036     8.529387     10.233705    10.875039    10.411373    9.152071     7.691987     13.495326    13.356112    12.291669    10.562752    8.762288     12.557428    13.315837    12.866400    11.447269    9.680851     9.942853     12.048577    12.305837    11.054475    9.341591     16.098642    18.157537    17.512604    15.066854    12.230783    12.530382    14.760019    15.459161    14.058183    11.632560    7.196936     8.274964     8.552923     8.069444     7.240227     8.991503     9.857280     9.833546     8.966818     7.802299     8.613590     10.382506    11.021522    10.435045    9.160915     9.693939     11.229562    11.428097    10.497228    9.070062     21.243250    20.106550    17.245659    14.233112    11.616559    16.456022    17.970383    17.391739    15.133801    12.358527    5.931365     6.088184     5.956586     5.618279     5.175038     8.862085     8.593301     8.165381     7.589204     6.844091     7.492135     7.893600     7.823559     7.270617     6.522513     15.640294    17.075920    16.716564    15.231514    13.225160    28.825014    27.562361    24.047714    20.218027    16.652285    22.990234    24.253073    23.040426    20.227732    16.803833    8.328144     9.121091     9.521478     9.518858     9.059264     13.061712    13.623934    13.205916    12.328443    11.135861    10.586064    11.886039    12.336661    11.756145    10.506875
BAS17_025    3.844262     4.492743     5.074885     5.116323     4.706233     0.000000     0.000000     0.000000     0.000000     0.000000     0.000000     0.000000     0.000000     0.000000     0.000000     4.756010     4.707460     5.053899     5.081328     4.600867     0.000000     0.000000     0.000000     0.000000     0.000000     0.000000     0.000000     0.000000     0.000000     0.000000     4.602419     4.971184     5.779351     6.086763     5.671421     0.000000     0.000000     0.000000     0.000000     0.000000     0.000000     0.000000     0.000000     0.000000     0.000000     3.174383     3.665635     4.119895     4.185401     3.834352     0.000000     0.000000     0.000000     0.000000     0.000000     0.000000     0.000000     0.000000     0.000000     0.000000     4.036785     4.027483     4.243814     4.264564     3.921432     0.000000     0.000000     0.000000     0.000000     0.000000     0.000000     0.000000     0.000000     0.000000     0.000000     5.574804     4.997089     4.909123     4.838065     4.389738     0.000000     0.000000     0.000000     0.000000     0.000000     0.000000     0.000000     0.000000     0.000000     0.000000     5.587508     4.996560     4.912187     4.842090     4.388920     0.000000     0.000000     0.000000     0.000000     0.000000     0.000000     0.000000     0.000000     0.000000     0.000000     3.053190     3.987262     4.972973     5.236569     4.754117     0.000000     0.000000     0.000000     0.000000     0.000000     0.000000     0.000000     0.000000     0.000000     0.000000     2.476138     2.612763     2.776414     2.802306     2.618119     0.000000     0.000000     0.000000     0.000000     0.000000     0.000000     0.000000     0.000000     0.000000     0.000000     4.332932     3.684748     3.380199     3.267726     3.007689     0.000000     0.000000     0.000000     0.000000     0.000000     0.000000     0.000000     0.000000     0.000000     0.000000     4.636144     4.160250     4.022059     3.950854     3.593220     0.000000     0.000000     0.000000     0.000000     0.000000     0.000000     0.000000     0.000000     0.000000     0.000000     2.235522     2.689887     3.239270     3.401717     3.111068     0.000000     0.000000     0.000000     0.000000     0.000000     0.000000     0.000000     0.000000     0.000000     0.000000     5.702306     5.970753     6.739369     7.276365     6.911390     0.000000     0.000000     0.000000     0.000000     0.000000     0.000000     0.000000     0.000000     0.000000     0.000000     2.574425     2.656798     3.084563     3.359392     3.228184     0.000000     0.000000     0.000000     0.000000     0.000000     0.000000     0.000000     0.000000     0.000000     0.000000     1.757015     1.644555     1.682466     1.719108     1.646697     0.000000     0.000000     0.000000     0.000000     0.000000     0.000000     0.000000     0.000000     0.000000     0.000000     3.536227     3.510878     3.389614     3.158039     2.753390     0.000000     0.000000     0.000000     0.000000     0.000000     0.000000     0.000000     0.000000     0.000000     0.000000     1.695585     1.777597     1.899184     1.946606     1.853230     0.000000     0.000000     0.000000     0.000000     0.000000     0.000000     0.000000     0.000000     0.000000     0.000000     2.673964     2.772285     3.120791     3.268444     3.123387     0.000000     0.000000     0.000000     0.000000     0.000000     0.000000     0.000000     0.000000     0.000000     0.000000     6.516371     6.427674     6.767177     6.754933     6.227559     0.000000     0.000000     0.000000     0.000000     0.000000     0.000000     0.000000     0.000000     0.000000     0.000000     1.851889     1.987081     2.375626     2.684558     2.692038     0.000000     0.000000     0.000000     0.000000     0.000000     0.000000     0.000000     0.000000     0.000000     0.000000     2.180263     3.093372     3.773234     3.719503     3.127129     0.000000     0.000000     0.000000     0.000000     0.000000     0.000000     0.000000     0.000000     0.000000     0.000000     2.793324     4.240778     4.720771     4.217758     3.379143     0.000000     0.000000     0.000000     0.000000     0.000000     0.000000     0.000000     0.000000     0.000000     0.000000     1.855770     1.806695     1.875218     1.923082     1.889122     0.000000     0.000000     0.000000     0.000000     0.000000     0.000000     0.000000     0.000000     0.000000     0.000000     5.461111     6.210545     7.651650     8.924944     9.018255     0.000000     0.000000     0.000000     0.000000     0.000000     0.000000     0.000000     0.000000     0.000000     0.000000     3.163709     4.797016     6.773982     7.751926     7.365603     0.000000     0.000000     0.000000     0.000000     0.000000     0.000000     0.000000     0.000000     0.000000     0.000000     4.355677     8.286508     11.776221    12.378096    10.616070    0.000000     0.000000     0.000000     0.000000     0.000000     0.000000     0.000000     0.000000     0.000000     0.000000     3.875891     6.691131     9.012246     9.424626     8.312037     0.000000     0.000000     0.000000     0.000000     0.000000     0.000000     0.000000     0.000000     0.000000     0.000000     5.273522     5.941849     6.909015     7.491076     7.219638     0.000000     0.000000     0.000000     0.000000     0.000000     0.000000     0.000000     0.000000     0.000000     0.000000     7.579626     14.273956    20.881527    22.802277    20.140162    0.000000     0.000000     0.000000     0.000000     0.000000     0.000000     0.000000     0.000000     0.000000     0.000000     6.718999     7.578578     8.546118     9.253121     9.160898     0.000000     0.000000     0.000000     0.000000     0.000000     0.000000     0.000000     0.000000     0.000000     0.000000     7.033132     8.905537     11.322937    12.485651    11.660993    0.000000     0.000000     0.000000     0.000000     0.000000     0.000000     0.000000     0.000000     0.000000     0.000000     8.426391     11.085657    14.413861    16.338270    15.649333    0.000000     0.000000     0.000000     0.000000     0.000000     0.000000     0.000000     0.000000     0.000000     0.000000     3.750227     4.298638     4.960836     5.179753     4.854359     0.000000     0.000000     0.000000     0.000000     0.000000     0.000000     0.000000     0.000000     0.000000     0.000000     4.030830     3.994253     4.206767     4.263522     3.956893     0.000000     0.000000     0.000000     0.000000     0.000000     0.000000     0.000000     0.000000     0.000000     0.000000     3.435182     3.880648     4.676657     5.016033     4.646265     0.000000     0.000000     0.000000     0.000000     0.000000     0.000000     0.000000     0.000000     0.000000     0.000000     2.379730     3.395329     4.356483     4.639654     4.271467     0.000000     0.000000     0.000000     0.000000     0.000000     0.000000     0.000000     0.000000     0.000000     0.000000     4.091107     4.055884     4.241060     4.273252     3.960080     0.000000     0.000000     0.000000     0.000000     0.000000     0.000000     0.000000     0.000000     0.000000     0.000000     5.575748     4.990668     4.886078     4.791050     4.326653     0.000000     0.000000     0.000000     0.000000     0.000000     0.000000     0.000000     0.000000     0.000000     0.000000     5.628253     5.089334     4.989689     4.861571     4.368863     0.000000     0.000000     0.000000     0.000000     0.000000     0.000000     0.000000     0.000000     0.000000     0.000000     3.430507     3.930048     4.691631     4.999807     4.619040     0.000000     0.000000     0.000000     0.000000     0.000000     0.000000     0.000000     0.000000     0.000000     0.000000     2.841255     2.513055     2.391361     2.394906     2.294007     0.000000     0.000000     0.000000     0.000000     0.000000     0.000000     0.000000     0.000000     0.000000     0.000000     6.726133     5.663203     5.014338     4.668640     4.191902     0.000000     0.000000     0.000000     0.000000     0.000000     0.000000     0.000000     0.000000     0.000000     0.000000     2.868091     2.807844     3.006097     3.137741     2.932541     0.000000     0.000000     0.000000     0.000000     0.000000     0.000000     0.000000     0.000000     0.000000     0.000000     1.716575     1.735193     1.892693     1.993194     1.950257     0.000000     0.000000     0.000000     0.000000     0.000000     0.000000     0.000000     0.000000     0.000000     0.000000     2.684874     2.437302     2.359631     2.267797     2.029332     0.000000     0.000000     0.000000     0.000000     0.000000     0.000000     0.000000     0.000000     0.000000     0.000000     3.114556     3.090149     2.906756     2.654618     2.325021     0.000000     0.000000     0.000000     0.000000     0.000000     0.000000     0.000000     0.000000     0.000000     0.000000     1.769644     1.806236     2.034536     2.149891     2.043607     0.000000     0.000000     0.000000     0.000000     0.000000     0.000000     0.000000     0.000000     0.000000     0.000000     1.931403     2.254095     2.880854     3.244452     3.152230     0.000000     0.000000     0.000000     0.000000     0.000000     0.000000     0.000000     0.000000     0.000000     0.000000     2.252822     3.182159     3.861504     3.798956     3.190809     0.000000     0.000000     0.000000     0.000000     0.000000     0.000000     0.000000     0.000000     0.000000     0.000000     2.364853     3.135409     3.503141     3.329506     2.903247     0.000000     0.000000     0.000000     0.000000     0.000000     0.000000     0.000000     0.000000     0.000000     0.000000     5.496550     6.233238     7.683285     8.981374     9.080944     0.000000     0.000000     0.000000     0.000000     0.000000     0.000000     0.000000     0.000000     0.000000     0.000000     3.894284     6.794695     10.031751    11.276715    10.243926    0.000000     0.000000     0.000000     0.000000     0.000000     0.000000     0.000000     0.000000     0.000000     0.000000     4.093237     7.793173     10.533825    10.643983    8.950863     0.000000     0.000000     0.000000     0.000000     0.000000     0.000000     0.000000     0.000000     0.000000     0.000000     4.018181     5.479931     6.854033     7.330743     6.834195     0.000000     0.000000     0.000000     0.000000     0.000000     0.000000     0.000000     0.000000     0.000000     0.000000     3.370947     3.703353     4.243286     4.412625     4.121481     0.000000     0.000000     0.000000     0.000000     0.000000     0.000000     0.000000     0.000000     0.000000     0.000000     7.016357     10.543455    14.587158    16.695841    16.005054    0.000000     0.000000     0.000000     0.000000     0.000000     0.000000     0.000000     0.000000     0.000000     0.000000     9.024278     16.189629    23.326441    25.919804    23.714308    0.000000     0.000000     0.000000     0.000000     0.000000     0.000000     0.000000     0.000000     0.000000     0.000000     3.691107     4.550708     5.544871     5.700681     5.111449     0.000000     0.000000     0.000000     0.000000     0.000000     0.000000     0.000000     0.000000     0.000000     0.000000     2.800896     2.948272     3.308156     3.530057     3.463003     0.000000     0.000000     0.000000     0.000000     0.000000     0.000000     0.000000     0.000000     0.000000     0.000000     2.939870     3.474487     4.055965     4.180781     3.814889     0.000000     0.000000     0.000000     0.000000     0.000000     0.000000     0.000000     0.000000     0.000000     0.000000     3.535850     3.391201     3.684201     3.977373     3.877699     0.000000     0.000000     0.000000     0.000000     0.000000     0.000000     0.000000     0.000000     0.000000     0.000000     3.184861     2.874070     2.845412     2.815821     2.678353     0.000000     0.000000     0.000000     0.000000     0.000000     0.000000     0.000000     0.000000     0.000000     0.000000     6.681147     7.374179     8.158483     8.784460     8.677265     0.000000     0.000000     0.000000     0.000000     0.000000     0.000000     0.000000     0.000000     0.000000     0.000000     8.915804     12.897617    16.934837    18.863968    17.932949    0.000000     0.000000     0.000000     0.000000     0.000000     0.000000     0.000000     0.000000     0.000000     0.000000
BAS17_027    9.531782     22.231249    31.971800    30.811058    23.312592    10.361866    24.468756    33.945850    31.333349    22.966064    9.267514     19.712366    26.355812    24.309788    18.195951    13.291792    27.851376    39.198090    37.611835    28.305672    14.093638    31.028742    43.173050    40.347500    29.785135    12.366538    24.897717    33.309162    31.045593    23.484644    9.127407     20.576429    29.959469    29.376926    22.738821    10.506634    23.796364    32.922867    30.509001    22.503368    9.167156     18.659489    24.883904    23.254700    17.854048    16.842560    35.190060    48.292549    46.594364    36.237671    16.493050    34.921562    46.545944    42.908222    32.031666    15.095015    28.837267    36.720711    33.749668    25.843596    14.107780    29.344038    41.038101    39.480530    29.979046    15.192698    33.155525    45.926720    42.986843    31.869627    13.699435    27.107191    35.765694    33.049210    24.838696    16.633810    31.861761    43.090961    40.859814    30.814325    17.523432    35.953793    49.198715    46.060867    34.243095    15.697120    29.266499    38.320045    35.642811    27.055796    11.863215    22.834715    31.282713    30.238712    23.447508    13.390821    27.515511    37.330650    34.863045    26.148722    11.688971    22.160700    29.370508    27.847849    21.694929    10.104020    20.506638    29.298033    29.123997    23.180361    12.290341    24.826935    33.082592    30.751268    23.566936    11.032145    19.914650    25.798094    24.603153    20.054037    10.628441    23.185865    32.830799    32.095150    24.900396    11.836635    26.842926    37.116329    34.898903    26.171209    10.762523    22.008657    28.850895    26.670849    20.170763    11.225118    21.837845    29.525547    28.172247    21.526976    12.401607    26.401745    36.006237    33.695442    25.187166    11.396817    22.088739    28.807875    26.628597    20.124222    10.583720    19.245722    25.048855    23.536465    18.089046    12.461776    24.520075    32.339691    29.896353    22.407818    10.854280    19.656309    25.367361    23.770950    18.466253    6.559093     14.558523    22.854210    24.929298    21.220175    8.476076     18.400120    26.759800    27.172630    22.011490    7.762181     15.930611    23.293240    24.366121    20.377726    25.075821    41.967422    55.430470    57.392895    52.246506    28.288757    48.503448    61.140999    61.407646    55.969357    26.553984    42.548950    54.768524    57.613407    54.825253    9.809224     19.460630    26.158314    25.656303    20.925245    9.750794     19.935966    26.403048    24.997017    19.584440    9.207787     17.014120    21.870907    21.141808    17.491505    5.846821     11.893309    17.337654    18.087255    15.041119    6.700297     14.176214    19.703268    19.501236    15.620421    6.234763     12.905698    17.682407    17.351460    13.876823    8.394448     13.858419    16.923290    15.871534    12.670379    10.179807    18.176561    22.247189    20.234522    15.531159    8.580184     14.812381    18.652449    17.743170    14.322979    7.798064     16.971952    26.935797    29.989326    25.738556    8.294023     19.314072    31.470173    34.724819    29.226688    7.440242     16.583344    27.071304    30.382723    26.075882    6.579576     13.083988    19.417534    20.944866    18.254423    7.611630     15.421186    22.558565    23.850418    20.628498    6.647215     12.951732    18.985853    20.448078    18.100788    13.122840    23.737101    31.057678    31.086264    26.826130    15.183404    28.600615    37.932121    37.699493    31.833748    13.805754    26.510649    35.356777    35.471672    30.652214    8.622799     15.483677    19.716784    18.996115    15.805510    8.527319     16.440252    21.633188    21.126467    17.698729    8.129833     15.047283    19.753736    19.634886    16.977789    5.541594     11.176176    15.557652    15.516329    12.584238    5.858174     12.368713    16.822672    16.307741    13.104896    4.964208     10.388389    14.376894    14.185502    11.608354    8.812751     19.319040    27.137684    26.610126    20.863947    8.684895     17.855606    23.782274    22.726437    17.814186    6.933865     13.878355    18.942024    18.887545    15.595593    13.720782    31.069559    44.626747    44.319756    35.101547    13.668893    31.482906    45.445404    45.054874    35.637245    12.471501    26.536783    36.939369    36.680561    29.776932    15.611313    28.359581    36.821552    35.780655    30.011793    19.185295    37.495590    48.989361    46.757504    38.689125    16.345947    29.949562    39.305611    39.011505    33.982925    15.536546    28.258232    36.693359    35.633556    29.849068    19.168194    37.478401    48.959610    46.688808    38.567638    16.262955    29.774082    39.073586    38.776436    33.763924    14.494615    38.344372    59.602806    60.021133    46.312073    14.824304    37.828194    55.219318    53.095242    40.305325    11.843086    27.644444    40.007908    39.343330    31.007389    28.138292    75.514999    113.831543   110.664139   82.556610    29.374279    77.144455    110.169319   102.256981   74.154099    26.536623    62.137287    84.965797    78.390297    57.825771    35.796497    84.017349    117.327332   110.485100   82.809654    43.529903    101.638130   135.864334   122.481834   88.624130    39.618610    87.655334    113.891052   102.262596   75.376427    32.209038    89.432503    141.861374   143.498291   110.204666   36.468239    96.804237    144.360657   139.673752   105.165924   32.230808    75.992752    109.657791   106.351204   81.538055    20.566006    46.089588    66.534973    65.607048    51.218079    27.649683    60.687489    82.614189    77.716545    58.888744    26.125809    53.640179    70.877701    66.213875    50.632851    20.764763    46.547840    67.186020    66.249092    51.732742    27.890680    61.258778    83.379425    78.398338    59.377026    26.377357    54.192860    71.630524    66.930222    51.204487    20.747553    46.515800    67.091499    66.103249    51.585903    27.830488    61.129150    83.185730    78.208023    59.237705    26.272989    53.959839    71.301208    66.598488    50.920197    11.651166    25.817692    36.200500    34.744019    26.413759    11.763629    26.657244    36.344082    33.423908    24.601604    10.720002    21.730742    28.472662    26.179440    19.677004    13.127486    28.405081    40.130901    38.704082    29.403484    13.789653    31.020290    42.999847    40.105946    29.725122    12.277368    25.122002    33.309517    30.744518    23.106039    10.583223    22.081793    31.419346    30.733938    23.811815    12.167191    26.316895    35.985813    33.406364    24.824478    10.438309    20.762020    27.622442    25.977610    20.061544    8.675062     19.288645    28.198353    27.909281    21.826231    10.508841    22.994122    31.341642    28.908237    21.386185    9.251577     18.279636    24.106384    22.597321    17.589945    17.025345    35.561081    48.807167    47.097195    36.624378    16.490065    35.072128    46.822411    43.177940    32.226437    15.223409    29.080524    37.015820    33.998024    26.008251    14.150087    29.380682    41.067352    39.492981    29.977509    15.157331    33.130821    45.935642    43.030582    31.922115    13.723352    27.131218    35.738243    32.984306    24.771149    14.385873    27.364960    37.034714    35.246613    26.802223    15.660936    31.849279    43.265537    40.408581    30.127169    13.512960    25.573387    33.534859    31.289215    23.926950    10.569467    22.046356    31.340944    30.633278    23.728815    12.128213    26.279984    35.977455    33.419243    24.836260    10.394897    20.726248    27.634361    26.028692    20.119854    10.625603    23.155102    32.773407    32.027565    24.834419    11.888798    26.900009    37.185024    34.966347    26.221592    10.770703    22.093325    28.978470    26.790699    20.258863    14.335221    26.477577    34.707516    32.508610    24.598751    15.597137    31.499271    42.134586    39.075886    29.074759    13.830320    25.528339    32.968025    30.525654    23.246349    8.491830     15.850233    22.740967    23.851376    20.063951    10.206984    20.495005    28.951424    29.126503    23.509636    9.469105     17.763863    25.147524    25.872601    21.344633    9.846158     19.568863    26.341400    25.848606    21.073328    9.846594     20.158670    26.693642    25.269714    19.797308    9.277396     17.175137    22.061155    21.300188    17.600630    5.116607     9.273789     12.757810    12.983542    10.783027    6.561992     12.839956    16.896097    16.147469    12.730323    6.113380     11.328428    14.740558    14.125931    11.265088    6.660273     11.420424    14.383039    13.891781    11.347199    7.977535     14.443933    18.169472    17.073046    13.462464    6.543994     11.666972    15.372530    15.264565    12.692420    7.540052     17.848141    28.940935    32.317268    27.712868    7.792709     19.609253    32.740253    36.428493    30.842131    7.289477     16.966562    27.890652    31.341465    26.965651    5.495589     11.083309    15.416284    15.363162    12.452838    5.805621     12.224310    16.606064    16.095026    12.939111    4.903660     10.269111    14.219321    14.037977    11.495057    7.686043     15.133204    20.280476    19.764994    15.804540    8.704291     15.845669    19.391371    17.897150    14.124019    6.614897     12.075711    15.709198    15.441395    12.889235    12.089244    29.754488    44.139965    43.849243    33.984550    10.971626    27.055267    39.742889    39.198566    30.419218    9.541354     21.194630    30.132694    30.044699    24.174696    15.518848    28.234951    36.662514    35.600021    29.820812    19.167818    37.470757    48.978092    46.746193    38.663486    16.301075    29.840322    39.146404    38.836407    33.816605    14.394332    38.131065    59.308010    59.726921    46.071709    14.774872    37.547226    54.707790    52.568607    39.898590    11.737372    27.412577    39.713673    39.077568    30.820030    18.150021    49.749443    77.260941    76.883766    58.348896    17.881834    46.723175    68.106628    64.830772    48.367737    15.023918    35.608994    50.671471    48.723438    37.446274    35.765011    84.682060    118.743599   111.918625   83.708527    42.891094    101.202461   135.963516   122.714241   88.610451    39.129326    86.956467    113.226776   101.629227   74.688217    21.185778    40.608376    51.668076    47.992046    36.623634    19.197134    37.557293    47.310333    42.647648    31.794174    19.654715    34.257668    41.057095    37.002686    28.464821    25.185070    56.828011    82.262535    80.877617    62.835445    33.136909    73.835197    101.589851   95.514343    72.402161    28.541018    59.083858    80.177689    76.551949    59.694595    51.386421    143.744247   221.146027   216.914505   162.207947   60.531284    163.357483   236.419373   220.960312   160.734100   56.862251    139.760818   195.375671   181.371521   133.158951   8.036431     16.200737    23.510094    24.032370    19.731918    10.420139    20.360229    26.789297    25.225014    19.882919    8.773282     15.729935    20.630196    20.185057    16.894329    21.110683    40.503727    51.549004    47.897831    36.573692    19.083368    37.356636    47.114109    42.505543    31.704546    19.664129    34.271122    41.028999    36.934086    28.384796    7.959154     16.064566    23.344687    23.886967    19.619514    10.359954    20.172327    26.509420    24.951595    19.667418    8.687468     15.611786    20.477236    20.023151    16.748230    12.253913    22.185646    29.126844    29.242697    25.606836    12.084981    22.688820    29.587038    29.320118    25.455666    11.433374    20.164547    26.292393    26.828289    24.278721    13.171486    23.809469    31.179281    31.224594    26.944592    15.225620    28.705290    38.074276    37.821320    31.916834    13.943283    26.762289    35.630692    35.701168    30.833378    25.071875    56.486801    81.711708    80.312187    62.388779    32.990509    73.308006    100.754753   94.704102    71.804245    28.423159    58.763916    79.652176    76.007317    59.275669    50.838848    121.680611   170.985825   160.847519   119.884171   64.659416    154.155441   208.233826   188.801331   136.812943   60.742931    137.985138   181.470642   162.815887   118.549469
BAS17_028    3.696056     5.205641     6.922258     7.578667     6.928000     3.817092     5.649335     7.807004     8.544731     7.545592     4.009888     6.140575     8.483045     9.243579     8.184774     5.032077     6.698113     8.781268     9.638092     8.765492     5.139809     7.297444     10.209453    11.273255    9.887398     5.261763     7.437236     10.363334    11.592330    10.381374    2.638772     4.241762     5.967862     6.596712     5.929619     2.770201     4.813431     7.084070     7.782019     6.736278     2.706248     4.669350     7.002296     7.907644     7.042884     5.296561     6.522542     7.835652     8.207041     7.496591     4.855124     6.262238     7.943010     8.430459     7.563429     5.323225     6.991749     8.741046     9.077724     8.014965     4.639546     6.073974     7.977005     8.926689     8.319401     4.830618     6.633364     9.208842     10.343599    9.301228     5.143117     7.081382     9.518630     10.493567    9.446684     6.379937     8.191556     10.482194    11.413465    10.330172    6.487266     8.933252     12.281634    13.572855    11.968205    6.736464     8.840784     11.857715    13.131321    11.736209    5.536110     7.001799     8.817189     9.456448     8.509405     5.036723     6.911924     9.389643     10.242623    9.018687     5.134090     6.875972     9.296805     10.308041    9.286639     4.055154     5.204727     6.341602     6.555345     5.844322     3.624891     4.944460     6.366246     6.665315     5.832527     3.572984     5.004365     6.672579     7.184896     6.424866     3.314981     4.454283     5.918228     6.873246     6.894720     3.393621     4.804109     6.590462     7.450525     6.987046     3.344764     4.881463     6.707845     7.569621     7.101213     4.962070     6.473848     8.563743     9.567091     8.814038     4.941510     7.059302     10.048711    11.372507    10.204306    4.902409     6.921841     9.808739     11.170192    10.131509    5.543206     7.170213     9.178894     9.908764     8.895312     6.026276     8.053504     10.789898    11.743743    10.264701    5.602153     7.395388     10.028029    11.123164    9.897625     4.633953     5.824536     7.295107     7.872786     7.427642     3.919985     5.023901     6.406012     6.848578     6.183095     4.145828     5.350517     6.965764     7.622392     6.995371     8.716380     10.410183    12.616218    13.413876    12.344274    8.770144     11.350736    14.798053    16.135281    14.759384    8.513122     11.144108    15.248823    17.102081    15.737382    4.716430     5.762897     6.663495     6.977983     6.682248     4.464807     5.926535     7.250200     7.576663     6.971304     4.163191     5.418673     6.849378     7.304492     6.751596     2.959689     4.362810     6.858478     8.896303     9.052669     3.283752     5.000530     7.483176     9.072617     8.717291     2.717321     4.447769     7.624037     10.066007    10.052845    4.508485     5.870214     7.597071     8.171344     7.237765     4.782333     6.667474     9.266404     10.287519    9.067458     3.966240     5.865043     8.657588     9.983918     9.042863     2.800507     4.104197     6.319764     8.253460     8.658105     2.743329     4.331802     6.883560     8.555976     8.269301     2.676283     4.326888     7.112855     9.111311     9.001680     4.780638     6.104506     7.828022     9.054764     9.389690     4.350974     5.310484     6.737662     7.661263     7.612836     4.614438     6.070746     7.967312     8.975946     8.729064     7.855851     9.680999     12.305860    13.644098    12.930807    9.104239     11.489949    14.546075    15.895057    14.663455    8.558864     11.572315    15.270791    16.894333    15.716962    4.832524     6.897780     8.823163     9.522471     8.701097     5.456993     8.049990     10.192491    10.551187    9.204274     3.860147     5.876040     8.839944     10.534714    9.966608     2.946888     4.337255     5.815395     6.352358     5.728408     2.901554     4.222767     5.756433     6.363684     5.718068     2.652342     4.208623     6.339806     7.484106     6.961770     2.972274     4.194089     5.660239     6.547015     6.269586     2.972320     4.752374     6.762543     7.494854     6.671340     3.005866     4.810890     7.155170     8.329378     7.684666     4.103714     5.487797     7.697919     9.565892     9.804483     4.726789     7.092422     9.995983     11.420060    10.567798    4.316170     6.645267     9.918200     11.828356    11.248095    8.570802     14.148900    22.105108    26.159050    24.159277    8.951987     16.934204    28.654799    34.620010    31.629875    8.977586     17.071741    30.822744    39.036877    36.675125    4.847253     8.239333     11.335061    12.048046    10.490374    5.014175     8.362132     11.542465    12.324537    10.698377    4.047921     7.482058     12.036817    14.246041    13.048965    4.571705     7.279012     9.566059     9.890192     8.543433     4.106302     6.819546     9.031031     9.151484     7.709100     4.735606     7.861913     10.993066    11.823509    10.323794    5.185286     7.871657     10.864676    12.370603    11.669756    5.902540     10.550152    15.191127    16.501404    14.414194    5.539241     9.964060     14.583647    16.172379    14.389185    10.347655    16.127659    23.902185    27.573256    25.452332    12.809961    23.146734    36.129021    41.438080    36.952400    11.796857    21.383144    32.772793    37.163216    33.325527    7.200050     14.576236    22.729244    25.186443    21.956194    6.420226     12.474004    19.520306    21.916260    19.288406    7.390224     14.790515    23.666847    26.765656    23.454655    10.684096    23.361034    42.780399    52.874256    48.511871    10.096192    24.098276    48.393642    62.467018    57.806641    10.983663    26.410522    52.734936    68.264900    63.637428    9.839499     21.261347    37.241665    44.338573    39.712181    9.863821     22.330404    42.384785    52.880341    47.961140    10.142661    22.745291    41.657692    50.715298    45.536510    13.338448    31.654509    56.947239    68.212440    60.966972    14.786268    38.778061    75.594490    93.975266    84.367020    14.285462    36.572296    68.626007    83.237701    74.128815    4.339210     5.501947     6.907921     7.447157     6.888371     4.222600     5.774672     7.620916     8.206929     7.297393     4.682092     6.441012     8.312331     8.744576     7.673685     4.035636     5.592100     7.505781     8.347349     7.667277     4.190952     6.232177     8.837911     9.860995     8.764309     4.178432     6.429383     9.208350     10.318954    9.222516     3.931937     5.586832     7.496651     8.230591     7.446714     4.071839     6.167626     8.756494     9.656285     8.454323     4.029725     6.039750     8.643108     9.711508     8.688547     2.690824     4.075272     5.492730     5.918614     5.269308     2.730272     4.519500     6.396358     6.873986     5.916420     2.567371     4.252892     6.190519     6.874860     6.099592     4.347652     5.683673     7.349741     8.086755     7.511635     4.290598     5.921533     8.018867     8.810526     7.890160     4.707044     6.533579     8.583579     9.246546     8.258588     5.090270     6.768703     8.952698     9.921201     9.048715     5.297563     7.551927     10.664221    11.924488    10.553081    5.483838     7.816317     10.861552    12.114312    10.808353    5.394533     7.119687     9.353259     10.275220    9.268732     5.582785     7.879970     10.916748    11.999274    10.487117    5.713367     7.812744     10.756820    11.997257    10.690324    4.037186     5.414618     6.932030     7.363711     6.578782     3.833102     5.474962     7.419566     8.009656     7.051443     3.761474     5.375672     7.379813     8.147610     7.348042     3.066254     4.271605     6.186964     7.499156     7.374037     3.367651     4.925437     7.255044     8.545143     7.958339     3.222868     4.905453     7.383254     8.790911     8.261515     7.295325     9.279726     11.747540    12.639084    11.306362    7.886561     10.384471    13.845920    15.058746    13.145260    7.234385     9.662450     13.176453    14.683285    13.093569    3.846368     5.170444     6.858667     7.601297     7.043606     3.867862     5.306911     7.230585     7.942855     7.063869     3.857826     5.255498     7.248237     8.110988     7.320375     3.429522     4.779124     6.342085     7.339361     7.204656     3.744840     5.509100     7.272238     7.986391     7.364281     3.040030     4.408752     6.476909     7.799599     7.536194     2.998250     4.011477     5.717914     6.765671     6.420341     3.283588     4.651543     6.845823     7.986602     7.292595     2.901118     4.372094     6.860368     8.392458     7.917878     3.289085     4.363107     5.842706     6.561985     6.058825     3.303406     4.668336     6.638904     7.502592     6.710667     3.016411     4.258477     6.276134     7.332122     6.720707     3.862010     5.180427     7.060339     8.591637     9.106389     3.750801     5.223180     7.235417     8.608788     8.737207     3.682994     5.313408     7.663686     9.253813     9.356699     3.969978     5.967369     8.011666     8.916305     8.227098     4.181262     6.234150     8.109709     8.668430     7.732213     2.933923     4.752815     7.564164     9.349198     8.978844     3.600774     4.801696     6.091920     6.466785     5.728076     3.517992     5.212764     7.125339     7.734660     6.789438     3.361583     5.164135     7.422352     8.371508     7.528565     3.366544     4.938014     7.383493     9.547952     9.895964     3.727336     6.477648     9.887655     11.662326    10.824000    3.582700     6.332524     10.145313    12.525872    12.023742    6.997663     11.318965    16.288925    18.242496    16.457277    7.204765     12.558330    19.449547    22.449341    20.141479    6.145895     11.541090    19.877501    24.541000    22.909937    4.749643     7.478053     9.789927     10.089412    8.680453     4.257193     6.463331     8.278171     8.470915     7.311946     4.343441     7.105581     10.121587    11.177950    9.961993     4.956434     7.461720     9.737845     10.482920    9.528618     4.868731     8.506741     11.680692    12.137183    10.315991    5.096503     8.600764     12.031320    12.921832    11.291041    7.094655     11.456431    17.078470    19.895721    18.561211    8.753796     16.825722    26.221558    29.763006    26.358887    7.795046     14.995247    23.314922    26.429733    23.574417    5.812264     6.868498     7.787806     7.839408     7.060679     5.319744     6.690603     8.188344     8.433601     7.446267     5.995659     7.392882     8.725867     8.761381     7.659650     7.228954     14.596808    22.738396    25.194708    21.971050    6.437551     12.460520    19.482319    21.875298    19.262146    7.391297     14.770314    23.625685    26.715206    23.415001    8.449234     17.522528    27.385662    30.300003    26.254309    8.601095     19.318245    31.868061    36.009136    31.092129    9.047891     19.869164    32.231388    36.031094    30.977144    6.068305     7.182144     8.427650     8.677249     7.860897     5.284276     6.144088     7.230847     7.413154     6.619769     5.458419     6.787569     8.510207     9.068269     8.243702     4.097953     5.395433     6.841240     7.754250     8.037525     3.776535     5.215391     6.853164     7.474099     6.970375     4.123554     5.547754     7.033813     7.386530     6.652597     5.039147     6.315627     7.768569     8.385247     8.182146     4.259874     5.264466     6.549395     6.957048     6.369216     4.553612     5.841649     7.435965     8.021367     7.449858     5.786578     7.519217     9.294264     9.901609     9.050212     6.046209     8.510998     11.028904    11.747917    10.498694    5.076776     7.199890     10.360267    11.929399    11.071033    5.869436     7.211813     9.121931     10.240555    9.847412     6.304171     8.460402     11.179216    12.451019    11.545493    6.004715     8.545831     11.729839    13.236168    12.378344    11.109529    24.946192    46.153492    57.621788    53.330803    11.153733    28.475975    57.507286    74.100433    68.507927    12.743370    32.212582    65.947510    86.841934    81.973633    16.871084    36.661533    63.168137    74.944977    67.409996    21.879475    53.448875    97.246666    117.030579   104.057777   20.119768    48.739292    85.791420    100.988167   89.362915
BAS17_029    5.527674     6.484365     7.345280     7.486008     7.387628     6.605326     9.176191     10.448475    9.760906     8.439904     11.770148    11.320155    11.654169    10.752567    9.198657     3.566651     4.312400     4.629888     4.264912     3.650045     5.133044     7.251819     7.963563     6.957952     5.391299     6.647737     7.035754     7.286572     6.492615     5.131642     5.886021     7.052377     7.904093     8.152574     8.372953     7.750884     10.346018    11.235617    10.041321    8.395028     10.946209    10.283384    10.102251    9.037262     7.648464     3.768343     4.400051     4.755240     4.723859     4.559587     4.809021     7.462151     8.295311     7.331926     5.862682     6.595162     7.560826     8.181801     7.656544     6.626933     3.110626     3.640326     3.962091     3.822665     3.504322     4.104645     6.206627     6.984550     6.274807     5.052785     4.473576     5.787770     6.714450     6.471806     5.569410     3.724289     3.835521     3.807977     3.432731     2.935116     5.004506     6.055043     6.324185     5.518411     4.366576     5.759037     5.147522     5.092319     4.643803     3.862658     3.401413     3.576251     3.824887     3.794447     3.580703     4.478867     6.219676     6.707293     5.785491     4.505158     5.416407     5.460087     5.330361     4.588485     3.783071     3.575072     4.435866     5.123728     5.218405     5.110077     5.065978     7.619893     8.450892     7.502215     6.406922     5.188048     6.760579     7.315017     6.450389     5.270443     2.795348     2.900344     3.095008     3.132706     3.056035     3.423119     4.671210     5.124548     4.806868     4.344815     3.662508     4.924586     5.871868     5.876893     5.537573     3.905339     3.672410     3.454922     3.146512     2.804774     4.276856     4.522138     4.603392     4.290573     3.721554     3.760006     3.546494     3.913921     4.064901     3.764514     3.139208     3.059612     3.104635     2.987951     2.703616     3.470864     4.029243     4.198197     3.757484     3.107020     4.207543     3.848234     3.842362     3.422164     2.783978     1.819787     2.504926     3.237127     3.553152     3.604440     2.740668     4.180280     5.067704     5.057183     4.717412     3.100184     4.297049     5.270830     5.534693     5.540340     3.740881     4.147363     4.674314     4.967409     4.966867     3.552774     4.376924     4.713310     4.567076     4.222503     4.246252     4.642649     5.200010     5.318927     5.189111     2.549914     2.842039     3.313359     3.743498     4.259831     3.400472     4.246413     4.341775     4.048794     3.843251     3.793828     4.665030     5.584770     6.289717     7.081237     1.799434     2.124209     2.604636     2.845820     2.768674     1.921369     2.292189     2.856959     3.213506     3.261062     1.765069     2.239700     2.976671     3.603338     3.848068     2.343560     2.236865     2.204431     2.123317     1.969414     2.510613     2.527950     2.470937     2.357851     2.202110     2.284496     2.513162     2.691293     2.581057     2.252612     1.532568     2.199853     3.512559     4.739130     5.089604     2.074311     3.940562     6.530247     8.031775     7.638845     2.639426     5.364590     9.170685     11.343110    11.012164    3.716029     3.847761     4.289404     4.657721     4.833249     3.068680     3.606161     4.473533     5.535060     7.217068     2.790745     4.016603     5.149668     5.998806     7.611766     5.196637     6.165062     6.964153     6.877851     6.154288     4.775808     5.940460     7.399025     8.029538     7.756502     5.579131     6.988887     8.583273     9.300373     9.317213     2.800502     3.186988     3.720097     4.022372     4.146657     2.634992     3.250999     3.762303     3.879827     3.900373     3.503340     3.730120     3.855945     3.961269     4.189554     2.091408     2.390734     2.433050     2.296698     2.077174     2.956644     4.270096     4.430633     3.753373     2.984618     2.467223     3.265856     3.412285     2.996294     2.430285     3.421518     4.091599     4.184353     3.889133     3.389500     4.690577     7.497163     7.747260     6.452162     5.002458     3.568106     6.134658     7.046511     6.160795     4.734113     4.069183     5.288416     5.944596     5.914793     5.401841     5.051916     8.744258     10.569615    9.953151     8.127061     4.516112     7.908100     10.765210    11.231507    10.098008    2.924567     3.381876     4.089484     4.542521     4.601762     3.290718     4.837666     6.235192     6.404489     5.800608     3.721697     3.777207     4.263190     4.848840     5.258536     2.462914     3.285036     3.647375     3.523271     3.159387     3.489790     6.106539     7.023778     6.053880     4.638378     3.159257     4.664783     5.277796     4.800116     4.026182     4.307669     5.798065     6.218648     5.676864     4.711609     8.896053     14.300123    14.428535    11.171271    7.719590     5.186791     9.695340     11.721893    10.194146    7.429159     4.829575     7.396298     8.062893     7.032577     5.503268     10.680605    18.703506    19.421980    15.097018    10.338204    6.174199     12.511576    15.658613    13.769670    10.044549    6.512573     9.580437     11.207526    10.473281    8.769040     8.859257     15.046919    17.409643    15.707050    12.565933    7.243129     12.290895    15.780990    15.579848    13.399634    5.185894     8.991588     12.052865    12.184333    10.482975    8.473236     16.055048    19.405334    17.243963    13.041030    9.029739     18.916311    25.191471    23.280546    17.621929    7.128900     10.589965    15.001620    16.682690    15.385620    7.637199     11.982999    16.690197    17.833714    15.860356    8.889644     12.244842    16.429735    18.515312    17.614649    6.736674     11.776838    16.525351    17.034519    14.537485    7.712722     12.164775    15.484257    15.360100    13.151349    10.639032    17.315226    22.367542    22.198177    18.615250    6.726405     11.745266    16.486460    17.019966    14.551285    7.669375     12.114367    15.416054    15.300632    13.111804    10.381056    17.158262    22.340446    22.252501    18.692430    5.623399     6.497386     7.190366     7.419100     7.742406     7.010216     9.628174     10.685059    9.882115     8.564121     11.429099    11.108800    11.444464    10.548883    9.028883     3.178259     3.681818     3.979754     3.826651     3.504383     4.041350     6.105459     6.915319     6.260449     5.062086     4.357462     5.784480     6.847703     6.702198     5.833086     3.268293     4.016254     4.553632     4.631431     4.663958     4.968904     7.563541     8.708180     8.021899     6.854630     5.308734     6.144205     6.457381     5.789770     4.888700     4.801733     5.852006     6.681386     6.990987     7.359788     6.054663     8.680329     9.563828     8.596795     7.271447     8.006349     9.021894     9.686089     8.845562     7.353069     3.132067     3.616241     3.918302     3.781879     3.472802     4.114188     6.224963     7.002991     6.297091     5.071977     4.353741     5.829005     6.838380     6.596194     5.661697     3.800464     3.901699     3.809008     3.378793     2.847557     4.873061     5.885139     6.136244     5.367033     4.276295     5.657849     5.516278     5.724411     5.371195     4.542444     3.529278     3.679369     3.734014     3.451269     3.037278     4.511828     5.881514     6.258961     5.384987     4.143545     5.913961     5.258715     5.036996     4.448337     3.612934     2.860314     3.419102     3.878481     3.888144     3.664907     4.327720     6.653306     7.458386     6.503290     5.058778     4.676580     5.663723     5.960234     5.256423     4.233187     3.079689     2.923553     2.918497     2.816166     2.593976     3.417203     3.865751     4.190435     4.094223     3.689589     3.439316     3.932867     4.579913     4.691833     4.287703     3.740748     3.522220     3.337088     3.026474     2.657822     4.218645     4.533869     4.682331     4.290699     3.624006     5.172562     4.350289     4.188515     3.876295     3.334965     3.354857     3.323599     3.733156     4.067082     4.038918     3.353219     4.219648     4.720727     4.509085     3.879277     3.600494     4.512804     5.613267     5.750785     5.101871     1.779548     2.220003     2.876404     3.338470     3.608645     2.683995     3.643514     4.150328     4.464698     4.946049     2.613789     3.708601     4.923389     5.772459     6.625550     1.839318     1.864607     1.888531     1.815218     1.680479     1.895017     1.975428     2.161038     2.246192     2.173661     1.679248     1.883988     2.214525     2.368330     2.240078     2.189871     2.188511     2.398746     2.606180     2.619010     2.458349     2.645517     2.800216     2.831363     2.689734     2.637034     3.330697     3.824906     3.700712     3.221005     2.555877     3.026239     3.827018     4.421623     4.581242     2.744095     3.961576     5.629274     6.414465     6.051258     3.553314     5.421974     7.300251     8.049038     7.745669     2.391855     3.186719     3.545478     3.438853     3.097400     3.360825     5.854615     6.730769     5.810362     4.475399     3.125957     4.599891     5.179325     4.716817     3.984747     2.477152     2.923811     2.971183     2.762946     2.404082     4.110509     5.775724     5.582790     4.476845     3.425037     2.839499     4.351277     4.688015     3.941435     2.926162     3.406160     4.903350     5.485665     5.284641     4.664624     5.771263     10.472880    12.118046    10.777324    8.385002     4.328350     8.212887     10.874052    10.817746    9.186417     2.903998     3.340881     4.042038     4.489275     4.540525     3.333598     4.907141     6.270997     6.393195     5.763058     3.753713     3.788971     4.277788     4.843390     5.208931     2.443935     3.254060     3.616278     3.509681     3.164243     3.456674     6.009311     6.920915     5.981219     4.591912     3.203812     4.723240     5.305571     4.836349     4.106236     4.883300     7.482173     8.176554     7.137251     5.581288     10.682255    18.683588    19.359268    15.008536    10.253189    6.165360     12.529188    15.670609    13.770297    10.049061    5.842216     9.486322     10.875041    9.618342     7.548267     11.057007    20.165237    22.088066    17.982292    12.747393    6.635970     13.662523    18.140055    17.158693    13.585489    3.612823     4.307714     4.806965     4.855964     4.634589     4.914247     6.992002     7.296872     6.185461     4.854469     5.713484     6.894008     7.684287     7.472806     6.927165     5.866149     9.286542     12.414910    12.897657    11.461956    7.824881     15.175946    19.541363    17.915293    13.634167    8.648028     16.346619    22.957512    23.494318    19.824808    6.746429     13.233552    17.790627    17.023535    13.493944    12.308073    22.934427    26.156904    21.975281    15.930926    9.464631     22.057081    30.197575    27.880585    20.835926    3.044023     3.816307     4.364410     4.422650     4.232826     4.591195     6.672587     7.393193     6.534640     5.298545     3.888823     5.243378     5.815378     5.147929     4.226331     3.252795     3.797930     4.425939     5.007163     5.545098     4.204904     6.107229     6.589913     5.984116     5.408669     5.101071     6.348575     7.294220     7.313112     7.311723     2.003521     2.741473     3.747306     4.927389     6.289293     3.079026     4.816113     5.798229     5.717744     5.594121     2.806770     4.063767     4.878996     5.059978     5.501543     3.107651     3.391241     3.778323     4.026562     4.047258     3.418168     4.218873     4.572016     4.455240     4.149290     3.980196     4.421668     5.012574     5.135443     4.997373     4.164287     4.689520     5.167755     5.386098     5.288802     3.860838     5.022495     6.303369     6.728155     6.280635     3.621281     5.020285     6.520375     7.171465     7.198679     5.012501     6.506914     8.629446     9.731100     9.583484     6.511771     10.438674    13.852926    14.286685    12.668114    6.925723     7.608660     9.350354     11.323653    12.107265    10.156383    17.661339    22.843929    21.812080    17.694847    16.030083    27.061029    31.044775    27.265526    20.999641    11.737162    23.369165    31.857811    31.981159    27.216148
BAS17_030    2.992164     2.905870     2.909469     3.058461     3.343475     2.870117     2.728659     2.827765     3.211125     3.781122     2.911997     2.863951     2.930543     3.201519     3.653201     4.187080     3.440543     2.888988     2.623204     2.547342     4.542155     3.651543     3.065513     2.926588     3.067334     4.014856     3.432128     2.899279     2.609381     2.607882     6.913530     6.031373     5.300277     4.960685     4.894308     8.369175     6.794815     5.811934     5.468407     5.534893     7.160694     6.214217     5.439368     5.090360     5.153770     3.273669     2.904470     2.629039     2.509164     2.551095     3.737869     3.414715     3.184663     3.133214     3.261540     3.722775     3.344522     3.119494     3.048541     3.118287     3.110960     2.778067     2.528440     2.426624     2.481227     3.508991     3.225650     3.034929     3.028918     3.200501     3.574760     3.226119     3.001466     2.925788     3.000185     3.736133     3.147541     2.632931     2.327817     2.195270     4.061336     3.311015     2.793307     2.622298     2.639680     3.599692     3.048766     2.564916     2.293150     2.263483     3.722568     3.130635     2.610988     2.302272     2.164712     4.019104     3.288687     2.785478     2.618582     2.636864     3.552966     2.993511     2.504260     2.230587     2.201391     5.492297     4.678958     3.932256     3.444865     3.181672     7.005871     5.644079     4.686059     4.212277     3.999885     5.974829     4.903260     4.020522     3.499433     3.324885     3.943180     3.395794     2.952250     2.687404     2.584818     4.503098     3.802158     3.282242     3.151010     3.252220     4.392967     3.674945     3.154939     2.897628     2.820844     5.126909     4.456157     3.764952     3.243581     2.902441     5.146919     4.466700     3.845374     3.534034     3.440765     5.289330     4.489293     3.704805     3.161006     2.861772     4.416118     3.736527     3.130594     2.722264     2.478132     4.367979     3.678982     3.157549     2.918289     2.859008     4.164213     3.518246     2.947215     2.576964     2.429703     3.457751     3.186609     2.866408     2.678625     2.674972     3.870475     3.459447     3.159601     3.056489     3.113170     3.324742     2.806967     2.501373     2.436173     2.553857     7.570988     7.206600     7.031515     7.224679     7.755051     7.779798     7.267498     7.089864     7.364002     8.007957     7.005891     6.613691     6.576048     7.034505     7.756260     5.095378     4.524620     4.202515     4.153463     4.341726     6.180319     5.128419     4.497344     4.390946     4.617907     5.654398     4.991668     4.711236     4.683111     4.796304     2.588654     2.334188     2.185393     2.143156     2.201438     3.333010     2.856442     2.566918     2.570531     2.725877     2.815588     2.445354     2.269835     2.251302     2.336292     3.817420     3.276352     2.882025     2.627700     2.456921     3.651459     3.253667     2.953597     2.829436     2.803647     3.541258     3.119223     2.749260     2.480037     2.367964     2.106702     1.834006     1.657112     1.622566     1.671534     2.200030     2.021137     1.955728     1.995765     2.092109     2.064447     1.790291     1.638024     1.598274     1.632747     4.662249     4.312105     4.078871     4.023634     4.148497     5.098794     4.717071     4.467105     4.395225     4.458966     4.478902     3.938683     3.645607     3.666693     3.859762     8.191496     8.009168     8.087242     8.237677     8.465557     8.897186     9.191962     9.698089     10.213520    10.622695    7.693434     7.701955     7.917083     8.481080     9.173063     2.673307     2.491728     2.457350     2.587934     2.856216     3.231138     2.877039     2.715394     2.853319     3.183830     2.616748     2.366422     2.374569     2.589401     2.929808     1.697171     1.633139     1.632794     1.664298     1.701560     1.909573     1.859069     1.849352     1.856593     1.861473     1.803833     1.756396     1.737642     1.756420     1.789080     1.925714     1.807799     1.746986     1.751757     1.784642     1.988070     2.029330     2.048447     2.067142     2.096753     1.878039     1.812746     1.794358     1.773822     1.757625     2.252586     2.180068     2.186693     2.258235     2.379530     2.566836     2.408202     2.407102     2.533153     2.740342     2.349957     2.204186     2.238317     2.350204     2.438433     5.281598     4.986649     4.901743     5.148077     5.673409     5.667720     5.497491     5.562301     6.024360     6.856705     4.854645     4.707934     4.907132     5.485423     6.370606     2.030257     2.017870     2.140083     2.375057     2.651690     2.447572     2.385925     2.460439     2.678177     3.017404     1.908971     1.923350     2.091115     2.402540     2.804414     1.917080     2.007562     2.207419     2.430193     2.638266     2.009953     2.097542     2.332359     2.643006     2.988680     1.986918     2.086784     2.298501     2.581979     2.893213     2.065110     2.183951     2.485347     2.857940     3.211222     2.226348     2.205561     2.448976     2.970473     3.658045     2.168510     2.221381     2.521325     2.935566     3.360401     4.909284     5.080088     5.712530     6.528694     7.241307     5.652955     5.922939     6.659819     7.796963     8.953296     4.892530     4.944106     5.397284     6.231644     7.194991     3.993467     4.332129     5.022562     5.983854     7.022013     4.607609     5.000761     5.878594     7.520203     9.732160     3.693835     3.928243     4.653725     5.894116     7.456786     8.554419     8.953183     10.014704    11.699739    13.705366    10.972363    11.881757    13.745990    17.123339    21.667892    9.317235     9.953854     11.233795    13.592700    16.763920    7.209344     7.492461     8.272946     9.445486     10.544261    8.615625     9.039926     10.263164    12.452941    15.098046    7.406366     7.649264     8.632596     10.058231    11.506577    6.514834     6.640335     7.227202     8.154669     8.957382     7.750441     7.858864     8.673677     10.297477    12.221889    6.687541     6.713926     7.279157     8.249642     9.328167     3.032914     2.713531     2.477975     2.388603     2.451679     3.443076     3.153895     2.967705     2.971285     3.149500     3.485425     3.155927     2.946843     2.885394     2.974238     3.159643     2.842839     2.610253     2.518808     2.576162     3.575351     3.300281     3.114924     3.106755     3.273744     3.622548     3.281863     3.080245     3.031038     3.126590     5.481799     4.672994     3.924062     3.428574     3.159752     6.947422     5.598715     4.652749     4.192640     3.994482     5.910827     4.844542     3.981672     3.488678     3.339342     9.412620     8.088283     6.933108     6.149573     5.674820     12.416742    9.985883     8.245011     7.235873     6.686039     10.473365    8.534442     7.052826     6.089761     5.621019     3.139055     2.800421     2.549271     2.454613     2.517738     3.542390     3.233795     3.036176     3.026946     3.200891     3.580495     3.260343     3.054956     2.985100     3.064034     4.630970     3.865484     3.198314     2.793115     2.599606     5.104136     4.082914     3.353337     3.078820     3.099026     4.775560     4.007789     3.318289     2.898782     2.727382     3.750230     3.151932     2.636427     2.333502     2.198898     4.028214     3.278264     2.769449     2.611653     2.640683     3.617151     3.055254     2.564094     2.283941     2.251348     5.487966     4.679220     3.932939     3.439194     3.171322     6.944067     5.584110     4.636996     4.181046     3.989279     5.914437     4.851173     3.993187     3.493186     3.332057     3.944438     3.393209     2.947908     2.679867     2.576449     4.523453     3.812891     3.287915     3.163528     3.266917     4.407661     3.702097     3.194513     2.935310     2.845504     5.996583     5.104210     4.246673     3.603142     3.168315     5.887953     4.903677     4.091614     3.656056     3.478347     5.906972     4.978201     4.070992     3.413582     3.051940     3.743614     3.145359     2.621255     2.317443     2.189825     4.051252     3.320455     2.821457     2.662800     2.691243     3.631286     3.064112     2.563892     2.290602     2.275839     2.613999     2.356746     2.203058     2.158708     2.217373     3.344128     2.853096     2.559570     2.570179     2.737591     2.866031     2.471941     2.292033     2.281951     2.372219     2.995434     2.655099     2.399986     2.230170     2.114588     2.944884     2.652219     2.408178     2.331599     2.348096     2.909474     2.560654     2.262206     2.103041     2.058849     2.395515     2.059186     1.821121     1.718466     1.690067     2.368817     2.205713     2.117255     2.103959     2.121734     2.160777     1.932616     1.768096     1.682516     1.695415     3.412696     3.139733     2.826992     2.650806     2.656669     3.866825     3.430879     3.125252     3.030281     3.096250     3.294898     2.795461     2.488804     2.415019     2.522150     1.961507     1.924560     1.997191     2.125600     2.261895     2.325544     2.170698     2.109581     2.162900     2.281905     1.884271     1.765419     1.777229     1.945797     2.185303     1.917254     1.803208     1.755978     1.751339     1.770597     2.019910     2.022033     2.011479     1.985142     1.949137     1.911965     1.866543     1.830369     1.809390     1.803555     1.725157     1.676042     1.686386     1.745660     1.831059     1.744514     1.771859     1.863159     1.991445     2.134741     1.793910     1.747792     1.782723     1.826758     1.841547     2.052322     2.036866     2.151794     2.379349     2.651538     2.441805     2.375454     2.438755     2.648061     2.985045     1.931189     1.949588     2.108974     2.394740     2.771277     2.028907     2.023156     2.145982     2.375485     2.646276     2.413426     2.361273     2.433393     2.647554     2.986282     1.932014     1.941543     2.096159     2.387249     2.765683     2.064735     2.143653     2.360437     2.609962     2.838043     1.974688     2.067342     2.311578     2.686194     3.151297     2.112058     2.200517     2.436123     2.707927     2.983763     2.063298     2.197855     2.515936     2.897988     3.248389     2.283323     2.264325     2.509311     3.036019     3.731048     2.220632     2.267185     2.564736     2.986805     3.427086     15.349908    12.732839    10.749664    9.406941     8.566968     20.462156    16.266562    13.342693    11.691794    10.719534    18.696493    15.624853    13.528175    11.942533    10.727891    4.006895     4.331254     5.000102     5.952102     6.989998     4.644956     5.051577     5.932153     7.575896     9.786615     3.690526     3.911757     4.642944     5.901153     7.466119     4.656610     4.956912     5.830453     7.079840     8.351739     5.071010     5.114079     5.813902     7.381809     9.624865     5.085330     5.114576     5.834846     7.148911     8.865604     7.276222     6.703369     6.110952     5.583576     5.216215     8.830702     7.848794     7.036241     6.514867     6.189428     7.739113     6.446044     5.658777     5.402934     5.372954     6.802953     5.730785     4.983875     4.556072     4.386339     9.055002     7.193752     5.904679     5.287586     5.135380     8.049836     6.827778     6.060276     5.567042     5.259459     5.453294     4.940716     4.446778     4.153440     4.117860     6.058163     5.595866     5.252675     5.045899     4.964544     5.572567     4.723185     4.167046     4.078606     4.332364     4.448633     4.237833     4.307765     4.618649     5.085541     4.981801     4.443787     4.176895     4.319951     4.807707     4.299188     3.942703     3.912079     4.253448     4.910222     3.690498     3.548659     3.488560     3.464103     3.481958     4.085909     4.064805     4.077396     4.075578     4.054093     3.691741     3.444319     3.363559     3.456320     3.583232     6.591984     6.611735     7.141827     8.276356     9.825692     8.304650     8.819864     9.913974     11.929862    14.794967    6.696717     7.006463     7.915534     9.618403     11.946675    7.209061     7.252604     8.031606     9.255888     10.343730    9.076065     9.373498     10.451607    12.348469    14.403854    7.503709     7.489376     8.057167     9.254685     10.661587
BAS17_031    4.492359     4.780250     4.830925     4.540086     4.186834     4.741096     5.423769     5.624712     5.244709     4.739554     4.718016     5.543248     5.615347     5.058193     4.442061     4.390789     5.148901     5.384682     4.982503     4.394845     4.787660     6.083138     6.438058     5.749309     4.812923     4.633945     5.805921     5.990422     5.203352     4.253224     3.979067     4.334810     4.584950     4.609910     4.624100     3.908752     4.822526     5.383077     5.318091     5.100584     3.980767     5.112178     5.478124     5.076542     4.611173     6.825844     7.390460     7.683766     7.398224     6.837851     6.783321     8.003856     8.485034     8.001891     7.321623     6.637556     7.722989     8.080949     7.539475     6.772426     6.805218     8.232230     8.713509     8.139891     7.385572     7.470431     9.522142     10.346373    9.650065     8.620588     6.752207     8.766770     9.444658     8.729293     7.814463     6.067605     7.406872     7.579101     6.534177     5.205009     7.267584     9.235656     9.585214     8.152239     6.256933     6.518193     8.235559     8.407530     7.079500     5.452147     6.939491     7.967425     8.129540     7.450078     6.743576     7.042727     8.593483     9.273408     8.790001     7.954009     6.416717     8.181245     8.781583     8.157690     7.287533     10.831525    11.224205    11.225883    10.550050    9.674976     9.793356     10.474051    10.637758    9.963885     9.056396     9.511374     10.595454    10.539102    9.376977     8.133332     5.593111     6.246903     6.546316     6.260821     5.747726     5.694270     7.048004     7.714892     7.257359     6.406196     5.212315     6.390724     6.918029     6.577359     6.017503     7.470719     8.977856     9.289484     8.149619     6.554929     9.021191     11.292069    11.784016    10.146755    7.862404     8.180693     10.322858    10.501604    8.885097     6.930793     7.537019     9.061697     9.276847     7.996558     6.279802     8.459575     10.899027    11.576181    10.142761    7.946156     7.975666     10.020541    10.246060    8.738664     6.796011     6.079989     7.170832     7.638618     7.204267     6.436431     6.250400     7.555760     8.319029     8.020408     7.146671     6.266876     7.940662     8.672082     8.155754     7.106258     7.400693     8.214471     8.598194     8.298609     7.794941     7.951540     9.781262     10.695701    10.379185    9.688788     8.070251     8.938259     8.958992     8.431228     8.068937     5.860808     6.950294     8.348138     9.855329     11.746078    5.875053     7.427588     9.138323     10.770981    12.949086    5.764053     7.136531     8.581083     10.251325    12.491668    3.922537     4.713068     5.469066     5.493693     4.854659     4.271439     5.570511     6.688604     6.581643     5.553693     4.568877     5.775367     6.360104     6.042086     5.184268     7.046375     7.464051     7.235809     6.282572     5.144727     7.273368     8.158520     8.243299     7.238276     5.864118     6.981005     7.764080     7.536984     6.463620     5.231484     3.906789     4.646441     5.349055     5.434968     4.848519     4.233014     5.554482     6.950735     7.297354     6.465223     4.520807     5.706423     6.877652     7.190626     6.440285     6.296972     8.143373     9.930923     11.285446    12.349971    7.088378     8.978675     10.473618    11.061247    11.526751    6.847023     9.109074     11.024212    11.998733    12.637418    9.329242     11.310604    12.414298    12.284396    11.591681    11.022906    14.341174    15.828234    15.224931    14.048706    10.531158    12.831037    13.749131    13.051656    12.006818    4.846309     6.360050     7.131287     6.723406     5.709526     5.897943     8.651174     10.062580    9.358419     7.613947     7.158012     9.998340     10.520773    9.101508     7.225692     3.734358     4.142219     4.176368     3.829601     3.324426     3.837463     4.391853     4.512332     4.114464     3.496880     3.745734     4.451715     4.493633     3.965842     3.314797     4.029235     4.007488     3.801072     3.442755     3.055335     3.842691     4.065446     4.060772     3.764003     3.336467     3.756704     4.026831     3.893728     3.465428     3.019902     4.814273     6.608128     8.306322     8.753616     7.843820     5.724803     8.220276     10.014062    9.874218     8.359895     4.907149     6.993193     8.955353     9.462506     8.455550     7.166736     8.724582     9.219668     8.517429     7.461073     8.429175     11.484562    12.807665    11.926148    10.157967    8.803753     11.627119    12.141409    10.798528    9.237959     6.675738     9.805066     10.671510    9.303477     7.371465     8.310323     13.002938    14.504158    12.681066    9.863706     8.990458     14.085923    14.953974    12.322582    9.163617     6.283874     8.036471     8.670410     7.832763     6.448930     7.142689     9.702490     10.279616    9.018761     7.266885     6.149162     8.525942     8.941620     7.634157     6.012785     5.568827     7.728482     8.769742     8.098070     6.655696     6.474003     10.071179    11.298912    9.921694     7.785666     5.575396     8.463868     9.335974     8.193576     6.495351     9.326959     11.992228    13.119825    12.325104    10.605816    10.231217    14.709414    16.237282    14.448024    11.695238    9.396119     12.354671    13.328740    12.123730    10.214581    11.252893    17.017410    20.638111    19.795059    16.602749    14.087708    22.683809    26.654396    24.368238    19.609858    11.860541    19.571909    23.160650    21.002983    16.624887    11.873982    15.507278    18.528624    18.703644    16.835037    12.009736    17.122320    20.976772    20.991257    18.495573    11.893350    17.823715    22.399269    22.475540    19.605278    13.042133    17.644381    21.809195    22.299849    19.881596    14.259388    21.879936    27.255486    26.746677    22.709845    13.611771    20.852741    26.355486    26.198483    22.348145    15.619004    25.561705    34.102833    34.465382    29.049204    19.245712    35.702957    46.255917    43.651855    34.491474    18.415993    32.903240    42.317299    40.061508    31.805069    6.132819     6.740599     7.004595     6.766264     6.436629     6.198424     7.121915     7.487219     7.246260     6.976834     6.219297     7.235245     7.566297     7.181113     6.737451     8.583003     9.961672     11.025832    11.678982    12.678499    8.618719     10.635097    12.021229    12.734597    13.803647    8.271644     10.083452    11.156408    11.632861    12.524583    5.536430     6.795961     8.054871     9.063067     10.157347    5.765036     7.313741     8.230370     8.447074     8.847517     5.073364     6.734861     7.592695     7.740984     8.186807     6.509557     7.258934     7.920091     8.073098     7.959968     6.748996     7.864782     8.492900     8.284474     7.797686     6.309663     7.421976     7.736755     7.256197     6.746612     7.749193     8.831378     9.449673     9.650156     10.038820    7.490513     9.343535     10.402982    10.489034    10.637845    6.990699     8.673702     9.722939     9.699599     9.563869     6.148293     7.455081     7.697378     6.783595     5.596578     7.411914     9.345066     9.712604     8.336895     6.547931     6.499040     8.148039     8.357565     7.144637     5.663265     6.182674     7.390077     7.531284     6.528989     5.262132     7.028948     8.890203     9.281066     8.014017     6.265386     6.338711     7.976169     8.200967     6.987535     5.473825     7.681871     8.812230     9.418171     9.300711     9.177764     8.046865     9.319325     9.985399     9.884496     9.768803     7.221885     8.946297     9.507804     9.058007     8.667797     6.810986     7.933043     8.266370     7.519438     6.364385     7.333670     9.244545     10.071080    9.116400     7.436420     6.862635     8.636387     9.077175     8.074799     6.678431     8.123514     9.784996     9.999377     8.557975     6.637635     9.810509     12.387189    12.848844    10.943144    8.330979     9.091194     11.149213    11.095030    9.195642     6.978999     7.656869     9.028934     9.274357     8.238096     6.782739     7.780483     9.966914     11.004654    10.245363    8.557752     7.486636     9.449639     10.111067    9.195785     7.624103     3.780903     4.572947     5.348783     5.487206     5.038675     4.181479     5.648427     6.772975     6.721032     5.897179     4.597106     5.944559     6.558450     6.255423     5.507336     5.548367     6.057038     6.145854     5.581237     4.708346     5.872807     6.697990     6.986043     6.302264     5.185126     5.547319     6.391470     6.481388     5.785362     4.830287     5.390480     5.872371     5.785476     5.053381     4.143157     5.593267     6.654606     7.038352     6.408733     5.291113     5.715867     6.546314     6.512165     5.716277     4.694888     3.553615     4.675937     5.916800     6.430575     6.099526     4.240349     5.642694     7.045297     7.369049     6.666199     4.170987     5.653357     7.237435     7.780060     7.146935     4.456855     6.025301     6.688262     6.174150     5.143379     5.424079     7.898590     8.989747     8.211007     6.582908     6.502336     9.294787     9.740352     8.277051     6.404605     5.408564     5.536106     5.093705     4.396656     3.765214     4.915602     5.066934     4.963758     4.525007     3.966689     4.886955     5.147563     4.835358     4.185371     3.576048     3.638752     4.387300     5.144923     5.288618     4.768541     4.048656     5.505208     6.549665     6.466858     5.563303     3.804996     5.052232     6.051433     6.204106     5.541173     7.834833     10.935101    11.813926    10.483750    8.598768     9.477756     14.479664    16.505764    14.933345    12.062861    10.426188    15.905274    17.044464    14.458468    11.259774    6.146520     8.697888     9.579218     8.545873     6.904518     7.752971     11.434706    12.478455    10.888998    8.574042     7.090825     10.827600    11.684260    9.864885     7.507649     5.471644     7.545212     8.542803     7.877998     6.470471     6.245389     9.627877     10.766206    9.458977     7.442669     5.409901     8.167448     8.952195     7.803910     6.157125     7.989377     11.476269    13.265741    12.443890    10.315624    9.266002     14.640377    16.620659    14.687830    11.552452    7.901424     11.931638    13.474526    12.168065    9.868461     10.767038    11.415160    11.828344    11.682413    11.303160    9.570188     10.866087    11.664820    11.522109    11.197935    8.756369     9.559971     9.988249     9.912638     9.906449     11.747551    17.979597    21.507521    20.403835    17.124680    13.591037    22.166683    26.476137    24.579248    20.129519    13.063851    22.330322    26.704138    24.309906    19.373219    11.968703    18.343149    22.515554    21.513727    17.680586    14.243714    24.895113    30.024471    27.077133    21.089630    12.568481    21.068199    25.094820    22.568510    17.570372    9.797113     10.098037    10.063130    9.374020     8.400934     9.724566     10.654789    11.063587    10.250660    8.903761     9.748457     11.340941    11.571894    10.304931    8.648468     5.986031     6.640899     7.225070     7.408863     7.483853     5.891588     7.155004     7.872675     7.767262     7.553159     5.607085     6.634131     7.182553     7.044486     6.877694     7.019969     7.541255     7.692909     7.193181     6.476768     6.881025     7.776646     8.174548     7.638646     6.766114     7.043581     8.608607     8.984228     8.073643     6.858716     5.141571     5.891957     6.247408     5.926407     5.283784     6.116861     7.862864     8.669802     8.124801     7.037585     6.210414     7.515044     7.686606     6.925942     6.038669     5.746009     7.310392     8.456402     8.611300     7.982986     6.301756     8.146432     9.056035     8.528167     7.359200     5.718950     7.202354     8.117645     7.894357     7.007053     11.314858    14.691614    16.647406    16.146845    14.561813    12.503109    18.073580    21.423401    20.907188    18.478582    13.241806    19.361891    22.094425    20.701639    18.003000    14.333402    21.408964    26.157263    25.331715    21.308556    17.564051    29.594448    35.251850    31.785929    24.965014    16.876751    26.537081    30.967623    27.959192    22.172382
BAS17_032    3.453791     4.117502     5.102061     5.852395     6.133686     4.231441     4.974699     6.071580     6.966629     7.202524     3.819065     4.671595     5.779324     6.611890     6.850089     5.882573     6.363816     7.107035     7.645439     7.711732     6.938928     7.662885     8.689162     9.413035     9.366502     6.065154     7.045190     8.329478     9.086363     8.972557     4.162712     4.800734     5.673401     6.351311     6.673592     4.796542     5.634751     6.730348     7.561669     7.804366     4.435619     5.580197     7.071115     8.004132     8.167461     5.747944     6.457809     7.573674     8.399936     8.758903     5.820254     6.848988     8.404202     9.681681     10.160515    5.521686     6.437531     7.671428     8.599650     9.039317     6.607001     6.987145     7.485783     7.909886     8.026667     6.992494     7.493022     8.272969     8.971068     9.177767     6.727678     7.290933     8.333241     9.239026     9.460999     6.515174     7.023519     7.780428     8.317375     8.401996     7.671793     8.562456     9.634870     10.251218    10.096756    6.776458     7.765664     9.024767     9.732130     9.597894     5.730780     6.341012     7.181612     7.878259     8.120728     6.381155     7.202360     8.473149     9.525002     9.762773     5.979774     6.850840     8.047829     8.852045     8.903897     6.658853     7.466260     8.740882     9.640574     9.968125     6.514575     7.666889     9.154513     10.257791    10.707633    6.487556     7.792100     9.378335     10.509037    10.898463    3.725260     4.273368     5.118240     5.889259     6.308377     4.008008     4.696170     5.759810     6.823452     7.409560     3.937490     4.704352     5.716208     6.611906     7.074893     5.291511     5.941442     6.668438     7.140895     7.223038     5.946455     6.755203     7.681340     8.197488     8.159155     5.900514     6.662954     7.612928     8.219748     8.286136     6.115184     6.769598     7.530751     8.022027     8.002063     6.692917     7.781992     9.074575     9.849577     9.743675     5.944433     6.855138     8.123292     9.023617     9.118068     5.112484     5.731344     6.709724     7.490741     7.754124     4.807635     5.683037     7.335530     8.894073     9.615653     4.930712     5.768873     7.027495     7.972558     8.301944     6.545454     7.250438     8.722752     10.269467    11.066256    6.744879     8.158121     10.073489    11.742374    12.583725    6.334401     7.403541     9.061152     10.609519    11.449710    5.537195     6.108893     7.234387     8.415003     9.160374     5.318327     6.122911     7.741958     9.388557     10.309273    4.969317     5.520595     6.580239     7.679400     8.291050     3.225204     4.191713     5.627490     6.663159     6.792363     3.383176     4.762692     6.648809     7.956872     8.101144     3.498800     4.620829     6.229128     7.349752     7.452244     5.539397     5.883068     6.294424     6.470214     6.316458     5.617751     6.378242     7.254937     7.716959     7.578183     5.559827     5.922571     6.401029     6.647319     6.566995     4.449237     5.664583     7.483541     8.701978     8.724881     4.488165     5.921774     8.152678     9.816881     10.014072    4.220737     6.122681     8.779890     10.449719    10.358858    6.162819     7.395804     8.713320     9.433720     9.501813     6.308239     7.712438     9.274358     10.288281    10.573526    5.991792     7.371308     9.139750     10.009801    9.846431     9.367773     11.367217    14.239020    16.417253    17.018724    10.708586    13.007087    15.626061    17.636341    18.249840    10.613305    12.229252    14.550779    16.333920    16.973200    5.154220     6.667853     8.353795     9.230982     9.125319     5.428005     7.138377     8.885447     9.854034     9.918065     5.261676     7.024158     8.872451     9.703271     9.509782     3.301575     4.041293     5.150695     5.820662     5.746952     3.271414     4.357709     5.744552     6.687934     6.734411     3.570030     4.374698     5.240352     5.620427     5.453374     3.446793     3.950224     4.789804     5.374855     5.406105     3.397747     4.084836     5.115173     5.908999     6.002064     3.093549     3.523804     4.175142     4.697332     4.828974     6.750494     9.164067     11.234727    11.915152    11.418756    7.072018     9.522887     11.655107    12.313815    11.754103    7.045387     10.088827    13.054232    14.053403    13.132607    6.244038     7.772074     10.235060    12.476080    13.537978    7.580613     10.325393    13.609080    16.194403    17.273888    7.071656     10.018409    13.466125    15.969581    16.906210    4.752812     6.378666     8.519887     9.767809     9.747208     5.306479     7.593867     10.207522    11.844473    11.973773    5.232617     7.608971     10.088578    11.207655    10.904940    4.009629     4.986678     6.668119     7.989225     8.277140     4.151293     5.626640     7.957198     9.849156     10.268822    3.994318     5.108963     6.552353     7.547549     7.710604     5.120458     6.701384     8.866130     10.552135    11.126737    5.979851     8.022093     10.785029    12.786668    13.220857    5.704979     7.811779     10.550073    12.581708    12.999111    8.878653     12.050155    16.695238    21.100693    23.676847    10.670588    14.608437    19.889380    24.856487    27.690405    11.517178    15.178476    20.409721    25.660589    28.977928    6.829608     8.283402     10.876120    13.350808    14.505837    8.237289     10.423606    14.581552    18.669579    20.446144    7.447741     9.302512     12.436086    15.574426    17.145653    8.945978     11.346547    15.860633    20.927132    24.316061    11.208612    16.125788    24.379450    33.206100    38.357941    10.578020    14.617309    21.627207    29.545376    34.853779    8.787445     11.324926    16.029377    21.101645    24.260134    10.773834    14.857256    22.422682    30.813135    35.739536    9.597226     12.891087    19.299135    26.702347    31.637709    9.882421     13.161137    19.480864    26.612213    31.389254    11.791355    16.834078    26.372282    37.139343    43.810989    10.633200    14.837700    23.405878    33.791019    40.947365    4.366710     4.953036     5.917952     6.751298     7.213342     5.007751     5.740396     6.941109     8.045890     8.519065     4.716980     5.439289     6.523819     7.448302     7.892472     4.924188     5.608407     6.421801     6.977311     7.109266     5.534586     6.363313     7.506266     8.318689     8.361673     5.233366     6.150933     7.458168     8.376033     8.471475     5.514917     6.056274     6.902569     7.573932     7.763076     5.930473     6.632985     7.803147     8.812469     9.045745     5.563854     6.641636     7.950429     8.763251     8.752437     4.534879     5.387692     6.563465     7.565117     8.235532     5.285254     6.679037     8.126622     9.261200     9.956391     4.947906     6.487386     8.284113     9.478078     9.957720     6.985385     7.221238     7.881101     8.486171     8.763852     7.180393     7.691740     8.842747     9.831388     10.034378    6.680672     7.338831     8.377735     9.260937     9.573591     5.761040     6.289482     7.004763     7.530646     7.661410     6.868532     7.661842     8.629601     9.273912     9.291302     6.179155     7.040689     8.182433     8.935905     8.969011     5.803211     6.426485     7.285319     7.998282     8.242996     6.432651     7.261716     8.552898     9.619304     9.859558     5.998007     6.880162     8.090496     8.897468     8.939587     5.451621     5.937850     6.751257     7.463531     7.790590     5.277354     5.992371     7.363972     8.691252     9.221622     5.026999     5.782002     6.987240     7.996300     8.346354     3.680183     4.156370     4.860818     5.553829     5.924993     4.312628     4.897106     5.784386     6.570159     6.888865     4.152889     4.758718     5.668912     6.510560     6.878788     6.531626     7.341254     8.145799     8.521053     8.408474     7.415221     8.529153     9.713909     10.233507    9.933941     7.058779     8.033760     9.173911     9.744708     9.585423     4.969234     5.455396     6.391521     7.294263     7.575364     5.330540     6.239788     7.757599     9.086052     9.462236     4.777598     5.658785     7.087591     8.231167     8.480550     3.685658     4.527380     5.540882     6.212161     6.318599     3.858406     4.907106     6.136908     6.997992     7.219036     3.595749     4.563305     5.683883     6.431800     6.605212     4.187642     4.587867     5.279298     5.812812     5.866225     3.929858     4.753345     5.842640     6.617754     6.704580     4.359534     4.759207     5.470285     6.016219     6.093296     4.623018     4.859529     5.360864     5.751600     5.727899     4.553875     5.239895     6.247587     6.952612     6.932351     4.218427     4.681740     5.502090     6.157588     6.262992     5.298453     7.131113     8.796537     9.268078     8.699553     5.448441     7.374877     9.190908     9.851215     9.417743     5.365265     7.868374     10.456141    11.212509    10.267570    4.449658     6.350980     8.472203     9.356861     8.882662     4.777030     7.013335     9.344316     10.493093    10.211209    4.942739     7.131970     9.380366     10.181359    9.584877     3.797516     4.178374     4.899947     5.421299     5.432509     3.698460     4.321237     5.244646     5.996044     6.112705     3.480840     3.721216     4.124019     4.456856     4.557374     5.255291     7.114752     8.899877     9.544102     9.062793     5.351425     7.255726     9.179729     9.970837     9.497142     5.167671     7.442638     9.807303     10.699857    9.998631     6.210250     7.737487     10.197967    12.432978    13.487382    7.566236     10.315089    13.592848    16.165016    17.239618    7.060023     9.987505     13.410278    15.890043    16.816360    3.839660     4.934228     6.602213     7.723191     7.815115     4.201222     5.813301     8.003127     9.577431     9.777029     4.179523     5.704019     7.334216     8.146137     8.004144     4.180193     5.410732     7.326689     8.850629     9.285726     4.548001     6.276572     8.941880     11.063810    11.577880    4.508191     5.922367     7.946303     9.515170     9.855199     7.433895     9.883159     13.279048    16.325277    17.977402    8.677262     11.780911    15.915099    19.547527    21.365723    8.509637     11.729436    16.289738    20.563280    22.736204    6.359786     6.780334     7.718347     8.384394     8.381944     6.243436     7.057462     8.512571     9.744846     9.950930     5.887310     6.258345     7.071030     7.740347     7.851617     7.094700     8.434060     10.853464    13.149141    14.251234    7.884208     10.700417    15.165204    19.365068    21.173857    7.560730     9.787433     13.180008    16.312489    17.812748    6.080047     7.794599     10.853652    13.927952    15.590140    7.134151     9.800915     14.595610    19.317341    21.539261    6.680482     9.028954     13.025179    17.082405    19.160307    9.101975     9.603480     10.668397    11.263590    10.973241    8.319516     9.412336     10.948954    11.962275    11.853267    8.838239     9.551936     10.714135    11.256185    10.881457    5.179989     5.732933     6.776679     7.649633     8.023219     5.174887     6.052697     7.529624     8.933027     9.661550     4.720815     5.427602     6.482261     7.367382     7.824159     5.254656     5.938114     7.078763     7.860326     7.965127     4.930120     6.232791     7.880195     9.038651     9.285237     4.876657     5.763844     7.150665     8.149037     8.338610     6.248363     6.993407     8.348250     9.598384     10.061763    6.302227     7.459929     9.069509     10.431981    10.965223    5.978185     7.208067     8.782092     9.948344     10.297280    6.250490     8.154106     10.255586    11.579546    11.829400    6.710028     8.642560     10.650225    11.839087    12.031172    6.763081     8.693921     10.967251    12.256790    12.273097    9.047098     11.672837    16.109938    20.833420    23.978752    12.151747    17.731947    25.270147    32.492771    36.608265    11.647493    16.914715    24.238438    31.410629    35.722481    12.127157    16.997820    25.668432    35.576050    42.817513    15.167959    22.290697    33.972023    47.168663    56.099945    14.399426    21.183943    33.029163    47.325424    57.900696
BAS17_033    7.746469     9.180754     10.451984    10.750285    10.410440    9.725370     11.220886    12.357313    12.427439    11.751226    8.960000     10.701975    12.476579    12.949341    12.324195    7.706496     8.589101     9.200051     9.087743     8.475145     8.773455     10.052594    10.848906    10.608986    9.711030     8.448659     9.374934     10.196649    10.146272    9.306131     5.479347     7.034878     8.299636     8.668632     8.397635     6.362414     8.246942     9.959718     10.481572    9.936740     6.592670     8.421268     10.091651    10.518842    9.883639     6.617652     7.545334     8.726560     9.576830     9.955467     7.271803     8.191080     9.234588     9.722432     9.777235     7.487650     8.632727     9.880859     10.398305    10.256097    5.790000     6.622996     7.252892     7.322871     6.980841     6.640336     7.808928     8.622001     8.603167     8.042833     6.500165     7.259686     7.995809     8.136103     7.667983     7.805483     8.234275     8.542352     8.359561     7.739522     8.452868     9.637678     10.198678    9.821251     8.888903     8.292879     8.752754     9.160492     9.108697     8.517105     6.161078     6.573606     6.929709     6.894549     6.495924     6.482543     7.670035     8.405956     8.291202     7.644175     6.342257     7.001096     7.774396     8.068651     7.731563     3.469469     4.766476     6.041438     6.743224     6.844449     4.219103     5.940179     7.592981     8.286991     8.175050     4.400352     6.178324     7.935972     8.681259     8.563439     3.812490     4.543206     5.336549     5.731983     5.689838     4.578879     5.238942     5.988993     6.266026     6.095086     4.298958     5.259482     6.271221     6.538833     6.180070     5.313469     5.516414     5.664882     5.595116     5.297069     5.271904     6.092979     6.673865     6.651848     6.164633     5.244618     5.591523     6.000984     6.107947     5.819951     5.530380     5.632114     5.716925     5.602027     5.228739     5.046563     5.906639     6.511473     6.462864     5.979469     5.612051     6.060264     6.505530     6.590579     6.242136     3.685483     4.168735     4.620489     4.820920     4.831213     4.158421     5.458210     6.360673     6.493158     6.244008     4.154428     5.051662     5.850596     6.185040     6.156706     8.573973     8.170322     7.984397     8.056227     8.043217     7.884741     8.447709     8.982810     9.399170     9.508514     8.266538     8.420726     8.737792     9.111067     9.202355     4.929096     5.451266     6.375734     7.240150     7.702393     4.932184     5.499371     6.320010     7.126932     7.637645     4.836130     5.597212     6.757413     7.671955     8.062682     5.114458     5.296414     5.213542     4.893351     4.519320     5.009576     6.342145     6.848077     6.460370     5.762755     5.010455     6.347489     7.094282     6.876704     6.160044     5.857396     5.537932     5.019930     4.615570     4.252134     4.373570     4.714834     4.762803     4.603665     4.364114     5.238986     5.456630     5.418921     5.186997     4.787731     5.140976     5.414813     5.329479     4.966688     4.496160     5.233115     6.501968     7.025714     6.465569     5.510971     5.680469     6.886312     7.286939     6.749318     5.821918     4.964173     5.239732     5.508323     5.525123     5.305621     4.540830     5.623872     6.458265     6.557218     6.199086     4.430923     5.049496     5.674873     5.858885     5.642971     10.289704    11.094979    11.834669    11.829857    11.156825    9.100998     10.640269    12.026231    12.524321    12.320100    9.058138     9.955754     10.791729    11.177258    11.131618    5.074265     6.216627     7.132346     7.454153     7.332101     5.643901     7.549296     8.783484     9.062535     8.803191     4.990864     6.872439     8.435172     9.038987     8.792377     4.943193     5.735001     6.210503     6.188130     5.842902     4.793541     6.155276     6.871846     6.873484     6.504157     4.860066     6.175291     7.157353     7.286012     6.733078     4.755144     5.100925     5.064034     4.894790     4.641377     4.258368     4.776533     4.965244     4.851496     4.553576     4.655251     5.388942     5.698502     5.487780     4.935453     4.984483     6.519894     7.869950     8.144149     7.599765     5.805560     7.742597     9.156390     9.179981     8.314124     5.335210     6.726514     7.779508     7.963888     7.514274     5.912705     7.526446     8.913013     9.442498     9.203177     6.277410     8.402488     10.269345    11.215392    11.234529    6.299288     8.068789     9.912752     11.005157    10.958710    5.923199     7.556753     8.971121     9.521859     9.287480     6.305409     8.482170     10.378376    11.311821    11.301970    6.340056     8.173114     10.070962    11.176466    11.107969    4.801487     6.503961     8.009377     8.506294     8.122357     5.384690     7.466407     9.387139     9.935776     9.312822     5.535438     7.483565     9.483945     10.233988    9.680212     7.388830     11.582094    15.552459    17.115788    16.279299    9.314190     14.453075    18.610224    19.266373    17.267595    9.138029     13.756397    18.038816    19.462475    18.111443    10.761224    14.306801    18.208487    20.117683    19.753813    11.129936    15.684253    19.953293    21.559258    20.929100    11.017754    14.533231    18.179861    20.014910    19.913118    4.794879     6.472798     7.960935     8.460245     8.080759     5.392052     7.441003     9.343480     9.878352     9.245399     5.529660     7.421502     9.374842     10.121367    9.598982     4.770731     6.391152     7.839481     8.335003     7.969908     5.317840     7.359288     9.249535     9.778510     9.155938     5.506561     7.366124     9.287630     10.031460    9.528645     4.804388     6.456584     7.927343     8.426433     8.055399     5.392234     7.439471     9.344915     9.889779     9.266441     5.577947     7.459716     9.407006     10.160389    9.650386     4.810634     6.450063     7.925471     8.440160     8.080648     5.394022     7.434478     9.339438     9.900089     9.303201     5.555864     7.421698     9.347790     10.078828    9.562352     8.166626     9.390917     10.592076    10.928330    10.629048    9.620518     10.794298    11.826571    12.080075    11.778729    9.375753     10.698872    12.190420    12.667727    12.233113    7.109669     8.187494     8.980037     9.167964     8.945775     8.163423     9.375984     10.224137    10.303758    9.997050     8.091451     9.235837     10.243834    10.458325    9.956650     5.069343     5.924993     6.597168     6.863066     6.878876     5.576750     7.005971     8.017167     8.347115     8.291022     5.683019     6.816472     7.893619     8.409814     8.392049     3.444087     4.750111     6.022593     6.705220     6.791012     4.219544     5.935335     7.580458     8.268523     8.151381     4.366146     6.134224     7.892998     8.643309     8.526729     7.078515     8.163211     8.947882     9.126077     8.899106     8.129037     9.334513     10.180351    10.259233    9.948135     8.044303     9.180376     10.176319    10.392032    9.901670     7.250615     7.956303     8.416919     8.277336     7.690353     8.160366     9.356760     9.977574     9.665674     8.808471     7.931744     8.581596     9.086376     9.015675     8.377663     7.844665     8.263152     8.556068     8.363165     7.739899     8.443817     9.611038     10.181852    9.817549     8.888552     8.258681     8.729701     9.132457     9.066963     8.463066     5.091182     5.923147     6.583493     6.860058     6.894116     5.573992     7.016306     8.019595     8.334010     8.272202     5.656141     6.810532     7.888613     8.385602     8.345224     5.676011     5.689209     5.735624     5.640615     5.390218     4.639513     5.741612     6.686536     6.758194     6.165130     4.641809     5.750323     6.807975     6.962756     6.418653     7.149457     7.285547     7.300267     7.091243     6.639713     6.814839     7.774323     8.227668     7.963858     7.299116     7.297621     7.575474     7.808673     7.788009     7.416681     4.483931     4.826617     5.192807     5.254088     4.990331     4.653131     5.913656     6.845492     6.768064     6.101861     4.982425     6.023231     6.905275     6.982860     6.441910     4.490318     4.963420     5.689639     6.297034     6.571240     4.736899     5.324785     6.104057     6.810839     7.227725     4.659801     5.441656     6.544516     7.360038     7.661637     5.315535     5.121006     4.749813     4.388586     4.038720     4.355195     5.150221     5.434855     5.192262     4.706878     5.026136     5.467466     5.570271     5.296299     4.791360     5.371125     5.189384     4.711115     4.262643     3.847966     3.981862     4.351600     4.427672     4.220739     3.920027     4.968703     5.369100     5.325871     4.978123     4.482647     4.240655     4.739027     5.054537     4.987157     4.726750     5.067428     6.484204     7.196017     6.817986     5.983460     4.568401     5.414484     5.863552     5.699473     5.246974     5.347910     6.689606     7.588200     7.676365     7.291572     5.727542     7.689802     8.793142     8.842038     8.344533     5.292216     7.212841     8.694909     9.083364     8.560287     4.590873     4.843205     4.866755     4.764900     4.546689     3.784837     4.396402     4.730495     4.817307     4.708004     4.288637     4.937765     5.375937     5.353824     4.934909     5.009383     6.295773     7.160672     7.233102     6.734784     5.775683     7.409321     8.276719     8.009417     7.121551     5.740521     7.343207     8.335887     8.252934     7.421393     5.915138     7.519716     8.910787     9.456767     9.230952     6.291225     8.461548     10.336345    11.248824    11.239285    6.300746     8.074970     9.945628     11.060892    11.014902    7.555443     11.283973    14.010725    14.400951    13.298665    8.382055     12.105994    15.028480    15.569595    14.332870    7.922367     11.560450    14.884351    15.832137    14.633218    5.549663     8.010414     9.977176     10.592774    10.078370    6.576086     9.397615     11.597319    11.954039    10.888625    6.497604     9.271634     11.807042    12.547205    11.586108    10.324302    15.841278    21.623774    24.224775    23.294933    12.460843    19.315613    25.222944    26.424887    24.015491    12.015979    18.168917    24.297739    26.673283    25.254993    7.890687     8.598539     9.656395     10.401359    10.425287    7.223976     8.034641     9.268678     10.178540    10.406546    8.229109     9.310206     10.413857    10.800907    10.328717    4.776562     6.409061     7.861186     8.342350     7.962059     5.351986     7.393091     9.289823     9.831204     9.212720     5.541344     7.412488     9.343129     10.084383    9.560192     8.293431     11.393053    14.691626    16.319256    15.946190    9.706180     14.031050    17.957985    19.038788    17.742664    10.226109    13.788091    17.409163    18.929522    18.137453    7.652575     7.591020     7.587578     7.379525     6.886478     6.545617     7.310444     8.038869     8.122171     7.687309     7.204968     7.417182     7.687428     7.616306     7.179856     5.161842     6.015812     7.101546     7.816675     7.936119     5.210207     5.940935     6.910400     7.538622     7.699551     5.431914     6.349328     7.494738     8.061253     7.900047     4.958539     5.236444     5.504870     5.525764     5.309049     4.530631     5.600139     6.432353     6.519671     6.147252     4.427645     5.060963     5.679560     5.846520     5.620321     4.526780     5.026834     5.774191     6.392832     6.659554     4.787894     5.391585     6.173793     6.884074     7.305783     4.684890     5.485768     6.607390     7.434474     7.736156     7.079580     8.295213     9.523438     9.940613     9.831466     6.856851     8.609470     10.188787    10.826653    10.885877    6.728686     7.729608     8.678328     9.233913     9.576591     5.919472     7.503027     8.861390     9.387051     9.163028     6.223450     8.366096     10.245028    11.183523    11.192298    6.273572     8.039949     9.890212     10.999448    10.968363    4.814442     6.422239     7.876696     8.387312     8.030473     5.403528     7.435363     9.345591     9.914502     9.313912     5.584984     7.438941     9.364444     10.115764    9.612116
BAS17_034    5.117061     6.228598     7.617642     8.705624     8.924503     4.914565     6.970973     9.795001     11.659538    11.618920    6.127683     7.625486     9.525611     10.849148    10.830154    6.175881     6.817709     8.123648     9.441308     9.953946     6.292062     8.063462     11.330885    13.826461    14.105288    6.665117     7.572484     9.589336     11.430810    11.917997    4.371699     5.324636     6.724883     7.873205     8.223788     5.211020     7.017816     9.622698     11.362871    11.419464    5.121948     6.638459     8.534072     9.939778     10.213276    12.786386    13.989216    14.593783    14.679926    14.011010    11.889538    14.006859    16.001648    16.558706    15.347021    14.619632    16.229994    17.174522    17.201023    16.103806    6.604041     7.091860     8.405200     9.819034     10.428935    6.147861     8.089380     11.347421    13.702078    13.975245    7.167652     8.181103     10.512589    12.705892    13.303738    7.278496     8.067609     9.448326     10.845485    11.468265    7.134947     9.221902     12.815860    15.655642    16.193815    7.157822     8.603716     10.941916    12.978834    13.579825    5.736042     6.798973     8.266140     9.554710     10.097443    6.083480     8.031767     11.108256    13.489277    14.033431    6.158085     7.956883     10.013193    11.562829    11.949237    6.395020     7.254903     8.595378     9.676210     9.968810     6.980926     8.950991     11.566754    13.175743    13.075978    6.933037     8.168320     9.919451     11.390807    11.785434    7.591339     8.899359     10.494873    11.686291    11.839644    6.942138     8.974969     11.636927    13.410205    13.430790    8.878084     10.863602    13.116291    14.513751    14.327261    5.738883     6.651608     8.202766     9.643419     10.194582    5.670135     7.911296     11.366442    13.796388    14.013969    5.848325     7.452654     10.234548    12.706036    13.417966    6.021421     7.320896     8.964829     10.309684    10.799568    5.732615     7.803733     11.050532    13.791074    14.590255    6.142735     8.061600     10.270475    11.968018    12.435015    4.043647     5.326786     6.862551     8.012514     8.454819     4.605659     6.302585     8.688705     10.551275    11.097319    5.538087     7.540140     9.961213     11.906954    12.455272    5.358709     8.665799     12.635865    15.678646    16.736122    5.834210     9.823318     14.294083    17.681683    18.612638    7.504344     12.018857    16.286283    18.831730    18.922823    6.077261     9.041197     12.506917    14.990085    15.614211    6.086541     9.359908     13.077523    16.012859    16.815193    8.610263     12.748340    16.462732    18.332836    17.918440    4.960965     7.359602     11.101542    14.881073    17.038582    4.984426     8.228160     12.705749    16.587481    18.187222    5.807397     9.157634     14.547697    19.429035    20.952267    7.695835     9.369585     11.179233    12.320450    12.363865    7.397737     9.452372     12.583581    15.041842    15.365881    8.565603     10.640494    13.028157    14.839518    15.149746    4.858407     6.915072     9.745393     12.318973    13.416427    4.865898     7.214413     11.281314    15.400047    17.071745    6.011442     9.285871     14.419037    19.424767    21.282774    6.811693     9.371701     12.349063    14.485623    15.270180    7.413376     10.970452    15.222154    18.439375    20.107788    9.806184     13.023145    16.903177    20.160458    21.512465    15.806558    24.849752    34.684547    41.433605    43.260902    20.270302    35.229172    49.840523    57.383625    56.324291    21.958218    36.020199    49.207691    56.622616    55.941498    5.248511     8.536576     12.528285    15.622253    16.733459    5.714137     9.690598     14.198431    17.624332    18.579659    7.368516     11.931635    16.322439    18.980663    19.099611    4.803895     6.719371     9.502440     12.075833    13.186994    5.792121     9.554455     14.143955    17.043283    17.169737    6.150229     9.855625     14.456360    18.139568    18.839220    5.940693     7.823211     10.172558    11.918471    12.259309    5.465242     7.807205     11.107921    13.894248    14.735900    6.684131     9.637535     12.952829    14.978230    14.989982    5.854016     9.881855     16.031170    21.381624    23.305357    6.730355     12.452983    21.499411    28.649986    30.091412    7.357225     12.694572    21.743320    29.812315    32.153461    8.236285     12.635719    17.563957    21.331709    22.853186    9.740347     16.698273    24.450087    29.445786    30.178158    10.257527    15.858876    22.138500    27.081440    28.611900    8.164487     12.541759    17.478733    21.260965    22.784954    9.690873     16.576979    24.303986    29.306168    30.053926    10.160326    15.781215    22.092321    27.036652    28.550076    6.783698     8.862023     12.996147    16.781191    17.871805    6.893409     11.070125    18.079063    23.407742    24.072395    7.322982     10.672689    16.650211    21.480410    22.383427    8.754386     16.367971    30.191944    42.871986    47.100044    9.464399     21.569122    43.490753    61.504986    64.770844    10.905840    23.632578    47.958424    68.396935    72.139633    12.497794    23.131378    39.181187    53.001545    57.677311    16.614946    36.539413    65.966179    86.391327    87.216187    18.932316    40.228668    71.964348    94.195801    94.603462    6.759408     8.833769     12.949821    16.716024    17.800079    6.884406     11.060732    18.074427    23.390654    24.036259    7.334910     10.680855    16.651234    21.470005    22.360819    9.283023     12.257770    16.351646    19.783983    21.103994    10.914789    16.599121    23.913288    28.900303    29.725513    10.513406    14.901755    21.161108    26.107826    27.451340    6.779428     8.862192     12.978806    16.733036    17.798061    6.837093     10.987196    17.940752    23.219749    23.878075    7.354344     10.656919    16.588030    21.396193    22.299500    11.470532    13.713349    18.526968    23.115702    24.538828    11.580449    15.473782    22.691683    28.517532    29.405163    12.375243    16.885815    25.342400    32.063061    32.808132    6.632056     7.485083     8.536307     9.410974     9.567582     6.244056     8.107536     10.583760    12.046852    11.768740    7.834512     9.066507     10.612463    11.714564    11.621156    6.666274     7.519013     8.586407     9.485603     9.658119     6.288427     8.159879     10.635902    12.110063    11.846770    7.857935     9.101817     10.677379    11.819254    11.755862    4.550669     5.502600     6.874598     8.048927     8.505652     5.284757     7.110842     9.979758     12.111454    12.473672    5.153414     6.651301     8.584338     10.103611    10.505304    4.422973     5.397850     6.820053     7.976836     8.316515     5.329995     7.141562     9.751888     11.475606    11.483943    5.133744     6.620424     8.542168     10.008689    10.324991    6.663630     7.511559     8.575183     9.475790     9.656854     6.295122     8.138781     10.594279    12.056889    11.799646    7.813462     9.041749     10.630425    11.796719    11.755752    6.591315     7.088821     8.413470     9.834584     10.444511    6.158226     8.072431     11.284639    13.598351    13.852233    7.092016     8.140800     10.479085    12.679220    13.302076    7.262912     8.037314     9.420517     10.827663    11.455229    7.147056     9.249534     12.855993    15.710539    16.258392    7.181620     8.628527     10.964034    13.001783    13.611094    4.582655     5.531803     6.896370     8.068234     8.534018     5.278903     7.078630     9.896020     11.987444    12.351164    5.222889     6.710542     8.599353     10.089437    10.491207    5.686569     6.608429     8.159473     9.595142     10.145650    5.660791     7.910940     11.342923    13.742932    13.952844    5.853451     7.464324     10.253610    12.716590    13.402867    5.728752     6.643828     8.202206     9.652014     10.212650    5.699748     7.956214     11.401724    13.813333    14.019193    5.861249     7.482586     10.291272    12.784644    13.487748    4.409331     5.762360     7.393157     8.666534     9.144307     4.440563     6.191424     8.742733     10.957432    11.740070    5.231035     7.378248     9.895101     11.942796    12.548695    6.130438     9.111989     12.608376    15.123272    15.760908    6.090512     9.387273     13.149052    16.119331    16.923300    8.695588     12.855421    16.597040    18.499376    18.097628    4.885098     6.107794     7.688468     8.943071     9.282762     5.135243     7.214213     9.989148     11.849069    11.920272    5.402778     7.208523     9.909561     12.237505    12.749629    5.950511     7.437742     9.067668     10.219004    10.438119    5.494144     7.142586     9.675739     12.020695    12.791016    6.840817     9.074298     11.269814    12.644319    12.689175    5.003149     6.945277     9.527897     11.785839    12.834577    5.526099     7.571718     11.118895    14.394523    15.541366    6.167676     9.009622     13.371305    17.645666    19.394913    5.111767     8.335988     12.289331    15.385331    16.525604    5.558497     9.478865     13.984667    17.455727    18.459312    7.128733     11.584353    15.983647    18.746265    18.951656    6.474674     8.293145     10.404611    11.716782    11.657326    6.834263     9.526809     12.644129    14.542620    14.361736    7.524128     10.638507    13.762491    15.484037    15.139097    5.782742     9.094483     14.264274    18.861574    20.508982    5.528040     9.803826     17.116556    23.850588    26.165733    6.480024     10.880091    18.343578    25.393126    27.934231    8.187386     12.565930    17.489849    21.254971    22.773762    9.650865     16.535849    24.263048    29.253155    29.980757    10.210152    15.796808    22.091372    27.033331    28.548985    5.702132     8.086774     11.624159    14.911644    16.498598    7.164386     12.974336    20.333286    24.803745    24.888582    7.208339     11.399410    16.636942    21.041010    22.580593    7.726516     10.427153    14.645658    18.120600    18.975073    6.903443     11.258816    17.797276    22.957615    24.091423    7.938626     11.881344    18.206303    23.185915    24.149588    8.871034     16.603388    30.627193    43.487328    47.780304    9.585330     21.867651    44.092358    62.336662    65.634148    11.071810    23.968067    48.616371    69.364021    73.214394    16.589878    19.158449    20.211018    19.860138    18.243015    15.642009    19.108202    21.556322    21.820267    19.841293    19.533337    22.842222    23.555353    22.130743    19.475893    9.445079     12.432958    16.508484    19.918848    21.212210    11.004296    16.766178    24.142969    29.144039    29.943460    10.639682    15.098029    21.409704    26.406721    27.772131    9.979311     15.997387    28.030184    38.999062    41.909309    9.407496     19.341387    38.142128    53.571251    56.083443    11.596501    22.204277    43.239910    60.391167    62.567875    8.860178     10.750939    12.910684    14.224618    14.172299    8.917509     12.248112    15.602380    17.226999    16.670811    11.164005    13.298296    15.372416    16.750811    16.639091    13.756401    16.228447    17.607975    17.762302    16.650724    12.488384    15.754014    18.380001    19.178921    17.812941    16.743620    20.003706    21.518921    21.151054    19.202890    5.700263     7.139657     8.881677     10.130634    10.501856    6.332405     8.726286     11.460746    13.044905    13.051491    7.545620     9.430669     11.695127    13.477351    13.903512    5.360958     8.685449     12.693200    15.781280    16.880049    5.847702     9.885722     14.430340    17.878693    18.825113    7.457513     12.046921    16.419937    19.049505    19.171999    8.585596     13.573221    19.663998    24.026093    25.194044    10.573402    18.147137    27.009411    32.142593    31.917227    11.544580    18.422552    26.546621    31.939848    32.185059    10.642458    15.070304    20.184383    24.137411    25.647697    13.338682    21.601528    31.056137    37.185799    38.033993    12.774203    18.668154    25.789961    31.591101    33.437164    9.871832     16.293310    28.071754    39.233543    43.248482    11.417862    23.196985    43.746597    59.858250    61.959175    13.176379    27.097496    51.789440    71.155853    73.128723
BAS17_035    11.107865    13.751309    16.653378    17.373148    15.755670    11.033005    11.474318    11.967102    11.839283    11.264314    10.635337    10.633607    12.469666    13.317430    12.603356    8.108107     10.905386    13.564560    13.791619    11.832066    6.679817     6.767863     7.365889     7.538969     7.049448     8.026598     6.910648     7.726769     8.451394     8.169497     11.658273    14.738192    17.592396    18.170944    16.574549    13.191511    13.936505    14.451618    13.575038    11.989234    11.858504    11.080001    12.367142    12.897504    12.298202    31.070761    35.336922    43.405685    49.668255    50.698856    30.443071    34.845131    41.250851    44.499294    43.934750    36.908257    35.636581    41.738983    48.334126    50.141975    7.254599     9.468653     11.731752    12.072760    10.559000    7.700895     7.086051     7.014167     7.211979     7.104024     8.304873     7.068648     7.356143     7.756217     7.384036     7.343622     9.710616     12.055425    12.310205    10.638165    7.166412     6.559014     6.575505     6.664507     6.395535     9.198495     7.429214     7.684226     8.075463     7.626228     7.043812     9.223076     11.416664    11.625410    10.057046    6.338480     6.870409     7.413850     7.294963     6.720438     4.736841     5.694789     7.556124     8.677076     8.568180     8.146180     10.424242    12.927173    13.952132    13.573697    11.599606    11.000909    11.170581    10.879840    10.117808    12.806874    12.401687    12.157181    11.665710    10.911722    4.097305     5.400444     6.908658     7.541480     7.058402     4.515492     4.557315     4.764442     4.864208     4.684496     3.919585     4.317041     5.102703     5.755679     5.751376     6.225682     7.421813     8.840796     9.197945     8.409451     6.559988     5.530782     5.196884     5.423946     5.481906     8.475992     7.498944     7.447600     7.262330     6.513519     6.531821     8.391243     10.361873    10.529570    9.079484     5.948119     5.503827     5.908700     6.163084     5.781002     6.783481     6.806597     7.919302     8.575988     8.124517     5.500285     7.088925     8.633615     8.984333     8.187742     4.191001     4.798873     5.793599     6.511687     6.464173     5.189891     6.699774     7.631243     8.002102     7.930430     7.437093     10.948033    15.121887    17.035294    16.263765    7.102420     8.659216     10.846800    12.574310    13.028098    9.221626     10.619240    13.022070    13.966576    13.279289    5.042158     7.276759     10.170149    11.558397    11.011560    4.386182     5.224506     6.303646     7.017514     7.332954     5.208755     6.676117     9.047562     10.250651    9.872870     4.064300     5.363715     6.938765     7.941438     7.864223     3.660102     3.119304     3.168703     3.498750     3.624974     5.035604     5.819528     6.825124     6.973283     6.161000     4.174046     5.075111     6.030035     6.268693     5.812166     4.421185     3.991077     4.304047     4.814485     4.951289     8.235086     7.104125     6.610373     6.188023     5.457005     4.627554     6.458874     8.665431     9.285591     8.335928     2.895138     3.556642     4.625450     5.364313     5.268871     4.982569     6.359858     8.603930     10.157079    9.992164     5.016756     6.046569     7.255597     7.878186     7.622880     5.483540     5.261082     6.109760     7.616965     8.386824     6.228403     6.747578     7.320255     7.703033     7.788440     7.708067     9.250155     10.989324    12.158218    12.449234    8.129101     8.391002     10.105569    12.873115    14.895183    8.894511     9.550658     10.386552    10.978682    11.310702    7.133579     12.798668    18.199434    19.481287    17.111776    2.990701     3.902214     5.264638     6.301165     6.556934     6.646896     10.143325    13.028758    13.184029    11.383149    3.903476     5.891663     8.130911     9.295509     8.993815     3.346668     3.524599     4.376043     5.081886     5.148753     4.032168     4.655553     5.838483     6.609220     6.463482     3.905049     5.865601     8.480291     9.620829     8.875215     2.889699     3.367771     4.342477     4.886529     4.750986     3.867867     4.319798     5.653729     6.745210     6.837676     4.415879     5.960955     7.612078     8.308016     7.901031     4.176260     4.873757     5.811956     6.604316     6.746007     5.581060     6.565442     8.031057     8.737696     8.325452     8.368231     15.815406    23.494701    25.824953    22.969229    3.609384     5.582506     8.418534     10.229939    10.368945    5.687790     9.843546     13.877971    15.436424    14.514939    8.211799     15.038510    21.802843    23.728474    21.014654    3.192186     4.145446     6.007846     7.461841     7.831175     5.305549     8.722974     12.052274    13.514291    12.905263    5.338819     9.385245     14.220971    16.193256    14.807386    3.589325     4.773596     6.419976     7.359738     7.273293     3.299818     3.595350     4.950215     6.846991     8.107361     5.115406     8.663234     13.094748    15.088452    14.023796    3.329321     4.800136     6.327907     7.032160     6.828785     4.770267     5.793397     7.618556     8.694320     8.416352     6.874547     9.457150     12.242939    13.880293    13.896536    6.483999     7.620614     9.586453     11.998196    13.338032    5.564037     7.944801     10.503274    11.438503    10.987726    7.275869     14.205042    23.008148    26.873217    24.677744    4.289153     6.796144     10.513738    12.982717    13.065386    4.115003     5.536427     10.116668    15.292181    17.363338    9.149883     16.959681    28.267115    34.918705    33.489967    6.072236     8.863593     13.981893    17.707489    17.999296    6.069964     9.207355     17.351183    26.324205    29.685892    8.349729     16.044228    27.085115    33.069580    31.221760    5.870686     8.743710     14.932640    19.981361    20.706566    5.903450     8.537304     17.198223    26.555347    29.513397    9.684691     19.520704    34.061642    42.051071    39.647263    6.167094     10.657139    20.707941    29.693987    31.574959    5.998936     10.736893    22.354008    32.436760    33.858650    11.063722    13.653444    16.498623    17.221756    15.651336    10.771041    11.241998    11.858301    11.818654    11.236512    10.271704    10.242664    12.147810    13.135282    12.532438    10.860084    13.406958    16.180180    16.840151    15.225771    10.524436    10.920097    11.415764    11.314700    10.744410    10.305657    10.230232    12.020025    12.877282    12.162576    7.989662     10.492517    12.811379    13.114308    11.592283    7.193650     7.564429     8.262995     8.275333     7.670075     5.904872     6.095192     7.563627     8.313749     8.196288     7.839370     9.995694     12.036744    12.510016    11.397546    7.069248     7.930412     8.882553     9.079772     8.423613     8.293309     8.383507     9.351858     9.769584     9.417102     6.436443     8.552539     10.688219    11.201261    10.019982    8.086500     7.903582     7.822810     7.867944     7.705531     5.758658     6.313324     7.474109     8.085225     7.748130     7.270412     9.486751     11.756359    12.090380    10.557994    7.753019     7.137625     7.053520     7.220648     7.073452     8.258433     7.023215     7.334695     7.717719     7.310091     7.165446     9.389643     11.551671    11.685800    10.023458    6.495586     6.183772     6.630806     6.818091     6.390759     8.229204     7.277814     8.227372     8.915144     8.459352     6.663225     8.758956     10.783352    11.297979    10.262683    5.664189     6.545370     7.547690     8.000371     7.696973     5.183146     6.159925     7.399685     8.292971     8.525069     5.704628     6.894241     8.251673     8.763981     8.213720     6.379679     5.790568     5.641591     5.835421     5.804080     6.463347     6.148951     6.209476     6.321311     5.980093     6.443497     8.127818     9.892207     10.097370    8.846399     6.837184     5.720994     5.567278     5.723189     5.551169     9.358576     7.836433     7.778408     7.758872     7.110476     7.075745     9.052461     11.114755    11.257143    9.740407     5.467090     6.222803     7.337006     7.792816     7.200392     5.016694     6.334634     8.257979     9.457836     9.430990     3.947951     6.338157     8.902667     9.845469     9.023144     2.897713     3.269151     3.806241     4.118682     4.077528     2.954084     4.880519     7.016087     7.607862     6.778445     3.416193     4.057536     4.874294     5.489207     5.604766     4.423167     3.718266     3.510337     3.678783     3.758286     5.604763     5.090610     5.270660     5.374095     4.919385     4.653846     5.917023     7.604552     8.090059     7.313215     3.510904     3.683146     4.655049     5.452146     5.413106     6.064332     6.203507     7.212502     7.831208     7.405326     3.941916     5.297829     6.831470     7.387937     6.855015     3.090560     3.712920     4.861080     5.905656     6.121840     4.175921     5.589836     6.944838     7.686553     7.526276     5.723028     9.808701     13.966180    15.437099    14.063905    3.024374     3.464511     4.556804     5.458041     5.636845     4.636967     7.337246     10.170385    10.852697    9.545892     3.984263     5.201573     6.775359     7.531952     7.170784     4.146605     4.120881     4.744056     5.215794     5.143486     4.754333     4.464936     4.930648     5.423150     5.463079     4.459339     6.805741     9.825896     11.177870    10.437316    3.019603     3.963994     5.122462     5.664271     5.439475     5.282506     6.199598     7.809229     8.848999     8.564841     8.338625     15.759695    23.445044    25.782276    22.924681    3.581402     5.637446     8.511761     10.273926    10.322948    5.745341     9.972699     13.961083    15.416319    14.427302    6.584766     11.500222    16.870617    18.850163    17.163582    3.685427     4.804065     6.763653     8.124701     8.220477     4.359628     5.456519     7.217199     9.214740     10.358294    5.425128     9.680994     15.072532    17.354401    15.813032    3.475695     4.997216     6.641407     7.312752     6.966074     3.592357     4.290527     6.142509     7.906927     8.547646     6.053601     8.832327     11.922406    13.335132    12.718360    4.588960     6.140855     7.851594     9.079565     9.305002     5.554023     7.466644     9.866442     10.668468    9.827967     5.619582     6.803187     8.802373     10.100245    9.949070     5.195939     6.330582     7.827219     8.839289     9.072256     6.956936     7.787481     9.338398     10.027677    9.606456     7.995435     15.194521    23.840733    27.408850    25.038832    4.182788     6.482482     9.968864     12.364629    12.573503    4.729220     6.575092     10.964351    15.993838    18.284809    6.865994     13.536672    22.136333    25.909588    23.696608    4.270972     6.678370     9.929620     11.974578    11.982097    4.063357     5.499774     9.391708     13.010959    13.896369    5.325939     6.622118     8.121897     8.784738     8.414060     6.857328     6.180387     6.592569     7.332148     7.474504     7.686300     7.821149     7.358498     6.964959     6.784400     4.551086     6.227946     8.430629     9.507356     9.050586     5.181760     5.563895     6.365695     6.743169     6.649699     5.465524     5.941262     7.624085     8.755547     8.607821     5.300753     6.541775     8.005722     8.666347     8.312990     6.704361     6.042208     6.489481     7.224059     7.338850     7.528366     7.691556     7.312937     7.029789     6.932835     6.235263     10.752072    15.406384    16.850245    15.248209    3.971542     5.254347     6.933671     8.066109     8.314237     5.568921     8.535645     11.365934    11.792706    10.340037    5.522013     6.794000     8.040627     8.763174     8.772678     5.747635     5.928050     6.901915     8.505774     9.577842     6.418224     7.278263     8.206874     8.698604     8.694132     9.781159     18.497513    29.136927    34.053162    31.663614    5.145387     7.870372     12.281227    15.402637    15.728608    6.369811     10.702877    16.798403    21.404877    22.360714    9.317269     16.971992    26.984781    32.063435    30.358593    6.616380     10.509136    17.324373    23.382524    24.994699    5.832888     10.587770    18.492599    23.580982    23.291779
BAS17_036    0.000000     0.000000     0.000000     0.000000     0.000000     0.000000     0.000000     0.000000     0.000000     0.000000     0.000000     0.000000     0.000000     0.000000     0.000000     0.000000     0.000000     0.000000     0.000000     0.000000     0.000000     0.000000     0.000000     0.000000     0.000000     0.000000     0.000000     0.000000     0.000000     0.000000     0.000000     0.000000     0.000000     0.000000     0.000000     0.000000     0.000000     0.000000     0.000000     0.000000     0.000000     0.000000     0.000000     0.000000     0.000000     0.000000     0.000000     0.000000     0.000000     0.000000     0.000000     0.000000     0.000000     0.000000     0.000000     0.000000     0.000000     0.000000     0.000000     0.000000     0.000000     0.000000     0.000000     0.000000     0.000000     0.000000     0.000000     0.000000     0.000000     0.000000     0.000000     0.000000     0.000000     0.000000     0.000000     0.000000     0.000000     0.000000     0.000000     0.000000     0.000000     0.000000     0.000000     0.000000     0.000000     0.000000     0.000000     0.000000     0.000000     0.000000     0.000000     0.000000     0.000000     0.000000     0.000000     0.000000     0.000000     0.000000     0.000000     0.000000     0.000000     0.000000     0.000000     0.000000     0.000000     0.000000     0.000000     0.000000     0.000000     0.000000     0.000000     0.000000     0.000000     0.000000     0.000000     0.000000     0.000000     0.000000     0.000000     0.000000     0.000000     0.000000     0.000000     0.000000     0.000000     0.000000     0.000000     0.000000     0.000000     0.000000     0.000000     0.000000     0.000000     0.000000     0.000000     0.000000     0.000000     0.000000     0.000000     0.000000     0.000000     0.000000     0.000000     0.000000     0.000000     0.000000     0.000000     0.000000     0.000000     0.000000     0.000000     0.000000     0.000000     0.000000     0.000000     0.000000     0.000000     0.000000     0.000000     0.000000     0.000000     0.000000     0.000000     0.000000     0.000000     0.000000     0.000000     0.000000     0.000000     0.000000     0.000000     0.000000     0.000000     0.000000     0.000000     0.000000     0.000000     0.000000     0.000000     0.000000     0.000000     0.000000     0.000000     0.000000     0.000000     0.000000     0.000000     0.000000     0.000000     0.000000     0.000000     0.000000     0.000000     0.000000     0.000000     0.000000     0.000000     0.000000     0.000000     0.000000     0.000000     0.000000     0.000000     0.000000     0.000000     0.000000     0.000000     0.000000     0.000000     0.000000     0.000000     0.000000     0.000000     0.000000     0.000000     0.000000     0.000000     0.000000     0.000000     0.000000     0.000000     0.000000     0.000000     0.000000     0.000000     0.000000     0.000000     0.000000     0.000000     0.000000     0.000000     0.000000     0.000000     0.000000     0.000000     0.000000     0.000000     0.000000     0.000000     0.000000     0.000000     0.000000     0.000000     0.000000     0.000000     0.000000     0.000000     0.000000     0.000000     0.000000     0.000000     0.000000     0.000000     0.000000     0.000000     0.000000     0.000000     0.000000     0.000000     0.000000     0.000000     0.000000     0.000000     0.000000     0.000000     0.000000     0.000000     0.000000     0.000000     0.000000     0.000000     0.000000     0.000000     0.000000     0.000000     0.000000     0.000000     0.000000     0.000000     0.000000     0.000000     0.000000     0.000000     0.000000     0.000000     0.000000     0.000000     0.000000     0.000000     0.000000     0.000000     0.000000     0.000000     0.000000     0.000000     0.000000     0.000000     0.000000     0.000000     0.000000     0.000000     0.000000     0.000000     0.000000     0.000000     0.000000     0.000000     0.000000     0.000000     0.000000     0.000000     0.000000     0.000000     0.000000     0.000000     0.000000     0.000000     0.000000     0.000000     0.000000     0.000000     0.000000     0.000000     0.000000     0.000000     0.000000     0.000000     0.000000     0.000000     0.000000     0.000000     0.000000     0.000000     0.000000     0.000000     0.000000     0.000000     0.000000     0.000000     0.000000     0.000000     0.000000     0.000000     0.000000     0.000000     0.000000     0.000000     0.000000     0.000000     0.000000     0.000000     0.000000     0.000000     0.000000     0.000000     0.000000     0.000000     0.000000     0.000000     0.000000     0.000000     0.000000     0.000000     0.000000     0.000000     0.000000     0.000000     0.000000     0.000000     0.000000     0.000000     0.000000     0.000000     0.000000     0.000000     0.000000     0.000000     0.000000     0.000000     0.000000     0.000000     0.000000     0.000000     0.000000     0.000000     0.000000     0.000000     0.000000     0.000000     0.000000     0.000000     0.000000     0.000000     0.000000     0.000000     0.000000     0.000000     0.000000     0.000000     0.000000     0.000000     0.000000     0.000000     0.000000     0.000000     0.000000     0.000000     0.000000     0.000000     0.000000     0.000000     0.000000     0.000000     0.000000     0.000000     0.000000     0.000000     0.000000     0.000000     0.000000     0.000000     0.000000     0.000000     0.000000     0.000000     0.000000     0.000000     0.000000     0.000000     0.000000     0.000000     0.000000     0.000000     0.000000     0.000000     0.000000     0.000000     0.000000     0.000000     0.000000     0.000000     0.000000     0.000000     0.000000     0.000000     0.000000     0.000000     0.000000     0.000000     0.000000     0.000000     0.000000     0.000000     0.000000     0.000000     0.000000     0.000000     0.000000     0.000000     0.000000     0.000000     0.000000     0.000000     0.000000     0.000000     0.000000     0.000000     0.000000     0.000000     0.000000     0.000000     0.000000     0.000000     0.000000     0.000000     0.000000     0.000000     0.000000     0.000000     0.000000     0.000000     0.000000     0.000000     0.000000     0.000000     0.000000     0.000000     0.000000     0.000000     0.000000     0.000000     0.000000     0.000000     0.000000     0.000000     0.000000     0.000000     0.000000     0.000000     0.000000     0.000000     0.000000     0.000000     0.000000     0.000000     0.000000     0.000000     0.000000     0.000000     0.000000     0.000000     0.000000     0.000000     0.000000     0.000000     0.000000     0.000000     0.000000     0.000000     0.000000     0.000000     0.000000     0.000000     0.000000     0.000000     0.000000     0.000000     0.000000     0.000000     0.000000     0.000000     0.000000     0.000000     0.000000     0.000000     0.000000     0.000000     0.000000     0.000000     0.000000     0.000000     0.000000     0.000000     0.000000     0.000000     0.000000     0.000000     0.000000     0.000000     0.000000     0.000000     0.000000     0.000000     0.000000     0.000000     0.000000     0.000000     0.000000     0.000000     0.000000     0.000000     0.000000     0.000000     0.000000     0.000000     0.000000     0.000000     0.000000     0.000000     0.000000     0.000000     0.000000     0.000000     0.000000     0.000000     0.000000     0.000000     0.000000     0.000000     0.000000     0.000000     0.000000     0.000000     0.000000     0.000000     0.000000     0.000000     0.000000     0.000000     0.000000     0.000000     0.000000     0.000000     0.000000     0.000000     0.000000     0.000000     0.000000     0.000000     0.000000     0.000000     0.000000     0.000000     0.000000     0.000000     0.000000     0.000000     0.000000     0.000000     0.000000     0.000000     0.000000     0.000000     0.000000     0.000000     0.000000     0.000000     0.000000     0.000000     0.000000     0.000000     0.000000     0.000000     0.000000     0.000000     0.000000     0.000000     0.000000     0.000000     0.000000     0.000000     0.000000     0.000000     0.000000     0.000000     0.000000     0.000000     0.000000     0.000000     0.000000     0.000000     0.000000     0.000000     0.000000     0.000000     0.000000     0.000000     0.000000     0.000000     0.000000     0.000000     0.000000     0.000000     0.000000     0.000000     0.000000     0.000000     0.000000     0.000000     0.000000     0.000000     0.000000     0.000000     0.000000     0.000000     0.000000     0.000000     0.000000     0.000000     0.000000     0.000000     0.000000     0.000000     0.000000     0.000000     0.000000     0.000000     0.000000     0.000000     0.000000     0.000000     0.000000     0.000000     0.000000     0.000000     0.000000     0.000000     0.000000     0.000000     0.000000     0.000000     0.000000     0.000000     0.000000     0.000000     0.000000     0.000000     0.000000     0.000000     0.000000     0.000000     0.000000     0.000000     0.000000     0.000000     0.000000     0.000000     0.000000     0.000000     0.000000     0.000000     0.000000     0.000000     0.000000     0.000000     0.000000     0.000000     0.000000     0.000000     0.000000     0.000000     0.000000     0.000000     0.000000     0.000000     0.000000     0.000000     0.000000     0.000000     0.000000     0.000000     0.000000     0.000000     0.000000     0.000000     0.000000     0.000000     0.000000     0.000000     0.000000     0.000000     0.000000     0.000000     0.000000     0.000000     0.000000     0.000000     0.000000     0.000000     0.000000     0.000000     0.000000     0.000000     0.000000     0.000000     0.000000     0.000000     0.000000     0.000000     0.000000     0.000000     0.000000     0.000000     0.000000     0.000000     0.000000     0.000000     0.000000     0.000000     0.000000     0.000000     0.000000     0.000000     0.000000     0.000000     0.000000     0.000000     0.000000     0.000000     0.000000     0.000000     0.000000     0.000000     0.000000     0.000000     0.000000     0.000000     0.000000     0.000000     0.000000     0.000000     0.000000     0.000000     0.000000     0.000000     0.000000     0.000000     0.000000     0.000000     0.000000     0.000000     0.000000     0.000000     0.000000     0.000000     0.000000     0.000000     0.000000     0.000000     0.000000     0.000000     0.000000     0.000000     0.000000     0.000000     0.000000     0.000000     0.000000     0.000000     0.000000     0.000000     0.000000     0.000000     0.000000     0.000000     0.000000     0.000000     0.000000     0.000000     0.000000     0.000000     0.000000     0.000000     0.000000     0.000000     0.000000     0.000000     0.000000     0.000000     0.000000     0.000000     0.000000     0.000000     0.000000     0.000000     0.000000     0.000000     0.000000     0.000000     0.000000     0.000000     0.000000     0.000000     0.000000     0.000000     0.000000     0.000000     0.000000     0.000000     0.000000     0.000000     0.000000     0.000000     0.000000     0.000000     0.000000     0.000000     0.000000     0.000000     0.000000     0.000000     0.000000     0.000000     0.000000     0.000000     0.000000     0.000000     0.000000     0.000000     0.000000     0.000000     0.000000     0.000000     0.000000     0.000000     0.000000     0.000000     0.000000     0.000000     0.000000     0.000000     0.000000     0.000000     0.000000     0.000000     0.000000     0.000000     0.000000     0.000000     0.000000     0.000000     0.000000     0.000000     0.000000     0.000000     0.000000     0.000000     0.000000     0.000000     0.000000     0.000000     0.000000     0.000000     0.000000     0.000000     0.000000     0.000000     0.000000     0.000000     0.000000     0.000000     0.000000     0.000000     0.000000     0.000000     0.000000     0.000000     0.000000     0.000000     0.000000     0.000000     0.000000     0.000000     0.000000     0.000000     0.000000     0.000000     0.000000     0.000000     0.000000     0.000000     0.000000     0.000000     0.000000     0.000000     0.000000     0.000000     0.000000     0.000000     0.000000     0.000000     0.000000     0.000000     0.000000     0.000000     0.000000     0.000000     0.000000     0.000000     0.000000
BAS17_037    3.663917     4.063235     4.456481     4.839056     5.200576     3.610741     4.130447     4.798748     5.391244     5.807498     3.949473     4.849860     5.827127     6.485781     6.814181     3.497032     3.322931     3.209958     3.105781     3.038638     3.756072     3.975090     4.220754     4.268499     4.168722     4.165560     4.467052     4.903084     5.045594     4.889189     3.065228     3.414646     3.643461     3.798283     3.974063     3.033658     3.658389     4.187121     4.526884     4.729912     3.399737     4.229687     5.019488     5.512748     5.715067     4.494853     5.679240     6.073844     5.903101     5.721694     3.494074     4.404846     5.123365     5.418653     5.444983     4.292793     5.427690     6.236857     6.404845     6.224647     2.420050     2.706743     2.823795     2.747223     2.618343     2.296205     2.777143     3.224223     3.423151     3.398628     2.601322     3.150336     3.681964     3.880269     3.784985     2.413396     2.696817     2.809792     2.735437     2.612562     2.292665     2.771197     3.216245     3.408942     3.382299     2.610385     3.142265     3.661435     3.858468     3.772610     5.409030     5.421191     5.043287     4.455558     3.994024     5.617655     6.033253     5.940742     5.429140     4.892260     6.265187     6.648946     6.682114     6.272957     5.711740     4.759663     5.385556     5.404098     4.937052     4.499631     4.937752     5.723149     5.883934     5.516754     5.107347     4.815694     5.822474     6.257896     6.107749     5.764813     2.402559     2.697792     2.818713     2.745231     2.616711     2.268232     2.746968     3.194052     3.394933     3.374554     2.573452     3.113909     3.642558     3.846684     3.760993     2.419809     2.702714     2.812294     2.736547     2.610637     2.297006     2.771628     3.207297     3.396462     3.373125     2.615519     3.139766     3.657903     3.856541     3.765445     4.101508     4.386435     4.079095     3.467205     2.946442     4.049748     4.584748     4.621587     4.185869     3.662622     4.944943     5.407766     5.350674     4.800626     4.131499     2.878087     3.551819     3.655897     3.321355     2.959731     2.760926     3.495572     3.775042     3.606627     3.355609     3.211205     3.755314     3.874848     3.678590     3.422015     12.326629    15.654191    14.910570    12.317803    10.156620    12.830240    16.251814    15.701568    13.065163    10.727764    14.275761    17.752842    17.158079    14.250628    11.523345    2.395602     2.718449     2.854171     2.783169     2.652804     2.251956     2.743201     3.187205     3.377631     3.348388     2.592021     3.147382     3.670243     3.853384     3.750983     2.383981     2.698116     2.834119     2.766399     2.638739     2.281248     2.754642     3.181453     3.368595     3.349080     2.582054     3.130142     3.653823     3.847096     3.756082     2.565854     2.824126     2.660495     2.225364     1.817750     2.826679     3.041848     3.018965     2.722605     2.357815     3.275682     3.824437     3.773364     3.247447     2.657893     2.823214     3.466542     3.560443     3.234275     2.884533     2.677265     3.371245     3.639448     3.486295     3.249897     3.179027     3.698956     3.801965     3.596910     3.333955     2.815053     3.454503     3.536392     3.205322     2.856431     2.678478     3.382882     3.652191     3.490135     3.249809     3.123353     3.650204     3.770916     3.580728     3.324868     4.839118     5.892464     6.132651     5.752386     5.338051     5.433878     6.602941     7.084685     6.953212     6.595240     6.101006     7.368499     7.579166     7.001805     6.312701     3.360824     3.916144     4.178220     4.246103     4.306197     3.628002     4.671183     5.316316     5.527019     5.607260     3.930452     4.857508     5.599313     6.074323     6.306472     3.408712     3.969835     4.233489     4.302399     4.366797     3.676087     4.747778     5.413488     5.624462     5.691979     3.942034     4.844492     5.591500     6.082613     6.329095     2.909290     3.653345     3.744568     3.392061     2.964533     2.543773     3.137947     3.426627     3.389940     3.171457     3.207348     3.911394     4.067454     3.731205     3.246304     4.832640     5.900054     6.137141     5.751864     5.343738     5.450970     6.629464     7.108754     6.966988     6.598354     6.083083     7.340795     7.574467     7.015928     6.328771     3.425325     3.984368     4.233160     4.289661     4.343724     3.744398     4.821483     5.478869     5.679738     5.741175     4.057106     4.974372     5.706966     6.169721     6.397188     3.404311     3.966844     4.232131     4.308700     4.373287     3.698664     4.776037     5.452590     5.670963     5.741543     3.997379     4.917686     5.665138     6.148504     6.389556     3.488842     4.070802     4.350057     4.430289     4.499552     3.725095     4.812409     5.495333     5.723938     5.811672     4.030271     4.976218     5.766333     6.290319     6.557735     4.815679     6.352245     7.673934     8.799850     9.796412     5.181438     7.689325     10.609700    13.245958    14.987053    6.515578     10.247951    14.130564    16.479633    17.281448    5.205416     6.842941     8.313550     9.642650     10.873805    5.621995     8.360031     11.620413    14.610651    16.608740    7.068073     11.157644    15.458774    18.118971    19.071699    3.616842     4.214748     4.513300     4.610468     4.693417     3.825238     4.961192     5.696244     5.964776     6.071116     4.137771     5.125733     5.978964     6.561316     6.862837     5.827186     6.915196     7.525457     7.901559     8.326708     5.887299     7.736191     9.105927     9.934880     10.548158    6.588190     8.282474     9.780733     10.965075    11.726609    3.701788     4.309618     4.620990     4.732670     4.825367     3.897918     5.067458     5.838045     6.131905     6.249010     4.244794     5.248481     6.127411     6.742425     7.066705     3.644601     4.235888     4.532898     4.633681     4.726396     3.871614     5.030858     5.795170     6.086796     6.204042     4.176736     5.175366     6.051252     6.659549     6.984053     4.487011     5.670734     6.062903     5.893184     5.713076     3.514161     4.422439     5.144842     5.436530     5.455621     4.325939     5.424041     6.200201     6.353662     6.181255     2.534392     2.719795     2.839564     2.860907     2.840902     2.650186     3.107001     3.549426     3.765934     3.777088     2.894204     3.437706     4.050246     4.356420     4.339211     3.062301     3.397648     3.612401     3.766136     3.946701     3.029619     3.659349     4.195457     4.540854     4.746862     3.399431     4.219526     5.012115     5.512793     5.719132     4.810804     5.337950     5.371748     5.009794     4.705258     4.947703     5.607826     5.824228     5.623862     5.357927     4.669943     5.682518     6.220329     6.217390     5.997844     2.425207     2.725137     2.844112     2.770091     2.645787     2.304152     2.785284     3.232464     3.437143     3.421901     2.608130     3.148793     3.682748     3.892402     3.809170     2.449627     2.726135     2.833412     2.753830     2.620956     2.304133     2.788169     3.221715     3.406658     3.375601     2.637861     3.178600     3.697027     3.880342     3.776293     5.816096     5.473669     4.906631     4.218352     3.677263     5.845563     5.962881     5.773748     5.245991     4.679749     6.415127     6.526346     6.504210     6.070189     5.444077     4.739729     5.364615     5.383342     4.923768     4.488005     4.914965     5.698048     5.855036     5.495535     5.102134     4.836425     5.866127     6.293568     6.116910     5.753974     2.417804     2.696802     2.808932     2.738259     2.617452     2.294247     2.768374     3.212172     3.409809     3.388050     2.600628     3.137970     3.658402     3.853433     3.765385     2.417429     2.702200     2.817392     2.745380     2.625648     2.305684     2.778259     3.216570     3.409251     3.384196     2.621536     3.151505     3.675307     3.872915     3.779069     2.887830     3.544513     3.632100     3.292309     2.931881     2.765804     3.504863     3.792107     3.626462     3.372458     3.224653     3.775827     3.894790     3.685912     3.414832     2.394775     2.704848     2.835691     2.765455     2.637774     2.292704     2.785414     3.232465     3.426362     3.402524     2.598097     3.143340     3.671033     3.873970     3.789154     2.560833     2.829042     2.665502     2.217775     1.797869     2.828160     3.052635     3.030153     2.727777     2.354937     3.245291     3.794971     3.745208     3.226300     2.645884     2.771246     3.397221     3.468961     3.131945     2.779938     2.621815     3.327157     3.597383     3.439697     3.195272     3.101595     3.613481     3.714235     3.503845     3.231850     2.798230     3.458678     3.552547     3.222703     2.870649     2.681123     3.408204     3.688489     3.527426     3.282770     3.165572     3.692307     3.809753     3.614116     3.356043     3.352823     3.889074     4.141026     4.205259     4.261649     3.616762     4.668174     5.308847     5.504065     5.570728     3.896337     4.784581     5.512456     5.988052     6.230771     2.790059     3.335684     3.289660     2.844301     2.395152     2.288201     2.686567     2.787592     2.631609     2.415984     2.424013     3.019494     3.139452     2.887316     2.579562     3.367417     4.363622     4.827241     4.737406     4.411796     3.073658     4.020088     4.770875     5.114391     5.101710     4.087197     4.892884     5.490662     5.519667     5.171288     3.434310     3.997661     4.247250     4.296855     4.337182     3.734953     4.825155     5.495682     5.704695     5.780545     4.029591     4.957153     5.704938     6.191113     6.437147     3.435639     4.010602     4.288142     4.362350     4.422122     3.671622     4.750297     5.434873     5.665978     5.745306     3.976954     4.897408     5.656842     6.154533     6.406902     4.848587     6.383862     7.685510     8.795808     9.796921     5.217936     7.730288     10.652017    13.290375    15.031706    6.501870     10.226748    14.118361    16.488251    17.304754    5.206951     6.854829     8.334912     9.664402     10.893405    5.637546     8.378541     11.634971    14.608827    16.588690    7.048465     11.130329    15.428848    18.091805    19.054428    4.723126     5.983283     6.408076     6.243108     6.067500     3.668899     4.600178     5.337200     5.639364     5.669291     4.503972     5.683012     6.516143     6.671215     6.471992     5.816648     6.898280     7.517127     7.915490     8.364455     5.903951     7.771903     9.156181     9.982803     10.591337    6.576686     8.255086     9.762441     10.968104    11.745320    4.867675     6.428279     7.769207     8.912107     9.928910     5.257874     7.789862     10.741816    13.404740    15.158743    6.564813     10.308665    14.215805    16.601734    17.425777    7.497162     10.193301    11.108767    10.450031    9.734231     7.136373     9.187140     9.842367     9.464926     9.151855     7.294506     10.110572    11.170029    10.796320    10.312713    2.430212     2.747772     2.874284     2.798812     2.671058     2.263270     2.754316     3.209193     3.415278     3.404692     2.596376     3.154871     3.695938     3.898758     3.807208     7.447519     10.135238    11.048041    10.392157    9.678517     7.120455     9.188968     9.842534     9.467138     9.167961     7.269238     10.075562    11.135133    10.764627    10.274617    5.908863     7.443320     7.371868     6.443760     5.538040     5.516478     7.131281     7.392997     6.814877     6.279259     6.479033     8.001331     8.043783     7.115819     6.137809     4.852378     5.906215     6.142085     5.759925     5.349008     5.422134     6.595510     7.089650     6.968193     6.614813     6.103924     7.371047     7.604410     7.037867     6.341151     5.767325     6.834888     7.439292     7.837530     8.293626     5.858375     7.677735     9.025247     9.835900     10.433883    6.514363     8.179322     9.652817     10.806405    11.538796    5.433840     7.149182     8.719899     10.164995    11.516248    5.856985     8.715162     12.150242    15.335051    17.502216    7.392532     11.672777    16.211697    19.059948    20.115608
BAS17_038    2.409347     2.828940     2.864418     2.749871     2.606823     2.743322     2.791293     2.839259     3.011310     3.091802     2.139700     2.318666     2.477778     2.653283     2.742883     1.115388     1.165478     1.298466     1.533293     1.694164     1.246724     1.267351     1.512070     1.991136     2.343929     1.220241     1.263353     1.509495     1.936912     2.224826     0.996648     1.096739     1.215235     1.341457     1.397727     1.016741     1.085561     1.247252     1.526104     1.726272     0.925894     1.041987     1.257932     1.522762     1.686103     5.726543     8.246482     8.305325     6.851206     5.259183     5.378913     6.946659     7.330993     6.800935     5.842133     4.076561     5.558428     6.056875     5.671185     4.921500     1.866849     2.341195     2.484010     2.460619     2.334838     1.946977     2.202118     2.506600     2.902308     3.092390     1.646599     1.929433     2.272477     2.638749     2.798400     1.537632     1.532797     1.604840     1.794932     1.915958     1.717351     1.719047     1.930307     2.392607     2.737281     1.735140     1.717347     1.906665     2.308409     2.563114     1.038830     1.217119     1.446275     1.711257     1.889803     1.147249     1.305441     1.599190     2.008665     2.308397     1.070472     1.216193     1.514360     1.909619     2.167385     2.047369     2.336436     2.578382     2.626338     2.491623     2.872671     2.927993     3.067897     3.179509     3.136454     2.015186     2.263478     2.687642     3.001312     3.061010     2.071650     2.806612     3.017392     2.891374     2.623366     2.002689     2.528971     2.962609     3.312669     3.373900     1.636461     2.116369     2.602889     2.974513     3.046729     1.708031     1.691033     1.779058     1.963492     2.052303     1.809569     1.876273     2.152456     2.647604     2.973013     1.883316     1.925206     2.193228     2.625689     2.848280     1.649885     1.786683     1.883914     1.986435     2.000770     1.592423     1.730109     1.961454     2.294200     2.520092     1.828164     1.938974     2.109432     2.369661     2.496068     1.382106     1.779962     2.048991     2.173339     2.143602     1.473556     1.761038     2.069993     2.331976     2.423734     1.225077     1.491149     1.847087     2.141839     2.256557     4.665316     6.355946     7.087359     6.936899     6.357696     3.983753     5.417936     6.362831     6.579824     6.267021     3.905053     5.235886     6.335989     6.742497     6.499098     5.259945     8.387020     9.011889     7.763360     6.103206     4.134182     6.507128     7.622682     7.342645     6.307420     3.671874     5.868437     7.030478     6.836906     5.930960     1.166235     1.336490     1.562618     1.743926     1.784660     1.152104     1.369240     1.762543     2.220300     2.466186     1.070526     1.298370     1.765398     2.223579     2.404537     1.990758     2.033519     2.059996     2.048533     1.956535     1.796757     1.931275     2.119374     2.322756     2.407800     1.929532     2.050370     2.266090     2.482352     2.523161     1.532387     2.205790     2.723724     2.912500     2.771258     1.501247     2.102649     2.799559     3.224692     3.294026     1.258383     1.673523     2.167089     2.493201     2.597054     2.431617     3.101501     3.529108     3.636729     3.557801     2.264577     2.816963     3.380179     3.717409     3.779339     1.946161     2.542187     3.194966     3.535663     3.600355     3.533480     4.398154     5.099273     5.651585     5.988090     3.398188     4.268589     5.620227     7.194003     8.275945     3.086505     4.073377     5.613442     7.176795     8.056133     1.570475     2.157419     2.501249     2.556654     2.422110     1.404015     1.901270     2.331932     2.540494     2.504683     1.295316     1.738812     2.235567     2.523338     2.522264     1.147074     1.185249     1.281806     1.332780     1.296630     1.170099     1.235520     1.383183     1.534819     1.590461     1.058749     1.199023     1.456236     1.665241     1.721062     1.526256     1.935677     2.143542     2.091666     1.864933     1.424751     1.759175     2.074512     2.194597     2.083098     1.279094     1.580648     1.900152     2.089935     2.060402     1.990076     2.871372     3.590146     3.886911     3.767752     2.003112     2.864790     3.887288     4.495489     4.497012     1.517251     2.160732     2.952403     3.512419     3.659571     1.804067     2.301809     2.873247     3.359402     3.546921     1.928419     2.425108     3.113688     3.764129     4.089508     1.920279     2.399511     3.086356     3.694401     3.936572     1.033859     1.145163     1.380865     1.647828     1.778963     1.181833     1.239261     1.488784     1.888011     2.150811     1.023451     1.174474     1.495803     1.850233     2.039073     1.437231     1.724851     1.880748     1.927279     1.863206     1.407830     1.572100     1.800490     2.095592     2.241203     1.195581     1.458518     1.824710     2.195447     2.352923     1.721792     2.466035     3.043640     3.326107     3.260349     1.669270     2.355726     3.321518     4.185734     4.454208     1.462946     2.058344     2.990715     3.910280     4.288402     2.421883     3.366879     4.195560     4.848886     5.136185     2.333912     3.324407     4.863756     6.594837     7.611228     2.004274     2.904988     4.377256     5.963918     6.840953     1.689634     2.100906     2.678552     3.415154     3.858486     1.887578     2.214659     3.114679     4.587429     5.617204     1.680983     2.140918     3.156890     4.517732     5.355834     2.393702     3.033874     4.378403     6.248284     7.474211     2.746355     3.554981     5.881172     9.571486     12.270924    2.581840     3.414279     5.597825     8.769754     10.970201    2.902815     3.769877     5.394082     7.641775     9.104072     3.222833     4.303349     7.026503     11.311814    14.453236    2.990351     4.051792     6.679286     10.500469    13.137621    3.061842     4.018473     5.538198     7.517232     8.762901     3.247559     4.339215     6.857043     10.719172    13.525779    3.017939     4.087803     6.623541     10.208080    12.638497    4.599774     5.783966     5.694174     4.934823     4.190167     4.889212     5.281673     5.235490     4.953480     4.517422     3.912660     4.365686     4.439190     4.240331     3.958828     2.365677     2.772361     2.805558     2.698767     2.566109     2.669218     2.711055     2.773464     2.971659     3.072722     2.099375     2.269417     2.431139     2.620572     2.723180     0.744105     0.842197     1.053649     1.316986     1.488666     0.846824     0.931390     1.181282     1.581318     1.878963     0.775419     0.894125     1.179855     1.547102     1.790649     1.291423     1.415517     1.592722     1.706882     1.709351     1.681666     1.690049     1.808776     1.991444     2.087402     1.351137     1.474030     1.700790     1.914297     2.004801     1.928059     2.453974     2.597386     2.547775     2.399848     2.019967     2.311116     2.617576     2.989657     3.150803     1.689238     1.994303     2.344698     2.701896     2.845144     1.517864     1.664448     1.773649     1.927990     1.998984     1.621996     1.691867     1.955591     2.438758     2.763368     1.572792     1.651731     1.910624     2.335311     2.589343     1.088408     1.179320     1.341133     1.582373     1.740443     1.192033     1.281049     1.545448     2.005132     2.352076     1.240049     1.324847     1.561011     1.959389     2.224883     1.461164     1.725767     1.996234     2.198774     2.279662     1.728626     1.902824     2.170765     2.483081     2.678060     1.299222     1.540462     1.933708     2.293771     2.477774     2.054576     2.781085     2.992957     2.872440     2.610588     2.001092     2.506701     2.935988     3.300852     3.382749     1.652383     2.131179     2.617903     2.989641     3.060667     1.824173     1.838881     1.899076     2.023297     2.059989     1.786868     1.904881     2.168878     2.582476     2.845999     2.026279     2.108122     2.317335     2.648532     2.797396     1.371756     1.765667     2.040143     2.172712     2.148173     1.468261     1.759610     2.076973     2.344869     2.436167     1.216470     1.473681     1.828964     2.129758     2.248227     2.517379     3.880550     4.261878     3.877779     3.267175     2.047915     3.130572     3.802743     3.959217     3.698434     1.715427     2.665591     3.388792     3.605777     3.379778     1.503134     1.482274     1.578911     1.707979     1.736926     1.422488     1.517326     1.785680     2.148868     2.357735     1.481635     1.610395     1.943456     2.305549     2.448393     1.598138     1.838955     1.962474     1.957290     1.830732     1.438809     1.651039     1.888458     2.067905     2.110473     1.558300     1.722847     1.907333     2.059351     2.077761     1.570329     2.254118     2.771509     2.950153     2.795913     1.518321     2.121817     2.814033     3.216523     3.241297     1.262833     1.676857     2.163106     2.466303     2.532289     0.952417     1.045068     1.242850     1.410439     1.454147     1.026270     1.123593     1.372474     1.658414     1.800732     0.907238     1.079981     1.443876     1.753974     1.860453     1.551790     1.710388     1.743137     1.633327     1.455718     1.465320     1.580662     1.650805     1.656069     1.590791     1.331284     1.514269     1.703849     1.798454     1.760128     1.637406     2.443445     3.167250     3.427368     3.168377     1.524539     2.412914     3.510950     4.108803     3.962511     1.338837     1.890365     2.596331     3.086442     3.129326     1.184673     1.440580     1.844108     2.276648     2.498046     1.310436     1.530605     1.986328     2.557184     2.905295     1.218082     1.503377     1.991819     2.485799     2.721653     1.195069     1.354957     1.533835     1.700989     1.756860     1.334889     1.386289     1.570036     1.897273     2.104588     1.102388     1.279719     1.588015     1.935588     2.120135     1.574760     2.098542     2.431047     2.550871     2.459346     1.528329     1.935422     2.477663     3.004911     3.190714     1.323205     1.753897     2.400385     3.047044     3.303752     2.449279     3.410790     4.245838     4.894347     5.171449     2.353952     3.328634     4.863405     6.609980     7.644477     2.018268     2.915183     4.389915     5.983317     6.871555     9.340891     14.858768    15.241106    12.183348    8.725536     7.373169     11.305266    12.421960    11.058208    8.777484     6.036915     9.676551     10.920407    9.786841     7.805020     1.690235     2.098408     2.674967     3.410311     3.853189     1.886001     2.219362     3.126175     4.599774     5.630719     1.687081     2.153736     3.179146     4.546139     5.384578     2.004660     2.655903     3.351199     4.097296     4.495227     2.114139     2.671377     3.821741     5.525211     6.661260     1.877751     2.532633     3.873536     5.560431     6.535886     3.290841     3.962848     4.336991     4.275342     3.956357     3.575984     4.043544     4.484340     4.630255     4.425705     2.925787     3.562840     4.262460     4.565108     4.430491     9.287004     14.746968    15.113056    12.081030    8.659570     7.339447     11.256360    12.371283    11.008443    8.729383     6.005295     9.662625     10.928674    9.810939     7.835770     2.432876     3.030945     3.360662     3.325766     3.073134     2.750692     3.151163     3.542410     3.707782     3.596485     2.132835     2.691967     3.337964     3.648244     3.614452     2.825176     4.136054     4.690909     4.531193     4.040033     2.419387     3.557131     4.302481     4.446524     4.151289     2.331613     3.308622     4.053844     4.254076     3.991530     2.626740     3.405258     3.927232     4.117674     4.060266     2.498573     3.116854     4.000590     4.810135     5.163095     2.137575     2.805817     3.659457     4.315664     4.520080     1.713420     2.094651     2.894461     3.924674     4.570644     2.041557     2.542493     3.779623     5.524580     6.723779     1.915437     2.449585     3.617219     5.121747     6.090600     3.113695     4.176474     5.558125     7.147148     8.099887     3.123289     4.443805     7.110066     10.772033    13.297075    2.963167     4.170031     6.710165     10.038494    12.251282
BAS17_039    6.905110     9.622176     11.730743    12.795495    13.695457    6.219876     6.781237     8.090775     9.464785     10.953515    6.918149     8.710320     10.672967    11.590890    12.027974    5.099935     6.823419     7.669536     7.353850     6.658087     5.410746     5.718981     6.302379     6.489454     6.206294     5.356274     6.390120     7.363387     7.445112     6.942789     7.891376     10.335821    12.068350    12.861544    13.294953    8.817531     9.353003     10.422512    11.509214    12.325475    9.186801     11.801726    14.296191    15.308881    15.606713    6.752116     8.410612     9.651397     10.379703    11.062184    4.432087     5.721696     7.528231     9.198691     10.712565    6.441813     9.031610     11.112288    11.914544    12.303015    3.853230     5.232265     6.184265     6.353436     6.212061     3.655022     4.157163     4.728115     4.955853     4.942236     3.843692     4.574608     5.441263     5.767135     5.679966     5.514220     7.097787     7.770463     7.386530     6.769174     5.434665     5.526039     5.636586     5.417490     4.980615     5.020131     5.886535     6.564106     6.638022     6.424399     4.657978     5.966420     7.001661     7.633997     8.203479     5.513882     5.721870     6.404465     7.264690     7.956052     5.644977     7.071892     8.826490     9.731368     10.173147    4.735579     6.033471     7.058552     7.716503     8.342001     5.662733     5.869493     6.528275     7.388979     8.125067     5.770353     7.218124     9.021109     9.976242     10.459539    2.521426     3.353842     3.993674     4.292470     4.481236     2.183513     2.448193     2.844889     3.099863     3.183543     2.329673     2.698669     3.146136     3.434119     3.577806     6.108202     7.879462     8.441378     7.895981     7.275660     5.622557     5.733484     5.633326     5.245701     4.842155     5.131291     6.480095     7.161205     7.097877     6.938771     5.310201     6.545624     6.971944     6.722547     6.482400     4.647888     4.664582     4.762244     4.722342     4.597251     4.650806     5.741724     6.194583     6.122669     6.084853     2.921352     3.280249     3.672196     4.144704     4.730024     2.955899     3.109806     3.527998     4.093352     4.539022     2.623204     3.020269     3.467576     3.937370     4.474829     8.988094     10.505960    11.581219    12.588238    13.803433    3.750131     4.937899     5.976294     6.468014     6.593933     5.334239     6.845935     7.630004     8.139080     8.681411     4.404254     5.550219     6.380423     7.085689     8.074361     3.097786     4.177320     5.295981     6.025069     6.742154     5.549658     7.344940     8.158428     8.559705     9.232358     2.901539     3.558317     4.236665     4.706177     4.983656     1.799498     1.954415     2.224267     2.552305     2.840983     2.370277     3.040619     3.643416     3.885042     3.929693     4.920952     6.260871     6.691274     6.419984     6.189077     4.404514     4.454445     4.306933     4.189840     4.264504     4.543236     5.856771     6.468408     6.434199     6.376231     2.808399     3.605989     4.710687     5.691802     6.298748     2.216855     3.054931     4.016158     4.625108     4.801406     2.278419     2.934191     3.616337     4.290683     4.833887     4.618748     6.275372     8.751622     11.959324    16.497385    3.822840     5.059554     6.958645     9.264463     11.773271    3.696004     5.335499     7.184290     9.136376     11.742274    6.232082     8.353741     9.800078     10.680618    11.542496    5.554786     6.071730     6.513737     7.261082     8.169075     6.721533     9.210311     10.686092    11.200621    11.468938    4.138842     4.953884     5.436172     5.796165     6.201112     3.177609     4.240928     5.115959     5.488878     5.559782     4.481306     5.753928     6.346958     6.667504     7.022659     3.394418     4.958209     6.072244     6.353570     6.183453     2.607949     3.149981     3.914245     4.591023     4.974112     3.287026     5.574482     7.613098     8.012249     7.319848     3.227319     4.944845     6.465546     6.859954     6.486973     2.803682     4.093686     5.339355     5.716202     5.409554     3.611957     5.755167     7.506056     7.801898     7.135638     5.778163     8.474946     10.099977    10.398156    10.184543    4.257010     6.016204     7.441617     7.684970     7.233960     4.146597     5.893009     7.182304     7.797537     7.994570     5.210552     7.148850     8.530628     9.188348     9.386949     3.576029     4.870209     6.057447     6.884511     7.241223     4.158369     5.887287     7.964966     9.155245     9.422711     5.174760     7.119256     8.516953     9.199091     9.407771     3.539617     4.862836     6.096887     6.923207     7.247388     4.132354     5.919698     8.038086     9.204527     9.407181     4.615340     7.180089     9.449443     10.448789    10.569668    4.431120     5.743098     7.553113     8.797720     9.127696     4.973598     8.715116     12.373553    13.419767    12.504533    7.105779     11.280594    14.814390    17.095390    18.539965    6.897388     9.139162     13.079062    16.453220    17.662111    6.996345     10.540776    14.490447    17.128454    18.159241    13.102119    18.586401    23.028172    27.019630    31.552877    12.441033    13.846987    16.250280    20.442757    24.765339    12.319986    16.633753    20.805819    24.923714    28.655502    5.547222     8.330600     11.452247    13.766957    15.013821    6.325176     7.354596     9.413646     11.558408    12.782327    6.385183     9.419059     12.951695    14.907805    15.377128    7.639373     9.172100     10.805832    12.180220    13.083006    9.067042     9.468431     9.933997     10.749779    11.582347    7.918771     8.264491     8.790378     9.679945     10.775347    6.025537     7.382463     8.925825     10.340680    11.403350    8.009238     7.726560     7.945806     8.693943     9.406179     6.797400     7.145963     8.147397     9.566990     10.926320    6.053334     7.383899     8.919247     10.351042    11.450800    7.951326     7.712379     7.968078     8.743632     9.455608     6.757478     7.156728     8.205663     9.653726     11.040285    13.681649    17.310543    20.095823    21.997318    24.019083    9.907517     11.779477    14.858096    18.494698    22.524906    12.624451    16.263708    19.700621    21.918690    23.840483    3.857769     5.250145     6.220733     6.400924     6.263844     3.563045     4.052543     4.644229     4.917552     4.943258     3.911711     4.650467     5.533463     5.860079     5.756177     4.702664     6.019903     7.070325     7.724751     8.321403     5.642506     5.852117     6.563096     7.441517     8.139185     5.731191     7.232711     9.030580     9.931781     10.359154    4.798842     6.154272     7.247672     7.956389     8.634166     5.729825     5.983696     6.747869     7.714639     8.542890     5.962647     7.557732     9.480479     10.481411    11.033924    3.833699     5.202041     6.154984     6.330304     6.192251     3.559009     4.070295     4.667292     4.912384     4.899894     3.882521     4.607699     5.475194     5.799683     5.704278     5.578779     7.148564     7.785537     7.381109     6.756347     5.399693     5.498073     5.590294     5.354894     4.924956     4.923232     5.758220     6.460536     6.602034     6.452607     5.492533     7.082831     7.760827     7.367915     6.735852     5.409449     5.507243     5.624907     5.416776     5.003943     4.969494     5.860778     6.528743     6.601808     6.412694     4.712016     6.016749     7.045938     7.688963     8.293158     5.632684     5.861677     6.539836     7.384343     8.074274     5.743125     7.211458     9.026736     9.972909     10.429183    2.551732     3.424769     4.091977     4.394657     4.579507     2.154385     2.457180     2.880211     3.135940     3.195115     2.330130     2.709136     3.185212     3.498616     3.656070     6.111874     7.887060     8.456719     7.922873     7.321161     5.576063     5.697475     5.642086     5.291623     4.906688     5.133017     6.474777     7.170636     7.113870     6.956144     2.938187     3.324042     3.725015     4.187384     4.758611     2.972213     3.110861     3.525880     4.100098     4.553100     2.593338     2.994148     3.447198     3.922948     4.461170     4.373817     5.505390     6.331365     7.047455     8.020164     3.022317     4.097714     5.238620     5.973934     6.663538     5.482715     7.213925     7.975111     8.325312     8.945757     3.185737     3.953691     4.300632     4.327501     4.400826     2.716532     2.714009     2.631543     2.714909     2.980848     2.964587     4.117908     4.823262     4.928756     4.891285     2.735760     3.356671     3.802930     3.998441     4.133239     2.340099     2.517487     2.693158     2.841288     2.983148     3.049402     4.031429     4.462353     4.432508     4.336475     3.261586     3.846736     4.533418     5.207626     5.820076     2.726760     3.401346     4.157444     4.721478     4.932757     2.323302     2.835360     3.445180     4.049812     4.621077     3.228120     4.589915     5.489491     5.770831     5.728188     2.057201     2.604959     3.278376     3.862031     4.207632     2.655142     4.191794     5.722251     6.184605     5.866400     3.742832     5.226083     6.427354     6.789561     6.665974     3.464764     4.152843     4.950477     5.503880     5.698418     4.141662     6.647819     8.678428     9.017393     8.313042     5.205049     8.248104     10.426792    10.788123    10.091618    3.790078     6.136004     8.254611     8.595985     7.712118     3.837140     6.257502     8.320251     8.887043     8.376967     5.192302     7.115821     8.496813     9.156717     9.359694     3.540913     4.807417     6.007167     6.837770     7.191729     4.186848     5.897241     7.958715     9.153178     9.427277     4.697042     7.337034     9.508108     10.411560    10.435978    3.726863     4.957973     6.675340     7.945580     8.405296     4.476221     7.789826     11.178285    12.163816    11.315251    7.124476     11.330043    14.906887    17.205103    18.641733    6.969698     9.186048     13.066550    16.390444    17.597517    6.996278     10.478276    14.404856    17.096693    18.202641    7.303128     11.612488    15.256310    17.629383    19.178843    7.170741     9.406318     13.403519    16.915892    18.267288    7.133494     10.632442    14.591823    17.359854    18.567272    6.156240     8.162709     9.329811     9.348191     8.865743     4.764722     6.159864     7.558744     8.030334     7.747750     9.544592     13.010189    14.272338    13.339592    11.853198    6.832839     9.874471     12.844159    14.896295    15.789512    6.123974     7.712322     9.967273     11.735955    12.352624    6.152212     8.764606     12.256327    14.331262    14.821737    7.244562     11.511441    15.126864    17.428724    18.866287    6.999395     9.212751     13.201100    16.665001    17.939461    7.121819     10.660678    14.609188    17.289505    18.381342    4.418435     5.142848     5.878688     6.482863     7.067310     3.798735     4.112321     4.884161     6.039694     6.958024     4.447947     6.201340     8.026919     8.878690     9.076216     6.279926     7.893222     9.049872     9.631313     10.042459    4.071047     5.286134     6.989778     8.167724     8.702944     6.841618     9.340372     10.398429    10.093415    9.558141     4.373084     5.097970     5.842226     6.450451     7.034059     3.859517     4.148648     4.884310     6.021305     6.938884     4.502640     6.240024     8.019828     8.810202     8.957082     4.198344     5.041755     5.537446     5.882544     6.263848     3.176351     4.242438     5.120458     5.494187     5.575652     4.507988     5.816884     6.442400     6.791432     7.179588     6.206783     8.321333     9.751311     10.631845    11.511806    5.530305     6.082158     6.533782     7.254336     8.149302     6.662756     9.169092     10.694688    11.267279    11.568122    8.334449     10.028092    11.593996    13.065214    14.388790    7.318682     8.627019     9.719192     10.682223    11.574883    8.287123     9.187091     10.117146    11.446987    12.851604    7.223415     11.487794    15.116181    17.495768    19.059187    7.006011     9.278118     13.280220    16.764624    18.074366    7.111901     10.661013    14.641464    17.394926    18.557936
BAS17_041    4.027202     4.063864     4.129443     4.242267     4.490241     4.289141     4.349395     4.511613     4.580972     4.698320     3.856733     4.022649     4.261021     4.474659     4.738900     2.642941     2.943251     3.196399     3.200691     3.058532     2.539969     2.879637     3.293816     3.386076     3.223435     2.414689     2.947530     3.463733     3.580327     3.403353     5.518977     5.402862     5.453788     5.629966     5.996366     6.219643     5.902357     5.894752     5.999354     6.337556     5.812505     5.676989     5.816319     6.031428     6.470450     2.232850     2.579556     2.809235     2.830331     2.843664     1.967250     2.419112     2.913263     3.122630     3.128028     1.978969     2.447921     2.871881     3.036036     3.047674     1.802563     2.253937     2.601472     2.633098     2.452588     1.616483     2.153133     2.768064     2.969867     2.797325     1.634904     2.350569     3.095978     3.306686     3.037387     2.225715     2.724391     3.142110     3.172879     2.926517     2.053833     2.596998     3.207649     3.353520     3.098266     2.092664     2.841966     3.604057     3.760015     3.402447     2.177556     2.532065     2.969904     3.196496     3.286366     2.098116     2.540602     3.072786     3.238150     3.071988     2.076551     2.604992     3.151412     3.295681     3.136717     4.204597     4.631920     5.151580     5.371669     5.490373     3.788239     4.804221     5.822977     6.119187     5.935422     3.509449     4.335974     5.109184     5.368731     5.347142     2.428282     2.739332     3.021591     3.092098     3.010076     2.113702     2.720173     3.430212     3.679011     3.501194     2.079695     2.603752     3.252248     3.534227     3.431215     2.191704     2.716930     3.193246     3.252059     2.969134     2.282351     2.935351     3.663063     3.818076     3.477764     2.094455     2.910685     3.778709     3.978379     3.579965     2.158179     2.658385     3.162044     3.238866     2.991948     1.986019     2.581700     3.127626     3.212774     2.939029     1.981658     2.715548     3.390865     3.469183     3.110425     2.631959     3.179581     4.044114     5.155675     6.813077     2.248577     2.938292     3.811018     4.428839     4.966609     2.105695     2.748288     3.510051     4.095988     4.775643     4.212770     5.381756     6.840629     8.257070     9.667227     4.765449     6.167736     7.405118     8.289962     9.224138     4.600439     6.002810     7.246546     8.163267     9.120897     2.027940     2.427138     2.846961     3.067898     3.159193     2.048715     2.523354     3.114525     3.465251     3.575798     2.181850     2.650610     3.161842     3.398856     3.476669     1.371676     1.730142     2.156116     2.305875     2.172599     1.487962     2.019482     2.610041     2.801005     2.597130     1.337026     1.770310     2.324503     2.551724     2.405730     2.334972     2.786245     3.269422     3.324901     2.990983     2.427562     3.114639     3.666079     3.641529     3.218218     2.319690     3.038721     3.705828     3.744669     3.307352     1.471189     2.070600     2.766223     3.109279     3.083858     1.396558     2.059569     2.830254     3.204555     3.103583     1.354109     1.977430     2.743273     3.158651     3.131182     3.029391     4.092494     5.360568     6.347505     7.138678     3.109248     4.859631     6.568854     7.454286     7.964629     2.923657     4.344223     5.806509     6.712707     7.537766     6.943402     8.858335     10.480270    10.880181    10.581408    8.068338     11.668671    13.997403    14.070466    13.076513    7.967526     11.226779    13.318070    13.411390    12.601513    2.782737     5.072707     7.001531     7.084210     5.945825     2.059652     3.056400     4.035985     4.303113     3.934487     2.463145     4.152915     5.495698     5.493343     4.681885     1.387572     1.715665     2.049123     2.093467     1.904450     1.582027     2.053786     2.425650     2.407542     2.120583     1.423016     1.820590     2.186890     2.223690     2.010538     1.498127     1.823472     2.034192     1.964005     1.756480     1.631713     2.098874     2.351662     2.247031     1.966505     1.612110     1.994552     2.142941     2.031716     1.828439     1.998414     3.181625     4.530932     5.179519     5.128324     2.455190     4.396307     6.507802     7.258737     6.734361     2.225593     4.004137     6.112996     7.129467     6.932642     3.385929     5.124445     6.397387     6.441660     5.803100     3.389201     5.635329     7.435751     7.698354     7.064646     3.486130     5.719657     7.282852     7.266910     6.537673     2.793428     4.624262     5.973177     5.887456     4.936694     2.213157     3.866682     5.313161     5.537742     4.852841     2.466677     4.404366     5.815180     5.733300     4.798203     1.515948     1.865922     2.121715     2.097009     1.904826     1.648834     2.282810     2.739535     2.699857     2.369776     1.474248     1.893922     2.180031     2.163085     1.990440     1.724952     2.552919     3.403093     3.722579     3.543006     2.021457     3.304804     4.736040     5.246770     4.814865     1.853882     3.042766     4.414551     5.071499     4.855360     3.699882     5.657993     7.923440     9.178680     9.334771     4.321150     7.627738     11.424194    13.218329    12.800518    4.599049     8.113691     11.981003    13.826306    13.509162    2.270164     2.982214     3.610951     3.787284     3.602403     2.244773     3.482744     4.687246     5.027436     4.656141     2.028523     3.002246     3.994858     4.337235     4.145178     4.952763     7.687902     10.008184    10.553517    9.794976     5.486729     10.880648    16.120726    17.582470    15.832648    4.768955     9.341589     13.856951    15.170340    13.864137    3.654104     4.824534     6.206849     7.006422     7.143292     3.698703     5.892086     8.497293     9.783176     9.560098     3.468965     5.641356     8.327717     9.760704     9.771999     3.605503     4.796515     6.541472     7.958971     8.641670     3.708038     5.699561     8.488347     10.305429    10.540610    3.768960     6.099285     9.175816     11.195304    11.640108    3.054887     3.187629     3.349837     3.551321     3.871605     3.038256     3.284387     3.570226     3.747278     3.947792     2.807323     3.141257     3.497686     3.780019     4.090370     2.147227     2.441494     2.667401     2.685653     2.595438     2.059174     2.426091     2.849126     2.975319     2.886948     1.974176     2.465791     2.969566     3.133493     3.029061     3.027848     3.196345     3.398591     3.501903     3.597670     3.518335     3.651517     3.946898     4.100952     4.134292     3.231651     3.475341     3.796491     3.950174     4.051892     4.356309     4.315880     4.449910     4.575192     4.760653     5.321455     5.167451     5.277281     5.398079     5.600879     4.454927     4.501547     4.770327     4.939793     5.157314     2.239070     2.629311     2.956156     3.032393     2.974504     1.824694     2.357326     2.962477     3.155114     3.017465     1.809190     2.383849     3.012798     3.251477     3.154240     2.123889     2.583260     2.961468     2.982379     2.745966     1.894159     2.399933     2.992816     3.158257     2.951624     1.971614     2.712820     3.476235     3.644964     3.306688     2.228958     2.657057     3.058921     3.108554     2.904637     1.998272     2.496605     3.032949     3.147983     2.919110     2.027441     2.679203     3.308169     3.425168     3.138110     3.514472     3.799553     4.236040     4.636691     5.223810     2.979424     3.558117     4.284379     4.596086     4.567343     2.706441     3.206477     3.783751     4.046510     4.144330     1.990671     2.383888     2.737001     2.809039     2.636152     1.865353     2.475212     3.162830     3.373999     3.148902     1.833585     2.511585     3.270214     3.491676     3.212709     2.286930     2.901492     3.465463     3.525687     3.181293     2.200801     2.915007     3.599053     3.696913     3.333946     2.160121     3.069652     3.947159     4.076730     3.612054     1.999585     2.329449     2.725066     2.897326     2.917066     1.727393     2.153669     2.606846     2.783890     2.716384     1.757621     2.239482     2.704890     2.827737     2.727920     1.469428     2.048213     2.688526     2.912112     2.785570     1.605771     2.092853     2.683944     2.944096     2.876579     1.509898     1.991899     2.564067     2.817052     2.750013     1.547539     1.887846     2.268015     2.381433     2.215394     1.729051     2.331468     2.896577     2.984883     2.686336     1.560491     2.101796     2.713634     2.887229     2.632894     1.652618     2.008265     2.293648     2.278817     2.073480     1.602405     2.028449     2.283017     2.241397     2.033362     1.548003     2.008411     2.324374     2.293666     2.070306     2.028868     2.957672     4.090612     4.934538     5.635930     2.216714     3.636500     5.231696     6.126596     6.487594     1.841359     3.127587     4.743815     5.804170     6.410949     1.997433     3.369420     4.558233     4.612691     3.890651     1.740308     2.599297     3.424422     3.591927     3.189926     1.846486     2.928824     3.879869     3.940757     3.371845     1.583352     1.766971     1.996587     2.028056     1.876666     1.825451     2.300116     2.583066     2.476281     2.164481     1.610234     1.948692     2.204083     2.181077     1.990999     1.543483     2.467858     3.398620     3.695071     3.414446     1.799599     3.040713     4.292246     4.611476     4.094358     1.635157     2.738664     3.964093     4.475656     4.193638     3.129017     5.256037     6.832873     6.798600     5.799402     2.656856     4.661870     6.351397     6.637511     5.948764     2.950554     5.304506     7.048862     7.030419     6.045805     1.891386     2.658210     3.203948     3.136027     2.706542     1.837578     2.771560     3.525260     3.537066     3.052922     1.730049     2.593862     3.219436     3.167456     2.737406     1.503139     1.973073     2.331943     2.353809     2.153303     1.657170     2.400279     3.011886     3.062830     2.716798     1.620491     2.182460     2.651071     2.774137     2.595375     3.382934     5.185698     7.282733     8.453186     8.586459     3.914707     6.958381     10.537520    12.249623    11.841828    4.137279     7.371850     11.038049    12.834989    12.542861    3.882901     4.129364     4.196932     4.072694     3.965277     3.809510     4.429022     5.054687     5.149375     4.909541     3.678108     4.014559     4.444652     4.609583     4.568376     2.596454     3.934344     4.895489     4.899090     4.308775     2.482931     4.569976     6.353805     6.619103     5.796189     2.309263     4.025149     5.453754     5.603502     4.923253     2.268288     2.882432     3.690327     4.227314     4.355554     2.212486     3.331182     4.827551     5.652584     5.574231     2.156161     3.284422     4.753747     5.632873     5.685380     5.421919     6.051739     6.685535     6.861169     6.854903     4.861030     6.334233     7.696621     8.058348     7.884463     4.527246     5.651088     6.643395     7.001536     7.136456     2.836384     3.108206     3.293448     3.270806     3.178333     2.772784     3.301030     3.929878     4.166779     4.101915     2.663733     3.150815     3.710649     3.954669     3.924975     4.344788     5.056792     6.107444     7.330930     9.039923     3.930904     5.439810     7.216334     8.871098     10.961725    3.746227     5.108399     6.765868     8.267072     10.114394    2.756580     3.981850     5.141800     5.612918     5.575046     2.513898     3.353611     4.262861     4.803705     5.101226     2.814828     4.179130     5.276078     5.515934     5.466756     3.274332     4.747109     6.208124     6.846483     6.816971     4.180546     6.855651     9.212605     9.923513     9.419303     4.131577     6.738859     9.095262     9.937080     9.639420     5.058640     7.890746     9.951974     10.049345    8.998817     5.623156     11.051209    15.618427    16.329008    14.348696    4.939392     9.308663     13.010810    13.519229    11.943023    6.197084     9.508420     14.151340    17.559092    18.635300    6.811029     12.452699    20.098761    24.748451    24.866228    7.383143     13.480755    21.093294    25.638029    25.959885
BAS17_043    9.163578     12.766037    15.085727    13.965224    10.861897    11.913796    16.450645    19.186268    17.335464    13.191031    13.087440    17.427664    19.900167    17.865969    13.621614    9.978769     13.908018    16.065825    14.484964    11.185737    12.604661    16.306747    18.382921    16.407608    12.667635    13.170126    17.946053    20.613520    18.291258    13.879579    11.706836    15.381028    17.048494    14.981358    11.338566    14.638536    18.338707    20.835833    18.606274    14.056424    15.507013    19.507496    21.415932    18.564562    13.769711    9.173896     12.793990    15.147845    14.053299    10.944648    11.984668    16.536942    19.311268    17.482050    13.321748    13.074796    17.461050    20.026037    18.043861    13.795494    10.220952    14.149280    16.301311    14.718938    11.395905    12.922340    16.737654    18.810110    16.779697    12.975871    13.073600    18.189171    20.963196    18.626461    14.174062    10.143121    14.107742    16.281067    14.695287    11.367156    12.830830    16.623281    18.699224    16.700499    12.931144    13.018277    18.044664    20.801748    18.501446    14.091405    11.954251    16.198988    18.032570    15.876962    12.041985    13.850038    18.322004    21.251108    19.271973    14.761353    13.732369    19.185102    22.197670    19.740330    14.818801    15.750712    20.192421    22.700047    20.377279    15.515206    17.485100    24.172043    29.282621    27.042881    20.578205    18.912907    24.721708    27.999113    24.813620    18.560707    9.722539     14.859611    17.698570    15.907997    12.047927    10.473366    15.627643    18.550592    16.790474    12.915886    11.087143    18.004904    21.808867    19.526909    14.759552    9.775162     14.934369    17.782827    15.973968    12.086569    10.563884    15.758452    18.715090    16.959114    13.061168    11.164886    18.156153    22.003641    19.694035    14.874743    9.266678     13.658795    15.962621    14.415614    10.998783    10.339456    15.153867    18.243626    16.720530    12.773927    9.855527     15.329052    18.725664    17.099163    12.991401    10.005194    14.603187    17.209429    15.682025    12.008981    10.864664    16.247660    19.862642    18.301813    13.933352    10.660318    16.383949    19.993502    18.298531    13.901418    27.726147    40.312061    45.358433    40.876957    31.985523    33.696609    49.269634    55.816395    50.484577    39.611858    33.651810    52.424465    60.394753    54.254192    42.117023    17.880861    23.662048    28.486689    29.039669    25.118561    20.612324    28.954098    35.430973    35.303207    29.597511    20.822290    30.187681    38.076801    38.444374    32.411274    9.778522     14.965075    17.851902    16.055557    12.158024    10.540586    15.761914    18.739597    16.979458    13.069737    11.188414    18.163696    21.985352    19.664230    14.845062    12.506838    15.348937    16.304621    14.601558    11.706664    13.936092    17.228088    18.606129    17.035645    13.970705    18.942574    22.142647    22.265959    19.206936    15.235824    8.127897     11.320321    12.230347    10.765800    8.489192     8.091996     10.908233    11.921346    10.666425    8.549267     7.983671     11.683791    13.477477    12.282263    9.871169     10.163242    14.781682    17.437651    15.920004    12.200808    10.983789    16.504856    20.257900    18.711933    14.254990    10.881297    16.667103    20.334137    18.620958    14.143750    14.578238    20.795422    24.695007    23.691124    19.462173    16.544569    23.289923    26.948282    25.417032    20.794567    18.284264    26.179907    30.008648    27.772623    22.510536    29.030020    40.285198    41.206223    33.718960    24.325659    29.862755    41.580791    42.616886    34.806370    24.964361    32.844810    46.295925    47.201229    38.190346    27.393467    16.687748    22.783865    24.937683    21.372639    15.608139    15.775482    21.455809    23.509802    20.317226    15.039354    20.600174    26.229120    27.240587    22.841650    16.707527    14.015822    16.725279    16.644194    14.174331    10.904047    14.455963    16.946774    16.912441    14.523327    11.380613    18.018290    20.920519    20.582455    17.270029    13.202269    8.219631     11.435735    12.361932    10.887300    8.576103     8.239958     11.046843    11.999747    10.717736    8.609157     8.149434     11.891374    13.652212    12.406134    9.967853     27.632612    40.185867    45.243137    40.774445    31.899416    33.607407    49.307190    55.980331    50.638988    39.680809    33.705627    52.476131    60.360088    54.129467    41.964710    19.964182    31.248396    37.750492    34.132233    25.525023    20.435360    32.254135    39.003571    34.859741    25.753805    24.596273    36.045437    41.863621    36.882877    27.247921    18.860172    25.052036    29.482689    27.430929    21.396345    21.841841    28.584555    32.755722    29.777611    23.076780    27.782558    34.522125    37.958755    33.746330    25.729624    14.335778    20.522488    24.238110    23.119287    18.925621    16.471386    23.176786    26.563875    24.864403    20.248919    17.941032    26.035284    29.844393    27.448906    22.090071    14.628977    20.945288    24.846411    23.789585    19.512461    16.791937    23.629139    27.232172    25.596609    20.889091    18.376661    26.515768    30.439928    28.123867    22.744968    22.145966    41.847610    59.261894    59.008316    47.067730    29.927065    56.283627    76.614426    73.456863    57.284332    32.011787    61.217453    82.704742    78.176765    60.017143    24.094187    45.371830    63.753521    64.368172    53.285236    34.886078    66.399406    91.465851    89.634048    72.385658    36.034592    72.036224    99.218590    95.549141    75.461800    24.235884    45.643040    64.124916    64.715660    53.555763    35.188614    67.030975    92.311096    90.434700    73.011490    36.314823    72.595016    99.955521    96.272835    76.068062    26.529022    47.010891    61.571903    59.597042    47.840477    35.426579    60.905811    78.917831    76.305580    61.474594    38.326065    70.258453    90.470764    84.780045    66.340164    9.125856     12.715904    15.028755    13.901043    10.795048    11.949770    16.491982    19.221117    17.346340    13.173444    13.053571    17.396219    19.878452    17.836157    13.585309    9.118793     12.768856    15.114067    13.994747    10.880128    12.074841    16.620358    19.341829    17.456221    13.263518    13.133935    17.519524    20.023485    17.974360    13.697921    11.613147    15.287316    17.007765    14.995610    11.385515    14.546507    18.244957    20.757994    18.569105    14.066874    15.459257    19.499899    21.411661    18.553539    13.765128    15.712357    20.082491    22.512524    20.172018    15.339840    17.386639    24.025461    29.095352    26.868690    20.459236    18.762148    24.559835    27.821764    24.662548    18.450706    10.220326    14.159733    16.322432    14.744307    11.416395    12.979208    16.821274    18.905275    16.870792    13.051279    13.113278    18.197918    20.963890    18.629124    14.184332    10.153003    14.087829    16.260593    14.688559    11.370951    12.943584    16.698719    18.707884    16.665632    12.887940    13.064928    18.124565    20.878531    18.557014    14.132739    12.037692    16.328184    18.181355    16.011959    12.152638    13.945712    18.428623    21.367695    19.381943    14.856025    13.847414    19.346985    22.391251    19.929041    14.983242    12.007404    16.288092    18.139587    15.969501    12.106416    13.888784    18.432344    21.399881    19.406462    14.852633    13.764107    19.261520    22.301762    19.831615    14.881977    9.796324     14.930298    17.770103    15.968484    12.092749    10.539822    15.719337    18.666355    16.910677    13.019003    11.152488    18.144041    21.980965    19.659925    14.836515    13.410686    18.043911    20.383532    18.582169    14.955865    15.820248    19.720770    22.003014    20.293337    16.588480    18.361151    23.894770    26.578892    23.790060    18.720121    9.411122     13.876231    16.243002    14.684077    11.202867    10.540532    15.460520    18.631002    17.076422    13.037911    10.056339    15.589447    19.032450    17.387411    13.219403    19.141253    25.716669    26.573593    22.524761    17.014334    18.709150    26.188953    27.897257    23.934921    18.062304    20.515047    29.238625    31.186193    26.636377    20.185446    11.040185    15.564286    18.069220    16.245142    12.414114    11.492852    15.405601    17.552422    16.032690    12.658568    15.058872    19.947258    21.749617    18.947479    14.431513    8.066805     11.224426    12.140459    10.701756    8.446194     8.041368     10.840248    11.855978    10.618537    8.520535     7.944845     11.590986    13.355714    12.162925    9.774872     8.071378     11.627171    12.991995    11.637016    9.188131     8.015861     11.153852    12.497428    11.274816    8.979428     7.751500     11.723580    13.889164    12.806968    10.276687    19.956348    29.065279    31.524561    26.354462    18.810814    16.004150    22.024004    24.043316    20.629314    15.167372    20.803595    26.990612    28.074802    23.432949    17.049997    14.766326    16.879549    17.630560    15.610770    12.131306    15.069006    17.577337    18.362131    16.384420    13.005547    21.872835    23.180540    21.925022    18.377399    14.171962    8.218719     11.393251    12.290911    10.829223    8.552616     8.270631     11.094568    12.033015    10.727768    8.602314     8.134817     11.847640    13.605812    12.377678    9.953398     30.019886    47.273773    54.761967    48.381210    36.134407    37.393948    59.979733    69.960579    61.098099    44.682331    38.070534    62.196583    71.526352    61.389549    44.549744    19.832733    31.078295    37.561417    33.981495    25.434521    20.358200    32.002464    38.665569    34.563183    25.543207    24.490273    35.834141    41.598732    36.651104    27.075726    13.923714    16.629148    16.560217    14.093153    10.826097    14.428173    16.926981    16.899458    14.495089    11.333422    18.010885    20.902296    20.552092    17.236357    13.170164    14.688671    21.037115    24.883268    23.759197    19.443787    16.851143    23.698427    27.205420    25.500847    20.785042    18.335838    26.599302    30.550650    28.151024    22.678440    9.291564     12.984720    15.393125    14.295582    11.146556    12.255919    16.903025    19.727421    17.842743    13.577006    13.291741    17.727964    20.358807    18.381098    14.073857    22.167086    41.928890    59.431068    59.223129    47.264393    29.912327    56.330524    76.797661    73.698601    57.489433    32.124771    61.446415    83.021461    78.462730    60.218468    22.260750    41.978893    59.385990    59.113922    47.133678    29.967621    56.299580    76.627769    73.473549    57.293472    32.080967    61.228249    82.628242    78.063690    59.910110    10.234426    14.886383    17.560120    16.026957    12.284358    11.121391    16.674696    20.434299    18.856104    14.350451    10.984852    16.794491    20.474125    18.745565    14.246512    9.308458     12.973717    15.357493    14.258319    11.120262    12.259994    16.903521    19.720015    17.847868    13.594974    13.280505    17.708378    20.306477    18.306362    14.006283    10.135402    14.779359    17.428747    15.892373    12.167403    10.983974    16.481005    20.217979    18.676535    14.235310    10.889621    16.681421    20.358961    18.646269    14.161223    27.773815    40.393494    45.467400    40.973633    32.063293    33.740582    49.375732    55.967987    50.611671    39.677555    33.788940    52.575611    60.481026    54.258480    42.077980    14.705476    20.977104    24.866730    23.826469    19.565756    16.728121    23.604315    27.265018    25.659878    20.951780    18.353821    26.382433    30.269060    27.996042    22.670439    45.047623    97.746635    137.461685   132.754349   102.872421   64.344299    136.537567   187.004288   174.566010   130.701874   64.792336    140.064148   187.338089   171.458359   127.309563   27.450108    47.083500    60.375084    58.017303    46.542480    35.905273    59.968864    76.366394    73.495377    59.230541    39.069942    69.569878    87.991745    82.000504    64.215118
[truncated: 824,334 more chars]
